# Supplementary material for: Leveraging the multivalent p53 peptide-MdmX interaction to guide the improvement of small molecule inhibitors
Source: Nat Commun. 2022 Feb 28;13:1087. doi: 10.1038/s41467-022-28721-x (PMC8885691; doi:10.1038/s41467-022-28721-x)
Supplement: Supplementary file 3 — Source Data [file 41467_2022_28721_MOESM3_ESM.zip]

Archive with 62 entries (54 files):
- Source data/~$Source_data_1.xlsx
- Source data/Antibody verification/
- Source data/Antibody verification/1-TP53 antibody Rabbit CSB-PA15509A0Rb.pdf
- Source data/Antibody verification/2-Anti-RFP tag Solarbio.pdf
- Source data/Antibody verification/3-P21 Polyclonal Antibody 18kDa Rabbit IgG  Elabscience.pdf
- Source data/Antibody verification/4-Anti-PUMA antibody.pdf
- Source data/Antibody verification/5-beta Actin Monoclonal antibody HRP-60008.pdf
- Source data/Antibody verification/6-HRP-Goat Anti-Rabbit IgG Proteintech catSA00001-2 SA00001-2.pdf
- Source data/Antibody verification/7-HRP-secondary antibody goat to mouse IgG  Biosharp BL001A.pdf
- Source data/List of Source Data.docx
- Source data/Source data for Supplementary Fig18/
- Source data/Source data for Supplementary Fig18/B-Actin/
- Source data/Source data for Supplementary Fig18/B-Actin/Supplementary Fig18a_beta-actin_H203.Tif
- Source data/Source data for Supplementary Fig18/B-Actin/Supplementary Fig18a_beta-actin_nutlin3a.Tif
- Source data/Source data for Supplementary Fig18/B-Actin/Supplementary Fig18b_beta-actin_H203.Tif
- Source data/Source data for Supplementary Fig18/B-Actin/Supplementary Fig18b_beta-actin_nutlin3a.Tif
- Source data/Source data for Supplementary Fig18/B-Actin/Supplementary Fig18c_beta-actin_H203.Tif
- Source data/Source data for Supplementary Fig18/B-Actin/Supplementary Fig18c_beta-actin_nutlin3a.Tif
- Source data/Source data for Supplementary Fig18/B-Actin/Supplementary Fig18d_beta-actin_H203.Tif
- Source data/Source data for Supplementary Fig18/B-Actin/Supplementary Fig18d_beta-actin_nutlin3a.Tif
- Source data/Source data for Supplementary Fig18/p21/
- Source data/Source data for Supplementary Fig18/p21/Supplementary Fig18a_P21_H203.Tif
- Source data/Source data for Supplementary Fig18/p21/Supplementary Fig18a_P21_nutlin3a.Tif
- Source data/Source data for Supplementary Fig18/p21/Supplementary Fig18b_P21_H203.Tif
- Source data/Source data for Supplementary Fig18/p21/Supplementary Fig18b_P21_nutlin3a.Tif
- Source data/Source data for Supplementary Fig18/p21/Supplementary Fig18c_P21_H203.Tif
- Source data/Source data for Supplementary Fig18/p21/Supplementary Fig18c_P21_nutlin3a.Tif
- Source data/Source data for Supplementary Fig18/p21/Supplementary Fig18d_P21_H203.Tif
- Source data/Source data for Supplementary Fig18/p21/Supplementary Fig18d_P21_nutlin3a.Tif
- Source data/Source data for Supplementary Fig18/p53/
- Source data/Source data for Supplementary Fig18/p53/Supplementary Fig18a_P53_H203.Tif
- Source data/Source data for Supplementary Fig18/p53/Supplementary Fig18a_P53_nutlin3a.Tif
- Source data/Source data for Supplementary Fig18/p53/Supplementary Fig18b_P53_H203.Tif
- Source data/Source data for Supplementary Fig18/p53/Supplementary Fig18b_P53_nutlin3a.Tif
- Source data/Source data for Supplementary Fig18/p53/Supplementary Fig18c_P53_H203.Tif
- Source data/Source data for Supplementary Fig18/p53/Supplementary Fig18c_P53_nutlin3a.Tif
- Source data/Source data for Supplementary Fig18/p53/Supplementary Fig18d_P53_H203.Tif
- Source data/Source data for Supplementary Fig18/p53/Supplementary Fig18d_P53_nutlin3a.Tif
- Source data/Source data for Supplementary Fig18/PUMA/
- Source data/Source data for Supplementary Fig18/PUMA/Supplementary Fig18a_PUMA_H203.Tif
- Source data/Source data for Supplementary Fig18/PUMA/Supplementary Fig18a_PUMA_Nutlin3a.Tif
- Source data/Source data for Supplementary Fig18/PUMA/Supplementary Fig18b_PUMA_H203.Tif
- Source data/Source data for Supplementary Fig18/PUMA/Supplementary Fig18b_PUMA_nutlin3a.Tif
- Source data/Source data for Supplementary Fig18/PUMA/Supplementary Fig18c_PUMA_H203.Tif
- Source data/Source data for Supplementary Fig18/PUMA/Supplementary Fig18c_PUMA_Nutlin3a.Tif
- Source data/Source data for Supplementary Fig18/PUMA/Supplementary Fig18d_PUMA_H203.Tif
- Source data/Source data for Supplementary Fig18/PUMA/Supplementary Fig18d_PUMA_nutlin3a.Tif
- Source data/Source data for Supplementary Fig18/RFP/
- Source data/Source data for Supplementary Fig18/RFP/Supplementary Fig18a_Mdm2_MdmX_H203.Tif
- Source data/Source data for Supplementary Fig18/RFP/Supplementary Fig18a_Mdm2_MdmX_nutlin3a.Tif
- Source data/Source data for Supplementary Fig18/RFP/Supplementary Fig18b_Mdm2_MdmX_H203.Tif
- Source data/Source data for Supplementary Fig18/RFP/Supplementary Fig18b_Mdm2_MdmX_nutlin3a.Tif
- Source data/Source data for Supplementary Fig18/RFP/Supplementary Fig18c_Mdm2_MdmX_H203.Tif
- Source data/Source data for Supplementary Fig18/RFP/Supplementary Fig18c_Mdm2_MdmX_nutlin3a.Tif
- Source data/Source data for Supplementary Fig18/RFP/Supplementary Fig18d_Mdm2_MdmX_H203.Tif
- Source data/Source data for Supplementary Fig18/RFP/Supplementary Fig18d_Mdm2_MdmX_nutlin3a.Tif
- Source data/Source data for Supplementary Fig7c/
- Source data/Source data for Supplementary Fig7c/mdm2_final_conformation.gro
- Source data/Source data for Supplementary Fig7c/mdm2_initial_conformation.gro
- Source data/Source data for Supplementary Fig7c/mdmX_final_conformation.gro
- Source data/Source data for Supplementary Fig7c/mdmX_initial_conformation.gro
- Source data/Source_data_1.xlsx
