# Supplementary material for: Leveraging the multivalent p53 peptide-MdmX interaction to guide the improvement of small molecule inhibitors
Source: Nat Commun. 2022 Feb 28;13:1087. doi: 10.1038/s41467-022-28721-x (PMC8885691; doi:10.1038/s41467-022-28721-x)
Supplement: Supplementary file 3 — Source Data [file 41467_2022_28721_MOESM3_ESM.zip › Source data/Source data for Supplementary Fig7c/mdm2_final_conformation.gro]

Protein in water
29639
   20PRO      N    1   6.474   5.235   3.264  0.3688  0.2217  0.1637
   20PRO     H1    2   6.540   5.170   3.303  0.2199  0.3108  0.5683
   20PRO     H2    3   6.378   5.211   3.283  0.3406  0.0730 -0.1543
   20PRO     CD    4   6.495   5.370   3.318  0.4704  0.1314  0.3486
   20PRO    HD1    5   6.523   5.373   3.424 -1.3271  1.2653  0.8323
   20PRO    HD2    6   6.405   5.432   3.313 -0.4184 -1.1570 -0.1048
   20PRO     CG    7   6.611   5.432   3.240  0.1420 -0.2048 -0.4109
   20PRO    HG1    8   6.695   5.428   3.309 -0.4677 -0.1052  0.3637
   20PRO    HG2    9   6.581   5.536   3.225  1.4637  0.6304  2.1533
   20PRO     CB   10   6.613   5.349   3.112  0.4108 -0.2717 -0.3632
   20PRO    HB1   11   6.713   5.304   3.110  0.5813 -0.0092  1.2127
   20PRO    HB2   12   6.597   5.412   3.025  1.0819 -0.3613 -0.5592
   20PRO     CA   13   6.501   5.246   3.120 -0.0203  0.2242  0.0899
   20PRO     HA   14   6.413   5.290   3.073  0.5688 -0.0053 -1.2831
   20PRO      C   15   6.518   5.114   3.045 -0.4133  0.0288  0.3435
   20PRO      O   16   6.625   5.055   3.051 -0.1418  0.5400  0.5964
   21ALA      N   17   6.410   5.078   2.975 -0.2704  0.2470  0.0154
   21ALA      H   18   6.328   5.137   2.974  0.8754  2.0135  1.7478
   21ALA     CA   19   6.415   4.955   2.899 -0.1469  0.1998  0.0994
   21ALA     HA   20   6.460   4.874   2.956 -0.0027 -0.0312 -0.3365
   21ALA     CB   21   6.270   4.915   2.877  0.0831 -0.4649 -0.2577
   21ALA    HB1   22   6.212   4.902   2.969  0.4733 -1.4023 -0.1396
   21ALA    HB2   23   6.232   4.998   2.817  0.2736  0.2197  0.5413
   21ALA    HB3   24   6.254   4.826   2.816 -2.0579 -1.0941  1.0939
   21ALA      C   25   6.477   4.968   2.760 -0.1237  0.0991  0.0999
   21ALA      O   26   6.500   5.078   2.711 -0.3729  0.4878  0.8402
   22SER      N   27   6.502   4.856   2.691 -0.2262 -0.0031  0.2263
   22SER      H   28   6.495   4.769   2.741  2.1049 -0.2260  0.2270
   22SER     CA   29   6.557   4.856   2.557 -0.9616  0.1057 -0.0877
   22SER     HA   30   6.548   4.954   2.510  2.7525  1.8611  2.3339
   22SER     CB   31   6.707   4.827   2.564 -0.8478  0.8279  0.6865
   22SER    HB1   32   6.763   4.890   2.633  2.9964 -1.5059  0.0220
   22SER    HB2   33   6.746   4.837   2.462 -1.1894 -0.2190  0.4463
   22SER     OG   34   6.731   4.698   2.616  0.5366  0.6235 -0.3910
   22SER     HG   35   6.690   4.696   2.703  0.2833  1.5440 -0.4708
   22SER      C   36   6.489   4.751   2.472 -0.2516 -0.5167  0.0968
   22SER      O   37   6.393   4.685   2.511 -0.2751 -0.6826 -0.2338
   23GLU      N   38   6.549   4.709   2.360  0.1109 -0.1414  0.1480
   23GLU      H   39   6.631   4.758   2.327 -0.1736  0.1246 -0.1883
   23GLU     CA   40   6.515   4.586   2.291 -0.3679  0.0115  0.1016
   23GLU     HA   41   6.410   4.591   2.264  0.0462  1.2120 -1.5010
   23GLU     CB   42   6.596   4.569   2.162  0.1191  0.4174  0.3496
   23GLU    HB1   43   6.573   4.474   2.114  2.1311  0.0104  0.0899
   23GLU    HB2   44   6.700   4.561   2.194  0.4052 -0.1489 -0.6873
   23GLU     CG   45   6.586   4.673   2.052 -0.2332  0.0659  0.0456
   23GLU    HG1   46   6.487   4.678   2.007 -1.0884 -2.0892  1.5439
   23GLU    HG2   47   6.651   4.641   1.970  0.5466 -0.7305  0.9606
   23GLU     CD   48   6.639   4.808   2.099 -0.2760 -0.0961  0.5613
   23GLU    OE1   49   6.576   4.913   2.070 -0.2675 -0.1632  0.2960
   23GLU    OE2   50   6.748   4.816   2.159  0.0068 -0.4465  0.1045
   23GLU      C   51   6.532   4.459   2.372  0.0416 -0.1730 -0.2677
   23GLU      O   52   6.473   4.360   2.329  0.0678 -0.3533  0.1033
   24GLN      N   53   6.606   4.456   2.483  0.0253 -0.5354 -0.2635
   24GLN      H   54   6.667   4.534   2.502  0.3663 -1.1857  1.4690
   24GLN     CA   55   6.633   4.335   2.559 -0.0588 -0.5940 -0.3262
   24GLN     HA   56   6.644   4.254   2.487 -0.0781  0.3608 -1.4449
   24GLN     CB   57   6.759   4.346   2.644  0.1338 -0.1942 -0.6573
   24GLN    HB1   58   6.782   4.252   2.694  0.3624  1.0186  1.6539
   24GLN    HB2   59   6.740   4.422   2.719  0.3960  0.2415 -1.0290
   24GLN     CG   60   6.886   4.387   2.570  0.5965 -0.3427  0.0430
   24GLN    HG1   61   6.865   4.472   2.505 -0.7444 -0.9745 -0.3893
   24GLN    HG2   62   6.918   4.311   2.498  3.4416  2.1453 -1.5828
   24GLN     CD   63   7.004   4.406   2.664  0.3596  0.4927  0.1765
   24GLN    OE1   64   6.997   4.419   2.786 -0.2916  0.2363  0.1683
   24GLN    NE2   65   7.122   4.418   2.603  0.3956 -0.5841  0.0144
   24GLN   HE21   66   7.125   4.434   2.503  0.5788  1.0614  0.2621
   24GLN   HE22   67   7.202   4.438   2.661 -0.3127  1.0747  0.4656
   24GLN      C   68   6.515   4.307   2.651 -0.1793 -0.2730 -0.3778
   24GLN      O   69   6.482   4.189   2.660  0.0993 -0.3319 -0.1366
   25GLU      N   70   6.454   4.406   2.717  0.1794 -0.5273  0.3435
   25GLU      H   71   6.496   4.497   2.720 -0.0644 -0.3353 -1.1470
   25GLU     CA   72   6.330   4.387   2.789  0.2039 -0.2499  0.4591
   25GLU     HA   73   6.300   4.282   2.783 -2.3669  0.5107 -1.3833
   25GLU     CB   74   6.355   4.420   2.936 -0.1768  0.0911  0.4485
   25GLU    HB1   75   6.432   4.351   2.969 -1.6403 -0.3129  3.3947
   25GLU    HB2   76   6.265   4.387   2.988 -0.5226 -0.6776 -0.6053
   25GLU     CG   77   6.408   4.559   2.968  0.4643 -0.1183  0.2932
   25GLU    HG1   78   6.382   4.573   3.072  2.9229  0.1616  0.9429
   25GLU    HG2   79   6.347   4.631   2.914  0.4890 -1.4117 -1.5759
   25GLU     CD   80   6.556   4.584   2.942  0.2706  0.1897 -0.5413
   25GLU    OE1   81   6.582   4.625   2.826 -0.1089  0.1473 -0.6414
   25GLU    OE2   82   6.639   4.565   3.033 -0.5162  0.7170  0.3039
   25GLU      C   83   6.201   4.454   2.743  0.3253 -0.1069  0.3266
   25GLU      O   84   6.098   4.458   2.809 -0.2089  0.3710 -0.5076
   26THR      N   85   6.202   4.496   2.616 -0.0024 -0.2495  0.2749
   26THR      H   86   6.285   4.476   2.562 -1.2079  0.5945 -2.0332
   26THR     CA   87   6.086   4.525   2.535  0.5764 -0.0138 -0.4851
   26THR     HA   88   6.010   4.571   2.599  0.4657  1.9796 -1.9450
   26THR     CB   89   6.101   4.629   2.424 -0.1495  0.5514 -0.0729
   26THR     HB   90   6.163   4.593   2.341  1.3885  1.3452  0.6971
   26THR    CG2   91   5.973   4.678   2.358 -0.1834  0.0246 -0.4117
   26THR   HG21   92   5.931   4.605   2.289  0.9360  0.9246 -2.1146
   26THR   HG22   93   5.902   4.718   2.431  0.5164 -0.8705  0.7926
   26THR   HG23   94   5.995   4.763   2.293  0.1258  0.8291  0.7065
   26THR    OG1   95   6.152   4.751   2.473 -0.5357  0.7205 -0.0939
   26THR    HG1   96   6.241   4.726   2.499 -0.9314  0.3243  0.9590
   26THR      C   97   6.023   4.397   2.482 -0.1706  0.1188  0.0640
   26THR      O   98   6.081   4.331   2.397  0.0467 -0.3624  0.5771
   27LEU      N   99   5.912   4.365   2.549 -0.5276  0.2319 -0.4694
   27LEU      H  100   5.877   4.420   2.627  0.2278 -0.0632  0.0868
   27LEU     CA  101   5.827   4.257   2.502  0.1194 -0.5673  0.1725
   27LEU     HA  102   5.894   4.181   2.463  0.2082 -1.9095  2.7600
   27LEU     CB  103   5.759   4.195   2.623  0.0707  0.0015  0.4419
   27LEU    HB1  104   5.706   4.107   2.588 -0.2822 -0.2255  1.5080
   27LEU    HB2  105   5.673   4.259   2.643 -0.3201 -0.3188 -0.1931
   27LEU     CG  106   5.826   4.154   2.754  0.4444  0.2033  0.3133
   27LEU     HG  107   5.849   4.248   2.805 -1.0167  0.9385 -0.3248
   27LEU    CD1  108   5.718   4.093   2.843  0.2892 -0.5050 -0.3574
   27LEU   HD11  109   5.691   3.993   2.807  2.3454 -1.5114  0.6942
   27LEU   HD12  110   5.754   4.080   2.945 -0.4407  0.4709  0.0266
   27LEU   HD13  111   5.637   4.163   2.858 -0.3844 -1.4988  0.8153
   27LEU    CD2  112   5.944   4.060   2.732  0.6458  0.5574 -0.1512
   27LEU   HD21  113   6.023   4.072   2.806  0.1186  0.7356  0.3947
   27LEU   HD22  114   5.910   3.956   2.737  1.8238  0.1267 -0.6475
   27LEU   HD23  115   5.985   4.069   2.632 -1.7989 -1.6417 -1.4912
   27LEU      C  116   5.723   4.300   2.399 -0.5594 -0.0632  1.0498
   27LEU      O  117   5.666   4.408   2.411  0.1196  0.4458 -0.0644
   28VAL      N  118   5.716   4.216   2.295 -0.5474  0.7686  0.3658
   28VAL      H  119   5.774   4.134   2.296 -0.2563  0.7604 -3.5564
   28VAL     CA  120   5.646   4.243   2.171  0.0203  0.5867  0.0064
   28VAL     HA  121   5.569   4.316   2.195 -0.5589  0.2780 -0.8602
   28VAL     CB  122   5.739   4.286   2.057  0.2405 -0.1286 -0.0879
   28VAL     HB  123   5.688   4.272   1.962  2.0444 -0.9966 -0.9703
   28VAL    CG1  124   5.764   4.435   2.078 -0.4265 -0.0611  0.2549
   28VAL   HG11  125   5.672   4.493   2.087 -0.4775 -0.1331  0.2044
   28VAL   HG12  126   5.826   4.453   2.166 -0.2505  0.4938  0.0170
   28VAL   HG13  127   5.823   4.467   1.992 -0.4864 -1.3203 -0.2800
   28VAL    CG2  128   5.874   4.216   2.047 -0.1389 -1.0062  0.7093
   28VAL   HG21  129   5.929   4.267   1.968 -1.4053 -0.5645  0.0799
   28VAL   HG22  130   5.941   4.223   2.133  0.5287 -1.3638  0.2295
   28VAL   HG23  131   5.858   4.114   2.011  0.7106 -1.1813  0.8121
   28VAL      C  132   5.572   4.119   2.123  0.3721  0.3787 -0.0041
   28VAL      O  133   5.618   4.005   2.124  0.1723  0.3000  0.2424
   29ARG      N  134   5.449   4.140   2.077  0.2802 -0.1924 -0.0239
   29ARG      H  135   5.418   4.236   2.088  1.9856  0.2552  1.3655
   29ARG     CA  136   5.368   4.035   2.017  0.5052 -0.0472 -0.5831
   29ARG     HA  137   5.410   3.937   2.037 -0.4658 -0.6713 -1.5196
   29ARG     CB  138   5.229   4.034   2.078  0.4502 -0.2922 -0.7153
   29ARG    HB1  139   5.191   4.136   2.080  0.1905 -0.3937 -0.3537
   29ARG    HB2  140   5.233   4.006   2.183 -1.9380  0.7713 -0.2623
   29ARG     CG  141   5.126   3.947   2.005  0.1028  0.0276 -0.6120
   29ARG    HG1  142   5.168   3.847   2.010  0.7176  0.2801 -0.5851
   29ARG    HG2  143   5.120   3.988   1.904  1.2028  0.6021 -0.4665
   29ARG     CD  144   4.986   3.947   2.065  0.3802 -0.5445  0.0439
   29ARG    HD1  145   4.914   3.892   2.005 -0.3319 -0.0463  0.4189
   29ARG    HD2  146   4.950   4.050   2.066 -1.3728 -1.1190 -0.9592
   29ARG     NE  147   4.981   3.893   2.201 -0.2181  0.1063  0.2872
   29ARG     HE  148   5.001   3.794   2.201  1.6228  0.3642 -2.6485
   29ARG     CZ  149   4.970   3.956   2.319  0.8266  0.3338  0.2690
   29ARG    NH1  150   4.951   4.088   2.328 -0.0596  0.1828  0.7290
   29ARG   HH11  151   4.886   4.111   2.255  1.5036 -0.6317 -1.0155
   29ARG   HH12  152   4.944   4.123   2.423  0.5377  1.9263  0.1755
   29ARG    NH2  153   4.973   3.886   2.433 -0.1595  0.1748  0.2038
   29ARG   HH21  154   4.984   3.785   2.428 -1.5794 -0.1034  1.7871
   29ARG   HH22  155   4.975   3.931   2.523  1.1983  0.2787  0.1460
   29ARG      C  156   5.353   4.077   1.871 -0.7003 -0.0996 -0.4831
   29ARG      O  157   5.317   4.191   1.845 -0.0382  0.1453 -0.3427
   30PRO      N  158   5.391   3.991   1.776  0.4726 -0.0648 -0.0614
   30PRO     CD  159   5.435   3.854   1.793  0.0289 -0.1833  0.1393
   30PRO    HD1  160   5.373   3.793   1.858  0.9027 -0.7384  0.4718
   30PRO    HD2  161   5.530   3.848   1.845 -0.6348  2.1333  1.7528
   30PRO     CG  162   5.444   3.793   1.653 -0.0954 -0.4452  0.2444
   30PRO    HG1  163   5.346   3.750   1.633  0.5888 -2.3902  0.8860
   30PRO    HG2  164   5.518   3.713   1.650 -0.0052 -0.3645  0.2733
   30PRO     CB  165   5.462   3.911   1.559 -0.3523 -0.4866  0.1423
   30PRO    HB1  166   5.444   3.896   1.452 -1.8089 -1.0887  0.4599
   30PRO    HB2  167   5.567   3.943   1.563  0.4738 -3.0627  0.4970
   30PRO     CA  168   5.383   4.018   1.634  0.2583  0.0929 -0.0196
   30PRO     HA  169   5.429   4.114   1.610 -0.9872  0.9234  0.7990
   30PRO      C  170   5.239   4.030   1.586  0.3663  0.0112 -0.3694
   30PRO      O  171   5.154   3.957   1.636  0.4173  0.1751 -0.0373
   31LYS      N  172   5.213   4.112   1.484  0.8147 -0.4880 -0.8849
   31LYS      H  173   5.286   4.165   1.438  0.6310 -0.2876 -0.9469
   31LYS     CA  174   5.094   4.101   1.403  0.1559 -0.0274  0.0062
   31LYS     HA  175   5.003   4.093   1.463  1.5821  0.5102  2.3700
   31LYS     CB  176   5.085   4.230   1.322  0.0026 -0.0510 -0.0135
   31LYS    HB1  177   5.004   4.212   1.251  0.4310 -0.6356 -0.3615
   31LYS    HB2  178   5.176   4.250   1.266 -0.2168  1.6925  0.1926
   31LYS     CG  179   5.052   4.343   1.419 -0.7856 -0.1662 -0.1344
   31LYS    HG1  180   5.144   4.363   1.475  0.9674 -2.4627 -1.9637
   31LYS    HG2  181   4.967   4.311   1.479 -1.5342 -1.1548 -1.6827
   31LYS     CD  182   5.015   4.471   1.344 -0.0553  0.1018 -0.0438
   31LYS    HD1  183   4.921   4.449   1.295 -0.0611 -0.8313  0.3582
   31LYS    HD2  184   5.090   4.482   1.265 -0.8802 -0.0080 -0.8567
   31LYS     CE  185   5.034   4.597   1.428  0.3140 -0.2292  0.3761
   31LYS    HE1  186   5.138   4.604   1.459  1.2300 -1.2294 -2.2138
   31LYS    HE2  187   4.967   4.578   1.512 -0.1024  2.1143  0.6330
   31LYS     NZ  188   4.996   4.721   1.360 -0.3942 -0.6650 -0.0402
   31LYS    HZ1  189   5.042   4.801   1.401  0.9430 -1.8678  0.9056
   31LYS    HZ2  190   5.019   4.713   1.262  1.9847 -0.1920  0.3989
   31LYS    HZ3  191   4.899   4.745   1.371  0.4625  3.8456 -0.2974
   31LYS      C  192   5.109   3.982   1.308  0.1104  0.3717 -0.5073
   31LYS      O  193   5.220   3.930   1.309  0.0361  0.2173 -0.0639
   32PRO      N  194   5.011   3.941   1.228  0.3285  0.2919 -0.7330
   32PRO     CD  195   4.873   3.985   1.219  0.2294  0.1794  0.1639
   32PRO    HD1  196   4.871   4.075   1.158  1.4918 -0.9971 -1.7212
   32PRO    HD2  197   4.833   4.006   1.318  0.5113 -0.5098  0.4237
   32PRO     CG  198   4.791   3.867   1.168  0.5146  0.0852 -0.0805
   32PRO    HG1  199   4.708   3.908   1.110  0.8562  2.0759  0.7414
   32PRO    HG2  200   4.761   3.798   1.246 -2.4882 -0.4093 -1.5425
   32PRO     CB  201   4.894   3.806   1.073  0.3819 -0.5075  0.1546
   32PRO    HB1  202   4.900   3.865   0.981 -0.0571  0.9737  1.0358
   32PRO    HB2  203   4.872   3.702   1.050 -0.3874  0.0639 -1.9650
   32PRO     CA  204   5.024   3.818   1.153  0.0589 -0.6389  0.7070
   32PRO     HA  205   5.025   3.739   1.228 -1.0362  1.0555  2.5923
   32PRO      C  206   5.141   3.784   1.062  0.3296  0.3157  0.6867
   32PRO      O  207   5.196   3.674   1.065 -0.0870  0.0913  0.3225
   33LEU      N  208   5.177   3.878   0.974  0.3743 -0.0154  0.3455
   33LEU      H  209   5.117   3.957   0.957  0.1286 -0.2366  0.1766
   33LEU     CA  210   5.287   3.844   0.886  0.3820  0.2741  0.2405
   33LEU     HA  211   5.269   3.749   0.834  0.0192  0.3086  0.2933
   33LEU     CB  212   5.278   3.953   0.780 -0.2393 -0.3373 -0.3495
   33LEU    HB1  213   5.366   3.942   0.717  0.5882 -1.8968  0.9931
   33LEU    HB2  214   5.291   4.049   0.829  0.7958 -0.7811  0.2699
   33LEU     CG  215   5.155   3.959   0.690  0.0218  0.0422 -0.6828
   33LEU     HG  216   5.070   3.971   0.757  3.3203  0.7046  3.8277
   33LEU    CD1  217   5.167   4.079   0.596  0.4515  0.1278 -0.5216
   33LEU   HD11  218   5.160   4.178   0.643  0.1489 -0.8691  1.6700
   33LEU   HD12  219   5.262   4.084   0.544  0.1299 -0.2924 -1.1605
   33LEU   HD13  220   5.085   4.073   0.525 -0.1885  2.5951 -0.1057
   33LEU    CD2  221   5.146   3.825   0.617 -0.6633 -0.6802  0.7005
   33LEU   HD21  222   5.224   3.827   0.541 -0.9082  0.3007  0.4569
   33LEU   HD22  223   5.149   3.737   0.681 -0.0849 -1.0251  0.2068
   33LEU   HD23  224   5.047   3.813   0.573 -0.5075  1.2314 -0.2806
   33LEU      C  225   5.425   3.848   0.950  0.5190 -0.0758 -0.0308
   33LEU      O  226   5.518   3.784   0.901  0.2762 -0.1220 -0.4433
   34LEU      N  227   5.444   3.918   1.062 -0.0753  0.2693 -0.1411
   34LEU      H  228   5.369   3.967   1.107  1.6295  0.7949  2.2885
   34LEU     CA  229   5.563   3.896   1.141 -0.0682 -0.3829 -0.3279
   34LEU     HA  230   5.646   3.882   1.072 -1.2554 -0.0717 -1.8792
   34LEU     CB  231   5.599   4.016   1.228 -0.2376  0.1273 -0.9492
   34LEU    HB1  232   5.520   4.036   1.300  0.0389 -0.3664 -0.5005
   34LEU    HB2  233   5.601   4.105   1.166 -0.1851  0.9418  0.1897
   34LEU     CG  234   5.730   3.994   1.304 -0.7452 -0.9352 -0.3589
   34LEU     HG  235   5.727   3.908   1.371 -0.1614 -0.2803  0.5341
   34LEU    CD1  236   5.858   3.989   1.221 -0.3366 -0.1475  0.2103
   34LEU   HD11  237   5.873   4.079   1.161  0.1791 -0.0516  0.4816
   34LEU   HD12  238   5.948   3.973   1.280  0.6650  1.0264 -0.9262
   34LEU   HD13  239   5.851   3.909   1.147  2.5345 -0.3678  0.0696
   34LEU    CD2  240   5.743   4.114   1.398 -0.2416 -0.9484 -0.4108
   34LEU   HD21  241   5.760   4.204   1.340  0.1134 -0.3350  0.6236
   34LEU   HD22  242   5.651   4.113   1.456 -0.5740 -0.5048 -0.9239
   34LEU   HD23  243   5.822   4.095   1.470  1.8216 -0.4800 -2.4293
   34LEU      C  244   5.560   3.766   1.220 -0.1845  0.0514  0.3890
   34LEU      O  245   5.659   3.694   1.212 -0.1468  0.1687 -0.3126
   35LEU      N  246   5.446   3.722   1.274 -0.2337 -0.1212  0.1484
   35LEU      H  247   5.363   3.779   1.280  1.0164  1.6995  1.4667
   35LEU     CA  248   5.439   3.588   1.329 -0.1702 -0.0987  0.2116
   35LEU     HA  249   5.519   3.592   1.404 -1.4779  0.8640  1.6239
   35LEU     CB  250   5.298   3.571   1.385 -0.3214 -0.3571 -0.2413
   35LEU    HB1  251   5.236   3.567   1.295 -0.1732  0.7096 -0.4048
   35LEU    HB2  252   5.261   3.654   1.445 -2.0733 -0.6692 -0.8227
   35LEU     CG  253   5.270   3.447   1.469  0.1161 -0.4221 -0.1901
   35LEU     HG  254   5.270   3.363   1.399  0.6204 -2.0050  1.6296
   35LEU    CD1  255   5.361   3.413   1.587  0.1076  0.1545 -0.0160
   35LEU   HD11  256   5.357   3.492   1.661 -0.2459  1.7884 -1.6917
   35LEU   HD12  257   5.335   3.316   1.629 -0.1289  0.2537  0.0630
   35LEU   HD13  258   5.464   3.397   1.554  1.2430  1.9360  2.3821
   35LEU    CD2  259   5.131   3.443   1.531  0.3491 -0.1573  0.3601
   35LEU   HD21  260   5.128   3.526   1.602 -0.5417  0.7862 -0.7338
   35LEU   HD22  261   5.061   3.448   1.447  1.3941  0.5102 -0.4971
   35LEU   HD23  262   5.115   3.346   1.577 -3.5856  0.0636 -0.2024
   35LEU      C  263   5.480   3.482   1.228  0.3209  0.5675 -0.2946
   35LEU      O  264   5.549   3.385   1.257 -0.3102  0.2964  0.3047
   36LYS      N  265   5.440   3.495   1.101  0.1587  0.4549 -0.2548
   36LYS      H  266   5.384   3.576   1.078 -0.0288 -0.4158 -3.2253
   36LYS     CA  267   5.469   3.399   0.997  0.0583 -0.1430  0.2638
   36LYS     HA  268   5.438   3.303   1.039  0.1311 -0.8253 -1.1683
   36LYS     CB  269   5.377   3.435   0.881  0.3986  0.1450  0.0796
   36LYS    HB1  270   5.402   3.530   0.834 -0.0298  1.6727  2.6965
   36LYS    HB2  271   5.271   3.436   0.908  0.3555 -2.1120  0.1969
   36LYS     CG  272   5.389   3.324   0.777 -0.2002  0.2858 -0.1425
   36LYS    HG1  273   5.354   3.229   0.816 -0.5331 -0.0847 -1.2966
   36LYS    HG2  274   5.493   3.320   0.747  0.1772 -0.3285  1.1777
   36LYS     CD  275   5.300   3.364   0.659  0.2382  0.1534 -0.5201
   36LYS    HD1  276   5.342   3.452   0.610 -0.7072 -0.1976 -2.0330
   36LYS    HD2  277   5.206   3.403   0.698  0.8022  1.6217 -0.5528
   36LYS     CE  278   5.276   3.248   0.563  0.1053 -0.1552 -0.1180
   36LYS    HE1  279   5.224   3.171   0.620  0.3703 -0.1693  0.1089
   36LYS    HE2  280   5.366   3.199   0.524  1.1394  1.4270  0.1734
   36LYS     NZ  281   5.190   3.281   0.449 -0.4626  0.5152  0.5010
   36LYS    HZ1  282   5.255   3.318   0.381  3.1482 -0.2328  3.2459
   36LYS    HZ2  283   5.148   3.197   0.411 -0.4659  0.3343  0.8967
   36LYS    HZ3  284   5.125   3.358   0.463 -0.2881  1.0315 -1.2427
   36LYS      C  285   5.617   3.398   0.961 -0.0978  0.2430 -0.3959
   36LYS      O  286   5.670   3.292   0.931 -0.2925  0.2314 -0.6994
   37LEU      N  287   5.687   3.511   0.969  0.1226  0.0581  0.4029
   37LEU      H  288   5.642   3.589   1.014  2.2348  1.7145 -0.1572
   37LEU     CA  289   5.830   3.523   0.944  0.0589  0.0554  0.0223
   37LEU     HA  290   5.847   3.463   0.855 -2.0595  2.8809 -2.4990
   37LEU     CB  291   5.880   3.664   0.912 -0.1969  0.0616 -0.3615
   37LEU    HB1  292   5.863   3.742   0.987  0.8028  2.5340 -2.5746
   37LEU    HB2  293   5.819   3.704   0.831 -2.2476 -0.5665  0.7944
   37LEU     CG  294   6.026   3.681   0.873 -0.1543  0.0078 -0.2287
   37LEU     HG  295   6.055   3.588   0.824 -0.4018 -1.4478  2.2635
   37LEU    CD1  296   6.050   3.803   0.784 -0.3019  0.2347  0.0395
   37LEU   HD11  297   6.158   3.810   0.770  0.1132  0.0385  2.7103
   37LEU   HD12  298   6.016   3.788   0.681  1.6391  0.9638 -0.7442
   37LEU   HD13  299   6.012   3.893   0.831 -1.1770  0.4051 -0.9513
   37LEU    CD2  300   6.113   3.701   0.996 -0.0990 -0.0700 -0.2549
   37LEU   HD21  301   6.080   3.640   1.080  1.7439 -3.8861 -2.0791
   37LEU   HD22  302   6.218   3.683   0.974 -0.3548 -0.1800 -1.3985
   37LEU   HD23  303   6.111   3.807   1.021 -0.1806  0.0188 -0.6479
   37LEU      C  304   5.900   3.462   1.065  0.2893  0.1119 -0.0828
   37LEU      O  305   5.988   3.379   1.045  0.0654 -0.0914 -0.2363
   38LEU      N  306   5.850   3.478   1.188  0.7363  0.1717  0.0951
   38LEU      H  307   5.760   3.524   1.188  0.9435  0.5967 -0.6968
   38LEU     CA  308   5.906   3.428   1.312  0.3615 -0.0083  0.1943
   38LEU     HA  309   6.012   3.453   1.314  0.5263 -0.3799 -1.6571
   38LEU     CB  310   5.852   3.506   1.431 -0.1378  0.0067 -0.0363
   38LEU    HB1  311   5.891   3.462   1.523 -1.8446 -0.0361  0.7085
   38LEU    HB2  312   5.744   3.498   1.437 -0.2685  1.9511  1.7821
   38LEU     CG  313   5.887   3.655   1.435 -0.0264 -0.0176 -0.0881
   38LEU     HG  314   5.847   3.702   1.345  1.9479 -4.3197 -3.5735
   38LEU    CD1  315   5.808   3.713   1.552 -0.3977  0.1921 -0.4382
   38LEU   HD11  316   5.824   3.819   1.571 -2.2029  0.2403  1.1671
   38LEU   HD12  317   5.702   3.691   1.539 -0.6073  0.5620  0.5126
   38LEU   HD13  318   5.828   3.661   1.646 -3.0860  2.7189  1.7109
   38LEU    CD2  319   6.037   3.678   1.440 -0.0384 -0.0240  0.3330
   38LEU   HD21  320   6.092   3.657   1.348  0.8667  1.3540  0.5272
   38LEU   HD22  321   6.046   3.785   1.458 -2.0960  0.2481 -0.1002
   38LEU   HD23  322   6.091   3.624   1.518 -0.7783 -2.8213 -0.9736
   38LEU      C  323   5.899   3.277   1.325 -0.1697 -0.0502 -0.4974
   38LEU      O  324   5.999   3.207   1.338 -0.9554 -1.1726 -0.3024
   39LYS      N  325   5.782   3.215   1.303 -0.2443 -0.2117  0.3107
   39LYS      H  326   5.703   3.275   1.283  0.7069  0.6692 -0.9637
   39LYS     CA  327   5.759   3.074   1.321  0.3602 -0.3269  0.1969
   39LYS     HA  328   5.805   3.040   1.414 -0.6848 -0.0771  0.8222
   39LYS     CB  329   5.608   3.051   1.318  0.1934  0.7434  0.0043
   39LYS    HB1  330   5.551   3.121   1.378 -1.3540 -1.3400  1.1170
   39LYS    HB2  331   5.592   2.955   1.369  0.3126  0.3142 -0.7539
   39LYS     CG  332   5.561   3.055   1.174 -0.0588  0.5991  0.0818
   39LYS    HG1  333   5.623   2.999   1.104 -0.2341  1.5200 -0.8538
   39LYS    HG2  334   5.571   3.158   1.140  0.5500 -0.1517 -2.2278
   39LYS     CD  335   5.419   2.999   1.171  0.1096  0.1719  0.0189
   39LYS    HD1  336   5.365   3.034   1.082  0.0157  0.2751  0.1155
   39LYS    HD2  337   5.367   3.048   1.253  0.6560 -1.1509  1.2002
   39LYS     CE  338   5.404   2.847   1.180  0.1204  0.2078  0.7171
   39LYS    HE1  339   5.426   2.811   1.280 -0.9303 -2.4815  0.0579
   39LYS    HE2  340   5.479   2.792   1.124  0.3600  0.1951  1.0502
   39LYS     NZ  341   5.275   2.793   1.135  0.3974  0.3275 -0.2650
   39LYS    HZ1  342   5.271   2.699   1.100  0.7153 -0.8939  2.6450
   39LYS    HZ2  343   5.208   2.795   1.211  1.7727 -1.0975  1.0423
   39LYS    HZ3  344   5.249   2.856   1.061  0.5737  1.2837  0.4692
   39LYS      C  345   5.843   2.997   1.219 -0.2379 -0.4745 -0.1885
   39LYS      O  346   5.862   2.876   1.230  0.8184 -0.3053 -0.0686
   40SER      N  347   5.887   3.062   1.111 -0.4811 -0.4385 -0.2685
   40SER      H  348   5.860   3.159   1.102  1.4044  0.1954  0.4096
   40SER     CA  349   5.961   3.014   0.997 -0.0348  0.1951 -0.2510
   40SER     HA  350   5.915   2.918   0.973 -1.7872  0.7824  0.6190
   40SER     CB  351   5.939   3.100   0.873 -0.3697  0.6054  0.0902
   40SER    HB1  352   6.003   3.049   0.801  0.3601 -1.9964  2.4392
   40SER    HB2  353   5.980   3.201   0.884  2.6085 -0.3587 -1.0822
   40SER     OG  354   5.803   3.081   0.842 -0.2932  0.4333 -0.1419
   40SER     HG  355   5.764   3.165   0.868  1.0394  1.3965 -1.1241
   40SER      C  356   6.109   2.995   1.027 -0.1100 -0.3820 -0.2341
   40SER      O  357   6.167   2.927   0.943 -0.2223 -0.2339 -0.4325
   41VAL      N  358   6.173   3.039   1.136 -0.1352  0.2859 -0.4835
   41VAL      H  359   6.111   3.094   1.194 -1.1032 -1.0990 -0.1491
   41VAL     CA  360   6.308   3.020   1.185 -0.1588 -0.4297 -0.6878
   41VAL     HA  361   6.340   2.945   1.112  0.1011 -1.1807  0.1786
   41VAL     CB  362   6.391   3.147   1.172  0.0204 -0.4955 -0.2151
   41VAL     HB  363   6.483   3.145   1.231  0.7271  2.2843 -1.0456
   41VAL    CG1  364   6.427   3.172   1.025 -0.1681 -0.8466 -0.3225
   41VAL   HG11  365   6.333   3.192   0.975  0.9981  0.9088 -1.9398
   41VAL   HG12  366   6.501   3.251   1.017 -1.9932  1.2017  1.5947
   41VAL   HG13  367   6.479   3.082   0.990  1.9727  0.1855  0.0298
   41VAL    CG2  368   6.318   3.267   1.231  0.2801  0.0075 -0.8909
   41VAL   HG21  369   6.232   3.284   1.167  0.5793  0.9420 -1.0607
   41VAL   HG22  370   6.294   3.240   1.334  0.3736 -2.0339 -1.3662
   41VAL   HG23  371   6.382   3.354   1.219 -0.4173  0.3903 -1.9291
   41VAL      C  372   6.313   2.960   1.325  0.6151  0.1494 -0.4593
   41VAL      O  373   6.390   2.868   1.351  0.0581 -0.0803  0.4191
   42GLY      N  374   6.218   3.002   1.408  0.4845  0.1330 -0.5995
   42GLY      H  375   6.142   3.061   1.375  0.1236 -0.6119 -1.1193
   42GLY     CA  376   6.215   2.967   1.548 -0.0256 -0.0011 -0.6436
   42GLY    HA1  377   6.275   3.035   1.608  2.5151 -1.4099 -1.4651
   42GLY    HA2  378   6.272   2.875   1.562 -0.6413 -0.5584 -1.7053
   42GLY      C  379   6.079   2.928   1.604  0.3274 -0.1497  0.1231
   42GLY      O  380   5.996   2.866   1.537  0.3724 -0.1956  0.1106
   43ALA      N  381   6.059   2.962   1.732  0.4757  0.1719  0.0592
   43ALA      H  382   6.133   3.004   1.786 -0.4411 -0.0583  1.5313
   43ALA     CA  383   5.942   2.932   1.812  0.2939 -0.1251 -0.3176
   43ALA     HA  384   5.922   2.825   1.812  0.2345 -0.1173 -0.7075
   43ALA     CB  385   5.979   2.978   1.952  0.3526  0.4472 -0.5183
   43ALA    HB1  386   6.067   2.923   1.983  0.7070  1.0124 -0.5118
   43ALA    HB2  387   5.988   3.086   1.965  0.1016  0.2844  1.3523
   43ALA    HB3  388   5.889   2.945   2.005 -0.6380 -0.9928 -2.9006
   43ALA      C  389   5.820   3.005   1.757  0.3971  0.1660 -0.1569
   43ALA      O  390   5.828   3.111   1.694  0.2861  0.1945 -0.1232
   44GLN      N  391   5.698   2.957   1.782  0.4664  0.2953  0.4443
   44GLN      H  392   5.696   2.871   1.834 -2.1654 -0.1834 -0.3099
   44GLN     CA  393   5.575   3.022   1.743  0.4954  0.3876  0.5070
   44GLN     HA  394   5.586   3.123   1.704 -0.3131  1.3619  2.6172
   44GLN     CB  395   5.491   2.928   1.657 -0.0124  0.6680  0.6912
   44GLN    HB1  396   5.470   2.836   1.713 -0.5352  0.0697 -0.4630
   44GLN    HB2  397   5.554   2.906   1.571 -1.7151 -0.7792 -0.2502
   44GLN     CG  398   5.365   3.001   1.611  0.1278  0.3720 -0.1767
   44GLN    HG1  399   5.405   3.084   1.553 -0.9803  1.2799  0.3129
   44GLN    HG2  400   5.300   3.041   1.689  0.0878 -1.4572  0.7837
   44GLN     CD  401   5.267   2.919   1.528  0.0053  0.6441 -0.3025
   44GLN    OE1  402   5.299   2.805   1.496 -0.4637  0.4261  0.0108
   44GLN    NE2  403   5.161   2.981   1.476 -0.3870  0.0957 -0.1641
   44GLN   HE21  404   5.124   3.069   1.508 -0.5231  0.9208 -2.4401
   44GLN   HE22  405   5.099   2.928   1.417 -1.6824  2.0864 -0.6792
   44GLN      C  406   5.504   3.046   1.876  0.1366  0.1497  0.3592
   44GLN      O  407   5.459   2.948   1.934 -0.0598 -0.2043 -0.3733
   45LYS      N  408   5.480   3.166   1.929 -0.0720  0.4250 -0.3523
   45LYS      H  409   5.502   3.251   1.879  1.2584 -0.8869 -2.1519
   45LYS     CA  410   5.441   3.189   2.066 -0.0019  0.1586 -0.2872
   45LYS     HA  411   5.362   3.117   2.087  1.0962 -2.6037 -4.5220
   45LYS     CB  412   5.561   3.168   2.157  0.1140  0.0002 -0.4756
   45LYS    HB1  413   5.581   3.062   2.172 -0.4437  0.2052  2.2645
   45LYS    HB2  414   5.555   3.195   2.263  1.9728 -0.2338 -0.2670
   45LYS     CG  415   5.689   3.234   2.106  0.1500  0.0862 -0.2778
   45LYS    HG1  416   5.669   3.340   2.096  1.4690  0.4481  0.6311
   45LYS    HG2  417   5.732   3.185   2.018 -1.4476 -1.6157 -0.1656
   45LYS     CD  418   5.796   3.235   2.215  0.0158 -0.7642 -0.1339
   45LYS    HD1  419   5.828   3.136   2.249  0.0837 -1.1568 -1.3038
   45LYS    HD2  420   5.750   3.271   2.308  0.8489  1.6057 -0.5975
   45LYS     CE  421   5.916   3.320   2.177 -0.4238  0.1423  0.4877
   45LYS    HE1  422   5.881   3.422   2.160  0.0668 -0.0796 -2.3309
   45LYS    HE2  423   5.956   3.281   2.084  0.3325  0.0588  0.8453
   45LYS     NZ  424   6.020   3.337   2.279  0.3589  0.4823 -0.3541
   45LYS    HZ1  425   6.100   3.393   2.251  2.3016  0.0149  3.4715
   45LYS    HZ2  426   5.988   3.371   2.369  2.5901  2.1276 -0.0731
   45LYS    HZ3  427   6.073   3.253   2.296  1.8879  1.5260  0.2755
   45LYS      C  428   5.389   3.331   2.089  0.1809  0.1709  0.0675
   45LYS      O  429   5.414   3.414   2.002  0.2941 -0.0703 -0.1356
   46ASP      N  430   5.309   3.351   2.193 -0.5785 -0.3832 -0.3949
   46ASP      H  431   5.296   3.273   2.257  2.2876  1.1489  2.3204
   46ASP     CA  432   5.225   3.467   2.215  0.0224 -0.0509  0.1647
   46ASP     HA  433   5.172   3.490   2.123 -1.7278 -1.1068  0.8605
   46ASP     CB  434   5.124   3.433   2.323 -0.5619 -0.1977 -0.4262
   46ASP    HB1  435   5.169   3.397   2.415 -3.6318 -1.6201  0.6670
   46ASP    HB2  436   5.059   3.348   2.301  0.3093 -0.6660 -1.1978
   46ASP     CG  437   5.030   3.549   2.356  0.1635  0.3403 -0.2398
   46ASP    OD1  438   4.957   3.595   2.266 -0.3732  0.4325  0.2389
   46ASP    OD2  439   5.030   3.602   2.469  0.2144  0.6669 -0.3941
   46ASP      C  440   5.304   3.594   2.246  0.1086 -0.0534 -0.0369
   46ASP      O  441   5.247   3.703   2.244  0.3177  0.0540 -0.1556
   47THR      N  442   5.435   3.586   2.269  0.2682  0.3737 -0.7762
   47THR      H  443   5.472   3.492   2.267 -3.0773 -1.0519 -1.1250
   47THR     CA  444   5.520   3.698   2.303 -0.1939  0.5669 -0.2407
   47THR     HA  445   5.497   3.788   2.246  2.1075 -0.0130 -2.2891
   47THR     CB  446   5.497   3.729   2.450 -0.1386 -0.1089 -0.0871
   47THR     HB  447   5.506   3.634   2.502  1.7715 -0.8438 -1.6631
   47THR    CG2  448   5.609   3.818   2.503 -0.0961 -0.2846  0.1164
   47THR   HG21  449   5.617   3.898   2.431 -1.9026  0.8064  1.0686
   47THR   HG22  450   5.590   3.865   2.600  1.0155  0.9929 -0.2570
   47THR   HG23  451   5.706   3.770   2.514  0.3684  0.7792  0.8746
   47THR    OG1  452   5.370   3.781   2.484 -0.0248  0.2433 -0.1897
   47THR    HG1  453   5.302   3.745   2.426  1.5223 -1.5321 -1.0063
   47THR      C  454   5.666   3.664   2.275 -0.3029 -0.1100  0.0031
   47THR      O  455   5.711   3.553   2.299  0.1618 -0.0058 -0.3769
   48TYR      N  456   5.735   3.769   2.228 -0.3355 -0.0641  0.0573
   48TYR      H  457   5.690   3.858   2.217 -1.5485 -0.6668 -0.0374
   48TYR     CA  458   5.877   3.767   2.197 -0.3404 -0.3431  0.0466
   48TYR     HA  459   5.918   3.677   2.243  0.7264 -0.4009 -0.9937
   48TYR     CB  460   5.906   3.763   2.047 -0.6854 -0.5624 -0.0160
   48TYR    HB1  461   6.014   3.758   2.038 -0.4086  1.8660  1.0719
   48TYR    HB2  462   5.875   3.860   2.006  0.5908  0.4162  1.2080
   48TYR     CG  463   5.846   3.649   1.969 -0.4770 -0.6787 -0.0065
   48TYR    CD1  464   5.711   3.648   1.932 -0.4670 -0.2773 -0.0540
   48TYR    HD1  465   5.645   3.726   1.969  0.9899  1.8441 -1.6644
   48TYR    CE1  466   5.661   3.548   1.848 -0.5256 -0.6560  0.4297
   48TYR    HE1  467   5.559   3.539   1.814 -0.0736 -0.0089 -1.1694
   48TYR     CZ  468   5.746   3.445   1.803 -0.1895 -0.0127 -0.4365
   48TYR     OH  469   5.704   3.343   1.724  0.7021 -0.4855 -0.3081
   48TYR     HH  470   5.768   3.271   1.722  0.4428 -0.7267 -0.0266
   48TYR    CE2  471   5.883   3.450   1.835 -0.1160  0.0469 -0.7634
   48TYR    HE2  472   5.949   3.368   1.812 -0.9021 -1.8565  3.0395
   48TYR    CD2  473   5.932   3.551   1.918 -0.0697  0.1126 -0.8703
   48TYR    HD2  474   6.035   3.560   1.950 -0.2661  3.3005 -0.7766
   48TYR      C  475   5.950   3.883   2.262 -0.0545 -0.5119  0.0288
   48TYR      O  476   5.885   3.977   2.308  0.2690 -0.0263 -0.5002
   49THR      N  477   6.082   3.878   2.278  0.0574 -0.2867 -0.7942
   49THR      H  478   6.127   3.797   2.238  2.0380  0.0952  0.4920
   49THR     CA  479   6.162   3.996   2.308 -0.3256 -0.1192 -0.4288
   49THR     HA  480   6.112   4.075   2.365 -1.1044 -1.9591  1.6105
   49THR     CB  481   6.279   3.978   2.404 -0.6691 -0.1641 -0.0127
   49THR     HB  482   6.333   4.072   2.409 -1.1687  0.1410 -0.2948
   49THR    CG2  483   6.231   3.952   2.547  0.1456 -0.4024  0.2230
   49THR   HG21  484   6.164   3.867   2.553  1.2417 -1.4524 -1.5522
   49THR   HG22  485   6.315   3.927   2.612  0.3487 -0.4266 -0.0481
   49THR   HG23  486   6.186   4.044   2.586 -0.4092  0.3435 -2.0037
   49THR    OG1  487   6.347   3.864   2.357 -0.0764  0.2203 -0.0954
   49THR    HG1  488   6.296   3.788   2.385  0.3488  0.7593  2.3935
   49THR      C  489   6.214   4.060   2.181  0.5723 -0.2482 -0.1325
   49THR      O  490   6.225   3.998   2.076 -0.2046 -0.1170 -0.3019
   50MET      N  491   6.244   4.190   2.175 -0.0191 -0.1272 -0.5888
   50MET      H  492   6.244   4.242   2.262 -1.3913 -2.2392  0.7781
   50MET     CA  493   6.276   4.267   2.056  0.3288  0.1945 -0.2891
   50MET     HA  494   6.218   4.225   1.974  1.5428 -1.7019 -0.2457
   50MET     CB  495   6.237   4.414   2.069  0.0727  0.1296 -0.3207
   50MET    HB1  496   6.310   4.463   2.134 -0.0343 -1.0643  0.7421
   50MET    HB2  497   6.138   4.417   2.115  0.2460 -0.1456  0.0759
   50MET     CG  498   6.236   4.496   1.940  0.0199  0.4015 -0.1477
   50MET    HG1  499   6.326   4.480   1.881 -0.9791 -1.5145 -1.2364
   50MET    HG2  500   6.216   4.598   1.971 -0.2174  0.2427  0.2316
   50MET     SD  501   6.101   4.446   1.830 -0.2033 -0.1259  0.3559
   50MET     CE  502   6.118   4.581   1.710  0.0575 -0.2635  0.2345
   50MET    HE1  503   6.038   4.653   1.729  0.1685 -0.2588  0.7074
   50MET    HE2  504   6.211   4.636   1.717  0.3534 -0.8719  1.3741
   50MET    HE3  505   6.110   4.538   1.610  1.2323 -0.6651  0.2968
   50MET      C  506   6.416   4.238   2.005  0.3822  0.1657 -0.1225
   50MET      O  507   6.431   4.217   1.885  0.0080  0.2690 -0.1878
   51LYS      N  508   6.511   4.203   2.093 -0.4448  0.0703  0.7444
   51LYS      H  509   6.483   4.207   2.190 -1.1668 -1.3929  0.6303
   51LYS     CA  510   6.641   4.160   2.046 -0.5893  0.2367  0.1949
   51LYS     HA  511   6.679   4.240   1.981 -0.8041  0.9612  0.9481
   51LYS     CB  512   6.732   4.158   2.168 -0.2020 -0.0907 -0.0933
   51LYS    HB1  513   6.698   4.080   2.236  1.7509 -1.8867 -1.0691
   51LYS    HB2  514   6.718   4.256   2.214 -0.1944 -0.4465  0.6851
   51LYS     CG  515   6.878   4.130   2.134 -0.1810 -0.2445  0.1218
   51LYS    HG1  516   6.922   4.219   2.089  3.1645 -0.2390  3.0161
   51LYS    HG2  517   6.888   4.045   2.068  0.8557  1.4822 -2.0679
   51LYS     CD  518   6.967   4.103   2.255  0.5688 -0.0154 -0.3794
   51LYS    HD1  519   6.950   4.004   2.295  0.5823  0.2653  0.3278
   51LYS    HD2  520   6.948   4.170   2.338 -1.3005 -1.6202  0.5418
   51LYS     CE  521   7.112   4.115   2.207  0.3465  0.7745 -0.8676
   51LYS    HE1  522   7.123   4.160   2.108  0.9379 -0.9718 -1.6217
   51LYS    HE2  523   7.163   4.020   2.216 -0.0175  0.5527 -1.1110
   51LYS     NZ  524   7.188   4.200   2.300 -0.0535  0.4649 -0.2585
   51LYS    HZ1  525   7.283   4.204   2.269  0.1552 -0.1854  0.2525
   51LYS    HZ2  526   7.159   4.297   2.304  1.8086  1.0273  0.6969
   51LYS    HZ3  527   7.206   4.160   2.391  1.5382 -1.0430 -1.1727
   51LYS      C  528   6.628   4.018   1.994 -0.3155  0.1599  0.3322
   51LYS      O  529   6.705   3.986   1.904  0.1158  0.8472  0.4488
   52GLU      N  530   6.527   3.938   2.031 -0.2702 -0.1574 -0.2120
   52GLU      H  531   6.465   3.967   2.106  0.6248  3.2250 -0.5946
   52GLU     CA  532   6.508   3.806   1.975 -0.4028 -0.2347  0.0156
   52GLU     HA  533   6.608   3.774   1.948 -0.0806  0.8255 -0.0945
   52GLU     CB  534   6.434   3.724   2.080 -0.4260 -0.5908 -0.2770
   52GLU    HB1  535   6.340   3.773   2.105 -0.7586 -1.4042  0.1236
   52GLU    HB2  536   6.485   3.729   2.177 -1.6944  2.1729  0.3508
   52GLU     CG  537   6.411   3.578   2.043  0.2108 -0.6409 -0.4922
   52GLU    HG1  538   6.513   3.541   2.033 -0.1911 -2.2551  0.7886
   52GLU    HG2  539   6.345   3.575   1.956 -1.8544 -0.5861  0.9891
   52GLU     CD  540   6.346   3.497   2.155  0.2647 -0.2015 -0.1414
   52GLU    OE1  541   6.403   3.401   2.213  0.4653 -0.1870 -0.3140
   52GLU    OE2  542   6.228   3.522   2.187  0.1650 -0.1928 -0.5088
   52GLU      C  543   6.443   3.811   1.838  0.1000  0.0366 -0.2147
   52GLU      O  544   6.483   3.735   1.750 -0.1294 -0.1748 -0.1378
   53VAL      N  545   6.336   3.891   1.825  0.2138  0.2354  0.0651
   53VAL      H  546   6.307   3.952   1.900 -0.2734  2.2583 -1.6941
   53VAL     CA  547   6.278   3.929   1.698 -0.0480  0.4996  0.2626
   53VAL     HA  548   6.229   3.839   1.660 -1.8890  0.7211  1.9811
   53VAL     CB  549   6.166   4.030   1.717 -0.0981  0.4452  0.2539
   53VAL     HB  550   6.210   4.110   1.777 -0.3523  0.3854  0.5243
   53VAL    CG1  551   6.113   4.105   1.595 -0.7217  0.0317  0.2653
   53VAL   HG11  552   6.196   4.148   1.539 -0.1352 -1.6920 -0.2421
   53VAL   HG12  553   6.065   4.028   1.536  0.1215  0.4131 -0.9530
   53VAL   HG13  554   6.034   4.178   1.616  1.0712  2.4447 -0.8975
   53VAL    CG2  555   6.045   3.972   1.791 -0.4948  0.9338 -0.0051
   53VAL   HG21  556   6.071   3.946   1.894  4.6077 -0.0232 -1.2341
   53VAL   HG22  557   5.963   4.043   1.798 -0.8287  0.4702  0.9074
   53VAL   HG23  558   5.998   3.896   1.729 -0.6163  2.6679 -2.1968
   53VAL      C  559   6.379   3.984   1.597 -0.1424 -0.0821 -0.1572
   53VAL      O  560   6.365   3.959   1.478  0.5054  0.0355 -0.2570
   54LEU      N  561   6.471   4.070   1.640 -0.6500  0.5386 -0.2887
   54LEU      H  562   6.471   4.101   1.737  2.5572  1.0611 -0.3389
   54LEU     CA  563   6.585   4.110   1.560 -0.0089 -0.1051  0.2843
   54LEU     HA  564   6.563   4.139   1.458  0.4055 -0.2157  0.1625
   54LEU     CB  565   6.645   4.233   1.628  0.6905 -0.3706  0.1514
   54LEU    HB1  566   6.738   4.251   1.575  1.3433 -1.4166  0.8881
   54LEU    HB2  567   6.648   4.214   1.736 -0.7444 -1.7943 -0.0364
   54LEU     CG  568   6.556   4.355   1.612  0.4693 -0.5710 -0.1439
   54LEU     HG  569   6.449   4.334   1.623 -0.3993  1.2219 -3.6519
   54LEU    CD1  570   6.596   4.457   1.719 -0.4452 -0.3106 -0.0393
   54LEU   HD11  571   6.703   4.476   1.715 -0.3797 -0.7615 -0.6430
   54LEU   HD12  572   6.542   4.550   1.701  0.2133  0.2541  0.8314
   54LEU   HD13  573   6.576   4.413   1.817 -0.8312  1.0967  0.5338
   54LEU    CD2  574   6.566   4.424   1.476  0.2887 -0.2208  0.0171
   54LEU   HD21  575   6.525   4.360   1.397  0.4105 -3.4637  2.3691
   54LEU   HD22  576   6.513   4.519   1.477  0.1040 -0.2879 -1.3120
   54LEU   HD23  577   6.668   4.447   1.443  0.0367  0.3633 -0.3766
   54LEU      C  578   6.691   4.003   1.544 -0.2313 -0.2798 -0.0037
   54LEU      O  579   6.750   4.000   1.436  0.0471 -0.0599  0.1422
   55PHE      N  580   6.702   3.901   1.630 -0.2332 -0.1942  0.0970
   55PHE      H  581   6.644   3.909   1.712 -0.5734  0.3153 -0.1828
   55PHE     CA  582   6.780   3.782   1.606  0.2034  0.1142 -0.0121
   55PHE     HA  583   6.876   3.808   1.562 -0.5880  0.7402 -1.4233
   55PHE     CB  584   6.800   3.697   1.731  0.7743 -0.0266 -0.1932
   55PHE    HB1  585   6.697   3.673   1.760  0.0622  1.8309 -1.0310
   55PHE    HB2  586   6.842   3.767   1.804 -0.9465  1.4346 -0.5180
   55PHE     CG  587   6.877   3.568   1.714  0.0646 -0.4637 -0.1330
   55PHE    CD1  588   7.011   3.566   1.673  0.1906  0.0179  0.2471
   55PHE    HD1  589   7.075   3.653   1.678 -0.5958  1.3151 -5.1056
   55PHE    CE1  590   7.068   3.443   1.641  0.1717 -0.0243  0.3759
   55PHE    HE1  591   7.175   3.441   1.630  0.2876  1.0964  1.2062
   55PHE     CZ  592   6.997   3.322   1.646  0.3725 -0.1508  0.1812
   55PHE     HZ  593   7.046   3.230   1.618  0.4693 -0.5904  1.7194
   55PHE    CE2  594   6.864   3.327   1.689  0.2736  0.1065 -0.1437
   55PHE    HE2  595   6.806   3.236   1.688  1.3066 -0.6372  1.5847
   55PHE    CD2  596   6.804   3.449   1.723 -0.2919 -0.2316  0.0853
   55PHE    HD2  597   6.705   3.455   1.767 -0.5562  2.2238 -0.6733
   55PHE      C  598   6.723   3.702   1.490  0.0358  0.1343  0.0574
   55PHE      O  599   6.785   3.677   1.387  0.1245  0.5550  0.0073
   56TYR      N  600   6.600   3.652   1.509 -0.0891  0.2671 -0.3857
   56TYR      H  601   6.564   3.655   1.604  1.1840 -0.4268  0.1476
   56TYR     CA  602   6.523   3.576   1.414 -0.4131 -0.0420  0.1227
   56TYR     HA  603   6.572   3.478   1.409  2.7547  1.4648 -1.2466
   56TYR     CB  604   6.379   3.563   1.464 -0.3660 -0.1175  0.2400
   56TYR    HB1  605   6.315   3.538   1.379  0.8857  1.0301 -1.1070
   56TYR    HB2  606   6.337   3.661   1.485 -0.4304  0.1092 -0.8864
   56TYR     CG  607   6.341   3.454   1.560  0.1286 -0.3119  0.2157
   56TYR    CD1  608   6.220   3.383   1.554 -0.1659  0.2206 -0.1704
   56TYR    HD1  609   6.152   3.412   1.476 -0.8411  0.4954  0.5078
   56TYR    CE1  610   6.176   3.296   1.654  0.3006  0.2137  0.0336
   56TYR    HE1  611   6.073   3.263   1.649  0.3223  0.0323  0.6571
   56TYR     CZ  612   6.266   3.260   1.756 -0.1948 -0.1220  0.3568
   56TYR     OH  613   6.240   3.160   1.846  0.4280 -0.2555  0.3953
   56TYR     HH  614   6.306   3.165   1.915 -0.3410  0.5587  1.1087
   56TYR    CE2  615   6.391   3.324   1.760 -0.1640 -0.1250 -0.4040
   56TYR    HE2  616   6.467   3.305   1.835 -0.8919 -0.1121  0.3448
   56TYR    CD2  617   6.425   3.425   1.669  0.4782  0.0819  0.0530
   56TYR    HD2  618   6.523   3.470   1.667  0.1068  0.9532  0.5267
   56TYR      C  619   6.520   3.636   1.274  0.4667 -0.0016  0.1160
   56TYR      O  620   6.536   3.563   1.177 -0.3576  0.0099 -0.0408
   57LEU      N  621   6.492   3.766   1.262  0.1230 -0.0900 -0.0516
   57LEU      H  622   6.464   3.813   1.347 -1.8820 -1.8915  0.3744
   57LEU     CA  623   6.489   3.838   1.136 -0.0339  0.0032  0.0044
   57LEU     HA  624   6.413   3.793   1.072 -1.9392  0.4651  1.8299
   57LEU     CB  625   6.454   3.985   1.158  0.3869  0.0996  0.0425
   57LEU    HB1  626   6.535   4.033   1.214 -0.7494  0.7851  1.1595
   57LEU    HB2  627   6.359   3.994   1.210  0.3594 -0.0835  0.0243
   57LEU     CG  628   6.435   4.058   1.025  0.4111 -0.1502 -0.0987
   57LEU     HG  629   6.537   4.078   0.992  0.7443 -1.7591 -0.1262
   57LEU    CD1  630   6.352   3.995   0.914  0.4114 -0.3279  0.0006
   57LEU   HD11  631   6.379   3.890   0.902 -0.0714 -0.8874  3.0104
   57LEU   HD12  632   6.246   4.002   0.941  0.5126 -1.6304  0.8077
   57LEU   HD13  633   6.369   4.053   0.824 -0.1381 -2.2718 -1.4330
   57LEU    CD2  634   6.372   4.196   1.039  0.1575 -0.2242 -0.5021
   57LEU   HD21  635   6.387   4.248   0.945  0.9959  0.9710  0.2643
   57LEU   HD22  636   6.267   4.188   1.070  0.4405 -2.1794  0.0859
   57LEU   HD23  637   6.424   4.253   1.116  1.5660  1.3194 -2.5084
   57LEU      C  638   6.624   3.840   1.064 -0.3318  0.4805 -0.5504
   57LEU      O  639   6.637   3.834   0.942 -0.0199  0.1553 -0.5022
   58GLY      N  640   6.733   3.842   1.141 -0.1900  0.1059 -0.7392
   58GLY      H  641   6.717   3.837   1.241 -0.7038  2.3638 -0.6483
   58GLY     CA  642   6.869   3.837   1.091  0.0611 -0.1914 -0.0468
   58GLY    HA1  643   6.942   3.858   1.169 -3.2207 -1.6809  3.7336
   58GLY    HA2  644   6.883   3.911   1.012  4.5089  0.6089  1.2016
   58GLY      C  645   6.899   3.698   1.038 -0.1329 -0.1222 -0.3446
   58GLY      O  646   6.942   3.684   0.924  0.1993  0.2354 -0.2684
   59GLN      N  647   6.861   3.595   1.114  0.4854  0.0071  0.1465
   59GLN      H  648   6.812   3.611   1.201  0.1807  0.5386 -0.1183
   59GLN     CA  649   6.871   3.455   1.077 -0.0144  0.0647 -0.2210
   59GLN     HA  650   6.974   3.441   1.045 -0.2975  0.5068 -1.3548
   59GLN     CB  651   6.827   3.369   1.195 -0.2105  0.3319 -0.0977
   59GLN    HB1  652   6.839   3.265   1.164 -0.6174  0.4164 -0.5467
   59GLN    HB2  653   6.729   3.398   1.232 -0.5307 -2.0077  1.1037
   59GLN     CG  654   6.911   3.376   1.323 -0.4999  0.0461  0.1075
   59GLN    HG1  655   6.876   3.302   1.395 -1.6436  0.9522  0.5244
   59GLN    HG2  656   6.895   3.468   1.379 -3.4868 -1.0311  1.2485
   59GLN     CD  657   7.056   3.342   1.293 -0.5680 -0.0385 -0.1322
   59GLN    OE1  658   7.093   3.236   1.244  0.1320 -0.1577  0.6286
   59GLN    NE2  659   7.148   3.435   1.323 -0.2960 -0.3833  0.1079
   59GLN   HE21  660   7.133   3.527   1.360 -0.5151 -0.3740  0.0003
   59GLN   HE22  661   7.244   3.425   1.295  0.3443  1.9040  1.2302
   59GLN      C  662   6.790   3.424   0.953  0.2094 -0.4005 -0.2540
   59GLN      O  663   6.824   3.341   0.869  0.3108 -0.4042 -0.2093
   60TYR      N  664   6.676   3.492   0.936  0.6129  0.3486 -0.0382
   60TYR      H  665   6.641   3.556   1.005 -2.6851  1.3550 -2.3662
   60TYR     CA  666   6.597   3.486   0.814  0.4978 -0.1433  0.0551
   60TYR     HA  667   6.578   3.382   0.787  0.0408  0.1873 -0.9419
   60TYR     CB  668   6.460   3.549   0.836  0.1745 -0.7606 -0.1753
   60TYR    HB1  669   6.485   3.655   0.846  0.1335 -0.7767  0.1136
   60TYR    HB2  670   6.411   3.508   0.924 -1.3284  1.2381  0.0046
   60TYR     CG  671   6.359   3.534   0.725  0.1565 -0.3662 -0.2131
   60TYR    CD1  672   6.269   3.428   0.734 -0.5323  0.2589  0.4132
   60TYR    HD1  673   6.278   3.358   0.816 -0.5822  0.1472  0.3240
   60TYR    CE1  674   6.169   3.419   0.636 -0.5578  0.0075  0.4620
   60TYR    HE1  675   6.104   3.333   0.643  0.6499 -0.8987  0.9279
   60TYR     CZ  676   6.158   3.513   0.532  0.1601 -0.3433  0.0586
   60TYR     OH  677   6.059   3.515   0.438 -0.1041 -0.2221  0.3390
   60TYR     HH  678   6.077   3.597   0.390  1.6215 -0.3198  0.7546
   60TYR    CE2  679   6.244   3.625   0.533  0.0681 -0.2734  0.1702
   60TYR    HE2  680   6.241   3.700   0.455  3.4415  0.9012  0.9985
   60TYR    CD2  681   6.343   3.637   0.631  0.3611 -0.2544 -0.1258
   60TYR    HD2  682   6.401   3.728   0.630 -0.0708  0.0485  1.0711
   60TYR      C  683   6.669   3.536   0.689 -1.2096  0.1970 -0.8254
   60TYR      O  684   6.700   3.460   0.597 -0.3786 -0.2076 -0.2294
   61ILE      N  685   6.710   3.663   0.692 -0.0743 -0.1642  0.5178
   61ILE      H  686   6.677   3.722   0.768  1.1421  0.2867  0.7116
   61ILE     CA  687   6.788   3.726   0.587 -0.0750 -0.3600  0.3989
   61ILE     HA  688   6.734   3.723   0.493  1.4883  2.4946 -0.6934
   61ILE     CB  689   6.821   3.872   0.614 -0.4663 -0.1600 -0.1880
   61ILE     HB  690   6.861   3.878   0.715  0.8103  3.7707 -0.7437
   61ILE    CG2  691   6.922   3.943   0.525 -0.0978 -0.4066  0.0321
   61ILE   HG21  692   7.016   3.888   0.534  0.1722  0.2417  1.7429
   61ILE   HG22  693   6.900   3.937   0.419  0.1203  0.8222 -0.0991
   61ILE   HG23  694   6.934   4.049   0.551  0.7348 -0.8027  1.3417
   61ILE    CG1  695   6.693   3.956   0.619 -0.3954 -0.0898  0.6768
   61ILE   HG11  696   6.605   3.900   0.650 -0.3558 -0.7285 -0.3059
   61ILE   HG12  697   6.673   3.986   0.516  2.4920  1.8260  0.5546
   61ILE     CD  698   6.707   4.081   0.705 -0.1037  0.3459  0.0043
   61ILE    HD1  699   6.616   4.131   0.738 -0.0356  1.1062 -0.9289
   61ILE    HD2  700   6.765   4.062   0.795  0.0531 -0.0500 -0.1789
   61ILE    HD3  701   6.768   4.158   0.657  0.4743 -0.9081 -1.3405
   61ILE      C  702   6.913   3.644   0.558 -0.2193 -0.4978  0.1658
   61ILE      O  703   6.945   3.614   0.443  0.1299 -0.1277  0.1692
   62MET      N  704   6.982   3.596   0.661  0.4236  0.1287  0.0307
   62MET      H  705   6.949   3.622   0.753 -0.5082  0.4646 -0.3942
   62MET     CA  706   7.110   3.528   0.650  0.2220 -0.2884  0.2396
   62MET     HA  707   7.177   3.584   0.586  0.1310 -0.1583  0.2581
   62MET     CB  708   7.171   3.513   0.789  0.2288 -0.2778  0.2378
   62MET    HB1  709   7.244   3.432   0.786  0.0198 -0.4371 -0.8354
   62MET    HB2  710   7.099   3.487   0.867  0.3892  0.0706  0.5027
   62MET     CG  711   7.240   3.647   0.814 -0.2098 -0.0054 -0.0036
   62MET    HG1  712   7.158   3.718   0.815  0.2756  0.6353 -1.6668
   62MET    HG2  713   7.298   3.679   0.727 -2.0789 -2.0060 -2.1354
   62MET     SD  714   7.348   3.655   0.959  0.1321  0.0346 -0.2575
   62MET     CE  715   7.227   3.672   1.093  0.5895  0.2575  0.1321
   62MET    HE1  716   7.168   3.581   1.085  2.1412 -0.6862 -1.2369
   62MET    HE2  717   7.294   3.678   1.178  1.2006  1.0643 -0.3801
   62MET    HE3  718   7.171   3.765   1.081  0.1534  0.0450  0.4854
   62MET      C  719   7.084   3.400   0.572  0.2929 -0.0942 -0.1018
   62MET      O  720   7.144   3.372   0.468  0.2548  0.6920 -0.3388
   63THR      N  721   7.010   3.309   0.635  0.1703  0.0975  0.0319
   63THR      H  722   6.973   3.334   0.726 -0.9299 -2.4382  0.3725
   63THR     CA  723   6.995   3.173   0.588  0.4024 -0.0463  0.3699
   63THR     HA  724   7.092   3.127   0.569 -0.3228 -1.6736  0.3864
   63THR     CB  725   6.929   3.079   0.689 -0.1470  0.3317  0.3673
   63THR     HB  726   6.935   2.976   0.654  0.0873  0.4990 -0.0992
   63THR    CG2  727   7.005   3.068   0.821 -0.0039 -0.1172  0.2493
   63THR   HG21  728   7.099   3.015   0.808  1.0701  2.1621 -2.1557
   63THR   HG22  729   7.035   3.164   0.862 -1.5132  1.2049 -1.5793
   63THR   HG23  730   6.932   3.025   0.891  0.9540 -0.7919  0.8559
   63THR    OG1  731   6.794   3.112   0.709 -0.1567  0.1696  0.5678
   63THR    HG1  732   6.799   3.184   0.772  1.0429  2.6872 -2.1528
   63THR      C  733   6.920   3.161   0.456  0.5102  0.7506  0.2341
   63THR      O  734   6.949   3.085   0.363  0.1819  0.5624  0.2836
   64LYS      N  735   6.819   3.247   0.441 -0.4977 -0.3686  0.4826
   64LYS      H  736   6.785   3.291   0.525 -0.7313 -0.7755  0.6055
   64LYS     CA  737   6.744   3.265   0.318  0.2700  0.2588  0.0979
   64LYS     HA  738   6.732   3.165   0.276 -0.1534  1.0315 -1.7228
   64LYS     CB  739   6.606   3.320   0.352  0.2173  0.0593  0.2112
   64LYS    HB1  740   6.624   3.425   0.378  1.6389 -0.5054  1.6351
   64LYS    HB2  741   6.570   3.260   0.435  2.0432 -3.0451 -1.0704
   64LYS     CG  742   6.499   3.298   0.246  0.1218  0.8725  0.1271
   64LYS    HG1  743   6.491   3.191   0.226 -1.6075  1.3239 -2.0468
   64LYS    HG2  744   6.516   3.341   0.147  0.8201 -1.5529 -0.8933
   64LYS     CD  745   6.357   3.328   0.293 -0.2729 -0.1814 -0.3471
   64LYS    HD1  746   6.334   3.434   0.290  0.0657 -0.1321 -1.8096
   64LYS    HD2  747   6.338   3.301   0.397 -0.9407  2.6639  0.3540
   64LYS     CE  748   6.250   3.259   0.209  0.0897 -0.4044 -0.6290
   64LYS    HE1  749   6.263   3.152   0.223  1.4944 -0.4993 -2.3065
   64LYS    HE2  750   6.269   3.279   0.104 -0.1383  1.9931 -0.2770
   64LYS     NZ  751   6.116   3.309   0.246  0.2674 -0.0048 -0.5111
   64LYS    HZ1  752   6.104   3.409   0.241 -0.6314 -0.0134  1.1064
   64LYS    HZ2  753   6.041   3.263   0.196  0.6525  0.1743 -1.2746
   64LYS    HZ3  754   6.098   3.283   0.341  0.0855 -0.1131 -0.5740
   64LYS      C  755   6.819   3.339   0.209  0.0570  0.3190 -0.0084
   64LYS      O  756   6.767   3.348   0.098  0.1098  0.9342  0.0083
   65ARG      N  757   6.943   3.384   0.232  0.2214  0.0329 -0.3277
   65ARG      H  758   6.978   3.378   0.327  1.7507 -0.4601 -0.8866
   65ARG     CA  759   7.030   3.461   0.146  0.6055  0.0909  0.1086
   65ARG     HA  760   7.096   3.523   0.207 -0.5553  1.2792  0.2044
   65ARG     CB  761   7.117   3.376   0.053  0.0567 -0.1037 -0.2303
   65ARG    HB1  762   7.183   3.445   0.001  0.7043 -1.1374 -0.8098
   65ARG    HB2  763   7.055   3.329  -0.023  0.5417 -0.4158 -0.4370
   65ARG     CG  764   7.197   3.268   0.125  0.1048  0.2873  0.3072
   65ARG    HG1  765   7.133   3.180   0.135  1.1914 -0.4661  0.7754
   65ARG    HG2  766   7.228   3.301   0.224  0.7458 -1.3256  0.6739
   65ARG     CD  767   7.314   3.228   0.037  0.3476  0.1923  0.6711
   65ARG    HD1  768   7.375   3.152   0.085  0.0090 -1.4415 -1.3649
   65ARG    HD2  769   7.379   3.315   0.023  1.3511 -0.3969  1.5018
   65ARG     NE  770   7.282   3.170  -0.093 -0.2179  0.4108  0.7111
   65ARG     HE  771   7.186   3.142  -0.107 -0.1954  0.7838 -0.2829
   65ARG     CZ  772   7.361   3.148  -0.199 -0.1430  0.2440  0.7999
   65ARG    NH1  773   7.491   3.173  -0.178  0.0686 -0.4101  0.2927
   65ARG   HH11  774   7.511   3.241  -0.106 -1.4596  1.3449 -0.8639
   65ARG   HH12  775   7.545   3.170  -0.263  1.0318  0.1498  0.8671
   65ARG    NH2  776   7.307   3.104  -0.313  0.6582  0.2762  0.3988
   65ARG   HH21  777   7.206   3.103  -0.320  0.3239 -0.0402  3.7517
   65ARG   HH22  778   7.365   3.049  -0.375  0.1718  0.8948 -0.6321
   65ARG      C  779   6.959   3.572   0.069  0.5144  0.1186  0.2333
   65ARG      O  780   6.954   3.571  -0.054  0.1180  0.2693  0.2472
   66LEU      N  781   6.896   3.667   0.137  0.2710  0.1419 -0.0253
   66LEU      H  782   6.900   3.652   0.237  1.7288  0.6415  0.0171
   66LEU     CA  783   6.812   3.776   0.090 -0.1209 -0.1737 -0.0529
   66LEU     HA  784   6.766   3.741  -0.003  0.9282 -2.8823  0.3411
   66LEU     CB  785   6.699   3.797   0.190  0.1890  0.5614  0.1471
   66LEU    HB1  786   6.648   3.890   0.167  0.8393  1.0558  0.6566
   66LEU    HB2  787   6.746   3.818   0.286 -0.1324 -0.8398  0.6448
   66LEU     CG  788   6.602   3.679   0.192 -0.0934  0.7836 -0.2511
   66LEU     HG  789   6.647   3.589   0.235 -1.3556 -0.5848 -1.6563
   66LEU    CD1  790   6.480   3.723   0.272 -0.2881  0.3669 -0.3133
   66LEU   HD11  791   6.513   3.744   0.374  1.7720  0.3647 -0.9444
   66LEU   HD12  792   6.435   3.817   0.239  0.0787  0.7944  0.3787
   66LEU   HD13  793   6.399   3.651   0.263 -1.1515  1.4401 -1.3980
   66LEU    CD2  794   6.553   3.629   0.057  0.3724 -0.0944 -0.1033
   66LEU   HD21  795   6.515   3.715   0.001  0.6813  0.3440  0.3566
   66LEU   HD22  796   6.620   3.564  -0.001  0.3429 -0.4371  0.2428
   66LEU   HD23  797   6.464   3.567   0.070 -0.5107  1.1974  0.2249
   66LEU      C  798   6.885   3.905   0.059 -0.0100 -0.2465 -0.0955
   66LEU      O  799   6.829   4.003   0.010 -0.4806 -0.1385  0.6471
   67TYR      N  800   7.013   3.913   0.098 -0.0164  0.1209 -0.1440
   67TYR      H  801   7.059   3.826   0.119  0.2393  0.0307 -1.0274
   67TYR     CA  802   7.104   4.014   0.049 -0.3459  0.4382 -0.1050
   67TYR     HA  803   7.058   4.112   0.061 -0.1429  0.5120  0.0795
   67TYR     CB  804   7.222   4.021   0.145  0.3249  0.0047 -0.8774
   67TYR    HB1  805   7.187   4.044   0.246  1.2498  0.1601 -0.5834
   67TYR    HB2  806   7.291   4.101   0.116  0.8727  0.4917  1.5141
   67TYR     CG  807   7.292   3.889   0.158  0.0540 -0.0558  0.0982
   67TYR    CD1  808   7.402   3.864   0.074  0.5657 -0.1358  0.7848
   67TYR    HD1  809   7.429   3.947   0.010 -0.8679 -0.2849 -0.0524
   67TYR    CE1  810   7.476   3.746   0.084  0.4542 -0.2434  0.3289
   67TYR    HE1  811   7.568   3.722   0.033 -0.3357 -1.3445 -0.6410
   67TYR     CZ  812   7.429   3.643   0.169  0.5776  0.0718  0.7800
   67TYR     OH  813   7.504   3.532   0.197  0.1814 -0.5362 -0.4993
   67TYR     HH  814   7.480   3.489   0.279 -1.8913 -0.1100 -0.8184
   67TYR    CE2  815   7.317   3.665   0.251  0.2778  0.1451  0.3528
   67TYR    HE2  816   7.280   3.586   0.315 -1.2546  0.7501  0.2569
   67TYR    CD2  817   7.250   3.788   0.246 -0.3761 -0.2260 -0.2972
   67TYR    HD2  818   7.167   3.802   0.314 -0.4024  0.4552 -0.4616
   67TYR      C  819   7.142   3.983  -0.095  0.3361  0.1777  0.1273
   67TYR      O  820   7.135   3.870  -0.142  1.0078  0.1643  0.0529
   68ASP      N  821   7.207   4.078  -0.163  0.1848  0.2887  0.1392
   68ASP      H  822   7.236   4.159  -0.109 -0.3880  0.3225  0.4099
   68ASP     CA  823   7.220   4.072  -0.307  0.4601  0.3646  0.1621
   68ASP     HA  824   7.173   3.988  -0.359  1.8145 -0.5032  0.2659
   68ASP     CB  825   7.154   4.196  -0.365 -0.0933 -0.0599 -0.1250
   68ASP    HB1  826   7.187   4.291  -0.321 -0.2601  0.7943 -1.7702
   68ASP    HB2  827   7.045   4.190  -0.359 -0.1606  0.3007 -0.8786
   68ASP     CG  828   7.180   4.204  -0.514  0.1917  0.1031 -0.0669
   68ASP    OD1  829   7.273   4.279  -0.552  0.2223 -0.0965 -0.3921
   68ASP    OD2  830   7.126   4.127  -0.597  0.8932 -0.5628  0.0791
   68ASP      C  831   7.363   4.053  -0.357  0.3638  0.3765 -0.1205
   68ASP      O  832   7.459   4.096  -0.293  0.4153  0.5715 -0.3283
   69GLU      N  833   7.381   3.983  -0.469 -0.8446 -0.5426  0.2281
   69GLU      H  834   7.302   3.959  -0.527 -0.9280 -1.3273  0.6587
   69GLU     CA  835   7.514   3.954  -0.519 -0.5525  0.4663  0.3820
   69GLU     HA  836   7.571   3.919  -0.432 -0.5687 -2.3635 -0.6151
   69GLU     CB  837   7.514   3.830  -0.609 -0.7248  0.2924  0.6188
   69GLU    HB1  838   7.608   3.825  -0.664 -2.2802 -1.6889 -2.0597
   69GLU    HB2  839   7.434   3.843  -0.682 -0.0376  1.4427  0.0463
   69GLU     CG  840   7.493   3.700  -0.532 -0.1742 -0.3196 -0.2550
   69GLU    HG1  841   7.456   3.620  -0.597  0.6585 -2.2499  1.5381
   69GLU    HG2  842   7.426   3.710  -0.447  1.4057  0.3499  0.9527
   69GLU     CD  843   7.622   3.650  -0.468 -0.4349 -1.1435 -0.3569
   69GLU    OE1  844   7.625   3.624  -0.346  0.2404  0.7743  0.0775
   69GLU    OE2  845   7.721   3.618  -0.537  0.5317  0.2346  0.3508
   69GLU      C  846   7.596   4.070  -0.573 -0.4343  0.3421  0.2894
   69GLU      O  847   7.711   4.045  -0.605 -0.5545  0.1230  0.0257
   70LYS      N  848   7.536   4.188  -0.596 -0.1038  0.4303 -0.1277
   70LYS      H  849   7.443   4.209  -0.563  0.2127  0.5161  0.7336
   70LYS     CA  850   7.603   4.304  -0.650  0.1735  0.3454  0.0274
   70LYS     HA  851   7.706   4.277  -0.675 -0.4460 -0.6759 -1.5626
   70LYS     CB  852   7.531   4.350  -0.777 -1.0408  0.0295  0.5884
   70LYS    HB1  853   7.576   4.444  -0.810 -2.1196 -0.3720 -2.2567
   70LYS    HB2  854   7.427   4.379  -0.763 -0.5040  1.2062  2.5305
   70LYS     CG  855   7.543   4.243  -0.886 -0.1358  0.0771  0.6352
   70LYS    HG1  856   7.610   4.164  -0.852  2.2486  2.2944  1.5232
   70LYS    HG2  857   7.595   4.284  -0.973 -1.6241 -1.4321 -1.0234
   70LYS     CD  858   7.408   4.188  -0.929  0.0758 -0.2884  0.4362
   70LYS    HD1  859   7.427   4.097  -0.986 -3.2080 -0.8876  0.1134
   70LYS    HD2  860   7.354   4.262  -0.989 -0.0716 -1.0700 -0.4210
   70LYS     CE  861   7.317   4.136  -0.818 -0.0332 -0.2113  0.3829
   70LYS    HE1  862   7.287   4.214  -0.748  2.1025  0.5571  0.5119
   70LYS    HE2  863   7.364   4.057  -0.762 -0.3025 -1.0405 -0.5294
   70LYS     NZ  864   7.197   4.070  -0.873 -0.1572  0.1412  0.2248
   70LYS    HZ1  865   7.138   4.136  -0.923 -1.1218 -0.4768  0.5170
   70LYS    HZ2  866   7.198   3.986  -0.928 -2.0941  0.2412 -0.0335
   70LYS    HZ3  867   7.135   4.066  -0.793 -0.4086  0.5244  0.0532
   70LYS      C  868   7.616   4.422  -0.555 -0.6646  0.7671 -0.3691
   70LYS      O  869   7.718   4.491  -0.551 -0.4549  0.4168  0.5732
   71GLN      N  870   7.515   4.436  -0.469 -0.2764 -0.5683  0.3237
   71GLN      H  871   7.438   4.373  -0.486  1.2120 -2.4556  0.2033
   71GLN     CA  872   7.521   4.533  -0.362 -0.4807 -0.3847  0.1677
   71GLN     HA  873   7.623   4.569  -0.353 -1.4207  1.9148  4.0785
   71GLN     CB  874   7.428   4.652  -0.385 -0.3123 -0.3223 -0.1972
   71GLN    HB1  875   7.454   4.722  -0.306  0.3529  0.3936 -1.0220
   71GLN    HB2  876   7.323   4.624  -0.380 -0.5417  0.2055 -1.5471
   71GLN     CG  877   7.450   4.737  -0.510 -0.0577 -0.0524  0.0308
   71GLN    HG1  878   7.386   4.825  -0.510  0.6599  0.5313 -2.1554
   71GLN    HG2  879   7.428   4.679  -0.599 -0.2148 -1.0293  0.6945
   71GLN     CD  880   7.592   4.789  -0.532  0.1198 -0.4348  0.2755
   71GLN    OE1  881   7.643   4.857  -0.443 -0.2393  0.3792 -0.1284
   71GLN    NE2  882   7.661   4.764  -0.643 -0.2729  0.1441 -0.1006
   71GLN   HE21  883   7.627   4.693  -0.707  0.7576 -0.5880  0.1476
   71GLN   HE22  884   7.759   4.789  -0.644 -0.8056  2.4711 -0.9860
   71GLN      C  885   7.484   4.464  -0.232 -0.3707  0.4596  0.6531
   71GLN      O  886   7.370   4.423  -0.210  0.0581 -1.0522  0.1350
   72GLN      N  887   7.585   4.447  -0.147  0.0548 -0.1217  0.0370
   72GLN      H  888   7.675   4.479  -0.180  0.8547 -0.6041  1.6428
   72GLN     CA  889   7.570   4.380  -0.020  0.2653 -0.0434  0.1043
   72GLN     HA  890   7.521   4.285  -0.042 -1.5764  0.9920 -0.4729
   72GLN     CB  891   7.708   4.355   0.040  0.4812  0.3441 -0.2300
   72GLN    HB1  892   7.767   4.276  -0.006 -1.0215 -0.7042 -0.4093
   72GLN    HB2  893   7.681   4.306   0.134 -0.5698 -0.7870 -1.0963
   72GLN     CG  894   7.792   4.481   0.064  0.0144  0.5868  0.1471
   72GLN    HG1  895   7.738   4.550   0.129  0.4733  2.7578 -1.6766
   72GLN    HG2  896   7.825   4.526  -0.029 -0.0452 -2.0160 -1.2383
   72GLN     CD  897   7.921   4.444   0.136  0.0255  0.3045 -0.0140
   72GLN    OE1  898   7.931   4.347   0.210 -0.1481  0.3987  0.1338
   72GLN    NE2  899   8.029   4.522   0.129  0.1138  0.2253  0.4133
   72GLN   HE21  900   8.031   4.613   0.085 -0.6407  1.1502  2.1950
   72GLN   HE22  901   8.105   4.489   0.186 -0.2561  0.4408  1.0370
   72GLN      C  902   7.492   4.450   0.091  0.1623  0.0214 -0.0087
   72GLN      O  903   7.428   4.382   0.170  0.2349  0.4704  0.4433
   73HIS      N  904   7.474   4.583   0.090  0.1655  0.0190 -0.4596
   73HIS      H  905   7.531   4.629   0.020  0.4643  1.3989  0.6443
   73HIS     CA  906   7.378   4.652   0.173  0.2784  0.1567 -0.4438
   73HIS     HA  907   7.382   4.618   0.276 -1.0259  2.6787  0.5338
   73HIS     CB  908   7.423   4.797   0.194 -0.1113  0.2276 -0.0819
   73HIS    HB1  909   7.528   4.804   0.221  0.1915  1.7301 -1.4381
   73HIS    HB2  910   7.366   4.839   0.276  1.1524  1.5629  0.1621
   73HIS     CG  911   7.418   4.891   0.076  0.7579  0.5462  0.1264
   73HIS    ND1  912   7.494   4.872  -0.039  0.0271  0.4275 -0.3430
   73HIS    CE1  913   7.452   4.968  -0.122 -0.4172 -0.0056 -0.6309
   73HIS    HE1  914   7.489   4.977  -0.223  0.3841 -0.4339 -0.3854
   73HIS    NE2  915   7.349   5.039  -0.074 -0.2619 -0.1118 -0.1314
   73HIS    HE2  916   7.307   5.109  -0.133  2.2445  0.0178 -1.9228
   73HIS    CD2  917   7.333   4.997   0.057 -0.0418 -0.1283 -0.1098
   73HIS    HD2  918   7.252   5.031   0.120 -0.8522 -0.4488 -0.9529
   73HIS      C  919   7.230   4.654   0.138  0.1646  0.3745  0.0333
   73HIS      O  920   7.149   4.717   0.204 -0.0908 -0.2149  0.2874
   74ILE      N  921   7.197   4.583   0.029  0.5338  0.2829 -0.0234
   74ILE      H  922   7.268   4.536  -0.024  0.7944  0.8536 -0.1943
   74ILE     CA  923   7.060   4.577  -0.019  0.5481  0.1176 -0.0421
   74ILE     HA  924   6.998   4.653   0.029 -0.3254 -1.0111  0.6752
   74ILE     CB  925   7.051   4.613  -0.167 -0.5909 -0.2908 -0.0802
   74ILE     HB  926   7.105   4.540  -0.226  1.0958  0.6411  0.2372
   74ILE    CG2  927   6.908   4.610  -0.220 -0.6597  0.1563  0.0747
   74ILE   HG21  928   6.908   4.662  -0.316  2.6678 -0.0080 -0.1275
   74ILE   HG22  929   6.875   4.506  -0.225 -0.9167  0.2793 -1.2822
   74ILE   HG23  930   6.841   4.662  -0.151  0.9002  0.0035  1.7692
   74ILE    CG1  931   7.107   4.750  -0.205 -0.4285 -0.3808 -0.1639
   74ILE   HG11  932   7.106   4.758  -0.314  0.1300  1.0111 -0.0788
   74ILE   HG12  933   7.212   4.761  -0.179 -0.4531 -0.7790  0.1092
   74ILE     CD  934   7.046   4.877  -0.147  0.4827 -0.1598  0.3244
   74ILE    HD1  935   6.943   4.884  -0.184  0.9632 -0.3565 -1.1029
   74ILE    HD2  936   7.049   4.871  -0.038  1.1719  1.4951  0.4169
   74ILE    HD3  937   7.105   4.963  -0.176  1.0698 -1.2428 -1.8492
   74ILE      C  938   7.004   4.443   0.027  0.3771  0.3172  0.3365
   74ILE      O  939   7.064   4.340  -0.003 -0.0147  0.0630  0.4283
   75VAL      N  940   6.887   4.438   0.091  0.2634  0.1414  0.1144
   75VAL      H  941   6.851   4.527   0.124  2.0628  0.6219  0.8912
   75VAL     CA  942   6.807   4.319   0.107  0.3979  0.0362  0.0131
   75VAL     HA  943   6.863   4.228   0.086 -1.1069 -0.7201 -0.9218
   75VAL     CB  944   6.769   4.318   0.255 -0.1514  0.6195 -0.1208
   75VAL     HB  945   6.694   4.240   0.269  0.5963 -0.4675 -1.8193
   75VAL    CG1  946   6.884   4.275   0.345 -0.0008  0.9487 -0.1560
   75VAL   HG11  947   6.925   4.179   0.313  1.3738  1.1038  1.0547
   75VAL   HG12  948   6.965   4.348   0.345  0.3220  0.6573 -2.5246
   75VAL   HG13  949   6.845   4.259   0.445  1.2697  0.5882  0.3081
   75VAL    CG2  950   6.710   4.446   0.314  0.1110  0.2970  0.8520
   75VAL   HG21  951   6.766   4.536   0.287 -0.9339  0.3867 -1.1572
   75VAL   HG22  952   6.609   4.470   0.281  0.4298 -0.4071 -0.7312
   75VAL   HG23  953   6.700   4.452   0.423  0.2740  1.0289  0.8353
   75VAL      C  954   6.684   4.308   0.018  0.4234  0.3458 -0.0598
   75VAL      O  955   6.585   4.376   0.046  0.1872 -0.2045  0.4655
   76TYR      N  956   6.681   4.214  -0.077  0.1287  0.1922  0.1007
   76TYR      H  957   6.754   4.147  -0.062  1.1600  1.2047 -0.2684
   76TYR     CA  958   6.576   4.179  -0.170  0.3612 -0.3157  0.0275
   76TYR     HA  959   6.531   4.270  -0.209  1.0015  0.3349  0.7790
   76TYR     CB  960   6.635   4.112  -0.294  0.2670 -0.1272 -0.1203
   76TYR    HB1  961   6.566   4.044  -0.344  1.1821 -0.5390 -0.8622
   76TYR    HB2  962   6.713   4.040  -0.270 -0.5724 -1.5159 -1.3668
   76TYR     CG  963   6.680   4.213  -0.397 -0.1721  0.2130  0.0205
   76TYR    CD1  964   6.801   4.279  -0.376 -0.6000  0.7623  0.8273
   76TYR    HD1  965   6.858   4.252  -0.288  0.1692 -0.7630 -0.0941
   76TYR    CE1  966   6.857   4.361  -0.475  0.0061 -0.3497  0.2366
   76TYR    HE1  967   6.950   4.413  -0.455 -0.9819  1.7214 -0.3645
   76TYR     CZ  968   6.772   4.415  -0.574 -0.2269 -0.9228  0.1180
   76TYR     OH  969   6.810   4.518  -0.656 -0.5683 -0.2408  0.8027
   76TYR     HH  970   6.742   4.548  -0.717 -0.4335 -0.8279  0.3520
   76TYR    CE2  971   6.646   4.356  -0.590 -0.4873 -0.1986 -0.5411
   76TYR    HE2  972   6.584   4.390  -0.672 -0.0656  1.1937 -0.2977
   76TYR    CD2  973   6.603   4.251  -0.508  0.5105 -0.8502 -0.8345
   76TYR    HD2  974   6.501   4.215  -0.507  1.0830 -2.5897 -1.5474
   76TYR      C  975   6.465   4.091  -0.114 -0.3539  0.4194 -0.2014
   76TYR      O  976   6.494   3.982  -0.063 -0.1223  0.5318 -0.0913
   77CYS      N  977   6.344   4.146  -0.116 -0.3760  0.3742 -0.1035
   77CYS      H  978   6.324   4.234  -0.162 -0.5784 -0.0391 -0.8017
   77CYS     CA  979   6.228   4.072  -0.071 -0.2782  0.2329 -0.0818
   77CYS     HA  980   6.251   3.983  -0.013 -2.2300  0.0891  0.5488
   77CYS     CB  981   6.147   4.168   0.016 -0.1344  0.2515  0.0324
   77CYS    HB1  982   6.046   4.127   0.024 -0.5680  1.4792  1.3041
   77CYS    HB2  983   6.139   4.267  -0.029 -0.0761  0.2547  0.0292
   77CYS     SG  984   6.226   4.181   0.178 -0.0558 -0.0857  0.0211
   77CYS     HG  985   6.346   4.224   0.135 -0.4176  0.2822 -0.6432
   77CYS      C  986   6.146   4.022  -0.189 -0.2060  0.1803 -0.1086
   77CYS      O  987   6.027   4.049  -0.199 -0.2189 -0.0042 -0.4723
   78SER      N  988   6.213   3.950  -0.280 -0.6197 -0.1484 -0.1539
   78SER      H  989   6.311   3.937  -0.261 -1.1788 -1.1690  2.4281
   78SER     CA  990   6.169   3.909  -0.412 -0.1929  0.2116 -0.4097
   78SER     HA  991   6.120   3.999  -0.449  1.2253  1.6634  1.0710
   78SER     CB  992   6.278   3.867  -0.509  0.0043  0.1707 -0.1699
   78SER    HB1  993   6.233   3.830  -0.601  0.0382  0.6064 -0.3623
   78SER    HB2  994   6.334   3.793  -0.451  1.2893 -0.1080 -1.6741
   78SER     OG  995   6.361   3.979  -0.531  0.2414 -0.0805 -0.5746
   78SER     HG  996   6.443   3.944  -0.567 -1.0440 -1.2572 -2.5102
   78SER      C  997   6.072   3.793  -0.395  0.1092  0.0857  0.5255
   78SER      O  998   6.114   3.684  -0.358  0.6902  0.2511  0.3564
   79ASN      N  999   5.944   3.825  -0.413  0.2193  0.4299  0.3509
   79ASN      H 1000   5.932   3.920  -0.447  0.3883  0.6241  0.8184
   79ASN     CA 1001   5.820   3.757  -0.379  0.0309  0.6009  0.0179
   79ASN     HA 1002   5.741   3.830  -0.392 -0.2528  0.2638 -0.1526
   79ASN     CB 1003   5.809   3.640  -0.477  0.1199  0.6982 -0.1097
   79ASN    HB1 1004   5.734   3.565  -0.450  1.0801  0.5381  2.3174
   79ASN    HB2 1005   5.901   3.584  -0.490 -1.1160 -1.3264 -0.6500
   79ASN     CG 1006   5.771   3.682  -0.618  0.0473  0.4008 -0.1781
   79ASN    OD1 1007   5.850   3.668  -0.712 -0.3651 -0.5995 -0.3925
   79ASN    ND2 1008   5.650   3.729  -0.649 -0.3025 -0.3535  0.0246
   79ASN   HD21 1009   5.572   3.725  -0.585 -1.1063  1.0024 -0.8352
   79ASN   HD22 1010   5.636   3.763  -0.743  0.7787 -2.5463 -1.0014
   79ASN      C 1011   5.818   3.709  -0.234 -0.3303  0.3660 -0.0641
   79ASN      O 1012   5.757   3.606  -0.207 -0.1505  0.1361 -0.5100
   80ASP      N 1013   5.888   3.774  -0.141 -0.8287  0.5676  0.1736
   80ASP      H 1014   5.918   3.868  -0.164  0.4579  0.1674  0.1502
   80ASP     CA 1015   5.908   3.726  -0.006  0.0105 -0.1296 -0.1892
   80ASP     HA 1016   5.893   3.618  -0.014  1.3423 -0.2642 -1.2588
   80ASP     CB 1017   6.050   3.760   0.036  0.0637 -0.5014 -0.0645
   80ASP    HB1 1018   6.060   3.868   0.042  0.3835 -0.4374 -1.2960
   80ASP    HB2 1019   6.124   3.742  -0.043 -0.4182  2.3497 -1.2879
   80ASP     CG 1020   6.096   3.683   0.159  0.3961  0.1129  0.2006
   80ASP    OD1 1021   6.065   3.729   0.271 -0.2208 -0.2743  0.1927
   80ASP    OD2 1022   6.153   3.572   0.151  0.2162  0.0543 -0.3106
   80ASP      C 1023   5.807   3.781   0.094 -0.2970 -0.4947 -0.2945
   80ASP      O 1024   5.747   3.886   0.072 -0.0921 -0.1066  0.9266
   81LEU      N 1025   5.782   3.714   0.207  0.3462 -0.4662 -0.1300
   81LEU      H 1026   5.834   3.629   0.217  1.7187 -0.0212 -2.5473
   81LEU     CA 1027   5.702   3.768   0.315  0.5002 -0.1803 -0.1548
   81LEU     HA 1028   5.598   3.787   0.287  0.8932  2.6175  0.0453
   81LEU     CB 1029   5.698   3.654   0.416 -0.2588  0.0666  0.0995
   81LEU    HB1 1030   5.794   3.629   0.459 -0.3938  1.0897  1.0388
   81LEU    HB2 1031   5.663   3.562   0.369 -0.7692  0.0304  0.5275
   81LEU     CG 1032   5.611   3.683   0.539 -0.0197  0.6678  0.1289
   81LEU     HG 1033   5.655   3.772   0.583 -0.3381 -0.1328  2.1627
   81LEU    CD1 1034   5.464   3.695   0.501 -0.1484 -0.7560  0.1072
   81LEU   HD11 1035   5.441   3.613   0.433 -1.2493  0.3293 -0.8882
   81LEU   HD12 1036   5.408   3.689   0.594 -1.3502  1.5741 -0.3971
   81LEU   HD13 1037   5.444   3.791   0.453 -0.1472  0.7113  2.8935
   81LEU    CD2 1038   5.631   3.577   0.647 -0.3263  0.2501 -0.2210
   81LEU   HD21 1039   5.737   3.558   0.667 -0.7547 -0.8828  1.1763
   81LEU   HD22 1040   5.582   3.603   0.741  0.9582 -1.0496  0.8643
   81LEU   HD23 1041   5.581   3.483   0.622  2.2628 -0.5083 -3.3663
   81LEU      C 1042   5.755   3.897   0.375  0.0521 -0.0012 -0.1392
   81LEU      O 1043   5.679   3.987   0.411 -0.1393 -0.3284  0.2869
   82LEU      N 1044   5.887   3.914   0.382  0.0213  0.4036 -0.5333
   82LEU      H 1045   5.949   3.841   0.349  1.5423  1.3117  0.2184
   82LEU     CA 1046   5.949   4.034   0.434 -0.2125  0.1809  0.2628
   82LEU     HA 1047   5.913   4.050   0.536  1.0644 -0.0171  0.7719
   82LEU     CB 1048   6.099   4.005   0.442 -0.2360 -0.2039 -0.6195
   82LEU    HB1 1049   6.137   3.973   0.345  1.8392 -0.7161  0.3042
   82LEU    HB2 1050   6.100   3.913   0.500  0.4584 -0.6337 -1.2925
   82LEU     CG 1051   6.186   4.108   0.513 -0.4873 -0.2615 -0.2214
   82LEU     HG 1052   6.178   4.205   0.464  2.0345  0.0260 -0.2027
   82LEU    CD1 1053   6.154   4.133   0.659  0.4392 -0.0504 -0.0451
   82LEU   HD11 1054   6.155   4.039   0.714  2.8719  0.0184  0.1305
   82LEU   HD12 1055   6.223   4.207   0.701 -0.4165  1.6259 -1.4451
   82LEU   HD13 1056   6.057   4.184   0.657  0.5628  0.2175 -3.2006
   82LEU    CD2 1057   6.330   4.056   0.507 -0.4090 -0.1013  0.2376
   82LEU   HD21 1058   6.358   4.033   0.404  1.5475 -1.3179  1.0001
   82LEU   HD22 1059   6.405   4.129   0.536  1.0022 -1.6629  0.6605
   82LEU   HD23 1060   6.360   3.969   0.566  2.1572  0.5340 -0.0050
   82LEU      C 1061   5.923   4.158   0.350 -0.0799 -0.0931 -0.1859
   82LEU      O 1062   5.907   4.266   0.406 -0.0814 -0.5117  0.6391
   83GLY      N 1063   5.894   4.145   0.221 -0.4880  0.0791 -0.1108
   83GLY      H 1064   5.882   4.052   0.182 -1.6169  0.4461 -0.7020
   83GLY     CA 1065   5.849   4.245   0.126 -0.1242 -0.3643 -0.7605
   83GLY    HA1 1066   5.852   4.194   0.030 -0.4743 -1.9237  0.0175
   83GLY    HA2 1067   5.913   4.333   0.129 -0.6034  0.2246 -4.2881
   83GLY      C 1068   5.706   4.294   0.147  0.3035  0.3709  0.5624
   83GLY      O 1069   5.677   4.403   0.100  0.5116  0.1462 -0.0981
   84ASP      N 1070   5.617   4.223   0.217  0.2713 -0.0538  0.0911
   84ASP      H 1071   5.640   4.127   0.240  0.3839 -0.0276  0.0899
   84ASP     CA 1072   5.493   4.274   0.271  0.1965  0.2359 -0.3514
   84ASP     HA 1073   5.450   4.347   0.202 -2.8550  0.0854  1.2360
   84ASP     CB 1074   5.388   4.164   0.272  0.3054  0.1345 -0.0327
   84ASP    HB1 1075   5.297   4.196   0.324 -0.5240  0.3572 -1.5488
   84ASP    HB2 1076   5.419   4.081   0.335 -1.1839  1.0189  1.9721
   84ASP     CG 1077   5.366   4.109   0.132  0.3618 -0.3395  0.1418
   84ASP    OD1 1078   5.408   4.162   0.027 -0.2490 -0.3426 -0.1109
   84ASP    OD2 1079   5.310   3.997   0.125 -0.0061 -0.1105 -0.7034
   84ASP      C 1080   5.507   4.342   0.406  0.2202 -0.1659 -0.1515
   84ASP      O 1081   5.428   4.430   0.438 -0.2065 -0.7426  0.4245
   85LEU      N 1082   5.598   4.293   0.492  0.0762  0.1570  0.1879
   85LEU      H 1083   5.649   4.213   0.459  1.7615  1.9847 -2.0273
   85LEU     CA 1084   5.641   4.359   0.613 -0.0104  0.0990  0.2494
   85LEU     HA 1085   5.557   4.389   0.676  1.7596  1.0163  2.3382
   85LEU     CB 1086   5.739   4.280   0.701  0.0296 -0.1495 -0.0185
   85LEU    HB1 1087   5.777   4.341   0.783  0.2417 -0.3993  0.0681
   85LEU    HB2 1088   5.817   4.254   0.630 -1.4348  0.2998 -1.8958
   85LEU     CG 1089   5.678   4.153   0.759 -0.0365 -0.2365 -0.2757
   85LEU     HG 1090   5.645   4.087   0.678  0.7668 -0.3756 -0.4969
   85LEU    CD1 1091   5.789   4.096   0.847 -0.6567 -0.4384  0.3907
   85LEU   HD11 1092   5.881   4.089   0.787  0.3424  0.8882  1.6988
   85LEU   HD12 1093   5.811   4.154   0.936  4.0490 -0.8923 -0.2166
   85LEU   HD13 1094   5.764   3.997   0.885 -2.6711 -0.0784  0.0920
   85LEU    CD2 1095   5.556   4.179   0.846  0.1135  0.0218 -0.1441
   85LEU   HD21 1096   5.583   4.243   0.930  0.4394 -1.6600  1.0780
   85LEU   HD22 1097   5.471   4.228   0.797 -0.5304  0.6887  1.5615
   85LEU   HD23 1098   5.517   4.086   0.886 -0.3145 -0.2087 -1.0702
   85LEU      C 1099   5.692   4.497   0.574 -0.2585  0.0242 -0.3462
   85LEU      O 1100   5.657   4.601   0.631  0.0673 -0.1537  0.1833
   86PHE      N 1101   5.789   4.500   0.483 -0.0010  0.5709 -0.0602
   86PHE      H 1102   5.811   4.411   0.440  0.4680  0.2030  0.8972
   86PHE     CA 1103   5.852   4.616   0.424  0.0250  0.5278 -0.1185
   86PHE     HA 1104   5.862   4.685   0.508  0.9096 -1.8519  1.8467
   86PHE     CB 1105   5.987   4.588   0.358  0.1834  0.2789  0.3069
   86PHE    HB1 1106   6.020   4.682   0.315 -1.1012  1.3089  1.4592
   86PHE    HB2 1107   5.976   4.511   0.281  0.0758  1.5186 -0.9464
   86PHE     CG 1108   6.102   4.538   0.441  0.2671  0.5296  0.3434
   86PHE    CD1 1109   6.106   4.536   0.581  0.2951  0.3388  0.3413
   86PHE    HD1 1110   6.021   4.570   0.640 -1.3505 -1.3590 -0.9190
   86PHE    CE1 1111   6.220   4.487   0.645  0.1000 -0.1509  0.3155
   86PHE    HE1 1112   6.219   4.479   0.753  0.0005  1.4035  0.4525
   86PHE     CZ 1113   6.332   4.444   0.573 -0.3116 -0.6042 -0.0633
   86PHE     HZ 1114   6.413   4.395   0.626  0.8968  0.9430 -0.4384
   86PHE    CE2 1115   6.330   4.452   0.434  0.3772  0.3912 -0.0246
   86PHE    HE2 1116   6.411   4.417   0.372  0.3403 -1.3533  0.8512
   86PHE    CD2 1117   6.213   4.492   0.368 -0.1103 -0.4050  0.3363
   86PHE    HD2 1118   6.210   4.496   0.260  0.6088 -1.7199  0.2568
   86PHE      C 1119   5.760   4.689   0.328 -0.5344  0.0202  0.0220
   86PHE      O 1120   5.756   4.812   0.315 -0.9973 -0.0133 -0.1703
   87GLY      N 1121   5.659   4.621   0.273 -0.1233 -0.1119 -0.5781
   87GLY      H 1122   5.649   4.522   0.290  1.9591 -1.1949 -4.4570
   87GLY     CA 1123   5.573   4.681   0.173  0.4127  1.1324 -0.3178
   87GLY    HA1 1124   5.529   4.772   0.214 -0.5425  0.2233  0.7490
   87GLY    HA2 1125   5.489   4.612   0.170 -1.4236  3.2888 -1.6012
   87GLY      C 1126   5.628   4.712   0.034  0.1410 -0.2123 -0.7347
   87GLY      O 1127   5.563   4.779  -0.047 -0.0467  0.3380 -0.1367
   88VAL      N 1128   5.754   4.676   0.011  0.3391 -0.0988  0.1546
   88VAL      H 1129   5.801   4.625   0.085  1.7606 -1.4582 -1.5785
   88VAL     CA 1130   5.820   4.696  -0.116  0.0864 -0.4125 -0.0270
   88VAL     HA 1131   5.752   4.713  -0.199 -2.3263  1.3011  2.1514
   88VAL     CB 1132   5.912   4.818  -0.108 -0.1209 -0.2747  0.2490
   88VAL     HB 1133   5.967   4.837  -0.200  0.7836 -0.0348  0.8287
   88VAL    CG1 1134   5.846   4.951  -0.072  0.0306 -0.1334  0.0068
   88VAL   HG11 1135   5.813   4.958   0.031 -0.0992 -1.3159  0.0629
   88VAL   HG12 1136   5.908   5.040  -0.080 -2.3604  1.5555 -0.6797
   88VAL   HG13 1137   5.753   4.959  -0.128 -1.6048 -2.0133  2.2459
   88VAL    CG2 1138   6.020   4.804  -0.002  0.1323  0.7744  0.1380
   88VAL   HG21 1139   6.093   4.884  -0.009 -0.5255  1.4335  0.6639
   88VAL   HG22 1140   5.984   4.815   0.101  1.6999  0.2927  0.7713
   88VAL   HG23 1141   6.068   4.706  -0.005 -1.0353  0.1396  1.0200
   88VAL      C 1142   5.898   4.569  -0.148 -0.1123 -0.4774 -0.2539
   88VAL      O 1143   5.924   4.491  -0.057  0.4638  0.1014  0.0883
   89PRO      N 1144   5.959   4.560  -0.267 -0.5198 -0.3116 -0.4791
   89PRO     CD 1145   5.934   4.641  -0.384 -0.1220  0.1794 -0.2259
   89PRO    HD1 1146   5.978   4.739  -0.366 -1.3328  0.7812 -0.4958
   89PRO    HD2 1147   5.828   4.656  -0.400 -0.3917  1.6468  2.4535
   89PRO     CG 1148   5.996   4.566  -0.502  0.2331 -0.3181  0.2712
   89PRO    HG1 1149   6.100   4.598  -0.511  0.0280  0.0914 -0.8321
   89PRO    HG2 1150   5.941   4.577  -0.596 -1.6479 -1.4110  1.1801
   89PRO     CB 1151   6.004   4.424  -0.448  0.1750 -0.2874  0.3612
   89PRO    HB1 1152   6.073   4.360  -0.503  0.5492  0.2000  0.2627
   89PRO    HB2 1153   5.902   4.386  -0.456 -0.1086  0.1392  1.6652
   89PRO     CA 1154   6.042   4.446  -0.302  0.4247  0.1496  0.2283
   89PRO     HA 1155   6.007   4.356  -0.253 -0.6684 -0.0154 -0.8346
   89PRO      C 1156   6.190   4.459  -0.267  0.4165  0.1867  0.2475
   89PRO      O 1157   6.254   4.354  -0.265  0.1318 -0.0137 -0.5787
   90SER      N 1158   6.239   4.578  -0.229  0.3626  0.4943 -0.6110
   90SER      H 1159   6.186   4.664  -0.226 -0.7709 -0.1720 -0.7304
   90SER     CA 1160   6.374   4.585  -0.178  0.2476 -0.0516 -0.2248
   90SER     HA 1161   6.397   4.503  -0.110  0.6778  1.9967  2.2548
   90SER     CB 1162   6.475   4.560  -0.289  0.2003 -0.2306 -0.2278
   90SER    HB1 1163   6.449   4.474  -0.350 -0.4251  0.7182 -1.3150
   90SER    HB2 1164   6.573   4.558  -0.241 -1.4706 -0.8155  3.5538
   90SER     OG 1165   6.480   4.669  -0.378 -0.7695  0.1342  0.1535
   90SER     HG 1166   6.561   4.717  -0.361 -1.2812  1.2683 -0.4927
   90SER      C 1167   6.417   4.712  -0.106  0.1010 -0.1181 -0.0173
   90SER      O 1168   6.359   4.819  -0.123 -0.3876 -0.4296 -0.3483
   91PHE      N 1169   6.497   4.690  -0.002  0.0074 -0.6486 -0.0580
   91PHE      H 1170   6.555   4.607  -0.001 -1.3876 -1.6789 -0.2403
   91PHE     CA 1171   6.534   4.792   0.093 -0.2412 -0.6458  0.0361
   91PHE     HA 1172   6.520   4.889   0.044  0.4003 -0.6990 -0.2632
   91PHE     CB 1173   6.445   4.783   0.217 -0.0197 -0.0363  0.2486
   91PHE    HB1 1174   6.478   4.700   0.280  2.3252  0.1548 -0.6088
   91PHE    HB2 1175   6.345   4.754   0.186 -0.3328 -1.9170  2.6844
   91PHE     CG 1176   6.440   4.910   0.297  0.1971  0.1549 -0.0392
   91PHE    CD1 1177   6.510   4.929   0.417  0.5984  0.0440 -0.2567
   91PHE    HD1 1178   6.553   4.838   0.457 -1.4194 -0.5823  0.5947
   91PHE    CE1 1179   6.522   5.057   0.470 -0.1521 -0.0016  0.0319
   91PHE    HE1 1180   6.586   5.070   0.557 -1.2568 -0.5698  0.9581
   91PHE     CZ 1181   6.455   5.169   0.421 -0.5010 -0.1752  0.1131
   91PHE     HZ 1182   6.468   5.270   0.457  0.0097 -0.2929  0.2567
   91PHE    CE2 1183   6.376   5.146   0.308 -0.0324  0.5497 -0.3692
   91PHE    HE2 1184   6.320   5.229   0.266  0.0038  0.8020  0.0760
   91PHE    CD2 1185   6.381   5.024   0.240  0.0511  0.2170  0.2330
   91PHE    HD2 1186   6.319   5.016   0.152 -1.6033  3.2714  0.9956
   91PHE      C 1187   6.680   4.793   0.135 -0.2068 -0.0967 -0.0788
   91PHE      O 1188   6.753   4.698   0.105  0.0764  0.2223 -0.4047
   92SER      N 1189   6.731   4.899   0.199  0.0416  0.3777 -1.0491
   92SER      H 1190   6.659   4.964   0.228 -1.0859 -1.7731  1.3079
   92SER     CA 1191   6.868   4.925   0.235 -0.2381  0.2023  0.1800
   92SER     HA 1192   6.933   4.853   0.184  0.7995  0.7654  0.6660
   92SER     CB 1193   6.909   5.065   0.190 -0.6049  0.4248  0.5434
   92SER    HB1 1194   6.831   5.133   0.226 -2.1796 -0.5978 -0.7864
   92SER    HB2 1195   6.923   5.066   0.082 -0.4421  2.1453  0.5519
   92SER     OG 1196   7.034   5.094   0.248 -0.6027  0.5269  0.4869
   92SER     HG 1197   7.051   5.189   0.249 -0.0062  0.5000  3.4806
   92SER      C 1198   6.889   4.909   0.385 -0.4288 -0.3940  0.1480
   92SER      O 1199   6.831   4.991   0.456 -0.0360 -0.1155  0.1511
   93VAL      N 1200   6.980   4.826   0.436  0.0479 -0.1116 -0.2307
   93VAL      H 1201   7.038   4.773   0.372 -1.6553 -1.5922 -0.6098
   93VAL     CA 1202   7.019   4.818   0.576 -0.1437 -0.2933 -0.1870
   93VAL     HA 1203   6.929   4.814   0.636 -1.0484 -1.0403 -1.5334
   93VAL     CB 1204   7.098   4.692   0.610  0.2698  0.0074 -0.0279
   93VAL     HB 1205   7.102   4.696   0.719  0.7484  2.4186 -0.0608
   93VAL    CG1 1206   7.019   4.569   0.565  0.3585  0.0818 -0.3949
   93VAL   HG11 1207   6.916   4.577   0.598  0.4184 -1.7224  0.3119
   93VAL   HG12 1208   7.028   4.573   0.457 -1.2002 -2.6471 -0.7142
   93VAL   HG13 1209   7.063   4.486   0.621 -2.3002  1.4286  4.2478
   93VAL    CG2 1210   7.242   4.688   0.559  0.0631 -0.1788 -0.6054
   93VAL   HG21 1211   7.290   4.593   0.583 -0.4065 -0.8168 -2.0777
   93VAL   HG22 1212   7.247   4.696   0.450  0.4798 -3.3258 -0.9016
   93VAL   HG23 1213   7.300   4.763   0.613  1.2072 -1.0239 -0.6252
   93VAL      C 1214   7.101   4.937   0.625 -1.0288  0.3329 -0.1964
   93VAL      O 1215   7.114   4.951   0.746  0.4332  0.1247 -0.3127
   94LYS      N 1216   7.140   5.035   0.543  0.0414  0.1616  0.0920
   94LYS      H 1217   7.124   5.027   0.444  3.4268  0.0662 -0.5655
   94LYS     CA 1218   7.190   5.162   0.591  0.1102  0.2024 -0.0838
   94LYS     HA 1219   7.266   5.132   0.664  0.5402 -0.3356 -0.7435
   94LYS     CB 1220   7.248   5.239   0.473 -0.4301 -0.2714 -0.6675
   94LYS    HB1 1221   7.266   5.342   0.504  2.6287 -0.5370 -1.2516
   94LYS    HB2 1222   7.171   5.227   0.397 -0.4767 -3.7220 -0.2337
   94LYS     CG 1223   7.385   5.194   0.423 -0.0546  0.0773  0.0250
   94LYS    HG1 1224   7.378   5.087   0.409 -1.1545  0.4553 -3.1927
   94LYS    HG2 1225   7.466   5.204   0.495  2.4675  0.4542 -2.6934
   94LYS     CD 1226   7.422   5.266   0.293  0.1462  0.2965  0.2020
   94LYS    HD1 1227   7.426   5.373   0.310 -0.4545  0.2140  0.8981
   94LYS    HD2 1228   7.339   5.252   0.224 -0.2449  1.7737  0.3386
   94LYS     CE 1229   7.555   5.219   0.236  0.1137  0.2945  0.1279
   94LYS    HE1 1230   7.578   5.262   0.139  2.8744 -0.7064  0.2398
   94LYS    HE2 1231   7.532   5.113   0.219  0.8910  0.1683 -0.2089
   94LYS     NZ 1232   7.674   5.232   0.322  0.0993 -0.4333  0.2702
   94LYS    HZ1 1233   7.759   5.193   0.285  0.2605 -1.6543  1.7982
   94LYS    HZ2 1234   7.678   5.329   0.351 -0.9078 -0.3391  0.1429
   94LYS    HZ3 1235   7.662   5.185   0.411  0.0834  1.5190  1.3664
   94LYS      C 1236   7.090   5.248   0.667  0.1464 -0.0099  0.2103
   94LYS      O 1237   7.122   5.342   0.740  0.1372  0.0442  0.1463
   95GLU      N 1238   6.960   5.220   0.656  0.2049 -0.0264 -0.5511
   95GLU      H 1239   6.936   5.158   0.581 -3.1151  2.7142 -2.0202
   95GLU     CA 1240   6.848   5.295   0.709 -0.0224 -0.3013 -0.6432
   95GLU     HA 1241   6.892   5.379   0.762  1.9320 -1.1177 -0.8806
   95GLU     CB 1242   6.759   5.343   0.595 -0.6492  0.3972  0.1241
   95GLU    HB1 1243   6.677   5.400   0.638 -0.6337  1.0463 -0.6698
   95GLU    HB2 1244   6.731   5.259   0.532 -1.6875  1.7985 -1.3619
   95GLU     CG 1245   6.826   5.458   0.519  0.0710  0.0832  0.2746
   95GLU    HG1 1246   6.921   5.430   0.473 -1.1823 -2.0899 -1.1864
   95GLU    HG2 1247   6.834   5.541   0.589 -1.1054  0.0874  0.4324
   95GLU     CD 1248   6.738   5.501   0.402  0.5165  0.5916  0.1239
   95GLU    OE1 1249   6.636   5.571   0.419  0.1755  0.1505 -0.1166
   95GLU    OE2 1250   6.772   5.454   0.292 -0.0766 -0.0374  0.2031
   95GLU      C 1251   6.779   5.204   0.810  0.0572 -0.3381 -0.6221
   95GLU      O 1252   6.662   5.170   0.799 -0.1777  0.2088  0.0877
   96HIS      N 1253   6.853   5.167   0.915 -0.8047  0.2308  0.2059
   96HIS      H 1254   6.950   5.193   0.904 -0.9222  0.7568  0.3683
   96HIS     CA 1255   6.827   5.064   1.013 -0.3755 -0.0147  0.0638
   96HIS     HA 1256   6.783   4.977   0.964  3.5605 -1.3586 -1.5137
   96HIS     CB 1257   6.958   5.011   1.071 -0.0782  0.3188 -0.3008
   96HIS    HB1 1258   7.007   4.940   1.003  0.1650  1.1729 -1.0310
   96HIS    HB2 1259   6.936   4.955   1.162  0.6703 -0.4537 -0.5719
   96HIS     CG 1260   7.061   5.117   1.100  0.1207  0.0457  0.0037
   96HIS    ND1 1261   7.032   5.216   1.194 -0.3997 -0.0960 -0.0038
   96HIS    CE1 1262   7.138   5.297   1.190 -0.1694 -0.3892  0.1063
   96HIS    HE1 1263   7.149   5.392   1.240  2.0829  0.2347 -1.4087
   96HIS    NE2 1264   7.231   5.246   1.108  0.3903  0.1654  0.3915
   96HIS    HE2 1265   7.315   5.293   1.077  0.9092 -0.9126  0.1046
   96HIS    CD2 1266   7.188   5.128   1.050  0.1951  0.3037  0.2508
   96HIS    HD2 1267   7.231   5.069   0.971 -0.4360  1.7133 -1.2057
   96HIS      C 1268   6.720   5.107   1.112 -0.4603  0.1057 -0.0806
   96HIS      O 1269   6.643   5.024   1.159 -0.6347  0.0322 -0.4939
   97ARG      N 1270   6.698   5.237   1.132 -0.0839  0.1704 -0.0831
   97ARG      H 1271   6.752   5.300   1.074  1.2004 -0.5335  0.3144
   97ARG     CA 1272   6.579   5.289   1.196 -0.0897  0.3420 -0.2307
   97ARG     HA 1273   6.558   5.228   1.283 -0.3707  2.1837  1.0446
   97ARG     CB 1274   6.612   5.425   1.255 -0.2528  0.1948  0.2065
   97ARG    HB1 1275   6.515   5.462   1.289 -0.9553 -2.3514  1.1351
   97ARG    HB2 1276   6.654   5.488   1.176  0.6246 -0.2497  0.3109
   97ARG     CG 1277   6.715   5.419   1.367 -0.0043 -0.1328 -0.0383
   97ARG    HG1 1278   6.722   5.521   1.405  3.6727  0.1280 -1.0221
   97ARG    HG2 1279   6.812   5.406   1.319 -0.4097 -0.8738 -0.6704
   97ARG     CD 1280   6.714   5.313   1.476 -0.2802 -0.1652 -0.0739
   97ARG    HD1 1281   6.808   5.311   1.531 -0.4866 -0.0296  0.2871
   97ARG    HD2 1282   6.705   5.218   1.423  0.4233  0.7570 -1.8992
   97ARG     NE 1283   6.599   5.331   1.565 -0.0089 -0.0326  0.2527
   97ARG     HE 1284   6.522   5.391   1.539  0.8669  1.0304  0.0280
   97ARG     CZ 1285   6.598   5.277   1.687  0.0791  0.4273  0.4584
   97ARG    NH1 1286   6.695   5.192   1.724  0.3079  0.3851 -0.2238
   97ARG   HH11 1287   6.746   5.129   1.665  1.2369 -0.4089  1.3606
   97ARG   HH12 1288   6.713   5.185   1.824  0.2588 -0.8393 -0.2903
   97ARG    NH2 1289   6.501   5.300   1.776 -0.1524  0.1355  0.2844
   97ARG   HH21 1290   6.439   5.377   1.753  2.2754  1.6869 -1.6008
   97ARG   HH22 1291   6.522   5.267   1.869  0.4587 -1.7165 -0.4674
   97ARG      C 1292   6.453   5.277   1.112 -0.2427 -0.2183  0.0718
   97ARG      O 1293   6.348   5.247   1.168 -0.3138  0.3196  0.2364
   98LYS      N 1294   6.463   5.303   0.981 -0.4239  0.3408  0.1657
   98LYS      H 1295   6.553   5.330   0.945 -0.1316 -0.8172 -0.0085
   98LYS     CA 1296   6.355   5.262   0.894 -0.2411  0.1141  0.0461
   98LYS     HA 1297   6.264   5.313   0.926 -0.2326 -0.1095  0.4265
   98LYS     CB 1298   6.376   5.301   0.748  0.2068  0.7975  0.2903
   98LYS    HB1 1299   6.409   5.219   0.684  1.0558  2.9062 -2.1709
   98LYS    HB2 1300   6.457   5.374   0.741  1.1591 -0.2868 -0.3141
   98LYS     CG 1301   6.248   5.354   0.684 -0.1393 -0.1098  0.2200
   98LYS    HG1 1302   6.166   5.283   0.696  0.7154 -1.7170 -2.5411
   98LYS    HG2 1303   6.273   5.366   0.578 -0.1844  1.5559  0.3706
   98LYS     CD 1304   6.212   5.497   0.723 -0.0428  0.0596 -0.3030
   98LYS    HD1 1305   6.297   5.565   0.724  0.4566 -0.5262 -1.2811
   98LYS    HD2 1306   6.170   5.491   0.823  0.4868  0.8083 -0.0253
   98LYS     CE 1307   6.112   5.574   0.636 -0.0819  0.2921 -0.0534
   98LYS    HE1 1308   6.080   5.653   0.703  0.8054  0.3168  0.3602
   98LYS    HE2 1309   6.032   5.502   0.621  1.5275 -2.0030  1.5779
   98LYS     NZ 1310   6.164   5.626   0.509 -0.6270 -0.1975 -0.4808
   98LYS    HZ1 1311   6.224   5.559   0.463 -0.7284  0.1282 -1.0959
   98LYS    HZ2 1312   6.083   5.665   0.463 -0.8719  1.7865  1.4871
   98LYS    HZ3 1313   6.225   5.706   0.521 -0.3173 -0.6426  1.1928
   98LYS      C 1314   6.325   5.113   0.901 -0.1639  0.0895 -0.1488
   98LYS      O 1315   6.208   5.076   0.911 -0.2622  0.4002 -0.1612
   99ILE      N 1316   6.425   5.025   0.913 -0.3467 -0.0503  0.3704
   99ILE      H 1317   6.514   5.067   0.890 -1.0598  1.8276  0.7919
   99ILE     CA 1318   6.400   4.883   0.926 -0.1116 -0.1242  0.0147
   99ILE     HA 1319   6.323   4.864   0.850 -0.2451  0.6750 -0.0603
   99ILE     CB 1320   6.524   4.797   0.907  0.3856  0.6210 -0.1664
   99ILE     HB 1321   6.601   4.847   0.966  0.3206  1.1580 -0.5353
   99ILE    CG2 1322   6.500   4.652   0.951  0.5932  0.5525 -0.2753
   99ILE   HG21 1323   6.492   4.635   1.058 -0.9702 -0.8676 -0.5760
   99ILE   HG22 1324   6.409   4.614   0.905  0.1399  1.2041  0.0652
   99ILE   HG23 1325   6.572   4.584   0.907 -1.8139 -0.4491 -3.0281
   99ILE    CG1 1326   6.561   4.793   0.759 -0.0128 -0.3871 -0.2482
   99ILE   HG11 1327   6.574   4.894   0.720  0.9554 -0.4830 -0.2155
   99ILE   HG12 1328   6.480   4.745   0.704  0.1677 -0.8710 -0.1020
   99ILE     CD 1329   6.679   4.707   0.714  0.0831 -0.3194 -0.1299
   99ILE    HD1 1330   6.653   4.601   0.724 -1.3298  0.2074  3.0579
   99ILE    HD2 1331   6.685   4.718   0.606 -0.3741 -1.3954 -0.2853
   99ILE    HD3 1332   6.773   4.733   0.762  0.0760 -0.8506  0.1854
   99ILE      C 1333   6.338   4.850   1.061  0.0807 -0.1012  0.1083
   99ILE      O 1334   6.249   4.765   1.071 -0.4784  0.5490  0.7069
  100TYR      N 1335   6.386   4.912   1.168 -0.4035  0.3777  0.0514
  100TYR      H 1336   6.468   4.969   1.153 -1.0714  1.1147 -0.9300
  100TYR     CA 1337   6.331   4.887   1.300 -0.3688  0.4272  0.0752
  100TYR     HA 1338   6.327   4.782   1.327 -0.6962  0.5335  0.4511
  100TYR     CB 1339   6.409   4.973   1.399  1.0822 -0.5688 -0.1687
  100TYR    HB1 1340   6.380   5.077   1.381 -1.6520 -0.9605  1.3123
  100TYR    HB2 1341   6.516   4.961   1.386  1.4891  1.7109  0.6137
  100TYR     CG 1342   6.387   4.954   1.547  0.0293  0.8058 -0.1313
  100TYR    CD1 1343   6.264   4.980   1.610 -0.3008 -0.2611 -0.3194
  100TYR    HD1 1344   6.186   5.028   1.553 -0.3641 -2.2150 -1.9890
  100TYR    CE1 1345   6.246   4.972   1.748  0.2290 -0.7827 -0.2788
  100TYR    HE1 1346   6.156   5.011   1.794  1.4247  2.9062 -0.7686
  100TYR     CZ 1347   6.348   4.920   1.830  0.3661  0.2196  0.1964
  100TYR     OH 1348   6.330   4.907   1.965 -0.3369 -0.0172  0.0827
  100TYR     HH 1349   6.414   4.877   2.000 -0.4108  1.6832  1.9169
  100TYR    CE2 1350   6.467   4.881   1.764  0.2065  0.1704 -0.0627
  100TYR    HE2 1351   6.543   4.839   1.828 -1.6604 -3.3093  0.0872
  100TYR    CD2 1352   6.487   4.897   1.627 -0.3376  0.1199 -0.1520
  100TYR    HD2 1353   6.583   4.859   1.595  0.7882 -0.2032  3.2118
  100TYR      C 1354   6.182   4.919   1.295 -0.4366  0.0685 -0.1635
  100TYR      O 1355   6.097   4.840   1.334 -0.2024 -0.1763 -0.1433
  101THR      N 1356   6.149   5.040   1.250  0.0999  0.5483  0.7022
  101THR      H 1357   6.224   5.099   1.218  0.6655 -0.6976 -0.3814
  101THR     CA 1358   6.013   5.087   1.233  0.0232  0.0128 -0.2845
  101THR     HA 1359   5.970   5.090   1.333 -0.4116 -1.4512 -0.4113
  101THR     CB 1360   6.021   5.232   1.185 -0.4394  0.1432  0.0195
  101THR     HB 1361   6.049   5.238   1.080 -0.9824  0.0792 -0.1303
  101THR    CG2 1362   5.879   5.286   1.197 -0.3055  0.4778  0.1085
  101THR   HG21 1363   5.817   5.262   1.111 -2.0198  0.1195  1.3899
  101THR   HG22 1364   5.833   5.251   1.290 -0.7108  2.1924  0.5844
  101THR   HG23 1365   5.879   5.395   1.199  0.8422  0.4945  0.2115
  101THR    OG1 1366   6.101   5.314   1.268  0.4323 -0.4431 -0.2294
  101THR    HG1 1367   6.188   5.320   1.226  0.4843 -0.6387 -0.1519
  101THR      C 1368   5.927   4.997   1.145 -0.3362  0.0508  0.0230
  101THR      O 1369   5.822   4.954   1.192 -0.4241  0.2051 -0.0301
  102MET      N 1370   5.975   4.952   1.029 -0.0680 -0.4430  0.3220
  102MET      H 1371   6.063   4.985   0.992 -0.3669  0.2512  0.2083
  102MET     CA 1372   5.891   4.863   0.951  0.2251 -0.2967 -0.1701
  102MET     HA 1373   5.800   4.912   0.914  0.7979  0.5768 -0.4511
  102MET     CB 1374   5.972   4.834   0.826  0.2113 -0.1668 -0.2088
  102MET    HB1 1375   5.943   4.747   0.767 -0.5684 -0.4075  0.5184
  102MET    HB2 1376   6.073   4.804   0.855 -0.3068 -2.7448 -0.8563
  102MET     CG 1377   5.965   4.957   0.735  0.2395 -0.1813 -0.2312
  102MET    HG1 1378   6.007   5.043   0.788  0.9995 -0.9312  0.4143
  102MET    HG2 1379   5.860   4.989   0.733  1.0891  2.8947 -0.4857
  102MET     SD 1380   6.017   4.964   0.562 -0.2031  0.5103 -0.3424
  102MET     CE 1381   6.193   4.924   0.574 -0.2729  0.2486 -0.1684
  102MET    HE1 1382   6.205   4.819   0.601 -0.4705  0.2879  0.0722
  102MET    HE2 1383   6.225   4.924   0.470  3.1267 -0.8913  0.7230
  102MET    HE3 1384   6.251   4.990   0.640  1.6274 -0.1337 -1.3718
  102MET      C 1385   5.854   4.732   1.020 -0.4401  0.2054  0.4482
  102MET      O 1386   5.747   4.681   0.990 -0.1525 -0.1150 -0.0405
  103ILE      N 1387   5.939   4.681   1.110 -0.1399  0.1895  0.1557
  103ILE      H 1388   6.012   4.746   1.137 -1.3082  1.6241 -0.0009
  103ILE     CA 1389   5.903   4.566   1.189 -0.1495  0.1863  0.1455
  103ILE     HA 1390   5.853   4.494   1.124  0.7250  1.0450 -1.5341
  103ILE     CB 1391   6.024   4.489   1.240  0.0506  0.3626 -0.0599
  103ILE     HB 1392   6.074   4.549   1.316 -1.6690  1.7029  0.0533
  103ILE    CG2 1393   5.984   4.356   1.304 -0.1156  0.3052 -0.2838
  103ILE   HG21 1394   5.957   4.283   1.228  0.4927 -1.3019  0.9822
  103ILE   HG22 1395   6.064   4.327   1.371 -0.6742  0.9463  0.6770
  103ILE   HG23 1396   5.903   4.373   1.374  2.5156  0.9585  2.8329
  103ILE    CG1 1397   6.132   4.458   1.137 -0.3766 -0.1616 -0.3538
  103ILE   HG11 1398   6.200   4.379   1.168 -1.0140 -0.8040 -0.5522
  103ILE   HG12 1399   6.193   4.547   1.118  1.1104 -0.6929  1.6281
  103ILE     CD 1400   6.087   4.405   1.001 -0.3400  0.4438 -0.6073
  103ILE    HD1 1401   6.036   4.487   0.950 -0.1211  0.5955 -0.5822
  103ILE    HD2 1402   6.179   4.383   0.946 -0.8432 -0.9463 -0.9363
  103ILE    HD3 1403   6.011   4.327   1.009 -0.3621  0.5521  0.3365
  103ILE      C 1404   5.808   4.601   1.303 -0.3881 -0.2346  0.0806
  103ILE      O 1405   5.720   4.522   1.335 -0.3631 -0.2331  0.1521
  104TYR      N 1406   5.839   4.709   1.375 -0.6572 -0.1851  0.1205
  104TYR      H 1407   5.913   4.762   1.332  0.1941 -0.8667  0.7062
  104TYR     CA 1408   5.772   4.757   1.495 -0.3366 -0.5292  0.4412
  104TYR     HA 1409   5.785   4.684   1.575 -1.3396  0.0683  1.1635
  104TYR     CB 1410   5.845   4.885   1.538 -0.5784 -0.1869 -0.1576
  104TYR    HB1 1411   5.833   4.965   1.465 -0.5818  1.8093  1.9552
  104TYR    HB2 1412   5.953   4.873   1.532 -0.5744 -0.7552  0.8586
  104TYR     CG 1413   5.813   4.937   1.675  0.0335 -0.0571 -0.0632
  104TYR    CD1 1414   5.699   5.015   1.703 -0.0136  0.0609 -0.5865
  104TYR    HD1 1415   5.626   5.042   1.628 -0.0119 -0.4120 -0.7617
  104TYR    CE1 1416   5.674   5.056   1.834  0.8009 -0.1915 -0.3490
  104TYR    HE1 1417   5.579   5.103   1.854  1.1280 -0.1197  1.1609
  104TYR     CZ 1418   5.773   5.048   1.935  0.0260  0.6232  0.4901
  104TYR     OH 1419   5.751   5.097   2.060  0.6487 -0.5872  1.0914
  104TYR     HH 1420   5.834   5.071   2.100  1.7894 -0.6170 -1.1440
  104TYR    CE2 1421   5.889   4.973   1.907 -1.2217 -1.3059  0.2613
  104TYR    HE2 1422   5.965   4.963   1.983  0.2247 -0.0256 -0.9439
  104TYR    CD2 1423   5.904   4.916   1.780 -0.0555 -0.3537 -0.0450
  104TYR    HD2 1424   5.997   4.875   1.744  0.1026  0.5828 -0.7551
  104TYR      C 1425   5.627   4.791   1.465  0.0296  0.3695 -0.3691
  104TYR      O 1426   5.543   4.784   1.554  0.5475 -0.4093  0.0641
  105ARG      N 1427   5.600   4.845   1.345  0.2633 -0.1989 -0.6831
  105ARG      H 1428   5.679   4.878   1.291  0.1499 -0.4203 -0.9797
  105ARG     CA 1429   5.467   4.866   1.292  0.1236 -0.2131 -0.3411
  105ARG     HA 1430   5.419   4.921   1.373  1.8480 -0.2320  0.7495
  105ARG     CB 1431   5.467   4.951   1.166  0.4040 -0.2731 -0.3824
  105ARG    HB1 1432   5.369   4.944   1.119 -0.0410  0.6145  0.3799
  105ARG    HB2 1433   5.550   4.911   1.107  1.2422 -0.5629  0.9598
  105ARG     CG 1434   5.506   5.097   1.188  0.0043 -0.2499  0.1938
  105ARG    HG1 1435   5.585   5.102   1.263 -0.8482  0.5948  1.0579
  105ARG    HG2 1436   5.433   5.156   1.243  0.8894 -0.3095  1.4959
  105ARG     CD 1437   5.548   5.183   1.069 -0.1781 -0.7799 -0.2571
  105ARG    HD1 1438   5.628   5.131   1.017  2.2074  1.1375  1.2781
  105ARG    HD2 1439   5.578   5.283   1.101  0.7170 -1.1339  0.0234
  105ARG     NE 1440   5.437   5.204   0.975 -0.0511 -0.7639 -0.4049
  105ARG     HE 1441   5.342   5.193   1.008 -0.9923  2.4859 -1.7170
  105ARG     CZ 1442   5.448   5.216   0.843 -0.1438  0.2717 -0.3206
  105ARG    NH1 1443   5.563   5.212   0.774  0.0217 -0.4856 -0.0048
  105ARG   HH11 1444   5.643   5.241   0.829 -0.8766  1.2562  0.4452
  105ARG   HH12 1445   5.570   5.219   0.673  1.2201 -1.7478 -0.0454
  105ARG    NH2 1446   5.331   5.227   0.779 -0.8726  0.0304  0.9556
  105ARG   HH21 1447   5.244   5.194   0.820 -2.5093  1.5722 -1.0855
  105ARG   HH22 1448   5.336   5.239   0.679 -0.8439  1.2146  1.0798
  105ARG      C 1449   5.390   4.737   1.272  0.0903 -0.3324  0.5213
  105ARG      O 1450   5.267   4.737   1.274  0.0705 -0.5989 -0.3431
  106ASN      N 1451   5.462   4.627   1.250  0.1176 -0.2400  0.1478
  106ASN      H 1452   5.562   4.639   1.261 -0.2638  2.9035  0.9546
  106ASN     CA 1453   5.412   4.492   1.235 -0.1068 -0.1034 -0.3495
  106ASN     HA 1454   5.310   4.498   1.195 -0.2621  2.2986  0.2546
  106ASN     CB 1455   5.482   4.403   1.132 -0.4103 -0.7242 -0.0298
  106ASN    HB1 1456   5.446   4.300   1.129 -2.0817 -0.1819  0.2608
  106ASN    HB2 1457   5.589   4.401   1.154 -0.0812 -0.1259 -1.4985
  106ASN     CG 1458   5.450   4.458   0.994 -0.0845 -0.6657 -0.0844
  106ASN    OD1 1459   5.341   4.420   0.951  0.1530 -0.3454 -0.9831
  106ASN    ND2 1460   5.533   4.535   0.925  0.1103  0.1790  1.0664
  106ASN   HD21 1461   5.615   4.579   0.966  1.6233 -1.3490 -0.1597
  106ASN   HD22 1462   5.518   4.534   0.825  2.1969  1.3903  0.6791
  106ASN      C 1463   5.405   4.420   1.369  0.3177  0.0995 -0.2189
  106ASN      O 1464   5.390   4.298   1.369 -0.0098  0.1380 -0.1841
  107LEU      N 1465   5.406   4.492   1.482  0.1865  0.1424 -0.2448
  107LEU      H 1466   5.421   4.591   1.478 -0.9651  0.3169 -0.5520
  107LEU     CA 1467   5.400   4.431   1.614  0.0922 -0.0718 -0.3472
  107LEU     HA 1468   5.340   4.340   1.612  0.9593 -0.6528 -1.0487
  107LEU     CB 1469   5.536   4.377   1.658  0.0644  0.1569  0.0233
  107LEU    HB1 1470   5.566   4.310   1.577 -1.1571 -0.0719 -0.2701
  107LEU    HB2 1471   5.518   4.315   1.745 -0.4242 -0.5044 -0.5399
  107LEU     CG 1472   5.641   4.486   1.680  0.1883 -0.0306  0.3533
  107LEU     HG 1473   5.643   4.544   1.588 -1.7031  0.2732  0.4629
  107LEU    CD1 1474   5.620   4.573   1.804 -0.6924  0.3918 -0.0851
  107LEU   HD11 1475   5.593   4.508   1.887 -0.6550 -1.1726 -1.2336
  107LEU   HD12 1476   5.709   4.634   1.817 -0.2651  0.3746 -2.4754
  107LEU   HD13 1477   5.535   4.639   1.787 -1.6111 -0.8553 -0.5628
  107LEU    CD2 1478   5.769   4.406   1.703 -0.0401 -0.4691  0.1138
  107LEU   HD21 1479   5.801   4.347   1.617  1.7739 -0.7369  0.9261
  107LEU   HD22 1480   5.850   4.479   1.707  1.1074 -1.5976 -1.4783
  107LEU   HD23 1481   5.776   4.338   1.788 -1.2600 -0.1781  0.4670
  107LEU      C 1482   5.324   4.518   1.713  0.0134 -0.4623 -0.0640
  107LEU      O 1483   5.285   4.626   1.670 -0.7945 -0.8456 -0.3234
  108VAL      N 1484   5.293   4.474   1.835  0.0333  0.6826  0.3587
  108VAL      H 1485   5.306   4.375   1.850 -0.2476 -0.0507 -3.3378
  108VAL     CA 1486   5.223   4.542   1.943 -0.3930  0.0522  0.4838
  108VAL     HA 1487   5.236   4.650   1.937  1.3831 -0.1782 -0.3337
  108VAL     CB 1488   5.071   4.523   1.943 -0.3201 -0.6223 -0.4871
  108VAL     HB 1489   5.034   4.586   2.023 -1.5217 -0.3467 -1.2312
  108VAL    CG1 1490   5.016   4.572   1.809 -0.1084 -0.1307 -0.3978
  108VAL   HG11 1491   5.053   4.517   1.722 -0.7501 -0.1731 -0.6466
  108VAL   HG12 1492   4.908   4.580   1.798  0.0680  1.8340 -1.0763
  108VAL   HG13 1493   5.058   4.672   1.813 -0.1293 -0.1192 -0.4519
  108VAL    CG2 1494   5.019   4.383   1.971 -0.8916 -0.3073  0.0313
  108VAL   HG21 1495   5.052   4.352   2.070 -1.0117  0.1240  0.2094
  108VAL   HG22 1496   4.910   4.380   1.965 -1.1002  2.9760  0.3069
  108VAL   HG23 1497   5.069   4.315   1.903 -0.2412 -0.9474  1.1098
  108VAL      C 1498   5.293   4.512   2.074 -0.8477 -0.3790  0.6335
  108VAL      O 1499   5.327   4.398   2.107  0.2240 -0.3615 -0.3445
  109VAL      N 1500   5.320   4.619   2.148 -0.0461 -0.1706  0.0542
  109VAL      H 1501   5.286   4.707   2.112  3.0334 -0.0404 -3.0328
  109VAL     CA 1502   5.395   4.614   2.272 -0.5411 -0.0520  0.3618
  109VAL     HA 1503   5.485   4.556   2.252 -0.3458  0.6086 -0.7351
  109VAL     CB 1504   5.455   4.752   2.300 -0.2390 -0.0767 -0.1529
  109VAL     HB 1505   5.377   4.826   2.316  0.5259  0.7703 -0.2302
  109VAL    CG1 1506   5.547   4.756   2.422 -0.2058 -0.4844 -0.1632
  109VAL   HG11 1507   5.645   4.711   2.404  1.4453  2.8136 -0.2787
  109VAL   HG12 1508   5.571   4.854   2.464 -0.2547 -1.0559  1.2213
  109VAL   HG13 1509   5.511   4.706   2.512  1.8407  0.2076  1.1105
  109VAL    CG2 1510   5.525   4.820   2.183  0.0927  0.0711  0.1287
  109VAL   HG21 1511   5.592   4.896   2.223  0.5423  0.0317 -0.5323
  109VAL   HG22 1512   5.587   4.748   2.129  0.1132  0.8855 -0.9782
  109VAL   HG23 1513   5.452   4.867   2.117 -0.0324 -0.0971  0.1471
  109VAL      C 1514   5.325   4.542   2.386 -0.3113  0.2213  0.6831
  109VAL      O 1515   5.217   4.583   2.426 -0.5258  0.2919  0.0431
  110VAL      N 1516   5.376   4.433   2.445  0.2152 -0.0900 -0.3256
  110VAL      H 1517   5.462   4.390   2.414 -0.1921 -0.4728 -0.9428
  110VAL     CA 1518   5.315   4.353   2.548  0.2624  0.1089 -0.1420
  110VAL     HA 1519   5.209   4.363   2.526  0.2965  2.9279  0.5980
  110VAL     CB 1520   5.378   4.214   2.542 -0.2856 -0.1385 -0.2289
  110VAL     HB 1521   5.486   4.220   2.552 -0.2055 -1.2798 -0.2369
  110VAL    CG1 1522   5.331   4.113   2.647  0.6603  0.2895  0.6222
  110VAL   HG11 1523   5.365   4.137   2.747 -0.5580  1.7027  0.7403
  110VAL   HG12 1524   5.222   4.107   2.650  0.6579 -0.0386  0.0812
  110VAL   HG13 1525   5.360   4.011   2.623 -1.1407 -0.2689  0.6684
  110VAL    CG2 1526   5.350   4.152   2.405  0.2665 -0.0627 -0.3779
  110VAL   HG21 1527   5.396   4.218   2.332  0.5966  0.9415  0.7022
  110VAL   HG22 1528   5.397   4.055   2.386  0.6909 -0.1282  0.8675
  110VAL   HG23 1529   5.243   4.136   2.392  0.5910 -2.5582 -0.5531
  110VAL      C 1530   5.331   4.407   2.689 -0.1169 -0.2745  0.0502
  110VAL      O 1531   5.444   4.422   2.735 -0.0543  0.3218 -0.2917
  111ASN      N 1532   5.222   4.455   2.749 -0.3312 -0.5083 -0.1498
  111ASN      H 1533   5.139   4.441   2.694  0.7661 -1.6491 -1.6003
  111ASN     CA 1534   5.216   4.521   2.878 -0.0650 -0.0261 -0.3827
  111ASN     HA 1535   5.313   4.505   2.926 -0.2473 -1.1363 -0.3683
  111ASN     CB 1536   5.198   4.673   2.879  0.3526  0.0266  0.6168
  111ASN    HB1 1537   5.212   4.717   2.978  0.4441  2.7933 -0.5257
  111ASN    HB2 1538   5.097   4.691   2.844 -0.7343 -1.5412  2.6784
  111ASN     CG 1539   5.294   4.752   2.791 -0.0680  0.2960  0.3983
  111ASN    OD1 1540   5.256   4.811   2.690  0.4157  0.2442  0.1851
  111ASN    ND2 1541   5.425   4.750   2.815  0.1993 -0.8884 -1.0040
  111ASN   HD21 1542   5.453   4.695   2.895 -0.3574 -0.2649 -0.3687
  111ASN   HD22 1543   5.494   4.794   2.756 -0.4576  2.8100  0.7273
  111ASN      C 1544   5.120   4.451   2.973 -0.2446  0.6565 -0.0538
  111ASN    OC1 1545   5.163   4.405   3.081 -0.4826 -0.0282 -0.2500
  111ASN    OC2 1546   4.999   4.447   2.944 -0.2653 -0.2363  0.1482
  112SOL     OW 1547   5.207   0.188   0.558  0.0442  0.1962 -0.6698
  112SOL    HW1 1548   5.236   0.136   0.633  1.6975 -0.0996 -1.4589
  112SOL    HW2 1549   5.117   0.158   0.542  0.1982 -0.8413  0.2389
  113SOL     OW 1550   3.501   4.835   4.475  0.4217  0.3484 -0.3776
  113SOL    HW1 1551   3.559   4.766   4.443 -0.4969 -0.6817  0.1347
  113SOL    HW2 1552   3.504   4.827   4.570 -0.6207  0.2355 -0.3494
  114SOL     OW 1553   6.378   0.349   4.489 -0.0202  0.0008 -0.0158
  114SOL    HW1 1554   6.317   0.404   4.538 -1.4380 -1.4517 -0.0702
  114SOL    HW2 1555   6.388   0.394   4.405  0.0969  0.9694  0.4976
  115SOL     OW 1556   5.986   5.603   5.154  1.0893  0.4013 -0.5101
  115SOL    HW1 1557   5.893   5.588   5.135  1.0697 -0.3984  0.1533
  115SOL    HW2 1558   6.023   5.633   5.070  0.1521  1.1830 -0.6642
  116SOL     OW 1559   4.227   2.083   5.943 -0.6807 -0.1134  0.6414
  116SOL    HW1 1560   4.172   2.042   6.010 -0.8663 -1.3106 -0.2264
  116SOL    HW2 1561   4.265   2.010   5.894  1.8579  0.6496  1.3044
  117SOL     OW 1562   2.741   1.010   1.624  0.1575  0.4760 -0.6304
  117SOL    HW1 1563   2.818   1.007   1.567  0.4647  0.4809 -0.2170
  117SOL    HW2 1564   2.774   1.046   1.706 -0.6653  2.2832 -1.0417
  118SOL     OW 1565   1.899   2.330   6.554  0.1905  0.0733 -0.2332
  118SOL    HW1 1566   1.888   2.298   6.464  2.6799 -3.0443  0.3835
  118SOL    HW2 1567   1.814   2.316   6.595 -1.8580  3.8879 -2.4893
  119SOL     OW 1568   1.895   5.341   4.991  0.5967 -0.0362  0.4717
  119SOL    HW1 1569   1.870   5.249   5.003  3.1302 -1.5256 -3.7759
  119SOL    HW2 1570   1.812   5.386   4.975 -0.7994 -1.2476  3.5262
  120SOL     OW 1571   2.448   3.383   0.545 -0.6012 -0.0441  0.2602
  120SOL    HW1 1572   2.505   3.355   0.473  1.1491  2.5545  0.4770
  120SOL    HW2 1573   2.395   3.454   0.507 -2.1132 -0.9001  0.6932
  121SOL     OW 1574   4.786   2.840   3.200  0.1527 -0.2963  0.2659
  121SOL    HW1 1575   4.784   2.885   3.284 -0.4848  0.4115 -0.1180
  121SOL    HW2 1576   4.703   2.862   3.159 -0.6425 -2.6391  0.4622
  122SOL     OW 1577   1.543   0.098   6.381  0.6255  0.1741 -0.1810
  122SOL    HW1 1578   1.623   0.078   6.430 -0.0935  1.4145  1.6354
  122SOL    HW2 1579   1.479   0.034   6.413  0.3738  0.4455 -0.1321
  123SOL     OW 1580   6.487   4.151   3.666  0.0348 -0.0146 -0.1592
  123SOL    HW1 1581   6.550   4.141   3.738 -1.5622  1.1689  1.5040
  123SOL    HW2 1582   6.536   4.197   3.598  1.4677 -0.7363  0.3317
  124SOL     OW 1583   4.673   2.718   2.175  0.3363 -0.0084 -0.1730
  124SOL    HW1 1584   4.625   2.801   2.177  1.0689  0.4149  0.1789
  124SOL    HW2 1585   4.622   2.660   2.231  0.1798  0.4075  0.1224
  125SOL     OW 1586   0.945   2.889   3.545  0.3364 -0.3277 -0.4252
  125SOL    HW1 1587   1.022   2.860   3.594 -0.2385 -1.4585 -0.1417
  125SOL    HW2 1588   0.874   2.887   3.609  0.0681  0.7235 -0.6768
  126SOL     OW 1589   0.488   1.387   0.609 -0.2500  0.6687 -0.5425
  126SOL    HW1 1590   0.498   1.320   0.677  0.2254 -0.4500 -1.6808
  126SOL    HW2 1591   0.573   1.432   0.608 -1.3785  3.2420  2.1001
  127SOL     OW 1592   5.066   4.406   1.019 -0.0686  0.2603  0.4049
  127SOL    HW1 1593   5.061   4.492   1.060  0.6689 -0.3136  1.7574
  127SOL    HW2 1594   5.151   4.404   0.975 -0.6987  0.7357 -0.8747
  128SOL     OW 1595   5.088   4.975   5.650 -0.2097  0.5973  0.7446
  128SOL    HW1 1596   5.049   4.926   5.578  1.2365 -1.5852  1.3297
  128SOL    HW2 1597   5.015   5.021   5.690 -1.1800  1.1790 -1.5556
  129SOL     OW 1598   1.581   5.609   0.973  0.2466  0.4182  0.1658
  129SOL    HW1 1599   1.522   5.537   0.997 -0.6546  1.4729  1.2786
  129SOL    HW2 1600   1.625   5.579   0.894  1.1272 -2.0434  1.4839
  130SOL     OW 1601   0.323   0.366   4.058 -0.0522  0.0084  0.2883
  130SOL    HW1 1602   0.328   0.399   3.968  0.6165  2.3942  1.1397
  130SOL    HW2 1603   0.380   0.288   4.057  0.3326  0.2657 -1.2363
  131SOL     OW 1604   5.012   1.167   3.413  0.0524 -0.3709  0.3654
  131SOL    HW1 1605   4.963   1.195   3.336  0.2098 -2.2748 -0.4780
  131SOL    HW2 1606   5.037   1.077   3.394 -1.2734 -1.4787  3.2783
  132SOL     OW 1607   3.011   1.930   6.275  0.1646 -0.0345 -0.3730
  132SOL    HW1 1608   2.992   1.841   6.246  0.8280 -0.3211  0.0627
  132SOL    HW2 1609   2.931   1.979   6.253  0.1954 -0.4852 -1.5922
  133SOL     OW 1610   0.603   1.197   1.407 -0.6041  0.7069  0.2266
  133SOL    HW1 1611   0.686   1.189   1.360 -0.8558  1.7695 -0.4194
  133SOL    HW2 1612   0.545   1.243   1.347 -1.5519  0.3401  0.8287
  134SOL     OW 1613   4.836   5.748   4.202 -0.1190  0.1177  0.2812
  134SOL    HW1 1614   4.796   5.816   4.147 -0.3497 -1.1931 -1.2593
  134SOL    HW2 1615   4.762   5.711   4.251 -0.1791  0.2047  0.2570
  135SOL     OW 1616   2.347   3.993   3.106  0.2862  0.3300  0.1797
  135SOL    HW1 1617   2.394   4.072   3.077 -1.5184  1.2009 -0.5554
  135SOL    HW2 1618   2.304   4.019   3.188  0.2404 -0.1191  0.3023
  136SOL     OW 1619   4.569   1.115   1.422 -0.1547  0.1394  0.0661
  136SOL    HW1 1620   4.657   1.145   1.446  0.6077 -1.5322 -0.5264
  136SOL    HW2 1621   4.511   1.161   1.483  1.2004  0.6146  1.0491
  137SOL     OW 1622   4.527   2.321   2.565  0.0960 -0.4613  0.1818
  137SOL    HW1 1623   4.534   2.244   2.621 -0.3000 -1.0324 -0.5311
  137SOL    HW2 1624   4.607   2.322   2.514 -0.4151 -1.1061 -0.6638
  138SOL     OW 1625   3.792   3.440   4.007 -0.1917 -0.2259 -0.0215
  138SOL    HW1 1626   3.713   3.412   3.960 -0.4284  0.5701 -0.1203
  138SOL    HW2 1627   3.853   3.466   3.937 -1.0316  2.2498  0.0980
  139SOL     OW 1628   6.158   6.538   2.286  0.5733 -0.1894 -0.2379
  139SOL    HW1 1629   6.185   6.609   2.344 -1.3807  0.2202  0.2170
  139SOL    HW2 1630   6.086   6.495   2.331 -0.8580 -0.0203 -2.2032
  140SOL     OW 1631   6.108   0.160   1.490 -0.1932  0.2280 -0.6649
  140SOL    HW1 1632   6.104   0.066   1.505 -2.8498  0.3401 -0.2689
  140SOL    HW2 1633   6.165   0.169   1.413 -0.5823 -1.7580 -1.2457
  141SOL     OW 1634   4.861   5.034   1.591 -0.2600 -0.2286 -0.2364
  141SOL    HW1 1635   4.871   5.128   1.602 -0.4775 -0.0759 -1.2710
  141SOL    HW2 1636   4.900   5.015   1.506  0.4719 -1.1995  0.2838
  142SOL     OW 1637   2.000   5.956   3.551 -0.3110 -0.0401 -0.1652
  142SOL    HW1 1638   1.978   5.863   3.546 -0.3201 -0.0269 -0.3614
  142SOL    HW2 1639   2.056   5.963   3.629  0.4078 -0.3484 -0.6462
  143SOL     OW 1640   2.436   5.295   5.984  0.6828  0.0298 -0.1198
  143SOL    HW1 1641   2.503   5.235   5.951 -1.3216 -2.0282 -0.7344
  143SOL    HW2 1642   2.383   5.316   5.908 -0.4941  0.0459  0.6830
  144SOL     OW 1643   6.330   5.238   2.564 -0.1170  0.0134 -0.4154
  144SOL    HW1 1644   6.361   5.204   2.480  1.2278 -2.4070  0.9295
  144SOL    HW2 1645   6.396   5.208   2.627 -1.8592  0.4079  1.7134
  145SOL     OW 1646   4.360   4.888   6.175  0.1723  0.3343  0.1004
  145SOL    HW1 1647   4.296   4.955   6.151  1.8533  1.3252 -1.9715
  145SOL    HW2 1648   4.412   4.874   6.095  2.8243 -0.0741  1.7625
  146SOL     OW 1649   2.179   6.419   5.391 -0.1089 -0.0854 -0.1096
  146SOL    HW1 1650   2.209   6.493   5.337 -0.1176  0.5078  0.6712
  146SOL    HW2 1651   2.125   6.367   5.333  1.8553 -0.8079 -1.3811
  147SOL     OW 1652   0.942   0.168   4.019 -0.7145 -0.0370  0.5779
  147SOL    HW1 1653   0.940   0.084   4.064 -2.5538 -0.0482  0.5650
  147SOL    HW2 1654   0.981   0.229   4.082 -1.3622 -0.4701  1.4119
  148SOL     OW 1655   4.340   0.330   4.021  0.3906 -0.1669 -0.3964
  148SOL    HW1 1656   4.363   0.363   4.108 -0.3288  1.1133 -0.6510
  148SOL    HW2 1657   4.355   0.236   4.026  0.6074 -0.0850  1.0329
  149SOL     OW 1658   4.285   2.743   2.319  0.3256  0.1860 -0.8215
  149SOL    HW1 1659   4.199   2.700   2.321  0.3483  0.1703  0.7726
  149SOL    HW2 1660   4.265   2.836   2.306  0.2455 -0.1137 -3.5191
  150SOL     OW 1661   2.718   3.087   4.885 -0.1350  0.4232  0.2762
  150SOL    HW1 1662   2.672   3.130   4.958 -0.7381  1.1873 -0.5350
  150SOL    HW2 1663   2.788   3.037   4.928 -1.2625 -0.1892  1.4876
  151SOL     OW 1664   5.722   0.343   3.433  0.2503  0.1931  0.6290
  151SOL    HW1 1665   5.728   0.359   3.527  0.0895  0.3395  0.6153
  151SOL    HW2 1666   5.661   0.270   3.425  1.0214 -0.4693  0.6941
  152SOL     OW 1667   3.901   6.047   1.346 -0.0775  0.2224  0.5883
  152SOL    HW1 1668   3.934   6.008   1.426  0.5169  1.3167  0.8973
  152SOL    HW2 1669   3.958   6.122   1.329 -0.1542 -0.0069 -0.8939
  153SOL     OW 1670   4.384   3.229   3.371  0.5284  0.0827  0.5899
  153SOL    HW1 1671   4.297   3.202   3.400  0.4270  1.6346  1.8878
  153SOL    HW2 1672   4.425   3.264   3.450  1.3811  1.7109 -0.5171
  154SOL     OW 1673   4.414   0.616   0.423 -0.5079  0.0850 -0.2122
  154SOL    HW1 1674   4.462   0.694   0.452  0.0736 -0.1661 -0.4922
  154SOL    HW2 1675   4.366   0.587   0.500  1.6808 -1.0856  0.7915
  155SOL     OW 1676   0.662   1.306   3.860  0.1724  0.0417  0.0344
  155SOL    HW1 1677   0.704   1.336   3.940 -0.6581  2.2827 -0.2793
  155SOL    HW2 1678   0.714   1.345   3.790 -0.6402  0.3455 -0.4171
  156SOL     OW 1679   0.175   2.957   4.792  0.2699  0.3036 -0.3274
  156SOL    HW1 1680   0.157   2.903   4.869  0.4762  0.7484  0.0359
  156SOL    HW2 1681   0.092   3.002   4.775 -0.0414 -0.4719 -0.9141
  157SOL     OW 1682   5.612   0.960   6.632 -0.2989  0.4800 -0.7505
  157SOL    HW1 1683   5.597   0.879   6.584  1.4886  0.0965 -0.7488
  157SOL    HW2 1684   5.682   1.004   6.583  0.3152  0.9306  0.4794
  158SOL     OW 1685   3.794   2.747   4.706  0.4414 -0.0165 -0.2144
  158SOL    HW1 1686   3.794   2.812   4.636 -1.1364 -0.2965 -0.5098
  158SOL    HW2 1687   3.803   2.799   4.786  0.5304  0.4562 -0.5223
  159SOL     OW 1688   6.490   5.660   0.919  0.3602  0.0506  0.1710
  159SOL    HW1 1689   6.546   5.583   0.932 -0.5617 -0.5223  0.8332
  159SOL    HW2 1690   6.511   5.690   0.830  1.0045 -0.7271  0.0452
  160SOL     OW 1691   6.539   1.878   5.622  0.0866  0.0199 -0.4269
  160SOL    HW1 1692   6.546   1.935   5.545 -0.7174 -2.6463 -2.6419
  160SOL    HW2 1693   6.619   1.825   5.620 -0.3668 -0.7050  0.0122
  161SOL     OW 1694   5.051   6.314   3.725 -0.3105  0.3217  0.4178
  161SOL    HW1 1695   5.010   6.397   3.699  1.6778  1.1763 -0.1644
  161SOL    HW2 1696   5.132   6.339   3.769 -0.1871 -1.3156  1.2082
  162SOL     OW 1697   4.036   0.935   2.610 -0.3980 -0.1275 -0.0267
  162SOL    HW1 1698   4.067   0.981   2.688 -0.2343  1.5547 -1.0189
  162SOL    HW2 1699   3.985   1.001   2.563 -1.0240 -1.2974 -1.0291
  163SOL     OW 1700   3.229   4.168   6.384  0.3905  0.1730  0.3813
  163SOL    HW1 1701   3.195   4.123   6.462 -0.0952 -0.4076 -0.1570
  163SOL    HW2 1702   3.163   4.154   6.317  1.0994  0.1261 -0.3242
  164SOL     OW 1703   6.540   2.253   5.633  0.1808  0.2282 -0.7200
  164SOL    HW1 1704   6.604   2.237   5.703  0.1641  0.8042 -0.5624
  164SOL    HW2 1705   6.456   2.258   5.677  0.3222  2.0035 -0.5488
  165SOL     OW 1706   5.098   2.138   3.280  0.0640 -0.6963 -0.0350
  165SOL    HW1 1707   5.189   2.133   3.309 -0.2752 -1.1970  1.0042
  165SOL    HW2 1708   5.086   2.229   3.254  0.5275 -0.3227  1.0013
  166SOL     OW 1709   6.007   1.269   3.699 -0.4043  0.4267 -0.3407
  166SOL    HW1 1710   6.008   1.296   3.791 -0.5898 -2.0523  0.4581
  166SOL    HW2 1711   6.022   1.175   3.702  0.7533  0.4660 -2.9543
  167SOL     OW 1712   6.198   5.598   6.293  0.1752  0.2532  0.2838
  167SOL    HW1 1713   6.254   5.575   6.219 -0.8046 -0.3167 -0.3091
  167SOL    HW2 1714   6.158   5.515   6.320 -1.6920  0.8681 -0.4308
  168SOL     OW 1715   3.304   3.706   2.824  0.5661 -0.0866  0.2345
  168SOL    HW1 1716   3.333   3.793   2.796  1.6180 -0.6429 -0.4965
  168SOL    HW2 1717   3.382   3.651   2.815 -0.3629 -1.3604 -0.4412
  169SOL     OW 1718   5.369   2.735   2.591  0.3993 -0.1433  0.6423
  169SOL    HW1 1719   5.396   2.819   2.629 -0.7484  0.7711 -0.4675
  169SOL    HW2 1720   5.318   2.759   2.514  0.2929 -1.8882  0.1216
  170SOL     OW 1721   4.802   0.788   5.638  0.1960 -0.3831  0.5503
  170SOL    HW1 1722   4.857   0.719   5.600 -0.5354  0.1256 -1.5374
  170SOL    HW2 1723   4.820   0.866   5.585 -0.0957  0.6725  1.9306
  171SOL     OW 1724   5.208   6.577   0.828  0.0326  0.5774  0.5037
  171SOL    HW1 1725   5.286   6.630   0.814 -0.0391  1.2207  2.3515
  171SOL    HW2 1726   5.137   6.640   0.840 -0.4176  0.0348  0.7752
  172SOL     OW 1727   3.841   5.527   1.897 -0.0368 -0.2977  0.4076
  172SOL    HW1 1728   3.818   5.442   1.860  0.6413 -0.4692  0.3773
  172SOL    HW2 1729   3.762   5.555   1.943 -0.7600 -0.2674 -0.8151
  173SOL     OW 1730   5.665   5.294   3.609 -0.1225  0.0898  0.1079
  173SOL    HW1 1731   5.626   5.211   3.580 -0.5751  0.1811  0.4421
  173SOL    HW2 1732   5.707   5.329   3.530  1.2127 -1.0771  0.2573
  174SOL     OW 1733   3.001   4.313   5.854 -0.1357  0.5034  0.3234
  174SOL    HW1 1734   2.959   4.397   5.873  0.5170  1.2461 -1.3942
  174SOL    HW2 1735   2.964   4.286   5.770 -0.7480 -1.2361  1.1064
  175SOL     OW 1736   3.782   2.046   2.607  0.0471 -0.0462 -0.7031
  175SOL    HW1 1737   3.797   2.041   2.702 -1.9615  2.5610 -0.1415
  175SOL    HW2 1738   3.842   2.114   2.577 -1.9921  1.9743 -0.4972
  176SOL     OW 1739   5.002   6.539   4.476  0.4534 -0.3429 -0.5870
  176SOL    HW1 1740   5.097   6.538   4.476  0.4709  0.4793 -0.4216
  176SOL    HW2 1741   4.977   6.507   4.563  0.6030  0.2270 -0.3289
  177SOL     OW 1742   4.398   6.288   0.622 -0.0328 -0.3738  0.1024
  177SOL    HW1 1743   4.405   6.299   0.528  0.1717 -0.6462  0.0849
  177SOL    HW2 1744   4.453   6.357   0.659  1.1572 -1.2404 -0.0040
  178SOL     OW 1745   1.091   3.497   0.958  0.1853 -0.1996 -0.3144
  178SOL    HW1 1746   1.036   3.535   0.889  1.5392 -0.0444 -1.3356
  178SOL    HW2 1747   1.092   3.404   0.939 -0.2253 -0.2961  0.0954
  179SOL     OW 1748   4.018   0.220   3.964 -0.3139  0.5736 -0.2113
  179SOL    HW1 1749   3.938   0.217   3.912 -1.5266 -1.5489  1.6149
  179SOL    HW2 1750   4.047   0.129   3.970  1.5368  1.1353  0.2706
  180SOL     OW 1751   6.165   2.398   2.178 -0.4315 -0.1830 -0.1136
  180SOL    HW1 1752   6.199   2.432   2.096  0.7882  0.1253  0.5058
  180SOL    HW2 1753   6.071   2.421   2.176 -0.5943 -0.8712 -1.7443
  181SOL     OW 1754   4.319   0.621   6.214 -0.1268 -0.6527 -0.2491
  181SOL    HW1 1755   4.399   0.670   6.235 -0.9305 -0.2850  2.4102
  181SOL    HW2 1756   4.350   0.542   6.170  1.5356  0.3012 -0.8868
  182SOL     OW 1757   6.525   1.246   6.463  0.3717 -0.2588  0.3485
  182SOL    HW1 1758   6.498   1.258   6.554 -2.3197 -2.1782 -0.0586
  182SOL    HW2 1759   6.449   1.276   6.412  2.6087  2.8200 -1.4653
  183SOL     OW 1760   2.359   0.615   3.591 -0.2219 -0.7617  0.3009
  183SOL    HW1 1761   2.351   0.600   3.496 -1.0982  0.4583  0.1595
  183SOL    HW2 1762   2.436   0.672   3.600 -0.0123 -1.0496  0.3502
  184SOL     OW 1763   3.075   1.955   4.736  0.4540  0.0415 -0.3113
  184SOL    HW1 1764   2.995   2.004   4.722  0.6485  0.5803  0.4282
  184SOL    HW2 1765   3.069   1.881   4.675  0.1137  0.9144 -1.3635
  185SOL     OW 1766   2.345   2.690   4.317 -0.1662 -0.0369  0.2564
  185SOL    HW1 1767   2.382   2.705   4.230 -0.0259 -1.9326 -0.0505
  185SOL    HW2 1768   2.282   2.619   4.303  0.3185 -0.8017  1.8076
  186SOL     OW 1769   3.865   6.652   4.329  0.3109  0.3395  0.1054
  186SOL    HW1 1770   3.806   6.576   4.329 -0.5380  0.9888  0.0527
  186SOL    HW2 1771   3.867   6.680   4.421  1.2123 -0.1851  0.2563
  187SOL     OW 1772   4.527   6.243   2.986  0.4981  0.2683  0.4644
  187SOL    HW1 1773   4.525   6.148   2.974  3.9840  0.0783  0.4871
  187SOL    HW2 1774   4.466   6.277   2.920 -2.5228 -1.9490  1.8325
  188SOL     OW 1775   6.475   0.977   0.380  0.2497 -0.5117 -0.0840
  188SOL    HW1 1776   6.504   0.911   0.317  0.9546 -0.5564  0.2801
  188SOL    HW2 1777   6.438   1.047   0.327  0.1761 -0.8713 -0.5106
  189SOL     OW 1778   0.305   6.329   0.939 -0.0187  0.6618 -0.3986
  189SOL    HW1 1779   0.229   6.313   0.994 -0.2308  0.0759 -0.8448
  189SOL    HW2 1780   0.275   6.310   0.850  0.6446  0.4078 -0.5791
  190SOL     OW 1781   6.509   4.730   4.178  0.2171 -0.2063 -0.0760
  190SOL    HW1 1782   6.541   4.778   4.254 -0.0451 -1.6271  0.9804
  190SOL    HW2 1783   6.424   4.770   4.159  1.3290  1.7659 -1.1874
  191SOL     OW 1784   2.975   0.221   0.136 -0.3390  0.3295 -0.6133
  191SOL    HW1 1785   2.916   0.227   0.212  1.6830  0.2983  1.0494
  191SOL    HW2 1786   2.918   0.197   0.063 -2.6999  2.3452  0.4437
  192SOL     OW 1787   6.026   0.947   1.975 -0.0925 -0.3116 -0.2620
  192SOL    HW1 1788   6.005   1.016   2.037 -0.7805 -2.1493  1.6813
  192SOL    HW2 1789   5.942   0.911   1.949  0.2610 -0.5814 -1.0726
  193SOL     OW 1790   0.865   5.091   0.996  0.1565  0.0671 -0.1842
  193SOL    HW1 1791   0.864   5.120   1.087  1.1991 -0.9441  0.1793
  193SOL    HW2 1792   0.852   4.996   1.002  1.2847 -0.1526 -1.0046
  194SOL     OW 1793   3.960   5.963   1.076  0.5679 -0.0325 -0.2780
  194SOL    HW1 1794   3.953   5.868   1.078  1.7269 -0.1250  1.2281
  194SOL    HW2 1795   3.950   5.990   1.167  1.5462  1.1688 -0.4929
  195SOL     OW 1796   5.398   0.475   0.503  0.2109  0.1105 -1.1371
  195SOL    HW1 1797   5.412   0.565   0.471  0.0266  0.8911  0.8632
  195SOL    HW2 1798   5.303   0.465   0.506  0.2191 -0.6178 -2.5019
  196SOL     OW 1799   2.326   6.619   2.577  0.4716  0.0636  0.1305
  196SOL    HW1 1800   2.365   6.703   2.551  1.4496 -0.1210  0.9329
  196SOL    HW2 1801   2.398   6.571   2.618  0.1553 -1.5305 -1.0796
  197SOL     OW 1802   6.090   0.329   0.274 -0.4695  0.3392 -0.2515
  197SOL    HW1 1803   6.032   0.405   0.279 -0.8068  0.0494  0.2541
  197SOL    HW2 1804   6.034   0.254   0.293  0.1186  0.0713  0.4646
  198SOL     OW 1805   5.664   0.815   5.824  0.0608  0.0543 -0.2587
  198SOL    HW1 1806   5.674   0.720   5.820  0.3759 -0.0131  1.4362
  198SOL    HW2 1807   5.750   0.848   5.848 -0.6937  0.4778  2.1677
  199SOL     OW 1808   1.398   5.468   2.968  0.0311  0.1294  0.5765
  199SOL    HW1 1809   1.450   5.534   2.923 -1.3014  1.2661  0.6463
  199SOL    HW2 1810   1.361   5.414   2.898 -2.4330  2.1866  0.1792
  200SOL     OW 1811   3.693   0.129   1.465 -0.0221  0.3470 -0.3918
  200SOL    HW1 1812   3.716   0.050   1.417 -0.7323  0.1085 -0.3523
  200SOL    HW2 1813   3.687   0.101   1.557  1.9885  0.9315 -0.0131
  201SOL     OW 1814   3.721   3.150   4.753 -1.0479 -0.1191  0.4282
  201SOL    HW1 1815   3.755   3.187   4.835  0.6936 -0.8047  0.0557
  201SOL    HW2 1816   3.655   3.086   4.780  0.5042 -1.3635  1.3968
  202SOL     OW 1817   4.110   2.493   4.243 -0.1776 -0.5971  0.3388
  202SOL    HW1 1818   4.054   2.474   4.319 -1.3203  1.6774  0.1426
  202SOL    HW2 1819   4.183   2.543   4.279  0.4842 -1.4631  0.2334
  203SOL     OW 1820   5.117   0.028   3.748  0.6739  0.3148  0.4390
  203SOL    HW1 1821   5.055  -0.039   3.775 -1.6969  1.8301 -0.8644
  203SOL    HW2 1822   5.122   0.019   3.653  1.6082  0.9214  0.4238
  204SOL     OW 1823   2.167   4.468   0.827 -0.1401 -0.7741 -0.3606
  204SOL    HW1 1824   2.238   4.530   0.810 -1.3822  0.7690 -0.1146
  204SOL    HW2 1825   2.183   4.438   0.917 -0.7436  0.8948  0.3270
  205SOL     OW 1826   1.197   1.972   6.430  0.4449  0.5234 -0.2029
  205SOL    HW1 1827   1.235   2.032   6.494  0.4009 -0.0122  0.3358
  205SOL    HW2 1828   1.105   1.997   6.425  0.3703  0.3244  0.2162
  206SOL     OW 1829   5.009   0.417   0.639  0.7989 -0.4968  0.0568
  206SOL    HW1 1830   5.005   0.332   0.682  2.4758  0.2618  1.8696
  206SOL    HW2 1831   5.012   0.480   0.712  0.4007  1.0772 -1.2254
  207SOL     OW 1832   5.167   3.792   5.786  0.0777  0.0995  0.2950
  207SOL    HW1 1833   5.087   3.840   5.807 -0.0260  0.0020  0.1247
  207SOL    HW2 1834   5.235   3.859   5.781 -0.1127  0.2624 -0.1919
  208SOL     OW 1835   5.688   0.087   0.583 -0.2369  0.2601 -0.3664
  208SOL    HW1 1836   5.680   0.170   0.631 -0.7912 -0.8740  1.6323
  208SOL    HW2 1837   5.752   0.037   0.633 -0.3417 -0.7363 -1.2117
  209SOL     OW 1838   0.900   0.770   4.546  0.7499 -0.4607 -0.3106
  209SOL    HW1 1839   0.922   0.677   4.534  1.3270 -0.1922 -1.4912
  209SOL    HW2 1840   0.918   0.810   4.461  0.0448  0.6545  0.0413
  210SOL     OW 1841   3.484   1.310   4.923  0.5247  0.3199  0.2757
  210SOL    HW1 1842   3.425   1.251   4.969 -0.8892  0.1725 -1.6242
  210SOL    HW2 1843   3.557   1.323   4.984 -0.5726 -0.9521  1.9483
  211SOL     OW 1844   5.069   0.164   0.803 -0.6912 -0.0877  0.1551
  211SOL    HW1 1845   5.006   0.177   0.874  1.3944 -0.7566  2.2645
  211SOL    HW2 1846   5.124   0.242   0.806  0.7219 -1.0625  0.7620
  212SOL     OW 1847   4.404   2.984   1.303  0.1959 -0.1694 -0.4035
  212SOL    HW1 1848   4.493   2.948   1.303  0.3891  0.0931  2.1742
  212SOL    HW2 1849   4.378   2.983   1.395 -1.6999  1.6701 -0.8355
  213SOL     OW 1850   1.893   0.241   4.911  0.0853 -0.4745  0.3636
  213SOL    HW1 1851   1.938   0.325   4.918  0.0545 -0.2858 -1.2499
  213SOL    HW2 1852   1.927   0.189   4.984  0.8519  0.6017  0.7948
  214SOL     OW 1853   0.014   5.530   2.600 -0.4229  0.0887 -0.3527
  214SOL    HW1 1854  -0.043   5.508   2.673  0.0700  0.3735  0.1224
  214SOL    HW2 1855   0.056   5.612   2.626  0.4692 -0.3019 -0.5449
  215SOL     OW 1856   2.310   5.673   1.130 -0.6973  0.6075  0.3923
  215SOL    HW1 1857   2.297   5.659   1.224  0.0176 -0.9856  0.2828
  215SOL    HW2 1858   2.228   5.715   1.101 -1.3526  0.1635  1.5260
  216SOL     OW 1859   1.612   5.894   2.589  0.5175 -0.2227  0.5435
  216SOL    HW1 1860   1.541   5.835   2.616 -0.4839 -0.1283 -1.6840
  216SOL    HW2 1861   1.567   5.973   2.560  1.3492 -0.7006 -2.3146
  217SOL     OW 1862   1.827   3.352   0.643  0.0011 -0.0415  0.6817
  217SOL    HW1 1863   1.781   3.292   0.702 -0.4736 -1.0363 -0.6731
  217SOL    HW2 1864   1.839   3.303   0.562  0.1329  1.5031 -0.2762
  218SOL     OW 1865   1.360   0.561   5.693 -0.4729 -0.0690  0.7178
  218SOL    HW1 1866   1.279   0.578   5.644 -0.1578  0.4926  0.3865
  218SOL    HW2 1867   1.421   0.529   5.627 -0.7721 -1.6423  1.1719
  219SOL     OW 1868   4.653   5.478   5.861 -0.6670  0.0366 -0.1577
  219SOL    HW1 1869   4.575   5.506   5.911 -1.6819  1.1493 -2.2202
  219SOL    HW2 1870   4.617   5.441   5.780  0.9459  0.5264 -1.1349
  220SOL     OW 1871   0.590   2.283   5.784  0.0440  0.1608  0.3041
  220SOL    HW1 1872   0.613   2.192   5.764 -0.3589  0.6543 -2.9525
  220SOL    HW2 1873   0.670   2.332   5.766 -0.1903  0.6207  0.5071
  221SOL     OW 1874   6.204   1.722   0.001  0.2574 -0.0364 -0.2624
  221SOL    HW1 1875   6.202   1.746  -0.092  1.8475 -1.1653 -0.6239
  221SOL    HW2 1876   6.245   1.797   0.044 -0.4926  0.4961 -0.4581
  222SOL     OW 1877   0.121   1.995   1.585  0.6301  0.2355  0.2385
  222SOL    HW1 1878   0.060   2.012   1.657 -1.5323  4.9431 -2.2304
  222SOL    HW2 1879   0.070   1.944   1.522  0.5440  0.9226 -0.2544
  223SOL     OW 1880   4.919   5.624   2.261 -0.0969  0.7268 -0.0896
  223SOL    HW1 1881   4.932   5.646   2.168 -0.6916  0.2269 -0.2997
  223SOL    HW2 1882   4.885   5.704   2.300  0.6606  1.1059 -0.1818
  224SOL     OW 1883   4.285   2.233   4.422  0.4145  0.1032  0.1076
  224SOL    HW1 1884   4.339   2.312   4.410  1.3446 -0.1766  2.0131
  224SOL    HW2 1885   4.279   2.223   4.517 -0.4406 -1.6345 -0.1028
  225SOL     OW 1886   6.625   1.409   2.940 -0.2228  0.3119 -0.0310
  225SOL    HW1 1887   6.627   1.505   2.943 -0.9628  0.3291 -0.0016
  225SOL    HW2 1888   6.539   1.388   2.904 -0.1072 -0.3492  0.0708
  226SOL     OW 1889   3.642   2.974   1.810 -0.0126 -0.5835  0.3150
  226SOL    HW1 1890   3.679   2.885   1.805  1.1895 -0.0480 -1.3952
  226SOL    HW2 1891   3.675   3.009   1.893  0.7418 -1.2306  0.3073
  227SOL     OW 1892   1.771   5.020   0.079 -0.1157 -0.3398  0.2291
  227SOL    HW1 1893   1.718   4.965   0.021 -0.9201 -0.4183  1.0109
  227SOL    HW2 1894   1.708   5.075   0.124  0.6551  0.9849 -0.2700
  228SOL     OW 1895   0.408   2.433   2.252  0.0372 -0.2745  0.0527
  228SOL    HW1 1896   0.463   2.503   2.217  1.9030 -0.6921  1.9694
  228SOL    HW2 1897   0.439   2.354   2.208  0.3899 -0.3914  0.5093
  229SOL     OW 1898   0.467   2.468   1.770 -0.1847 -0.9977  0.4391
  229SOL    HW1 1899   0.388   2.503   1.730  2.2180  1.9320 -2.2625
  229SOL    HW2 1900   0.493   2.395   1.714  0.4965 -0.1343 -0.3864
  230SOL     OW 1901   4.169   5.090   6.157  0.4865  0.6650 -0.1861
  230SOL    HW1 1902   4.087   5.112   6.201  0.6105 -0.3857  0.6084
  230SOL    HW2 1903   4.177   5.155   6.087 -0.0478  1.9698  0.9299
  231SOL     OW 1904   0.835   1.466   0.336 -0.2598 -0.0350  0.7789
  231SOL    HW1 1905   0.896   1.411   0.286  0.4343  0.2951  1.2598
  231SOL    HW2 1906   0.876   1.476   0.422  0.9702  3.3769 -0.0502
  232SOL     OW 1907   3.637   4.754   5.073 -0.3556  0.0916 -0.2309
  232SOL    HW1 1908   3.685   4.817   5.127 -3.4948  2.4676  0.0491
  232SOL    HW2 1909   3.613   4.684   5.134  0.3987  0.2279  0.2368
  233SOL     OW 1910   6.186   4.058   4.083  0.4285 -0.0758  0.4389
  233SOL    HW1 1911   6.275   4.026   4.068  0.5250  0.2084  0.3936
  233SOL    HW2 1912   6.163   4.026   4.170 -0.2944 -2.1047 -0.4323
  234SOL     OW 1913   4.367   3.572   3.282 -0.1868 -0.4933 -0.2807
  234SOL    HW1 1914   4.456   3.582   3.315 -0.5120  0.8068  0.2954
  234SOL    HW2 1915   4.376   3.523   3.200  1.4464  2.3629 -1.9561
  235SOL     OW 1916   5.838   6.409   4.732 -0.7773  0.5837 -0.6163
  235SOL    HW1 1917   5.844   6.384   4.639 -3.3879  1.3257 -1.0520
  235SOL    HW2 1918   5.866   6.500   4.734  0.5254  0.1979 -0.4271
  236SOL     OW 1919   1.972   4.187   3.246  0.2969  0.1432 -0.1016
  236SOL    HW1 1920   1.928   4.103   3.261 -2.6258  1.4295 -0.5928
  236SOL    HW2 1921   1.963   4.203   3.152 -0.9099  1.7882  0.2452
  237SOL     OW 1922   0.580   2.326   6.588 -0.5428  0.3940  0.1895
  237SOL    HW1 1923   0.659   2.308   6.639  0.8920 -0.2068 -2.0866
  237SOL    HW2 1924   0.529   2.244   6.592  0.1831 -0.0978 -0.3575
  238SOL     OW 1925   1.803   0.305   2.923  0.4580  0.0450  0.1780
  238SOL    HW1 1926   1.759   0.363   2.862 -1.3409 -0.9160  0.4617
  238SOL    HW2 1927   1.771   0.332   3.009  1.3671  0.0809  0.5111
  239SOL     OW 1928   4.447   4.996   1.304  0.4528 -0.2452 -0.5438
  239SOL    HW1 1929   4.431   4.958   1.391 -0.6082  0.6102 -0.3387
  239SOL    HW2 1930   4.402   5.081   1.307  0.1551 -0.3338 -2.0330
  240SOL     OW 1931   2.259   4.053   0.691  0.2381  0.1093  0.2164
  240SOL    HW1 1932   2.271   4.070   0.785 -0.3946  0.4716  0.2409
  240SOL    HW2 1933   2.321   4.112   0.648 -0.4327  0.9501  0.3710
  241SOL     OW 1934   2.315   3.675   6.064 -0.0129 -0.0753  0.0653
  241SOL    HW1 1935   2.388   3.614   6.054  0.0119  0.1091 -0.9981
  241SOL    HW2 1936   2.303   3.713   5.977  0.0015  1.4712  0.6957
  242SOL     OW 1937   2.452   4.419   5.242  0.6038 -0.8734 -0.1141
  242SOL    HW1 1938   2.429   4.438   5.332  0.7421  1.0849 -0.4665
  242SOL    HW2 1939   2.523   4.354   5.249  0.9182 -0.4193  1.1805
  243SOL     OW 1940   0.376   0.632   4.863 -0.2897  0.0566  0.3642
  243SOL    HW1 1941   0.406   0.637   4.773 -2.7116  1.3022 -0.4720
  243SOL    HW2 1942   0.353   0.722   4.886 -2.3473 -0.6129  1.1996
  244SOL     OW 1943   1.837   6.415   0.895 -0.1142  0.2205 -0.1232
  244SOL    HW1 1944   1.741   6.413   0.889 -0.1329 -2.4332  0.1387
  244SOL    HW2 1945   1.855   6.414   0.989  0.1853  0.3047 -0.1795
  245SOL     OW 1946   3.715   4.645   4.449  0.2160  0.5223 -0.3652
  245SOL    HW1 1947   3.754   4.609   4.370  0.5498 -0.6350  0.3042
  245SOL    HW2 1948   3.787   4.685   4.497  0.2445  0.1028 -0.0517
  246SOL     OW 1949   5.146   2.355   2.706 -0.0300  0.3745  0.4836
  246SOL    HW1 1950   5.079   2.364   2.773  0.2260 -1.4465  1.0229
  246SOL    HW2 1951   5.213   2.419   2.731 -0.4995  0.5727  1.2659
  247SOL     OW 1952   2.565   2.507   5.673 -0.1588 -0.0422 -0.1172
  247SOL    HW1 1953   2.632   2.517   5.740  0.1859  1.5452 -0.6506
  247SOL    HW2 1954   2.482   2.506   5.722  0.2041 -1.4012  0.4935
  248SOL     OW 1955   4.247   3.593   4.246  0.1051 -0.4314 -0.7535
  248SOL    HW1 1956   4.167   3.602   4.194 -0.7266  0.3045  0.5761
  248SOL    HW2 1957   4.304   3.538   4.193 -2.3265 -3.4013 -0.6118
  249SOL     OW 1958   0.938   5.340   0.875 -0.0088  0.1397  0.3393
  249SOL    HW1 1959   0.909   5.256   0.912  0.5109 -1.1142 -1.9067
  249SOL    HW2 1960   1.019   5.360   0.923 -1.1785  0.4510  2.2939
  250SOL     OW 1961   3.748   0.539   1.505 -0.2339  0.4635 -0.3548
  250SOL    HW1 1962   3.689   0.559   1.578 -0.2630  0.9757 -0.5203
  250SOL    HW2 1963   3.694   0.489   1.444 -0.0784 -0.4025  0.1926
  251SOL     OW 1964   0.426   5.585   2.470 -0.0159  0.2017 -0.5119
  251SOL    HW1 1965   0.512   5.591   2.512  0.0782  0.5900 -0.7548
  251SOL    HW2 1966   0.366   5.620   2.536 -0.2163 -1.5809  0.3013
  252SOL     OW 1967   2.608   2.502   0.692 -0.3404 -0.4303 -0.1585
  252SOL    HW1 1968   2.538   2.438   0.675  1.4021 -2.2771 -0.8842
  252SOL    HW2 1969   2.593   2.572   0.628 -1.4022 -0.8997 -0.4386
  253SOL     OW 1970   4.340   4.029   0.676 -0.2656 -0.5820  0.1138
  253SOL    HW1 1971   4.331   4.099   0.741 -3.4156  0.7851 -1.5824
  253SOL    HW2 1972   4.262   3.974   0.689  0.1063 -1.4627 -1.1928
  254SOL     OW 1973   4.888   0.988   1.999  0.0949  0.0524  0.0824
  254SOL    HW1 1974   4.955   1.055   2.012  0.3622  0.2873 -2.1145
  254SOL    HW2 1975   4.820   1.032   1.948 -1.5100 -0.3412  1.7946
  255SOL     OW 1976   4.489   4.191   6.480 -0.2133 -0.2250  0.6377
  255SOL    HW1 1977   4.402   4.155   6.498 -0.3427 -0.1428  0.1971
  255SOL    HW2 1978   4.496   4.190   6.385  0.9296 -1.7532  0.7155
  256SOL     OW 1979   5.167   3.811   3.470  0.3237  0.2454 -0.1176
  256SOL    HW1 1980   5.111   3.884   3.444  0.4308  0.1861 -0.5351
  256SOL    HW2 1981   5.245   3.851   3.508  0.4042  0.3532 -0.3927
  257SOL     OW 1982   3.473   0.261   0.315 -0.0245  0.4793 -0.4205
  257SOL    HW1 1983   3.408   0.224   0.254 -1.1359 -0.7771  1.4106
  257SOL    HW2 1984   3.426   0.329   0.362  0.3335  0.3809  0.0929
  258SOL     OW 1985   3.365   1.717   1.507  0.3510 -0.2984  0.1098
  258SOL    HW1 1986   3.323   1.648   1.456 -1.7179 -0.5022  1.9328
  258SOL    HW2 1987   3.406   1.671   1.580  2.8231  0.0357 -0.9951
  259SOL     OW 1988   5.788   6.358   0.550  0.3382  0.4317  0.0487
  259SOL    HW1 1989   5.715   6.420   0.545  1.6677  2.0007 -1.0651
  259SOL    HW2 1990   5.810   6.342   0.458  1.1300 -0.3407  0.3721
  260SOL     OW 1991   5.714   5.366   4.328  0.0335  0.0362 -0.8621
  260SOL    HW1 1992   5.753   5.345   4.413 -0.8756  0.5282 -0.3152
  260SOL    HW2 1993   5.780   5.420   4.284  0.6581 -0.5265 -0.6286
  261SOL     OW 1994   5.084   6.095   2.926 -0.4211  0.4165 -0.3488
  261SOL    HW1 1995   5.149   6.162   2.906 -0.9222  0.7043 -1.0421
  261SOL    HW2 1996   5.124   6.013   2.897  0.2770  0.3780  0.6865
  262SOL     OW 1997   2.770   4.793   5.144 -0.5031 -0.0220  0.7338
  262SOL    HW1 1998   2.711   4.816   5.072  1.8320 -0.7559 -1.5105
  262SOL    HW2 1999   2.848   4.758   5.102 -0.0818 -3.1752  3.6984
  263SOL     OW 2000   3.335   1.254   2.801  0.4967  0.3228 -0.2053
  263SOL    HW1 2001   3.358   1.340   2.765  0.3701 -0.0578 -1.2385
  263SOL    HW2 2002   3.418   1.206   2.804  0.4402  0.2088 -0.4129
  264SOL     OW 2003   3.989   4.969   1.305  0.0842 -0.3408 -0.0816
  264SOL    HW1 2004   4.084   4.958   1.307  0.0679 -0.9269 -1.7145
  264SOL    HW2 2005   3.974   5.046   1.249 -0.3792  0.4711  1.1045
  265SOL     OW 2006   2.804   5.486   5.113  0.3414 -0.0156 -0.3405
  265SOL    HW1 2007   2.734   5.499   5.177  1.4146  1.9879  0.5244
  265SOL    HW2 2008   2.870   5.435   5.159  0.5966  0.3977 -0.2448
  266SOL     OW 2009   2.926   3.530   6.512  0.1822  0.4555  0.7215
  266SOL    HW1 2010   3.007   3.572   6.483 -0.1551  1.8687  1.7089
  266SOL    HW2 2011   2.922   3.548   6.606 -0.6521 -0.6976  0.9355
  267SOL     OW 2012   0.392   1.405   4.176 -0.3220  0.2637  0.5719
  267SOL    HW1 2013   0.469   1.461   4.159 -0.8361  0.8364  0.0745
  267SOL    HW2 2014   0.409   1.368   4.262  0.7428  0.0015  0.2716
  268SOL     OW 2015   0.198   0.784   6.270  0.1686  0.5130  0.0114
  268SOL    HW1 2016   0.142   0.812   6.197  0.6767 -0.7372 -0.8873
  268SOL    HW2 2017   0.285   0.776   6.232 -0.2094 -4.2390 -0.4519
  269SOL     OW 2018   0.205   6.038   4.673  0.3358  0.1156  0.2294
  269SOL    HW1 2019   0.208   5.989   4.591 -0.6314  1.9465 -0.9806
  269SOL    HW2 2020   0.129   6.095   4.664  0.9420  1.2690  1.8842
  270SOL     OW 2021   4.151   4.557   1.597  0.7455  0.2461  0.2526
  270SOL    HW1 2022   4.196   4.571   1.514 -0.5076  1.5648 -0.2499
  270SOL    HW2 2023   4.112   4.470   1.589  0.3648  0.4959 -0.6872
  271SOL     OW 2024   2.949   3.782   4.371 -0.1097 -0.1752  0.4460
  271SOL    HW1 2025   2.910   3.832   4.299  1.1034  0.2030  0.0289
  271SOL    HW2 2026   2.985   3.848   4.430  1.6710 -0.5056 -0.2017
  272SOL     OW 2027   1.991   0.563   5.544 -0.2421 -0.4650 -0.5526
  272SOL    HW1 2028   2.072   0.605   5.572 -0.1480 -1.3643  0.6342
  272SOL    HW2 2029   1.998   0.473   5.576 -1.6338 -0.6133 -0.5741
  273SOL     OW 2030   0.879   2.882   0.924  0.5439  0.0099  0.2191
  273SOL    HW1 2031   0.961   2.931   0.915 -0.1166  1.1260  0.0013
  273SOL    HW2 2032   0.845   2.875   0.835  1.1700 -1.8696  0.1030
  274SOL     OW 2033   4.851   1.311   2.166 -0.6985 -0.3264  0.7400
  274SOL    HW1 2034   4.863   1.406   2.157 -0.8049 -0.5183 -2.6814
  274SOL    HW2 2035   4.764   1.294   2.131  0.3579 -1.8981 -1.3801
  275SOL     OW 2036   4.467   2.599   2.634 -0.2207 -0.4321 -0.0033
  275SOL    HW1 2037   4.445   2.507   2.647  0.9869 -0.5244  1.7847
  275SOL    HW2 2038   4.420   2.644   2.705  1.0953 -0.0081  0.6377
  276SOL     OW 2039   0.832   1.186   5.779 -0.5145 -0.4054 -0.1587
  276SOL    HW1 2040   0.741   1.178   5.808 -0.1218  0.6759  1.4940
  276SOL    HW2 2041   0.882   1.200   5.859  1.1783 -1.3325 -0.9921
  277SOL     OW 2042   3.235   0.276   3.809  0.0853 -0.1891 -0.7167
  277SOL    HW1 2043   3.314   0.263   3.861 -0.1693  1.0786  0.0292
  277SOL    HW2 2044   3.266   0.273   3.718  1.4103  2.4156 -0.4379
  278SOL     OW 2045   5.312   6.284   3.606  0.2786  0.2293 -0.6753
  278SOL    HW1 2046   5.320   6.373   3.639 -0.4141 -0.6453  2.1326
  278SOL    HW2 2047   5.402   6.258   3.586  0.6918  1.0338  0.0490
  279SOL     OW 2048   5.184   5.037   6.149  0.2507  0.4484 -0.1722
  279SOL    HW1 2049   5.208   5.045   6.057  0.9516  0.6792  0.0237
  279SOL    HW2 2050   5.093   5.007   6.148  0.4182 -0.0524 -0.9341
  280SOL     OW 2051   4.626   2.463   4.148  0.1269  0.0399  0.1149
  280SOL    HW1 2052   4.631   2.385   4.203  0.8678  0.4223  0.5963
  280SOL    HW2 2053   4.712   2.470   4.109  0.5770  1.4870  1.2890
  281SOL     OW 2054   0.676   2.761   0.276 -0.2958 -0.8827 -0.0948
  281SOL    HW1 2055   0.651   2.676   0.313  0.7789 -1.6195 -0.9656
  281SOL    HW2 2056   0.593   2.809   0.267 -0.8033 -1.4165  1.3726
  282SOL     OW 2057   0.660   4.916   4.025  0.3917 -0.2159 -0.0007
  282SOL    HW1 2058   0.725   4.986   4.015 -0.7623  0.9112  0.1752
  282SOL    HW2 2059   0.682   4.874   4.108 -0.1800  1.3684  1.0105
  283SOL     OW 2060   0.236   6.054   2.466 -0.3994  0.1678 -0.1978
  283SOL    HW1 2061   0.316   6.014   2.430  0.1763  0.5978  0.5658
  283SOL    HW2 2062   0.265   6.139   2.500 -1.0442  0.0673  0.6500
  284SOL     OW 2063   3.024   2.647   1.639  0.0916 -0.2951 -0.1482
  284SOL    HW1 2064   3.077   2.572   1.613  0.0014 -1.5397  2.9011
  284SOL    HW2 2065   2.961   2.657   1.567  2.3256 -0.8169 -2.3039
  285SOL     OW 2066   1.651   0.910   5.812 -0.0038 -0.5963  0.3661
  285SOL    HW1 2067   1.727   0.855   5.831  1.0683 -0.3849 -2.8250
  285SOL    HW2 2068   1.577   0.861   5.849  1.0438 -3.7036 -1.2737
  286SOL     OW 2069   6.238   5.024   5.866  0.1626 -0.6430  0.5585
  286SOL    HW1 2070   6.198   5.103   5.903  0.3735  0.1884 -0.8964
  286SOL    HW2 2071   6.176   4.993   5.801  2.1625  1.3104 -2.5495
  287SOL     OW 2072   4.354   6.193   4.972 -0.0306 -0.1373  0.1501
  287SOL    HW1 2073   4.419   6.244   5.022  2.6853 -4.0111  1.1055
  287SOL    HW2 2074   4.328   6.123   5.032 -1.1233 -1.6829 -2.0002
  288SOL     OW 2075   6.186   5.742   2.673 -0.0968  0.4550 -0.7714
  288SOL    HW1 2076   6.196   5.716   2.765  1.0439  2.5685 -0.2152
  288SOL    HW2 2077   6.187   5.660   2.624 -0.4985 -0.7141  1.0816
  289SOL     OW 2078   5.290   3.631   5.213  0.5072  0.6019  0.3459
  289SOL    HW1 2079   5.240   3.644   5.132  0.0159  0.6832  0.6616
  289SOL    HW2 2080   5.254   3.551   5.251  1.0919  0.2689  0.2298
  290SOL     OW 2081   0.433   3.989   3.184 -0.1188  0.1385 -0.1297
  290SOL    HW1 2082   0.388   4.045   3.247  0.8807  1.3802 -0.4862
  290SOL    HW2 2083   0.493   4.047   3.138  0.8364 -1.1979 -0.6447
  291SOL     OW 2084   0.925   1.863   4.006  0.6136  0.3241 -0.1672
  291SOL    HW1 2085   0.974   1.784   4.029  0.9335  0.3193 -0.8413
  291SOL    HW2 2086   0.969   1.934   4.054 -1.2334 -0.1982  2.5603
  292SOL     OW 2087   2.466   6.475   1.347 -0.4890 -0.0913  0.2968
  292SOL    HW1 2088   2.377   6.457   1.317 -0.6723 -1.1256  1.4021
  292SOL    HW2 2089   2.522   6.419   1.293 -0.5591  0.0302  0.0937
  293SOL     OW 2090   5.140   0.947   3.938  0.3940  0.1551 -0.2784
  293SOL    HW1 2091   5.208   0.924   3.875  0.1550 -0.2518 -0.3923
  293SOL    HW2 2092   5.071   0.987   3.886  1.3176  2.3078  0.0669
  294SOL     OW 2093   5.410   1.974   0.975 -0.1788 -0.0787  0.9490
  294SOL    HW1 2094   5.389   1.891   1.019 -1.0421 -0.9197 -0.9433
  294SOL    HW2 2095   5.502   1.965   0.950 -0.5008 -0.8684 -0.0148
  295SOL     OW 2096   1.248   2.414   0.478 -0.0097  0.4672  0.4426
  295SOL    HW1 2097   1.303   2.365   0.417  1.0324  0.6045  1.2412
  295SOL    HW2 2098   1.159   2.401   0.446  0.5631  1.3497 -1.6784
  296SOL     OW 2099   3.331   5.844   4.379 -0.2538  0.1259 -0.0832
  296SOL    HW1 2100   3.378   5.857   4.462 -0.5504  1.7523 -0.1395
  296SOL    HW2 2101   3.363   5.759   4.347  1.3770  0.3978  0.7058
  297SOL     OW 2102   0.161   1.302   4.892 -0.0109 -0.1078  0.5116
  297SOL    HW1 2103   0.153   1.395   4.914 -0.6188  0.3707 -1.5598
  297SOL    HW2 2104   0.071   1.268   4.896 -0.1052 -0.0602 -0.9206
  298SOL     OW 2105   0.436   5.636   2.186  0.0951 -0.4044  0.1686
  298SOL    HW1 2106   0.426   5.549   2.148  0.5458 -0.2537 -0.3015
  298SOL    HW2 2107   0.418   5.623   2.279  1.1734 -1.2048  0.2853
  299SOL     OW 2108   6.079   5.062   6.273  0.1417  0.4091 -0.5776
  299SOL    HW1 2109   5.995   5.016   6.277  0.1998  0.3125 -0.4309
  299SOL    HW2 2110   6.143   4.993   6.257  0.3534  0.2788  0.6815
  300SOL     OW 2111   6.338   2.722   2.811  0.4284  0.4610 -0.0153
  300SOL    HW1 2112   6.420   2.680   2.785 -0.7078 -1.9355  0.0234
  300SOL    HW2 2113   6.271   2.681   2.757 -0.8182  2.1644  0.1466
  301SOL     OW 2114   1.815   1.024   0.586 -0.1731 -0.1458 -0.1970
  301SOL    HW1 2115   1.794   1.100   0.640  0.1540 -0.1359 -0.0835
  301SOL    HW2 2116   1.864   0.966   0.644  1.4224  0.4750 -0.8497
  302SOL     OW 2117   2.125   2.860   5.093  0.2107  0.2223  0.3436
  302SOL    HW1 2118   2.062   2.846   5.022  1.4247  0.8646 -0.9365
  302SOL    HW2 2119   2.122   2.780   5.144 -0.2069 -0.5644 -0.8607
  303SOL     OW 2120   4.254   5.029   5.571 -0.7858  0.0179 -0.2657
  303SOL    HW1 2121   4.307   5.109   5.565  1.9137 -1.6899 -0.8866
  303SOL    HW2 2122   4.184   5.051   5.634  0.1733  2.6487  0.0078
  304SOL     OW 2123   1.670   5.688   1.759  0.2464 -0.3145 -0.8406
  304SOL    HW1 2124   1.578   5.677   1.784  0.0930  3.4044  1.0745
  304SOL    HW2 2125   1.675   5.779   1.730  3.3521 -0.3802 -0.7843
  305SOL     OW 2126   0.650   3.538   3.838  0.2197 -0.2987  1.0489
  305SOL    HW1 2127   0.573   3.486   3.862 -0.1070  0.2683  1.2753
  305SOL    HW2 2128   0.723   3.477   3.840 -0.4540 -1.2066 -0.7134
  306SOL     OW 2129   1.653   5.252   5.176  0.1219 -0.2918 -0.2031
  306SOL    HW1 2130   1.573   5.267   5.126 -0.1101  1.1521  0.5518
  306SOL    HW2 2131   1.701   5.187   5.125 -1.1307 -0.5415 -1.1134
  307SOL     OW 2132   0.996   1.886   2.346  0.2129  0.6513 -0.3906
  307SOL    HW1 2133   0.985   1.975   2.379 -0.3424  0.3207  0.3549
  307SOL    HW2 2134   0.909   1.846   2.356  0.9690 -0.6943  1.5383
  308SOL     OW 2135   6.358   3.449   5.619  0.3061  0.0527  0.4132
  308SOL    HW1 2136   6.406   3.407   5.690  0.3034 -0.8776 -0.1124
  308SOL    HW2 2137   6.384   3.541   5.623  1.0826 -0.1803  0.9780
  309SOL     OW 2138   6.129   2.855   4.675  0.4009 -0.0646 -0.0194
  309SOL    HW1 2139   6.109   2.792   4.606  0.7145 -1.1979  0.9100
  309SOL    HW2 2140   6.091   2.818   4.754  2.3613 -0.1319  0.9442
  310SOL     OW 2141   0.460   5.451   1.603 -0.3961 -0.3672 -0.4378
  310SOL    HW1 2142   0.496   5.480   1.519 -0.2243 -0.9766 -0.5839
  310SOL    HW2 2143   0.517   5.491   1.669  0.1708 -0.8108 -0.6522
  311SOL     OW 2144   4.332   0.726   0.189 -0.2747 -0.7520 -0.4600
  311SOL    HW1 2145   4.362   0.683   0.269 -0.5851 -0.5554 -0.2386
  311SOL    HW2 2146   4.341   0.820   0.208  0.7319 -0.7090 -1.0622
  312SOL     OW 2147   1.861   1.286   1.139  0.1239  0.5279 -0.2638
  312SOL    HW1 2148   1.807   1.361   1.166 -3.2895 -2.2916  1.5884
  312SOL    HW2 2149   1.927   1.278   1.208  0.8610  2.0171 -0.7436
  313SOL     OW 2150   5.595   1.406   5.332  0.0980 -0.1122 -0.0759
  313SOL    HW1 2151   5.662   1.380   5.269  0.0372 -1.8031  0.5021
  313SOL    HW2 2152   5.629   1.376   5.417 -0.5155  0.7359  0.4862
  314SOL     OW 2153   6.583   0.335   4.832  0.3259  0.5545 -0.1937
  314SOL    HW1 2154   6.488   0.343   4.844  0.1488 -1.6110  0.3275
  314SOL    HW2 2155   6.618   0.342   4.921  0.9344  3.4629 -0.5652
  315SOL     OW 2156   2.819   0.777   5.509 -0.3297 -0.2280  0.0964
  315SOL    HW1 2157   2.779   0.843   5.452 -1.8687 -0.4476  0.8537
  315SOL    HW2 2158   2.907   0.809   5.525 -1.2053  2.0033  0.9163
  316SOL     OW 2159   4.151   3.782   3.336  0.3172 -0.3674  0.1118
  316SOL    HW1 2160   4.079   3.743   3.287  1.7134 -1.5043 -1.1366
  316SOL    HW2 2161   4.214   3.710   3.348  0.0465 -0.2196  3.7495
  317SOL     OW 2162   5.628   3.021   3.434 -0.2376 -0.1600  0.1640
  317SOL    HW1 2163   5.719   3.005   3.459  0.6625 -0.6411 -2.9982
  317SOL    HW2 2164   5.627   3.114   3.409 -0.1992 -0.5020 -1.1796
  318SOL     OW 2165   3.322   4.317   3.383 -0.4558 -0.6670  0.6738
  318SOL    HW1 2166   3.244   4.359   3.419 -1.3280  0.8335 -2.5438
  318SOL    HW2 2167   3.390   4.385   3.389 -0.8943  0.0135 -1.2344
  319SOL     OW 2168   1.413   2.186   4.696 -0.0587  0.0824  0.5754
  319SOL    HW1 2169   1.372   2.270   4.673 -0.6011  0.6374  3.2102
  319SOL    HW2 2170   1.410   2.184   4.792  2.3189 -1.7823  0.7051
  320SOL     OW 2171   1.067   0.533   1.676  0.2002  0.0885  0.0631
  320SOL    HW1 2172   1.088   0.616   1.632 -0.5086 -0.0391 -0.5491
  320SOL    HW2 2173   0.977   0.545   1.707 -0.7856 -1.2051 -2.0044
  321SOL     OW 2174   3.710   2.958   0.917  0.1971  0.4290  0.0514
  321SOL    HW1 2175   3.755   3.014   0.853  0.2127  0.5113  0.1336
  321SOL    HW2 2176   3.641   2.915   0.867  0.4815  0.1643 -0.1165
  322SOL     OW 2177   1.198   5.419   0.012 -0.5095  0.7546 -0.0786
  322SOL    HW1 2178   1.206   5.332  -0.026 -2.4757 -0.3050  1.7355
  322SOL    HW2 2179   1.115   5.453  -0.021  1.0249  2.7758 -2.1668
  323SOL     OW 2180   4.156   1.076   2.800  0.1513  0.1957  0.1183
  323SOL    HW1 2181   4.202   1.138   2.743 -2.1041  1.0649 -0.8713
  323SOL    HW2 2182   4.109   1.130   2.863  0.9084 -0.6862  1.5004
  324SOL     OW 2183   1.177   3.542   2.301  0.6368 -0.3708 -0.0637
  324SOL    HW1 2184   1.141   3.562   2.215 -0.8047  1.6682  0.9162
  324SOL    HW2 2185   1.116   3.476   2.337 -1.5422  2.0457  1.0360
  325SOL     OW 2186   6.072   3.387   4.253  0.1649  0.4724 -0.1948
  325SOL    HW1 2187   6.161   3.387   4.219  0.5922 -0.7374  0.8108
  325SOL    HW2 2188   6.082   3.358   4.344 -1.3199 -0.5199 -0.3153
  326SOL     OW 2189   5.977   3.594   3.303  0.2929  0.1815 -0.5148
  326SOL    HW1 2190   6.062   3.553   3.321 -1.1401 -2.6250  0.5119
  326SOL    HW2 2191   5.924   3.523   3.267 -1.8578  1.6709 -0.4692
  327SOL     OW 2192   6.549   1.525   0.098 -0.1788 -0.4866 -0.5594
  327SOL    HW1 2193   6.489   1.500   0.028  0.6486 -0.6930 -1.2064
  327SOL    HW2 2194   6.620   1.461   0.092 -0.5707 -1.1206  1.1049
  328SOL     OW 2195   0.091   5.909   6.647 -0.2428 -0.5643  0.3434
  328SOL    HW1 2196   0.171   5.893   6.597  0.3809  1.0088  0.7740
  328SOL    HW2 2197   0.114   5.888   6.737 -0.1223  0.4418  0.5556
  329SOL     OW 2198   5.385   5.910   4.975  0.3801  0.1243 -0.2031
  329SOL    HW1 2199   5.341   5.828   4.953 -0.1450  0.1229  0.8019
  329SOL    HW2 2200   5.455   5.917   4.911  0.8248 -1.4224  0.0730
  330SOL     OW 2201   0.173   5.923   4.024  0.4569  0.0895  0.1585
  330SOL    HW1 2202   0.106   5.897   3.960  0.7862 -2.2079  0.6310
  330SOL    HW2 2203   0.255   5.916   3.975  0.4175  3.5069 -0.6012
  331SOL     OW 2204   6.574   2.546   2.746  0.2538  0.0306 -0.1690
  331SOL    HW1 2205   6.575   2.505   2.660  1.0420  0.4336 -0.3543
  331SOL    HW2 2206   6.637   2.617   2.740 -1.6862  1.8565 -0.1151
  332SOL     OW 2207   2.769   1.463   5.655 -0.3025  0.3823  0.1489
  332SOL    HW1 2208   2.730   1.383   5.690 -0.7100  1.2631  1.8598
  332SOL    HW2 2209   2.863   1.447   5.659 -0.3923 -0.1873  0.0436
  333SOL     OW 2210   4.808   4.748   6.593 -0.1077  0.0192 -0.2131
  333SOL    HW1 2211   4.901   4.767   6.586 -0.1322  0.4153  0.4543
  333SOL    HW2 2212   4.796   4.666   6.545  0.5288  0.1211 -0.5503
  334SOL     OW 2213   1.102   1.805   1.595  0.4226 -0.3270  0.3051
  334SOL    HW1 2214   1.065   1.886   1.629  0.9345 -0.1951  0.5646
  334SOL    HW2 2215   1.100   1.745   1.670  1.1377 -0.1772  0.4524
  335SOL     OW 2216   0.821   5.615   2.757 -0.0053 -0.3256  0.2179
  335SOL    HW1 2217   0.872   5.545   2.798  0.8949  0.2440  0.1055
  335SOL    HW2 2218   0.805   5.678   2.827 -5.0529 -2.7356  1.7129
  336SOL     OW 2219   4.822   0.839   1.503 -0.2420  0.6147  0.3174
  336SOL    HW1 2220   4.835   0.756   1.550  1.6795  1.9797  2.3772
  336SOL    HW2 2221   4.907   0.883   1.507 -0.8824  2.2118 -1.7870
  337SOL     OW 2222   6.600   1.167   4.973 -0.1493 -0.1111  0.8446
  337SOL    HW1 2223   6.623   1.107   4.902  1.7291  0.7537  0.6882
  337SOL    HW2 2224   6.519   1.130   5.009 -1.2122 -0.5492 -1.7576
  338SOL     OW 2225   5.221   1.408   3.744 -0.5400 -0.7849  0.0583
  338SOL    HW1 2226   5.253   1.485   3.697 -1.0764 -0.2783  0.5052
  338SOL    HW2 2227   5.146   1.378   3.693 -1.2848 -0.0776  0.7154
  339SOL     OW 2228   0.676   5.383   2.188  0.7606 -0.0155 -0.0726
  339SOL    HW1 2229   0.592   5.429   2.189 -1.0384 -2.9584 -2.0255
  339SOL    HW2 2230   0.738   5.448   2.156 -1.7910  1.0272 -3.5280
  340SOL     OW 2231   1.937   4.505   2.901  0.1295  0.6457  0.0297
  340SOL    HW1 2232   1.953   4.518   2.807  1.6229  0.6909  0.2539
  340SOL    HW2 2233   1.843   4.516   2.911  0.1341  2.3066 -1.2042
  341SOL     OW 2234   2.674   6.170   5.123 -0.0932  0.1604 -0.2644
  341SOL    HW1 2235   2.713   6.089   5.157  0.1597 -0.3360 -1.6683
  341SOL    HW2 2236   2.582   6.166   5.152 -1.1459 -2.5451 -3.3180
  342SOL     OW 2237   3.146   0.569   2.887 -0.9574  0.2553  0.0104
  342SOL    HW1 2238   3.220   0.569   2.826 -1.5222 -0.0392 -0.6875
  342SOL    HW2 2239   3.140   0.479   2.918  1.4622  1.0056  3.2094
  343SOL     OW 2240   6.330   0.289   5.059 -0.0620 -0.0337 -0.2066
  343SOL    HW1 2241   6.240   0.322   5.056 -0.7569 -1.8385 -0.7582
  343SOL    HW2 2242   6.382   0.362   5.094 -1.7898  0.9015  0.5044
  344SOL     OW 2243   0.947   4.451   2.646  0.0192 -0.7461 -0.1038
  344SOL    HW1 2244   1.014   4.504   2.689 -1.8466  1.1029  0.6832
  344SOL    HW2 2245   0.946   4.368   2.694  2.1895 -1.1178 -0.6125
  345SOL     OW 2246   1.761   3.393   1.316  0.4656  0.7242 -0.4243
  345SOL    HW1 2247   1.675   3.359   1.292  0.3974  0.4736  0.1771
  345SOL    HW2 2248   1.773   3.469   1.259 -0.0380  0.6043 -0.6970
  346SOL     OW 2249   4.387   1.356   4.443  0.1579 -0.1809  0.1264
  346SOL    HW1 2250   4.367   1.264   4.427  0.1658 -0.3543  1.0637
  346SOL    HW2 2251   4.350   1.402   4.367  0.1966 -0.9528 -0.3695
  347SOL     OW 2252   2.201   5.060   1.613 -0.0932 -0.3228 -0.8985
  347SOL    HW1 2253   2.141   5.010   1.559  1.2881 -2.3921 -0.6546
  347SOL    HW2 2254   2.202   5.148   1.574 -0.9304 -1.0836 -2.7421
  348SOL     OW 2255   2.009   3.164   0.150 -0.2489 -0.1532 -0.4282
  348SOL    HW1 2256   2.034   3.103   0.081 -0.0629 -0.2903 -0.2384
  348SOL    HW2 2257   2.063   3.241   0.134  1.9529 -1.2448  1.2860
  349SOL     OW 2258   4.479   1.990   5.774  0.2328 -0.6750 -0.3244
  349SOL    HW1 2259   4.543   1.920   5.786  1.0669 -0.0264 -0.8123
  349SOL    HW2 2260   4.394   1.948   5.787  0.7612 -1.5190  0.5195
  350SOL     OW 2261   1.757   4.641   1.099  0.2048 -0.4794 -0.1954
  350SOL    HW1 2262   1.706   4.638   1.180 -1.4016 -0.6613 -1.1769
  350SOL    HW2 2263   1.751   4.552   1.064  0.9181 -0.4090 -0.5104
  351SOL     OW 2264   1.630   4.632   5.499 -0.1121 -0.1102 -0.0620
  351SOL    HW1 2265   1.584   4.570   5.555  0.6474 -0.5303  0.1086
  351SOL    HW2 2266   1.632   4.713   5.550 -0.4984 -0.1444  0.0053
  352SOL     OW 2267   2.689   5.125   6.053  0.6283  0.2659 -0.2910
  352SOL    HW1 2268   2.686   5.144   5.959 -0.9412 -0.7754 -0.4974
  352SOL    HW2 2269   2.610   5.073   6.069  0.0019  1.7472  1.9056
  353SOL     OW 2270   5.977   1.609   2.260  0.1822 -0.4269 -0.0452
  353SOL    HW1 2271   6.044   1.541   2.259 -0.7049 -1.3230 -0.5802
  353SOL    HW2 2272   5.948   1.613   2.351  0.9697 -0.0088  0.1947
  354SOL     OW 2273   0.321   5.461   6.122 -0.1295 -0.3690 -0.1286
  354SOL    HW1 2274   0.333   5.535   6.063 -2.3520  0.0522 -0.1445
  354SOL    HW2 2275   0.226   5.454   6.133 -0.0075 -3.1226 -0.0063
  355SOL     OW 2276   0.516   4.129   2.564 -0.5802 -0.0652 -0.0884
  355SOL    HW1 2277   0.427   4.096   2.578 -0.5447 -0.7373 -1.2422
  355SOL    HW2 2278   0.533   4.184   2.640 -1.5646 -0.8091  0.7229
  356SOL     OW 2279   3.227   3.905   6.272  0.0345  0.3582 -0.0185
  356SOL    HW1 2280   3.133   3.918   6.260 -0.4538 -1.7997  0.8846
  356SOL    HW2 2281   3.261   3.992   6.293 -2.0962  0.9127  1.5053
  357SOL     OW 2282   2.666   0.012   3.390  0.1100 -0.8845  0.0286
  357SOL    HW1 2283   2.684   0.029   3.483 -0.4515 -1.9454  0.3443
  357SOL    HW2 2284   2.753   0.011   3.349  0.5160 -2.1730  0.8658
  358SOL     OW 2285   6.003   6.050   1.541 -0.2812  0.2685 -0.7632
  358SOL    HW1 2286   6.004   6.123   1.603 -0.6494 -1.1113  0.9475
  358SOL    HW2 2287   5.911   6.040   1.516 -0.7369 -1.3540  1.2706
  359SOL     OW 2288   1.783   5.967   0.921  0.2919  0.7838  0.2930
  359SOL    HW1 2289   1.832   5.894   0.882  0.8994  1.3597 -0.0452
  359SOL    HW2 2290   1.850   6.024   0.958 -0.1541  1.3251  0.2802
  360SOL     OW 2291   6.398   3.182   2.062  0.1437 -0.1733  0.3914
  360SOL    HW1 2292   6.394   3.106   2.121 -1.1564  1.0001  1.9033
  360SOL    HW2 2293   6.409   3.257   2.120 -1.4273  1.0624 -0.8044
  361SOL     OW 2294   0.574   1.437   6.361 -0.0553  0.0941  0.4178
  361SOL    HW1 2295   0.524   1.453   6.440  2.8540 -1.2215  2.7371
  361SOL    HW2 2296   0.597   1.524   6.328 -1.2501  0.6542  1.0203
  362SOL     OW 2297   1.146   3.903   4.475  0.3199  0.3760 -0.0558
  362SOL    HW1 2298   1.176   3.874   4.389  0.5543 -1.2461  0.5319
  362SOL    HW2 2299   1.058   3.866   4.483 -0.1154  1.4029 -0.0084
  363SOL     OW 2300   0.063   2.893   1.616 -0.6985 -0.3397 -0.1453
  363SOL    HW1 2301  -0.003   2.824   1.611 -1.5099  0.4876 -1.5046
  363SOL    HW2 2302   0.118   2.880   1.538  0.9087 -1.1266  1.0567
  364SOL     OW 2303   6.531   6.204   5.640 -0.5205  0.3257  0.0290
  364SOL    HW1 2304   6.609   6.196   5.584 -1.0166 -2.0797 -0.4019
  364SOL    HW2 2305   6.533   6.295   5.671  2.0991  0.5152 -0.4859
  365SOL     OW 2306   0.110   2.266   3.118 -0.1277  0.4733 -0.3785
  365SOL    HW1 2307   0.126   2.359   3.106  1.1343  0.2195 -0.8323
  365SOL    HW2 2308   0.015   2.256   3.112 -0.3481  1.8333  0.5023
  366SOL     OW 2309   4.455   6.667   2.984  0.1632  0.1005 -0.1721
  366SOL    HW1 2310   4.400   6.721   2.927  0.2826  0.5459  0.1282
  366SOL    HW2 2311   4.435   6.577   2.958  0.8644  0.3050 -1.5266
  367SOL     OW 2312   3.489   1.289   5.753  0.1755  0.3902 -0.2908
  367SOL    HW1 2313   3.582   1.302   5.770 -0.0772 -0.0317  1.6953
  367SOL    HW2 2314   3.467   1.209   5.801 -1.2714  0.6846 -0.4276
  368SOL     OW 2315   3.646   3.094   5.077  0.0067 -0.3341 -0.9278
  368SOL    HW1 2316   3.562   3.116   5.119  0.2589 -1.9342  0.5233
  368SOL    HW2 2317   3.691   3.178   5.068 -0.5763  0.2260  0.9462
  369SOL     OW 2318   3.957   1.325   5.322  0.5805  0.0548  0.4715
  369SOL    HW1 2319   3.974   1.272   5.244  2.1248 -1.4220  1.7214
  369SOL    HW2 2320   4.010   1.404   5.310  1.5994 -0.6166  0.4421
  370SOL     OW 2321   4.990   1.370   3.598  0.4077 -0.4173  0.4489
  370SOL    HW1 2322   4.994   1.294   3.540 -0.5902 -0.2819  0.1821
  370SOL    HW2 2323   4.990   1.445   3.539  1.1152 -0.2066  0.7027
  371SOL     OW 2324   2.081   5.429   3.005  0.5592 -0.0774  0.0368
  371SOL    HW1 2325   2.110   5.505   2.955  2.3499 -1.0054 -0.4312
  371SOL    HW2 2326   2.103   5.354   2.949 -0.6688 -0.9848  0.7078
  372SOL     OW 2327   6.546   3.148   1.522 -0.0324 -0.4989  0.1958
  372SOL    HW1 2328   6.545   3.082   1.591 -1.0011 -0.6188  0.0798
  372SOL    HW2 2329   6.507   3.226   1.562  3.4763  0.9491  1.1766
  373SOL     OW 2330   2.139   3.380   1.905  0.1645 -0.0245 -0.4142
  373SOL    HW1 2331   2.059   3.349   1.862  1.1779 -2.4849 -0.7107
  373SOL    HW2 2332   2.179   3.301   1.942  1.6187  1.3682  1.2169
  374SOL     OW 2333   2.094   5.996   5.722 -0.0220  0.3693  0.2631
  374SOL    HW1 2334   2.095   6.052   5.645  0.6251 -0.8222 -0.6397
  374SOL    HW2 2335   2.179   6.010   5.763 -1.1372  2.6239  2.0631
  375SOL     OW 2336   5.869   2.539   5.288 -0.1078 -0.0078 -0.0562
  375SOL    HW1 2337   5.888   2.516   5.379  1.4998 -0.3208 -0.4423
  375SOL    HW2 2338   5.775   2.557   5.287 -0.1830 -0.1570  1.6253
  376SOL     OW 2339   4.651   4.174   4.246 -0.0579  0.6794  0.0780
  376SOL    HW1 2340   4.646   4.083   4.275 -0.8161  0.4871 -0.6258
  376SOL    HW2 2341   4.705   4.217   4.312  1.2782 -0.5184 -0.2011
  377SOL     OW 2342   1.833   3.287   5.261  0.3014 -0.4025 -0.2967
  377SOL    HW1 2343   1.905   3.283   5.323 -0.2797  1.4171  0.5653
  377SOL    HW2 2344   1.789   3.202   5.269  1.4030 -0.9312  0.3065
  378SOL     OW 2345   5.891   3.312   3.501  0.1504 -0.4136 -0.2861
  378SOL    HW1 2346   5.875   3.277   3.589 -1.6064  0.5593 -0.1798
  378SOL    HW2 2347   5.812   3.360   3.479  1.9376  2.5462 -0.8708
  379SOL     OW 2348   2.645   5.416   1.317  0.0937 -0.2227 -0.3797
  379SOL    HW1 2349   2.685   5.383   1.236  0.4025 -4.6570  1.2765
  379SOL    HW2 2350   2.569   5.360   1.330 -0.5661  1.1080  1.8503
  380SOL     OW 2351   6.145   5.832   4.003  0.3005  0.7044  0.0912
  380SOL    HW1 2352   6.183   5.878   4.077  1.5287  0.5875 -0.4454
  380SOL    HW2 2353   6.051   5.829   4.022  0.4098  1.9791  0.9093
  381SOL     OW 2354   3.234   2.115   6.271 -0.2416 -0.5228 -0.0844
  381SOL    HW1 2355   3.186   2.165   6.337 -1.5180  0.0673 -1.3908
  381SOL    HW2 2356   3.183   2.035   6.260  0.1926 -0.8050 -0.0686
  382SOL     OW 2357   2.862   5.208   6.589  0.5153  0.5138 -0.4111
  382SOL    HW1 2358   2.918   5.185   6.664 -0.7974  0.7034  0.6562
  382SOL    HW2 2359   2.905   5.167   6.514  2.5987  1.4364  0.1991
  383SOL     OW 2360   5.716   2.386   2.613  0.3175 -0.1262 -0.4147
  383SOL    HW1 2361   5.660   2.443   2.560  0.6708 -0.2485 -0.9299
  383SOL    HW2 2362   5.805   2.406   2.584  0.5549  0.0886  0.4195
  384SOL     OW 2363   1.991   3.232   2.378  0.1810 -0.3636 -0.4133
  384SOL    HW1 2364   1.942   3.230   2.461 -0.1263 -0.0910 -0.5850
  384SOL    HW2 2365   1.990   3.324   2.353 -1.5163 -0.6849 -1.7683
  385SOL     OW 2366   5.072   4.428   5.376  0.6822  0.2998 -0.3200
  385SOL    HW1 2367   5.060   4.375   5.297  1.3630  1.1790 -1.0332
  385SOL    HW2 2368   4.983   4.442   5.408  0.4143 -0.3388 -0.7460
  386SOL     OW 2369   3.672   1.441   1.068 -0.4344  0.1450  0.2373
  386SOL    HW1 2370   3.717   1.488   0.998 -1.0901  0.4908  0.0321
  386SOL    HW2 2371   3.710   1.353   1.067 -2.2965 -0.7506 -2.4281
  387SOL     OW 2372   0.484   1.786   5.634 -0.1481  0.6627 -0.1126
  387SOL    HW1 2373   0.576   1.763   5.630 -0.0156  1.2230 -0.3948
  387SOL    HW2 2374   0.438   1.713   5.593  0.1674  0.3669  0.0641
  388SOL     OW 2375   4.655   4.279   2.943 -0.0565  0.1268 -0.4108
  388SOL    HW1 2376   4.625   4.211   3.003 -1.2472  0.3341 -0.7451
  388SOL    HW2 2377   4.712   4.334   2.996 -0.4706 -0.1332  0.3249
  389SOL     OW 2378   6.237   0.622   4.529 -0.2426 -0.2797 -0.1365
  389SOL    HW1 2379   6.226   0.717   4.522  1.1168 -0.1650 -0.9426
  389SOL    HW2 2380   6.269   0.609   4.618 -0.2987  0.0340 -0.0673
  390SOL     OW 2381   5.281   1.451   3.423 -0.5745  0.5101  0.3667
  390SOL    HW1 2382   5.283   1.518   3.491  0.6166  3.0119 -1.9321
  390SOL    HW2 2383   5.189   1.447   3.396 -0.2967  4.1720 -1.9274
  391SOL     OW 2384   6.069   3.315   3.895  0.0290  0.3164  0.1838
  391SOL    HW1 2385   5.998   3.363   3.852  0.3626  1.3802  0.7892
  391SOL    HW2 2386   6.092   3.368   3.970  0.9814 -0.3900  0.4143
  392SOL     OW 2387   3.177   4.248   3.098 -0.2606  0.1691  0.6520
  392SOL    HW1 2388   3.219   4.244   3.012 -1.5250  2.2746 -0.1497
  392SOL    HW2 2389   3.237   4.301   3.152 -1.0090  1.7594 -0.0013
  393SOL     OW 2390   3.535   0.036   5.807 -0.3331 -0.1255 -0.2823
  393SOL    HW1 2391   3.544  -0.059   5.818  0.4202 -0.0666 -0.3607
  393SOL    HW2 2392   3.625   0.068   5.799 -0.6117  0.5005 -1.0750
  394SOL     OW 2393   5.483   6.023   0.697  0.1925  0.1684 -0.0356
  394SOL    HW1 2394   5.482   6.118   0.683  0.8936  0.2301  0.3123
  394SOL    HW2 2395   5.398   5.993   0.664 -0.5724  1.0809  1.0467
  395SOL     OW 2396   5.320   4.065   5.220  0.1008  0.6339  0.0002
  395SOL    HW1 2397   5.285   4.083   5.133 -0.3699  3.4939  0.6865
  395SOL    HW2 2398   5.244   4.069   5.278  0.7044  0.8673  0.7928
  396SOL     OW 2399   1.588   0.613   0.363  0.3980 -0.4541 -0.0667
  396SOL    HW1 2400   1.523   0.668   0.319  1.3219 -1.6020 -3.1201
  396SOL    HW2 2401   1.540   0.534   0.387 -0.8398  1.2400  3.9972
  397SOL     OW 2402   1.444   6.139   5.885 -0.3338 -0.2422 -0.3796
  397SOL    HW1 2403   1.489   6.097   5.959 -2.6254 -1.3978  0.4520
  397SOL    HW2 2404   1.478   6.094   5.808 -0.2108 -1.2664  0.2427
  398SOL     OW 2405   1.419   2.981   3.288 -0.0598 -0.0005  0.1583
  398SOL    HW1 2406   1.482   2.915   3.258 -0.7033 -0.9765  0.8843
  398SOL    HW2 2407   1.469   3.062   3.294  1.3729 -0.9496  1.6271
  399SOL     OW 2408   6.131   3.076   2.351  0.3992  0.2157  0.1236
  399SOL    HW1 2409   6.088   3.052   2.433 -0.1331  0.3366 -0.1130
  399SOL    HW2 2410   6.222   3.091   2.375  0.1026  0.9661  0.8344
  400SOL     OW 2411   4.471   6.092   3.967 -0.1611 -0.3555 -0.4223
  400SOL    HW1 2412   4.551   6.094   4.020  1.1090 -1.8454 -2.1347
  400SOL    HW2 2413   4.403   6.061   4.027  0.3924  1.3592  1.1860
  401SOL     OW 2414   2.012   0.437   2.034 -0.0060  0.0024  0.5566
  401SOL    HW1 2415   2.079   0.369   2.040 -0.5259 -0.9632 -2.9287
  401SOL    HW2 2416   1.934   0.397   2.071 -0.0217 -0.9329 -0.4524
  402SOL     OW 2417   6.302   4.283   5.152  0.0050  0.7692  0.0685
  402SOL    HW1 2418   6.360   4.218   5.191 -0.1515 -0.2735 -1.3620
  402SOL    HW2 2419   6.360   4.353   5.123  0.5581 -0.1333 -1.0895
  403SOL     OW 2420   3.570   0.095   6.214  0.1645 -0.0029 -0.2821
  403SOL    HW1 2421   3.512   0.147   6.159 -0.3333 -0.4617 -0.1939
  403SOL    HW2 2422   3.541   0.112   6.304  0.6106  0.3026 -0.1912
  404SOL     OW 2423   3.858   0.805   0.526 -0.9548 -0.0157  0.3190
  404SOL    HW1 2424   3.787   0.781   0.586 -0.7460 -1.0065  0.1832
  404SOL    HW2 2425   3.897   0.721   0.500  1.3919  0.5816  1.7212
  405SOL     OW 2426   2.540   4.850   4.219 -0.3690  0.5431 -0.8473
  405SOL    HW1 2427   2.574   4.773   4.173 -0.0520  0.3286 -0.2644
  405SOL    HW2 2428   2.612   4.876   4.277 -1.2088  0.0479  0.4593
  406SOL     OW 2429   5.157   4.635   3.527  0.2377  0.5154 -0.3964
  406SOL    HW1 2430   5.141   4.669   3.615  1.4126  1.2915 -0.4560
  406SOL    HW2 2431   5.251   4.644   3.515  0.1069  0.3180 -1.6922
  407SOL     OW 2432   5.587   4.469   5.794 -0.2077 -0.2803 -0.4384
  407SOL    HW1 2433   5.493   4.452   5.787 -0.4995  1.3232 -0.8469
  407SOL    HW2 2434   5.595   4.563   5.783  1.1574  0.0883  2.6352
  408SOL     OW 2435   4.069   3.670   0.189  0.0358  0.3138  0.4652
  408SOL    HW1 2436   4.099   3.705   0.272  0.5722 -0.2962  0.5363
  408SOL    HW2 2437   4.123   3.713   0.123  0.9453 -0.6080  0.5766
  409SOL     OW 2438   2.637   3.355   5.117 -0.1086  0.3201  0.5126
  409SOL    HW1 2439   2.547   3.332   5.093  0.2613 -1.2743  0.5263
  409SOL    HW2 2440   2.630   3.442   5.156 -1.1878  1.6524 -2.3487
  410SOL     OW 2441   5.154   6.548   6.518 -0.1057 -0.0746 -0.3846
  410SOL    HW1 2442   5.170   6.582   6.606 -1.9648  0.6595 -0.2798
  410SOL    HW2 2443   5.144   6.626   6.464  1.7500 -0.5145 -1.4450
  411SOL     OW 2444   3.162   6.655   1.631 -0.2704 -0.7270 -0.2318
  411SOL    HW1 2445   3.114   6.714   1.573  0.4216 -0.8544 -0.9550
  411SOL    HW2 2446   3.249   6.646   1.591  0.5099 -0.1954  1.2505
  412SOL     OW 2447   5.582   0.497   3.743 -0.3462 -0.4973 -0.2364
  412SOL    HW1 2448   5.522   0.422   3.743  0.8041 -1.4508  0.1617
  412SOL    HW2 2449   5.659   0.466   3.790  0.3241  0.8179 -0.4173
  413SOL     OW 2450   2.263   4.721   5.563  0.3417  0.1897 -0.1971
  413SOL    HW1 2451   2.282   4.767   5.481  1.3302  0.4172  0.1406
  413SOL    HW2 2452   2.290   4.631   5.547 -0.4565 -0.0049 -0.4624
  414SOL     OW 2453   2.687   4.438   4.650 -0.4241 -0.0704 -0.2441
  414SOL    HW1 2454   2.600   4.415   4.681  0.5406 -1.4034  1.6161
  414SOL    HW2 2455   2.672   4.479   4.565 -2.7765 -1.1664 -0.4198
  415SOL     OW 2456   2.171   3.670   4.286 -0.1298  0.0982  0.8329
  415SOL    HW1 2457   2.135   3.695   4.371  0.7751 -0.8898  1.5442
  415SOL    HW2 2458   2.252   3.719   4.279  1.0078 -1.5664  1.6644
  416SOL     OW 2459   4.723   0.827   3.932 -0.2074  0.3284  0.3871
  416SOL    HW1 2460   4.634   0.841   3.963 -0.1880 -0.8467  1.0524
  416SOL    HW2 2461   4.716   0.831   3.836 -1.3675 -1.6446  0.3395
  417SOL     OW 2462   3.185   2.420   6.310 -0.1465  0.0251  0.1105
  417SOL    HW1 2463   3.248   2.433   6.381  0.2033 -1.2699  0.0548
  417SOL    HW2 2464   3.103   2.456   6.344  0.5493  1.5077  0.2702
  418SOL     OW 2465   1.586   3.627   5.850  0.3747 -0.3349 -0.0683
  418SOL    HW1 2466   1.654   3.562   5.831  1.9850  1.6434 -1.6580
  418SOL    HW2 2467   1.618   3.673   5.927  0.1558 -0.2729 -0.0138
  419SOL     OW 2468   5.129   1.758   2.838 -0.7441  0.0736 -0.3621
  419SOL    HW1 2469   5.190   1.691   2.811 -2.0246 -0.8051 -1.1894
  419SOL    HW2 2470   5.174   1.805   2.909  0.9982 -0.2797 -1.1969
  420SOL     OW 2471   0.485   4.804   2.196  0.4691 -0.4737 -0.3682
  420SOL    HW1 2472   0.508   4.897   2.185 -0.8938 -0.3068 -2.2451
  420SOL    HW2 2473   0.548   4.772   2.260  0.2197  2.0224  1.2719
  421SOL     OW 2474   5.596   2.625   3.395 -0.1849 -0.4073  0.3092
  421SOL    HW1 2475   5.564   2.710   3.367 -1.5604 -1.3282 -1.0651
  421SOL    HW2 2476   5.527   2.589   3.450  0.1892 -0.8338  0.5154
  422SOL     OW 2477   4.147   4.556   5.658  0.3194  0.2296 -0.1275
  422SOL    HW1 2478   4.217   4.600   5.610 -0.3362  2.1843  0.6052
  422SOL    HW2 2479   4.185   4.538   5.744  0.4122 -0.1671 -0.2489
  423SOL     OW 2480   6.103   5.253   1.978 -0.0078 -0.2376 -0.6582
  423SOL    HW1 2481   6.174   5.198   2.010 -0.0701  0.1040  0.0987
  423SOL    HW2 2482   6.143   5.308   1.910  0.1364 -0.9504 -1.1616
  424SOL     OW 2483   6.379   2.451   0.297  0.4877  0.3457  0.0198
  424SOL    HW1 2484   6.418   2.501   0.225  0.2702 -0.9402 -1.0348
  424SOL    HW2 2485   6.399   2.502   0.375  0.7847  1.7553 -0.9412
  425SOL     OW 2486   4.382   1.165   5.092  0.0466 -0.3810 -0.3624
  425SOL    HW1 2487   4.379   1.099   5.023  2.1126 -0.4786 -0.4330
  425SOL    HW2 2488   4.447   1.229   5.061  0.8019 -0.2678  1.3388
  426SOL     OW 2489   5.501   2.339   3.651 -0.0766 -0.1666 -0.0089
  426SOL    HW1 2490   5.420   2.294   3.675 -0.0256 -1.2262 -1.6696
  426SOL    HW2 2491   5.511   2.322   3.557  1.6898  0.5774  0.0105
  427SOL     OW 2492   2.046   3.050   1.717 -0.0960  0.5111 -0.0045
  427SOL    HW1 2493   2.100   3.081   1.790 -0.4206  1.1850 -0.0342
  427SOL    HW2 2494   2.044   3.124   1.656  0.1965 -0.0594 -0.7115
  428SOL     OW 2495   1.700   3.458   6.168 -0.0059 -0.4827  0.7117
  428SOL    HW1 2496   1.634   3.422   6.108 -0.6226 -1.6112  2.0288
  428SOL    HW2 2497   1.729   3.539   6.125 -0.3080 -1.3274 -1.1769
  429SOL     OW 2498   3.226   1.901   2.340  0.4221 -0.0638  0.2053
  429SOL    HW1 2499   3.289   1.923   2.408  1.5127 -1.5293 -0.2963
  429SOL    HW2 2500   3.278   1.860   2.271 -0.9564 -0.4833 -0.6174
  430SOL     OW 2501   2.014   1.085   3.916  0.6134  0.1246  0.2813
  430SOL    HW1 2502   2.059   1.023   3.975 -0.8374 -1.0426  0.2335
  430SOL    HW2 2503   1.970   1.146   3.975  1.1688  0.4733  0.3452
  431SOL     OW 2504   2.809   3.831   1.605 -0.0016  0.4129  0.3964
  431SOL    HW1 2505   2.867   3.845   1.530 -0.7211 -1.1801 -0.5245
  431SOL    HW2 2506   2.864   3.790   1.671  0.2459  0.1836  0.0519
  432SOL     OW 2507   0.474   2.909   0.251  0.0068  0.0919  0.2718
  432SOL    HW1 2508   0.429   2.862   0.182  0.9425  2.1930 -1.9219
  432SOL    HW2 2509   0.414   2.980   0.274  0.4095  0.3928  0.4000
  433SOL     OW 2510   5.036   4.170   2.836 -0.3131 -0.5739  0.1627
  433SOL    HW1 2511   5.003   4.240   2.893 -0.3399 -1.7605  1.6664
  433SOL    HW2 2512   5.012   4.199   2.747  1.0943  2.0676  0.5391
  434SOL     OW 2513   2.398   1.213   0.009 -0.7093  0.1089 -0.5533
  434SOL    HW1 2514   2.358   1.196   0.094  2.5868  0.4105  1.2526
  434SOL    HW2 2515   2.406   1.126  -0.031 -4.3242  0.1782 -1.7261
  435SOL     OW 2516   5.532   2.691   4.942 -0.4545  0.1700 -0.4049
  435SOL    HW1 2517   5.489   2.729   5.019  1.0084  2.3159 -0.5226
  435SOL    HW2 2518   5.491   2.734   4.868 -0.8629 -0.8101 -0.7587
  436SOL     OW 2519   1.729   6.132   1.926  0.1897 -0.1792  0.0105
  436SOL    HW1 2520   1.762   6.219   1.949  1.0223 -1.0231  2.1955
  436SOL    HW2 2521   1.635   6.146   1.913 -0.1665  0.6886  2.7861
  437SOL     OW 2522   3.647   0.568   5.529 -0.6430 -0.2478 -0.6184
  437SOL    HW1 2523   3.588   0.522   5.469 -0.5964  1.2023 -1.8148
  437SOL    HW2 2524   3.607   0.556   5.615 -0.8156 -2.2037 -0.9058
  438SOL     OW 2525   3.564   5.827   1.090 -0.1129  0.6448 -0.2075
  438SOL    HW1 2526   3.492   5.771   1.062 -0.0639  0.3083  0.3330
  438SOL    HW2 2527   3.595   5.868   1.009 -0.8484  0.7287 -0.4568
  439SOL     OW 2528   1.580   1.453   2.512  0.1962 -0.0879  0.0348
  439SOL    HW1 2529   1.630   1.523   2.554 -0.0714  0.0479  0.1261
  439SOL    HW2 2530   1.496   1.493   2.491 -0.5298 -0.7921  1.4577
  440SOL     OW 2531   3.659   1.174   0.422 -0.2997 -0.1379  0.7941
  440SOL    HW1 2532   3.661   1.208   0.511 -0.3144  0.6092  0.5175
  440SOL    HW2 2533   3.728   1.222   0.376  0.1045 -0.9425  0.5492
  441SOL     OW 2534   6.306   4.621   3.461  0.1705 -0.2908 -0.1130
  441SOL    HW1 2535   6.216   4.603   3.489 -0.1043 -1.4173 -1.5351
  441SOL    HW2 2536   6.300   4.625   3.365  1.2495  2.0252 -0.1372
  442SOL     OW 2537   2.659   3.190   2.264 -0.1035  0.4118 -0.2928
  442SOL    HW1 2538   2.688   3.182   2.356 -2.0109 -1.1720  0.2353
  442SOL    HW2 2539   2.651   3.284   2.250  3.7242  0.9364 -0.0632
  443SOL     OW 2540   0.492   4.787   4.752 -0.0101 -0.5210 -0.3522
  443SOL    HW1 2541   0.545   4.739   4.815  0.8339 -0.1875 -0.7816
  443SOL    HW2 2542   0.552   4.806   4.680 -1.0128 -1.1217 -1.3844
  444SOL     OW 2543   3.772   2.178   5.965 -0.8959  0.3605 -0.2587
  444SOL    HW1 2544   3.851   2.197   5.914  0.2556  0.0677  1.3240
  444SOL    HW2 2545   3.742   2.093   5.933  0.0965 -0.0537 -0.1170
  445SOL     OW 2546   2.037   0.955   1.009  0.2951  0.2068  0.5940
  445SOL    HW1 2547   2.130   0.972   1.020  0.2341  0.4565  0.7324
  445SOL    HW2 2548   1.997   1.041   1.000  0.4628  0.0438 -2.8989
  446SOL     OW 2549   2.227   2.353   6.230 -0.0801  0.1930  0.6490
  446SOL    HW1 2550   2.147   2.391   6.265 -0.2906  0.2509  0.1078
  446SOL    HW2 2551   2.250   2.408   6.155  0.5999  0.3237  0.9426
  447SOL     OW 2552   4.899   4.569   3.175  0.1050  0.0847 -0.1359
  447SOL    HW1 2553   4.885   4.556   3.081 -0.8234 -0.0681  0.0228
  447SOL    HW2 2554   4.994   4.561   3.186  0.1911 -0.1757 -1.0178
  448SOL     OW 2555   4.572   4.736   5.026  0.1356  0.5815 -0.1093
  448SOL    HW1 2556   4.654   4.698   5.057 -0.0258  0.0709 -0.2867
  448SOL    HW2 2557   4.595   4.824   4.997  0.7480  0.2160 -0.7629
  449SOL     OW 2558   0.948   6.551   4.182  0.3435  0.5387  0.2271
  449SOL    HW1 2559   0.859   6.537   4.216 -0.1837  1.9103 -0.4900
  449SOL    HW2 2560   0.992   6.468   4.195 -0.8678  0.0088  1.1558
  450SOL     OW 2561   0.902   2.293   1.956  0.5091 -0.2775  0.5706
  450SOL    HW1 2562   0.940   2.347   2.025  0.4154 -0.0690  0.4591
  450SOL    HW2 2563   0.857   2.222   2.003  0.2086  0.0193  0.7338
  451SOL     OW 2564   4.703   1.391   3.565 -0.2122 -0.0834  0.3191
  451SOL    HW1 2565   4.773   1.337   3.602 -0.4097  1.3935  3.1516
  451SOL    HW2 2566   4.634   1.328   3.544 -0.3275 -1.1074  3.2726
  452SOL     OW 2567   4.391   3.097   3.690 -0.7868 -0.3402 -0.4372
  452SOL    HW1 2568   4.376   3.186   3.658  0.7556  0.0021 -0.3126
  452SOL    HW2 2569   4.427   3.109   3.778  0.4276 -1.0173 -0.8069
  453SOL     OW 2570   2.968   3.212   5.865  0.1113 -0.1609  0.5424
  453SOL    HW1 2571   2.875   3.193   5.879  0.5211 -2.6590  0.4397
  453SOL    HW2 2572   3.012   3.173   5.941  1.2280 -1.2354 -0.5911
  454SOL     OW 2573   2.733   3.695   0.075 -0.0462  0.1487  0.2690
  454SOL    HW1 2574   2.643   3.666   0.090 -0.9197  1.8765 -1.1918
  454SOL    HW2 2575   2.785   3.616   0.082 -1.8843 -1.2053 -0.4023
  455SOL     OW 2576   0.659   4.438   1.461 -0.7325  0.3814 -0.8165
  455SOL    HW1 2577   0.738   4.390   1.436 -0.4872 -0.3243  1.1426
  455SOL    HW2 2578   0.680   4.530   1.444  0.4614  0.1893 -0.4683
  456SOL     OW 2579   6.152   6.612   6.206 -0.1616  0.7906 -0.3449
  456SOL    HW1 2580   6.084   6.594   6.140 -0.5239 -0.8992  0.4334
  456SOL    HW2 2581   6.105   6.653   6.279 -0.3314 -0.2304  0.1281
  457SOL     OW 2582   2.595   3.930   3.826 -0.3623 -0.3034  0.4060
  457SOL    HW1 2583   2.681   3.926   3.867 -1.0515 -0.4003  1.8978
  457SOL    HW2 2584   2.613   3.940   3.732  1.2722  2.0040  0.8987
  458SOL     OW 2585   3.079   6.374   1.717 -0.6148 -0.2252  0.3680
  458SOL    HW1 2586   3.140   6.378   1.791  2.4176 -2.9012 -1.7455
  458SOL    HW2 2587   3.089   6.458   1.673  1.6686 -0.5921  0.0768
  459SOL     OW 2588   0.230   0.232   3.389  0.5679  0.6579 -0.5173
  459SOL    HW1 2589   0.320   0.261   3.375  2.3691 -2.0533  3.6891
  459SOL    HW2 2590   0.226   0.145   3.350 -0.0068  0.4666 -0.0412
  460SOL     OW 2591   0.967   3.438   3.573 -0.8536 -0.3005 -0.4165
  460SOL    HW1 2592   0.977   3.384   3.495 -1.8081  0.9454 -1.4300
  460SOL    HW2 2593   1.027   3.511   3.559 -1.2495  0.0830 -0.1271
  461SOL     OW 2594   6.012   1.218   6.176  0.4269 -0.2020 -0.1056
  461SOL    HW1 2595   5.985   1.136   6.216  2.4570 -0.9671 -0.1793
  461SOL    HW2 2596   6.045   1.194   6.090 -1.3968  1.0881 -1.2376
  462SOL     OW 2597   4.757   4.895   2.184 -0.2530 -0.5429  0.5872
  462SOL    HW1 2598   4.671   4.861   2.207 -1.7415  2.3564 -0.3595
  462SOL    HW2 2599   4.754   4.988   2.207  2.5016 -0.2457  0.1355
  463SOL     OW 2600   0.332   6.287   2.557  0.0501  0.0673 -0.6384
  463SOL    HW1 2601   0.308   6.378   2.574  0.0021  0.0879 -0.8092
  463SOL    HW2 2602   0.427   6.289   2.548  0.3176 -0.2628  1.5553
  464SOL     OW 2603   2.298   2.045   0.630 -0.5366 -0.7551 -0.3723
  464SOL    HW1 2604   2.241   1.996   0.689 -1.8050  0.0357 -0.9138
  464SOL    HW2 2605   2.356   1.978   0.592 -1.5330 -1.6800 -0.3155
  465SOL     OW 2606   0.713   4.654   4.188  0.5913  0.0720 -0.4184
  465SOL    HW1 2607   0.720   4.576   4.132 -1.6720 -0.7765  0.3679
  465SOL    HW2 2608   0.802   4.689   4.192  1.7377 -2.6180 -0.5853
  466SOL     OW 2609   0.285   1.801   1.346 -0.9946  0.4465 -0.2733
  466SOL    HW1 2610   0.192   1.826   1.342 -1.0015  0.4561 -0.0862
  466SOL    HW2 2611   0.296   1.766   1.435 -1.1278 -0.8205 -0.7469
  467SOL     OW 2612   2.950   0.671   3.180  0.1307 -0.2018  0.2522
  467SOL    HW1 2613   3.002   0.660   3.100  0.8847  0.2237  0.6642
  467SOL    HW2 2614   3.006   0.636   3.250  0.5803  1.7024  0.9243
  468SOL     OW 2615   0.049   2.222   5.852  0.5708 -0.1774  0.0501
  468SOL    HW1 2616   0.025   2.182   5.936  2.1049 -0.3479  0.4452
  468SOL    HW2 2617   0.142   2.242   5.861  0.5820  0.5142 -1.3410
  469SOL     OW 2618   2.655   3.944   5.494  0.5436  0.2927  0.2399
  469SOL    HW1 2619   2.698   3.859   5.505  0.2543  0.1810  0.5548
  469SOL    HW2 2620   2.612   3.959   5.578 -0.3673  0.2107 -0.2051
  470SOL     OW 2621   4.416   2.754   3.395  0.3710  0.1952 -0.2565
  470SOL    HW1 2622   4.380   2.730   3.480  1.5514 -0.4028  0.0929
  470SOL    HW2 2623   4.340   2.781   3.344 -0.4301 -0.0124  0.7878
  471SOL     OW 2624   2.595   5.686   5.017 -0.2294 -0.2899 -0.7379
  471SOL    HW1 2625   2.538   5.700   5.093  0.6371 -1.8813  0.2693
  471SOL    HW2 2626   2.668   5.747   5.030 -1.0575  0.8828 -1.3946
  472SOL     OW 2627   5.467   3.393   4.970 -0.2100 -0.6317  0.1507
  472SOL    HW1 2628   5.514   3.462   5.016 -0.4284  0.3506 -1.0669
  472SOL    HW2 2629   5.410   3.354   5.037 -1.6779  1.7772  0.4065
  473SOL     OW 2630   1.416   5.199   6.076 -0.1599 -0.2069  0.2110
  473SOL    HW1 2631   1.438   5.131   6.141  0.4451 -0.8728 -0.6762
  473SOL    HW2 2632   1.395   5.276   6.129  1.3478 -0.4228  1.1898
  474SOL     OW 2633   3.514   0.779   5.754 -0.2541  0.0555 -0.4868
  474SOL    HW1 2634   3.586   0.717   5.767 -0.1177  0.3619  0.2794
  474SOL    HW2 2635   3.555   0.854   5.711 -0.1536  0.1478 -0.2320
  475SOL     OW 2636   2.721   1.772   4.696 -0.3186  1.3269  0.6380
  475SOL    HW1 2637   2.640   1.816   4.721 -0.5279  2.0151 -1.1220
  475SOL    HW2 2638   2.769   1.837   4.645 -0.8617 -0.5050 -2.5402
  476SOL     OW 2639   5.455   1.595   6.432  0.8242  0.2511 -0.5123
  476SOL    HW1 2640   5.448   1.674   6.485 -0.1423  1.3542 -2.1620
  476SOL    HW2 2641   5.537   1.606   6.384  0.9223  0.0276 -0.3954
  477SOL     OW 2642   5.315   2.808   6.118 -0.0426  0.3193 -0.3249
  477SOL    HW1 2643   5.302   2.902   6.105 -1.6723  0.0566 -0.8531
  477SOL    HW2 2644   5.295   2.794   6.210 -1.2407  0.2874 -0.5801
  478SOL     OW 2645   2.239   5.540   4.441 -0.3868 -0.3817  0.3247
  478SOL    HW1 2646   2.258   5.617   4.388  0.5847  0.3589  1.6809
  478SOL    HW2 2647   2.325   5.503   4.460 -0.5960  0.0562  2.3307
  479SOL     OW 2648   2.637   2.851   2.392  0.3191  0.4048  0.0556
  479SOL    HW1 2649   2.549   2.871   2.424  0.2492 -0.5790  0.5232
  479SOL    HW2 2650   2.633   2.872   2.298  0.0070  1.6555  0.3293
  480SOL     OW 2651   5.080   3.333   2.664 -0.1805  0.1148 -0.3590
  480SOL    HW1 2652   5.051   3.417   2.700 -0.6535 -0.4265  0.5272
  480SOL    HW2 2653   5.018   3.314   2.594 -0.8370 -0.1088  0.2763
  481SOL     OW 2654   3.606   4.185   6.601 -0.0111 -0.4190  0.1125
  481SOL    HW1 2655   3.688   4.201   6.648 -0.3702  1.1041  0.2540
  481SOL    HW2 2656   3.540   4.234   6.651 -0.6522  0.0143 -1.1316
  482SOL     OW 2657   2.571   1.208   0.527  0.1959 -0.3903 -0.1015
  482SOL    HW1 2658   2.610   1.223   0.441  0.2725  2.8760  0.3681
  482SOL    HW2 2659   2.479   1.229   0.515  0.0541 -0.6995  0.4326
  483SOL     OW 2660   5.623   2.394   6.250  0.2568 -0.1509 -0.0302
  483SOL    HW1 2661   5.551   2.372   6.309  1.1195  0.2234  1.1931
  483SOL    HW2 2662   5.626   2.321   6.188  0.7413 -1.6850  1.7289
  484SOL     OW 2663   0.377   3.154   4.701  0.4215 -0.1125 -0.0034
  484SOL    HW1 2664   0.337   3.072   4.732 -0.4855  0.1761 -0.3685
  484SOL    HW2 2665   0.348   3.162   4.610  3.9184 -1.4881 -1.3855
  485SOL     OW 2666   3.903   1.258   6.407  0.2806  0.0782  0.0134
  485SOL    HW1 2667   3.931   1.167   6.394 -0.0651 -0.0178 -0.0776
  485SOL    HW2 2668   3.980   1.310   6.388  0.1005 -0.1190 -1.3389
  486SOL     OW 2669   1.455   1.753   2.772  0.1191 -0.7454  0.3066
  486SOL    HW1 2670   1.482   1.802   2.849  2.0582 -1.0403 -0.1206
  486SOL    HW2 2671   1.391   1.690   2.804  0.9355 -0.8983  1.7025
  487SOL     OW 2672   5.345   3.556   4.415 -0.2659 -0.3091  0.4378
  487SOL    HW1 2673   5.419   3.495   4.413 -0.3194 -0.3759 -1.1591
  487SOL    HW2 2674   5.271   3.505   4.381 -0.4122  0.4937 -0.5017
  488SOL     OW 2675   3.581   4.937   1.568 -0.4541  0.4738 -0.4715
  488SOL    HW1 2676   3.529   5.008   1.530  0.6617  0.7721 -1.4818
  488SOL    HW2 2677   3.668   4.975   1.579 -0.3650 -0.1022  0.9563
  489SOL     OW 2678   1.164   3.305   3.839  0.1287  0.6022  0.1470
  489SOL    HW1 2679   1.168   3.391   3.799 -2.0052  0.6542 -0.0699
  489SOL    HW2 2680   1.121   3.319   3.924  0.8512 -0.0910  0.6526
  490SOL     OW 2681   3.005   6.103   4.949  0.2689  0.3581 -0.0460
  490SOL    HW1 2682   3.058   6.172   4.907  1.2067  0.3950  1.1332
  490SOL    HW2 2683   3.067   6.058   5.006 -1.2280  1.2008  2.3636
  491SOL     OW 2684   3.916   2.115   4.943 -0.7086 -0.1276 -0.1806
  491SOL    HW1 2685   3.864   2.138   4.865 -3.2827 -0.1577  1.3967
  491SOL    HW2 2686   3.893   2.024   4.960 -0.8695  0.1416  1.0981
  492SOL     OW 2687   5.119   4.975   4.607  0.1498  0.3767  0.2294
  492SOL    HW1 2688   5.067   5.021   4.541 -0.2052 -1.1252 -0.5839
  492SOL    HW2 2689   5.209   4.979   4.574  0.1874  0.8569  0.3852
  493SOL     OW 2690   4.626   6.003   3.254 -0.1034 -0.0405 -0.2512
  493SOL    HW1 2691   4.647   6.041   3.339  0.8891  0.3186 -0.6454
  493SOL    HW2 2692   4.704   6.018   3.200  0.2156 -2.3546 -0.5344
  494SOL     OW 2693   2.097   2.536   2.939 -0.1959 -0.6211 -0.0070
  494SOL    HW1 2694   2.002   2.530   2.927 -0.0671 -0.5375 -1.2145
  494SOL    HW2 2695   2.111   2.517   3.032 -1.2323 -2.6023 -0.1926
  495SOL     OW 2696   2.036   1.362   5.291 -0.0540  0.0369 -0.2290
  495SOL    HW1 2697   2.099   1.430   5.268 -0.9139  1.2219  0.8213
  495SOL    HW2 2698   2.070   1.325   5.372 -0.7516  0.7740  0.4158
  496SOL     OW 2699   5.491   3.341   4.456 -0.5662 -0.3971 -0.6818
  496SOL    HW1 2700   5.456   3.268   4.406  0.2022 -0.2234 -1.5016
  496SOL    HW2 2701   5.586   3.327   4.455 -0.3517  0.9286 -1.3853
  497SOL     OW 2702   0.598   0.338   2.597  1.1178  0.2442  0.1270
  497SOL    HW1 2703   0.592   0.271   2.665  1.6388  0.0799  0.0163
  497SOL    HW2 2704   0.522   0.322   2.541  1.4950 -0.5748 -0.1778
  498SOL     OW 2705   2.530   5.545   1.011  0.0453  0.1740 -0.6493
  498SOL    HW1 2706   2.462   5.572   1.072 -0.2633  0.1663 -0.9855
  498SOL    HW2 2707   2.578   5.626   0.991 -1.2129  0.6108 -2.0712
  499SOL     OW 2708   4.399   4.930   3.043  0.2039  0.1201 -0.3162
  499SOL    HW1 2709   4.335   4.998   3.027 -0.2765 -0.1443  0.4484
  499SOL    HW2 2710   4.362   4.851   3.003 -0.3119 -0.2031  0.7632
  500SOL     OW 2711   5.798   1.800   0.982 -0.2899 -0.2152  0.0681
  500SOL    HW1 2712   5.719   1.748   0.994  1.2874 -2.5994  0.6956
  500SOL    HW2 2713   5.846   1.791   1.064  0.2775  1.9440  0.0467
  501SOL     OW 2714   2.950   3.574   1.379  0.0576 -0.2740 -0.5443
  501SOL    HW1 2715   2.959   3.669   1.390  0.8691 -0.1842 -1.7730
  501SOL    HW2 2716   2.931   3.541   1.467 -3.0185  1.3029 -0.4870
  502SOL     OW 2717   4.080   1.852   0.348  0.3034  0.3820 -0.0039
  502SOL    HW1 2718   4.107   1.900   0.270 -0.0224  1.0196  0.2650
  502SOL    HW2 2719   3.991   1.824   0.330  1.0375 -1.5450 -0.8080
  503SOL     OW 2720   4.260   3.339   4.788  0.0143  0.1425 -0.1328
  503SOL    HW1 2721   4.226   3.365   4.703  0.7521 -0.4914 -0.6272
  503SOL    HW2 2722   4.333   3.280   4.769  2.2885  2.4662  0.8611
  504SOL     OW 2723   2.367   2.386   4.145  0.1915 -0.1633  0.5380
  504SOL    HW1 2724   2.399   2.366   4.057 -1.0428 -0.5451  0.1470
  504SOL    HW2 2725   2.398   2.314   4.199 -0.4987 -0.8595  0.0359
  505SOL     OW 2726   1.273   4.062   6.617 -0.3025 -0.3295 -0.2023
  505SOL    HW1 2727   1.279   3.983   6.671 -0.8097 -0.3072 -0.1111
  505SOL    HW2 2728   1.282   4.029   6.527 -2.2572 -0.7404 -0.2996
  506SOL     OW 2729   3.701   6.013   6.426 -0.1657  0.6288 -0.4617
  506SOL    HW1 2730   3.685   5.928   6.384 -1.5822  0.0321  1.1554
  506SOL    HW2 2731   3.653   6.076   6.372  0.7905  0.4049 -1.6057
  507SOL     OW 2732   6.401   6.269   2.242  0.4469 -0.0793 -0.0728
  507SOL    HW1 2733   6.415   6.314   2.158  1.3381 -0.0657  0.0786
  507SOL    HW2 2734   6.308   6.246   2.241  0.3194  0.4279 -0.8154
  508SOL     OW 2735   4.972   2.986   2.487 -0.3782  0.2735  0.1269
  508SOL    HW1 2736   4.995   2.923   2.555 -1.9589  0.6635  1.0705
  508SOL    HW2 2737   4.931   2.934   2.418  0.2229  0.0238 -0.0515
  509SOL     OW 2738   4.881   0.240   6.092  0.2108 -0.1246  0.7576
  509SOL    HW1 2739   4.887   0.272   6.002 -0.7214 -0.5277  0.5375
  509SOL    HW2 2740   4.956   0.182   6.102  0.2317 -0.2017  0.1886
  510SOL     OW 2741   3.688   1.096   1.486  0.3622 -0.0492  0.2668
  510SOL    HW1 2742   3.770   1.083   1.534  0.2293  2.1167  1.2153
  510SOL    HW2 2743   3.642   1.163   1.537 -2.3729 -1.7238  0.1983
  511SOL     OW 2744   6.156   2.952   3.567  0.2686 -0.4606  0.3547
  511SOL    HW1 2745   6.195   3.018   3.625 -0.5585 -0.2959  0.7390
  511SOL    HW2 2746   6.218   2.945   3.494  0.5079  0.5439  0.4424
  512SOL     OW 2747   2.168   2.248   5.224 -0.2965 -0.0440 -0.1257
  512SOL    HW1 2748   2.246   2.278   5.178 -0.2222  0.5651  0.3913
  512SOL    HW2 2749   2.095   2.278   5.171 -0.2122  0.6984  0.1753
  513SOL     OW 2750   3.313   4.223   4.276 -0.0926 -0.1779  0.5035
  513SOL    HW1 2751   3.362   4.146   4.250 -0.4720 -0.5167  0.7801
  513SOL    HW2 2752   3.378   4.281   4.316 -0.3489 -1.9678  3.9134
  514SOL     OW 2753   2.734   4.576   6.427  0.8120  0.3146  0.2558
  514SOL    HW1 2754   2.644   4.563   6.457 -0.1740  2.7240 -1.3757
  514SOL    HW2 2755   2.732   4.556   6.334  1.7174  1.3410 -0.0049
  515SOL     OW 2756   2.783   3.169   5.238 -0.3861  0.0960 -0.2908
  515SOL    HW1 2757   2.859   3.200   5.287 -0.0928  1.4116 -1.5234
  515SOL    HW2 2758   2.740   3.249   5.208 -1.3218 -0.6675 -1.0256
  516SOL     OW 2759   0.313   1.943   6.348  0.6588  0.3524 -0.4842
  516SOL    HW1 2760   0.303   1.864   6.295  0.1040  0.7875 -1.0440
  516SOL    HW2 2761   0.357   2.006   6.290  1.4033  0.3579  0.0650
  517SOL     OW 2762   2.140   5.222   3.215  0.3902  0.3137 -0.1856
  517SOL    HW1 2763   2.126   5.294   3.154  0.9249 -0.3285 -1.0786
  517SOL    HW2 2764   2.216   5.249   3.267 -0.3228  1.0493  0.5044
  518SOL     OW 2765   3.660   5.249   3.322  0.0065 -0.4229  0.3730
  518SOL    HW1 2766   3.690   5.338   3.302 -0.5471 -0.6032 -1.4239
  518SOL    HW2 2767   3.567   5.258   3.339 -0.2190 -0.7640 -0.6491
  519SOL     OW 2768   4.782   1.111   3.674  0.1668 -0.1530  0.2323
  519SOL    HW1 2769   4.741   1.112   3.588  0.1797  1.7689  0.1943
  519SOL    HW2 2770   4.872   1.083   3.658  0.6859  1.8670 -0.7047
  520SOL     OW 2771   3.142   6.232   3.896 -0.4540  1.0105  0.0638
  520SOL    HW1 2772   3.083   6.278   3.955  1.2542  3.6853 -0.1726
  520SOL    HW2 2773   3.194   6.176   3.953 -3.2362 -1.6774  0.2457
  521SOL     OW 2774   2.991   0.908   6.209  0.4420  0.0183 -0.1527
  521SOL    HW1 2775   2.911   0.940   6.252 -0.6846 -0.3119 -1.8909
  521SOL    HW2 2776   3.044   0.875   6.281  0.6900  3.5372  1.5278
  522SOL     OW 2777   3.226   6.474   6.480 -0.4103 -0.6736  0.3702
  522SOL    HW1 2778   3.168   6.549   6.498  0.0558 -0.6425  1.8609
  522SOL    HW2 2779   3.306   6.494   6.529  0.4990 -1.2012 -0.8568
  523SOL     OW 2780   3.841   0.011   2.834 -0.4542  0.4017  0.6582
  523SOL    HW1 2781   3.824   0.037   2.925 -2.3830  1.3564  0.0877
  523SOL    HW2 2782   3.797   0.079   2.782  0.5613 -0.1608 -0.9969
  524SOL     OW 2783   1.848   4.004   1.950  0.3083  0.1176  0.5155
  524SOL    HW1 2784   1.918   4.042   2.003  1.0706 -2.2875  1.3822
  524SOL    HW2 2785   1.891   3.980   1.868  0.7673 -1.9702  1.2956
  525SOL     OW 2786   2.765   4.237   1.862  0.4536 -0.2244 -0.7843
  525SOL    HW1 2787   2.822   4.233   1.785  2.2170  2.4342  0.2425
  525SOL    HW2 2788   2.800   4.309   1.915  0.2225 -2.7118  3.2255
  526SOL     OW 2789   6.021   5.214   4.432 -0.2188  0.4400 -0.4235
  526SOL    HW1 2790   5.958   5.147   4.404  0.1831  0.1294 -0.5800
  526SOL    HW2 2791   5.973   5.266   4.498 -0.9648  0.8070 -1.2408
  527SOL     OW 2792   2.060   2.317   2.725  0.1746  0.5193  0.2243
  527SOL    HW1 2793   2.099   2.379   2.664  0.6044  0.8626  0.8359
  527SOL    HW2 2794   2.046   2.368   2.805 -0.8757  0.2204  0.2481
  528SOL     OW 2795   1.075   1.182   0.848  0.0687 -0.5692 -0.1032
  528SOL    HW1 2796   1.169   1.176   0.865 -0.0566  0.0003  0.8684
  528SOL    HW2 2797   1.058   1.276   0.837 -0.3975 -0.6606 -0.1864
  529SOL     OW 2798   1.029   2.472   3.054 -0.1054  0.2625 -0.4810
  529SOL    HW1 2799   1.101   2.507   3.002 -1.1257  2.1374 -0.7299
  529SOL    HW2 2800   1.014   2.537   3.122 -0.3274 -1.0410  0.7651
  530SOL     OW 2801   3.298   5.012   1.378 -0.3403  0.1146 -0.6682
  530SOL    HW1 2802   3.351   5.091   1.392  1.3383 -0.9794 -0.4400
  530SOL    HW2 2803   3.313   4.989   1.286 -0.5057 -0.1426 -0.6323
  531SOL     OW 2804   3.322   4.541   0.411  0.6434 -0.0163  0.5629
  531SOL    HW1 2805   3.412   4.568   0.426  0.0426  1.7232  1.3176
  531SOL    HW2 2806   3.316   4.454   0.451  1.9275 -0.0864  0.6500
  532SOL     OW 2807   3.931   3.090   1.521 -0.6795  0.5008 -0.2810
  532SOL    HW1 2808   3.998   3.131   1.466  0.1047 -1.2792 -0.7357
  532SOL    HW2 2809   3.876   3.042   1.459 -0.9535  0.0509  0.2987
  533SOL     OW 2810   2.031   0.457   4.989  0.3451  0.0241 -0.5334
  533SOL    HW1 2811   1.985   0.540   5.001  1.7109  0.5006  2.0654
  533SOL    HW2 2812   2.105   0.478   4.932  0.7708  0.6612  0.2388
  534SOL     OW 2813   5.986   2.244   1.222  0.2914 -0.6570 -0.1078
  534SOL    HW1 2814   6.067   2.260   1.270  0.5907 -3.0418  0.3332
  534SOL    HW2 2815   6.015   2.208   1.138 -0.2739  1.8339 -1.4465
  535SOL     OW 2816   4.674   4.948   2.932  0.4090  0.0158 -0.2646
  535SOL    HW1 2817   4.581   4.951   2.954  0.4770 -1.1464  0.2430
  535SOL    HW2 2818   4.716   5.000   3.000  0.1640  0.3539 -0.3653
  536SOL     OW 2819   3.727   1.465   3.306  0.4044 -0.0329  0.3509
  536SOL    HW1 2820   3.750   1.505   3.389 -0.5713  1.5271 -0.0792
  536SOL    HW2 2821   3.684   1.383   3.330  1.4930 -0.3491  1.3030
  537SOL     OW 2822   4.236   1.996   6.308  0.1849 -0.5778  0.5588
  537SOL    HW1 2823   4.318   1.954   6.282  0.7050  1.3408 -1.1515
  537SOL    HW2 2824   4.172   1.964   6.245 -0.0360 -0.8389  0.9116
  538SOL     OW 2825   5.242   3.975   2.942  0.2696 -0.2530  0.4579
  538SOL    HW1 2826   5.212   4.050   2.890 -0.7386  1.3579  3.1766
  538SOL    HW2 2827   5.185   3.903   2.914 -1.0163  0.8538  0.1187
  539SOL     OW 2828   0.692   5.649   6.004  0.0477  0.2861  0.3647
  539SOL    HW1 2829   0.760   5.677   5.944  0.4168 -0.6871  0.3122
  539SOL    HW2 2830   0.671   5.560   5.977 -1.4143  0.6397  0.2355
  540SOL     OW 2831   2.974   5.679   6.272 -0.2172  0.0416  0.2345
  540SOL    HW1 2832   2.909   5.748   6.279 -1.4113 -1.0608  0.4501
  540SOL    HW2 2833   2.998   5.659   6.363 -0.5113 -0.4074  0.2138
  541SOL     OW 2834   1.109   3.292   3.064  0.8302  0.5309 -0.0574
  541SOL    HW1 2835   1.177   3.265   3.003  0.4925 -0.5523  0.0153
  541SOL    HW2 2836   1.027   3.281   3.014  0.6796  1.4720 -0.0296
  542SOL     OW 2837   0.463   1.029   4.641 -0.3014  0.0526  0.2280
  542SOL    HW1 2838   0.457   1.013   4.547  0.1832  1.8166 -0.1527
  542SOL    HW2 2839   0.546   0.989   4.667  0.8337  1.7117 -0.6526
  543SOL     OW 2840   4.788   5.515   4.011 -1.0876  0.0583 -0.0501
  543SOL    HW1 2841   4.754   5.604   3.998 -1.9751 -0.4003 -1.0586
  543SOL    HW2 2842   4.711   5.463   4.035 -0.4854 -0.3454  1.0271
  544SOL     OW 2843   1.877   6.059   4.053  0.4206  0.5657 -0.4989
  544SOL    HW1 2844   1.785   6.039   4.071  0.3126  1.1893 -0.3193
  544SOL    HW2 2845   1.919   5.973   4.044 -0.3133  0.2791 -1.2880
  545SOL     OW 2846   5.712   0.060   4.220  0.0427  0.0645 -0.4242
  545SOL    HW1 2847   5.665   0.073   4.137 -1.5841 -1.2834  0.2356
  545SOL    HW2 2848   5.702   0.144   4.266 -4.1428 -0.8859  0.7965
  546SOL     OW 2849   2.530   0.031   0.132 -0.8306 -0.0414 -0.2722
  546SOL    HW1 2850   2.574   0.114   0.150  3.4099 -1.9291 -0.5639
  546SOL    HW2 2851   2.513   0.032   0.038  1.2971 -0.2866 -0.7021
  547SOL     OW 2852   0.942   2.226   2.966 -0.0055 -0.0015 -0.7211
  547SOL    HW1 2853   0.944   2.320   2.981  1.4705 -0.2315  0.8242
  547SOL    HW2 2854   0.876   2.192   3.027  1.8713 -0.2884  1.2645
  548SOL     OW 2855   5.880   1.706   6.418  0.4207  0.2435  0.5020
  548SOL    HW1 2856   5.879   1.670   6.507  2.1168 -3.0556 -0.6493
  548SOL    HW2 2857   5.971   1.700   6.390 -0.1796  0.3803 -1.7363
  549SOL     OW 2858   6.358   3.536   2.654 -0.5423 -0.2540 -0.0246
  549SOL    HW1 2859   6.289   3.575   2.601 -0.9885  0.5172  1.0778
  549SOL    HW2 2860   6.398   3.610   2.700  0.0400 -0.8517  0.4495
  550SOL     OW 2861   5.379   1.273   1.272 -0.3805 -0.0411  0.6190
  550SOL    HW1 2862   5.337   1.358   1.265 -0.0143  0.0767 -0.2756
  550SOL    HW2 2863   5.445   1.272   1.202 -3.0981 -2.5989 -2.2140
  551SOL     OW 2864   1.081   6.628   6.558  0.2384 -0.2462 -0.3727
  551SOL    HW1 2865   1.097   6.586   6.473 -0.1910  1.8640 -1.5804
  551SOL    HW2 2866   1.107   6.719   6.544  0.3807  0.1073  1.8718
  552SOL     OW 2867   5.090   2.159   5.870  0.2192  0.2608  0.0421
  552SOL    HW1 2868   5.183   2.182   5.862  0.2905 -0.0030  0.1215
  552SOL    HW2 2869   5.049   2.239   5.905 -0.1283  1.5608 -2.9788
  553SOL     OW 2870   2.250   1.597   2.068  0.0924  0.0689  0.0402
  553SOL    HW1 2871   2.339   1.630   2.055  0.5436 -1.0315  0.1952
  553SOL    HW2 2872   2.194   1.657   2.018  0.8706  1.0030  0.2636
  554SOL     OW 2873   2.534   0.989   0.251 -0.5056 -0.5511 -0.1426
  554SOL    HW1 2874   2.567   0.988   0.341 -1.2568  1.6881  0.2399
  554SOL    HW2 2875   2.453   0.939   0.254 -0.3466 -0.7804  0.3509
  555SOL     OW 2876   5.076   3.042   5.212 -0.2012  0.4185 -0.0149
  555SOL    HW1 2877   5.058   3.132   5.237  1.3192  0.5416  0.7298
  555SOL    HW2 2878   4.995   2.995   5.232 -0.8126  1.5016  0.1202
  556SOL     OW 2879   1.183   0.008   5.584 -0.2457 -0.0839  0.0395
  556SOL    HW1 2880   1.181   0.097   5.619 -0.2925 -0.2060  0.3486
  556SOL    HW2 2881   1.119  -0.040   5.637  0.7885 -0.6488  0.7948
  557SOL     OW 2882   4.596   4.575   1.274 -0.0117  0.1952  0.2628
  557SOL    HW1 2883   4.606   4.582   1.179 -2.4943 -1.8621 -0.2820
  557SOL    HW2 2884   4.579   4.482   1.290 -0.9303  0.6681  2.5610
  558SOL     OW 2885   2.298   4.721   1.127 -0.1185 -0.0878  0.4722
  558SOL    HW1 2886   2.208   4.744   1.102  0.2953 -0.0097 -1.0248
  558SOL    HW2 2887   2.291   4.632   1.161 -1.2411  1.0185  3.4371
  559SOL     OW 2888   2.725   2.615   5.215 -0.3951 -0.1365  0.3169
  559SOL    HW1 2889   2.640   2.580   5.241  0.7817 -1.9224  2.0021
  559SOL    HW2 2890   2.746   2.679   5.284 -0.3195  0.2626 -0.0710
  560SOL     OW 2891   3.019   3.626   2.256 -0.1734  0.2416  0.3118
  560SOL    HW1 2892   3.081   3.675   2.201  0.2630  0.2441  0.8011
  560SOL    HW2 2893   3.073   3.585   2.323 -0.8562  1.5263  1.7207
  561SOL     OW 2894   1.399   5.448   0.489 -0.3858 -0.5472  0.1943
  561SOL    HW1 2895   1.476   5.422   0.438  0.8400 -0.8446  2.0767
  561SOL    HW2 2896   1.412   5.541   0.507 -0.4245 -0.6043  0.5377
  562SOL     OW 2897   6.522   3.660   4.046  0.1457 -0.2335 -0.9898
  562SOL    HW1 2898   6.428   3.675   4.033 -0.2713 -1.2619  0.5585
  562SOL    HW2 2899   6.526   3.593   4.115  2.0093  1.8954  1.1652
  563SOL     OW 2900   3.487   1.244   5.426 -0.2302  0.1795 -0.1356
  563SOL    HW1 2901   3.432   1.195   5.487 -3.9078  0.9875 -2.5265
  563SOL    HW2 2902   3.505   1.327   5.471 -2.2849  0.4879  0.1937
  564SOL     OW 2903   1.766   0.989   2.050 -0.4103  0.0399  0.0340
  564SOL    HW1 2904   1.854   0.951   2.039  0.6934  2.4806 -0.3224
  564SOL    HW2 2905   1.742   1.017   1.962 -0.7659  0.9845  0.4282
  565SOL     OW 2906   2.967   4.593   0.111  0.0040  0.9059  0.1261
  565SOL    HW1 2907   2.942   4.535   0.038  0.2820  1.3636 -0.3433
  565SOL    HW2 2908   2.932   4.550   0.189  1.9056 -0.9508  0.0488
  566SOL     OW 2909   2.345   5.900   2.259 -0.3042  0.6764  0.7841
  566SOL    HW1 2910   2.325   5.832   2.195 -0.7070  0.1716  1.4265
  566SOL    HW2 2911   2.438   5.889   2.279 -0.5891 -0.3426  1.6177
  567SOL     OW 2912   4.885   0.764   4.923  0.3540  0.3067  0.3550
  567SOL    HW1 2913   4.890   0.790   4.831  1.5255 -1.6715 -0.2008
  567SOL    HW2 2914   4.964   0.801   4.963 -0.1313  1.1256  0.5846
  568SOL     OW 2915   3.085   0.623   6.103  0.0496 -0.1242 -0.1339
  568SOL    HW1 2916   3.047   0.561   6.040  0.7272  1.1520 -1.8820
  568SOL    HW2 2917   3.016   0.688   6.117  0.3943  0.3828 -0.7231
  569SOL     OW 2918   2.821   2.710   1.443  0.6302  0.1653 -0.5031
  569SOL    HW1 2919   2.735   2.730   1.407  1.3603  0.5080 -2.1732
  569SOL    HW2 2920   2.867   2.665   1.372  1.9488  0.3166  0.2154
  570SOL     OW 2921   2.299   5.789   4.846 -0.4218  0.5163  0.0445
  570SOL    HW1 2922   2.324   5.835   4.926 -1.4140 -2.0327  1.9547
  570SOL    HW2 2923   2.237   5.847   4.803 -1.1450  1.2762  2.0148
  571SOL     OW 2924   0.443   3.794   1.376 -0.1280  0.1342  0.1831
  571SOL    HW1 2925   0.432   3.850   1.453  1.7353 -0.6231  1.0575
  571SOL    HW2 2926   0.481   3.852   1.310  0.7234  0.1958  0.7122
  572SOL     OW 2927   0.374   0.913   4.104  0.1371  0.3567  0.5046
  572SOL    HW1 2928   0.375   0.927   4.199 -1.1009  0.4632  0.5169
  572SOL    HW2 2929   0.346   0.997   4.067 -0.0909  0.1022  0.0931
  573SOL     OW 2930   3.056   3.471   5.849 -0.1316 -0.1875  0.4402
  573SOL    HW1 2931   3.034   3.378   5.858 -2.4224  0.1112 -1.0993
  573SOL    HW2 2932   3.117   3.473   5.775  0.7101 -0.5126  1.1000
  574SOL     OW 2933   6.017   1.020   1.687  0.0562 -0.0980  0.3767
  574SOL    HW1 2934   6.098   1.021   1.635 -0.2881 -0.0931 -0.1731
  574SOL    HW2 2935   6.047   1.017   1.778  0.6658 -1.5667  0.1564
  575SOL     OW 2936   2.593   5.530   0.751 -0.1626  0.0836  0.6946
  575SOL    HW1 2937   2.584   5.547   0.845 -0.4779  0.4529  0.6018
  575SOL    HW2 2938   2.681   5.493   0.742 -0.2159 -0.1679  1.1630
  576SOL     OW 2939   3.015   2.928   0.016  0.4105  0.3540 -0.1821
  576SOL    HW1 2940   2.982   2.858   0.073 -0.5165 -0.8654 -2.1093
  576SOL    HW2 2941   3.105   2.943   0.046 -0.6634  1.2798  2.9374
  577SOL     OW 2942   3.999   3.064   4.082  0.5986  0.3590 -0.0592
  577SOL    HW1 2943   4.072   3.041   4.140  2.3269 -0.0506 -2.2429
  577SOL    HW2 2944   3.938   3.112   4.137 -0.7503 -4.7213  3.5852
  578SOL     OW 2945   0.551   1.556   0.412  0.1261 -0.1325 -0.3288
  578SOL    HW1 2946   0.627   1.514   0.373  0.1733 -1.6733  1.2922
  578SOL    HW2 2947   0.503   1.485   0.455 -0.0926  1.3434  2.0613
  579SOL     OW 2948   4.205   3.300   2.221  0.0611 -0.4401  0.3016
  579SOL    HW1 2949   4.186   3.322   2.130  0.8825 -0.4846  0.1094
  579SOL    HW2 2950   4.221   3.384   2.263  0.9762 -0.4985  0.0911
  580SOL     OW 2951   0.534   5.566   2.938  0.1071 -0.3217  0.1615
  580SOL    HW1 2952   0.480   5.505   2.887 -1.8491  1.7371 -0.4233
  580SOL    HW2 2953   0.616   5.572   2.889  1.5399 -4.3357  1.6184
  581SOL     OW 2954   6.057   2.543   3.044  0.4124 -0.3199 -0.6799
  581SOL    HW1 2955   6.013   2.579   3.121 -1.0280 -0.6661 -1.3115
  581SOL    HW2 2956   6.053   2.614   2.980  0.3510 -0.5198 -0.8986
  582SOL     OW 2957   3.251   4.624   1.486  0.3785  0.6294  1.0937
  582SOL    HW1 2958   3.196   4.557   1.525  1.2956 -1.1040 -0.4356
  582SOL    HW2 2959   3.341   4.592   1.499  0.9175  2.1163  1.2828
  583SOL     OW 2960   4.897   4.358   0.623 -0.6939 -0.3090 -0.9613
  583SOL    HW1 2961   4.871   4.266   0.621  1.3503 -0.9342 -1.1915
  583SOL    HW2 2962   4.872   4.392   0.538 -2.0639 -0.4546 -0.6341
  584SOL     OW 2963   2.287   5.984   3.452  0.2623 -0.1254  0.3058
  584SOL    HW1 2964   2.264   6.069   3.415  1.7935  0.4224  0.5497
  584SOL    HW2 2965   2.252   5.987   3.542  1.2441  0.6887  0.6762
  585SOL     OW 2966   1.960   0.565   1.795 -0.9363 -0.3863 -0.0257
  585SOL    HW1 2967   1.987   0.516   1.873  1.2689 -0.7373 -0.9333
  585SOL    HW2 2968   2.028   0.631   1.783 -1.8898  0.4562 -0.9760
  586SOL     OW 2969   2.786   0.613   5.107 -0.6848  0.4937  0.1872
  586SOL    HW1 2970   2.698   0.593   5.077 -1.0658 -0.2892  1.7360
  586SOL    HW2 2971   2.833   0.530   5.103  0.3751  1.1306 -1.7618
  587SOL     OW 2972   2.315   2.055   5.633  0.0454  0.3210 -0.0729
  587SOL    HW1 2973   2.325   1.978   5.689 -0.4079 -0.1211 -0.5921
  587SOL    HW2 2974   2.376   2.040   5.560 -0.9604 -0.1600 -0.8298
  588SOL     OW 2975   5.423   0.901   4.684 -0.5432 -0.1683 -0.0722
  588SOL    HW1 2976   5.375   0.982   4.668 -0.1606  0.2121  0.6395
  588SOL    HW2 2977   5.466   0.916   4.768  0.3755 -0.7040 -0.4358
  589SOL     OW 2978   3.656   1.085   4.944 -0.6531 -0.5426 -0.1888
  589SOL    HW1 2979   3.600   1.146   4.896  0.5637  0.1120 -0.8207
  589SOL    HW2 2980   3.633   1.099   5.036 -1.5158 -0.2819 -0.4314
  590SOL     OW 2981   1.889   0.781   1.403 -0.3650  0.5853 -0.1056
  590SOL    HW1 2982   1.793   0.775   1.406 -0.3066 -0.8509 -0.6422
  590SOL    HW2 2983   1.919   0.691   1.396  1.0767  0.9681  0.7715
  591SOL     OW 2984   0.640   6.193   1.816  0.3179  0.1668 -0.9172
  591SOL    HW1 2985   0.630   6.102   1.845 -0.0893  0.5085  0.0313
  591SOL    HW2 2986   0.552   6.230   1.822  0.6935  0.9674 -0.0965
  592SOL     OW 2987   0.440   2.569   6.558 -0.4659  0.0074  0.2955
  592SOL    HW1 2988   0.463   2.480   6.585  0.7945  0.7421  1.7857
  592SOL    HW2 2989   0.506   2.593   6.494 -1.0052 -0.2339 -0.3623
  593SOL     OW 2990   5.298   4.331   5.959 -0.3308 -0.2910  0.1428
  593SOL    HW1 2991   5.305   4.402   6.023  0.5711 -0.2914  0.0666
  593SOL    HW2 2992   5.228   4.275   5.992 -0.9717  0.5604  0.2709
  594SOL     OW 2993   3.358   2.001   2.969  0.4002 -0.7443  0.0127
  594SOL    HW1 2994   3.266   1.976   2.979  0.2592 -0.4709 -0.4977
  594SOL    HW2 2995   3.355   2.097   2.963  0.9025 -0.5848  1.7616
  595SOL     OW 2996   1.979   1.753   4.531  0.0549  0.0037 -0.7497
  595SOL    HW1 2997   1.993   1.839   4.573 -1.9081  0.5609 -1.1458
  595SOL    HW2 2998   2.003   1.768   4.440 -0.0154  0.0468 -0.7613
  596SOL     OW 2999   0.237   6.430   4.588  0.3110 -0.2645 -0.4003
  596SOL    HW1 3000   0.267   6.508   4.634  2.2849 -0.1098 -1.8498
  596SOL    HW2 3001   0.157   6.405   4.634  0.5207  1.6417  1.1296
  597SOL     OW 3002   5.782   6.079   0.704  0.4477 -0.0384 -0.0730
  597SOL    HW1 3003   5.782   6.162   0.655 -0.0505  0.6021  0.9863
  597SOL    HW2 3004   5.690   6.052   0.705  0.3385  0.3166  1.0748
  598SOL     OW 3005   1.233   5.364   0.927 -0.3718 -0.1768 -0.5520
  598SOL    HW1 3006   1.281   5.416   0.862  0.5102 -2.5957 -1.9927
  598SOL    HW2 3007   1.300   5.334   0.988 -0.0347 -2.7577 -2.0157
  599SOL     OW 3008   2.872   1.343   4.909  0.4292 -0.6451  0.5776
  599SOL    HW1 3009   2.823   1.278   4.860  1.6428  0.5771 -2.4925
  599SOL    HW2 3010   2.809   1.413   4.927  0.5254  0.1903 -1.9223
  600SOL     OW 3011   1.025   2.609   1.570  0.2559 -0.2664  0.1117
  600SOL    HW1 3012   1.085   2.682   1.584 -2.3161  1.7449  1.4738
  600SOL    HW2 3013   0.971   2.636   1.495  0.9541 -2.0204 -1.0814
  601SOL     OW 3014   0.182   1.913   0.902  0.8085 -0.2244  0.1826
  601SOL    HW1 3015   0.202   1.839   0.844 -1.7506 -0.8621 -0.0139
  601SOL    HW2 3016   0.140   1.978   0.846  1.5400  0.6996  0.6727
  602SOL     OW 3017   3.335   0.090   1.867  0.9243 -0.1071  0.0455
  602SOL    HW1 3018   3.258   0.097   1.810  1.0388  0.7754 -0.0060
  602SOL    HW2 3019   3.302   0.046   1.946 -0.0508  1.7068  0.7195
  603SOL     OW 3020   4.076   1.595   0.061  0.3261 -0.0817  0.1795
  603SOL    HW1 3021   4.118   1.523   0.012  0.4629  0.4458 -0.4895
  603SOL    HW2 3022   4.126   1.673   0.037 -0.3319  0.3748  0.2619
  604SOL     OW 3023   5.762   0.383   0.334 -0.1699  0.2796  0.7236
  604SOL    HW1 3024   5.667   0.369   0.332 -0.3219  0.8322  2.3399
  604SOL    HW2 3025   5.799   0.295   0.339 -0.5779  0.0563  0.0170
  605SOL     OW 3026   0.275   6.584   0.371  0.1341  0.5611 -0.8238
  605SOL    HW1 3027   0.322   6.642   0.312  1.6902  0.8754  0.6638
  605SOL    HW2 3028   0.299   6.495   0.343  2.9846  0.7063  0.8796
  606SOL     OW 3029   3.265   4.558   0.138 -0.9428 -0.7459  0.4132
  606SOL    HW1 3030   3.282   4.572   0.231  2.6092 -3.5634  0.3740
  606SOL    HW2 3031   3.173   4.581   0.127 -0.9796  1.6968  4.1268
  607SOL     OW 3032   4.623   3.653   3.091 -0.3650 -0.5328 -0.1425
  607SOL    HW1 3033   4.622   3.636   3.185  2.1984 -0.2032  0.0236
  607SOL    HW2 3034   4.548   3.711   3.076 -1.7095 -1.7695  1.3896
  608SOL     OW 3035   2.419   6.275   0.798 -0.1754 -0.1031  0.5314
  608SOL    HW1 3036   2.392   6.210   0.734 -1.5337 -0.4039  1.3691
  608SOL    HW2 3037   2.368   6.255   0.876  0.3039  1.2009  1.2182
  609SOL     OW 3038   0.253   4.757   3.948  0.1259 -0.2083  0.0778
  609SOL    HW1 3039   0.313   4.814   3.901 -0.6538  1.8575  1.4692
  609SOL    HW2 3040   0.295   4.744   4.033  0.0866 -1.3969 -0.0678
  610SOL     OW 3041   5.879   5.714   2.620  0.3699  0.2846 -0.0822
  610SOL    HW1 3042   5.866   5.647   2.553 -0.1077  0.3980 -0.1086
  610SOL    HW2 3043   5.971   5.707   2.644  0.4619  0.0161 -0.5087
  611SOL     OW 3044   5.706   0.539   5.894  0.3990  0.7332 -0.2034
  611SOL    HW1 3045   5.795   0.528   5.926  0.1760  0.7347  0.4394
  611SOL    HW2 3046   5.656   0.470   5.939  0.1176  0.5976 -0.7191
  612SOL     OW 3047   5.488   4.857   4.019  0.2046 -0.2988  0.1554
  612SOL    HW1 3048   5.476   4.923   3.952 -0.0820  0.9142  1.3561
  612SOL    HW2 3049   5.487   4.774   3.972  0.5837  0.5432 -1.3812
  613SOL     OW 3050   1.398   1.748   5.606 -0.6293  0.3142 -0.1490
  613SOL    HW1 3051   1.348   1.774   5.529  0.1947  0.5413 -0.6294
  613SOL    HW2 3052   1.479   1.711   5.570 -1.4588 -2.3397  0.5087
  614SOL     OW 3053   0.331   3.285   2.448  0.0532 -0.2244 -0.6746
  614SOL    HW1 3054   0.256   3.225   2.444 -1.3338  1.4314 -0.5499
  614SOL    HW2 3055   0.318   3.334   2.529  0.8422  0.6568 -1.0605
  615SOL     OW 3056   4.171   0.384   2.173  0.2574 -0.1555  0.0210
  615SOL    HW1 3057   4.167   0.430   2.257  4.5485  2.3930 -0.8872
  615SOL    HW2 3058   4.101   0.422   2.121 -0.7182  0.1881  1.5054
  616SOL     OW 3059   0.747   3.138   5.833 -0.1496 -0.0165  0.3969
  616SOL    HW1 3060   0.717   3.113   5.745 -0.3472  1.9702 -0.1381
  616SOL    HW2 3061   0.668   3.131   5.888 -0.2240 -0.4328  0.2414
  617SOL     OW 3062   6.470   1.370   1.211 -0.2752 -0.2312  0.0857
  617SOL    HW1 3063   6.383   1.393   1.244 -0.9137 -2.4179  0.1229
  617SOL    HW2 3064   6.455   1.337   1.123  0.1521 -2.4569  0.7614
  618SOL     OW 3065   3.913   4.467   0.259  0.0718  0.1641 -0.2853
  618SOL    HW1 3066   3.886   4.531   0.192  1.5754  1.6530  0.4701
  618SOL    HW2 3067   3.992   4.427   0.223 -1.0383 -1.5987 -0.9031
  619SOL     OW 3068   1.196   3.832   5.995  0.2302  0.6740  0.0910
  619SOL    HW1 3069   1.150   3.748   6.008  1.4211 -0.1432 -0.8238
  619SOL    HW2 3070   1.148   3.893   6.051 -0.7713 -0.5733  0.6666
  620SOL     OW 3071   4.926   2.457   0.495 -0.1586 -0.0123 -0.0244
  620SOL    HW1 3072   4.928   2.365   0.468 -0.8796 -0.4851  1.4540
  620SOL    HW2 3073   4.864   2.497   0.434 -0.4702 -0.6796 -0.1661
  621SOL     OW 3074   3.437   2.633   1.125 -0.0775  0.0737  0.1819
  621SOL    HW1 3075   3.530   2.615   1.135 -0.4310 -1.7336  0.4670
  621SOL    HW2 3076   3.393   2.555   1.158 -1.6515 -0.1158 -2.1107
  622SOL     OW 3077   2.236   3.419   6.103  0.5556  0.3129 -0.0576
  622SOL    HW1 3078   2.303   3.426   6.034  1.3667  0.9795  0.7741
  622SOL    HW2 3079   2.230   3.508   6.139 -1.1949  0.4177 -0.4680
  623SOL     OW 3080   1.981   1.963   2.456 -0.3721  0.3480 -0.3204
  623SOL    HW1 3081   2.028   1.880   2.449 -1.2236 -0.1238 -0.6477
  623SOL    HW2 3082   1.888   1.938   2.454 -0.7029  1.4867 -2.9207
  624SOL     OW 3083   1.768   4.892   3.770 -0.5663  0.3107  0.3800
  624SOL    HW1 3084   1.786   4.897   3.676  1.2364  3.5130  0.7488
  624SOL    HW2 3085   1.680   4.928   3.779 -0.5612  0.4355 -0.0289
  625SOL     OW 3086   2.939   2.417   5.773 -0.3910 -0.1887 -0.4996
  625SOL    HW1 3087   2.994   2.353   5.728 -1.2335  0.7352 -3.0669
  625SOL    HW2 3088   2.992   2.447   5.847  0.9357 -2.1230 -0.5923
  626SOL     OW 3089   0.799   0.565   4.828 -0.9983  0.1844 -0.1009
  626SOL    HW1 3090   0.787   0.473   4.804  0.2208 -0.2286  0.7167
  626SOL    HW2 3091   0.802   0.564   4.924  0.5469  0.8357 -0.1140
  627SOL     OW 3092   1.774   4.213   0.460  0.0648  0.0375 -0.3733
  627SOL    HW1 3093   1.759   4.200   0.554  1.0539 -0.8610 -0.3232
  627SOL    HW2 3094   1.846   4.153   0.439  0.6779  1.1120 -1.4495
  628SOL     OW 3095   5.288   6.582   5.653 -0.3192  0.5625 -0.2389
  628SOL    HW1 3096   5.238   6.502   5.670 -0.4572  0.6855 -0.0658
  628SOL    HW2 3097   5.361   6.578   5.715 -0.7482  0.9447  0.2927
  629SOL     OW 3098   2.865   5.468   1.509 -0.1322  0.1960 -0.1814
  629SOL    HW1 3099   2.799   5.464   1.441 -0.7989 -2.2028  0.5013
  629SOL    HW2 3100   2.820   5.504   1.585 -0.2986 -0.1723 -0.1027
  630SOL     OW 3101   2.440   5.181   3.826 -0.1399 -0.2873 -0.1098
  630SOL    HW1 3102   2.443   5.148   3.736 -1.3410 -0.6323 -0.0432
  630SOL    HW2 3103   2.511   5.135   3.871 -1.0042 -1.9171 -0.3236
  631SOL     OW 3104   3.135   4.307   1.445  0.0745 -0.5852 -0.4802
  631SOL    HW1 3105   3.229   4.312   1.429  0.0560 -1.7700 -1.1264
  631SOL    HW2 3106   3.095   4.312   1.358 -0.5491  1.0962 -0.1236
  632SOL     OW 3107   5.238   0.427   3.536  0.3951  0.2271 -0.2121
  632SOL    HW1 3108   5.303   0.492   3.511  0.4302  0.3763  0.2503
  632SOL    HW2 3109   5.165   0.478   3.571 -0.1540  0.0796 -1.1316
  633SOL     OW 3110   6.572   3.797   6.416 -0.3395 -0.2839 -0.1072
  633SOL    HW1 3111   6.661   3.766   6.431 -0.4550 -0.5525  0.0322
  633SOL    HW2 3112   6.549   3.846   6.496 -0.8617 -1.4944  0.5094
  634SOL     OW 3113   2.525   2.355   3.921  0.0086 -0.4119  0.0764
  634SOL    HW1 3114   2.576   2.278   3.895  1.5552  0.1225  1.3548
  634SOL    HW2 3115   2.557   2.424   3.863 -0.3709 -0.4058 -0.1280
  635SOL     OW 3116   6.605   1.777   0.769 -0.0506  0.2325 -0.4423
  635SOL    HW1 3117   6.658   1.707   0.807 -0.7245  0.2446  0.5516
  635SOL    HW2 3118   6.515   1.752   0.787 -0.3906  0.3948 -1.7951
  636SOL     OW 3119   3.942   3.914   4.178  0.6888 -0.4405 -0.4329
  636SOL    HW1 3120   3.863   3.920   4.232  0.1901  0.4717 -1.2251
  636SOL    HW2 3121   4.014   3.914   4.240  0.0641 -1.4275  0.3105
  637SOL     OW 3122   3.354   2.136   6.024 -0.1999 -0.5379  0.1291
  637SOL    HW1 3123   3.315   2.108   6.108  1.8633 -0.6740  1.1091
  637SOL    HW2 3124   3.387   2.055   5.985 -0.3864 -0.3561 -0.4133
  638SOL     OW 3125   3.905   1.053   5.764 -0.4780  0.0417 -0.2122
  638SOL    HW1 3126   3.963   0.990   5.721 -1.3004 -0.3217 -0.8255
  638SOL    HW2 3127   3.906   1.130   5.707 -0.6370  0.0138 -0.2532
  639SOL     OW 3128   2.239   0.083   6.312  0.7179  0.0775 -0.2944
  639SOL    HW1 3129   2.223   0.063   6.219  1.7492 -0.3292 -0.4059
  639SOL    HW2 3130   2.264  -0.001   6.350  3.7493  0.7673 -0.4505
  640SOL     OW 3131   0.449   2.689   4.946  0.3248 -0.2983  0.2296
  640SOL    HW1 3132   0.408   2.612   4.906  0.2969 -0.9729  1.4900
  640SOL    HW2 3133   0.536   2.694   4.906 -0.4617  0.3672 -1.5044
  641SOL     OW 3134   1.135   6.575   4.848  0.0815  0.2248  0.0220
  641SOL    HW1 3135   1.164   6.664   4.827 -1.1705  0.5021 -0.6413
  641SOL    HW2 3136   1.117   6.536   4.762 -2.9529  0.6048  0.3717
  642SOL     OW 3137   3.559   1.065   4.202 -0.2640 -0.0111  0.4470
  642SOL    HW1 3138   3.559   0.973   4.226  1.9401  0.0624  0.9326
  642SOL    HW2 3139   3.541   1.111   4.285 -0.7368  0.0238  0.3283
  643SOL     OW 3140   0.607   4.869   3.509 -0.3252  0.4040  0.1900
  643SOL    HW1 3141   0.667   4.800   3.538 -0.9475 -0.0426  0.4295
  643SOL    HW2 3142   0.531   4.822   3.475 -0.9511  0.9783  0.7722
  644SOL     OW 3143   2.098   6.641   1.942 -0.2037  0.6503 -0.6900
  644SOL    HW1 3144   2.175   6.655   1.887 -0.8695  1.6199 -1.4252
  644SOL    HW2 3145   2.025   6.674   1.889 -1.1511 -0.4052 -0.0836
  645SOL     OW 3146   4.157   0.697   3.933 -0.4635 -0.3390  0.3201
  645SOL    HW1 3147   4.115   0.620   3.970  0.0102 -0.4443  0.6530
  645SOL    HW2 3148   4.216   0.662   3.866 -1.1028 -0.1721 -0.3471
  646SOL     OW 3149   5.626   0.686   3.265  0.0656 -0.5928  0.3257
  646SOL    HW1 3150   5.633   0.591   3.259 -0.0945 -0.5980  0.2167
  646SOL    HW2 3151   5.624   0.705   3.358 -1.7939 -0.8294  0.3739
  647SOL     OW 3152   4.782   3.472   0.519  0.1489 -0.1117 -0.7484
  647SOL    HW1 3153   4.755   3.564   0.516 -0.2164 -0.1943 -0.2172
  647SOL    HW2 3154   4.719   3.426   0.464 -0.6337 -0.2584  0.2333
  648SOL     OW 3155   4.276   2.276   0.231 -0.3615 -0.5969 -0.1462
  648SOL    HW1 3156   4.213   2.346   0.249  0.8238  0.0131  1.8694
  648SOL    HW2 3157   4.295   2.285   0.137  0.5579  2.5132  0.2436
  649SOL     OW 3158   0.299   2.771   2.351  0.0789 -0.3162  0.2453
  649SOL    HW1 3159   0.288   2.752   2.444 -0.7728 -2.7773 -0.2944
  649SOL    HW2 3160   0.394   2.772   2.337  0.2778  1.4685  1.3295
  650SOL     OW 3161   6.454   5.532   2.789 -0.2439  0.0487  0.1324
  650SOL    HW1 3162   6.372   5.521   2.742 -0.5450 -0.2832  0.7121
  650SOL    HW2 3163   6.466   5.626   2.795  0.6845  0.1088 -2.0824
  651SOL     OW 3164   0.353   2.111   4.189  0.2409 -0.0580 -0.5598
  651SOL    HW1 3165   0.432   2.067   4.156  0.6391  1.4017 -1.6520
  651SOL    HW2 3166   0.286   2.091   4.124  0.3794  0.7882 -0.9680
  652SOL     OW 3167   3.297   0.398   6.362 -0.1827  0.5733 -0.2028
  652SOL    HW1 3168   3.316   0.307   6.339  1.1600  0.5909  0.6914
  652SOL    HW2 3169   3.235   0.392   6.434  0.7388  0.3042  0.5920
  653SOL     OW 3170   1.610   4.177   3.354 -0.1688  0.4763  0.1078
  653SOL    HW1 3171   1.678   4.189   3.421  0.5935  0.4154 -0.6354
  653SOL    HW2 3172   1.620   4.252   3.296 -1.8509  1.3725  0.8838
  654SOL     OW 3173   2.066   1.474   0.085  0.3261 -0.5252  0.4236
  654SOL    HW1 3174   2.026   1.555   0.052  0.1342 -0.5802  0.5198
  654SOL    HW2 3175   2.090   1.426   0.007 -0.1417 -0.6616  0.3604
  655SOL     OW 3176   0.849   4.823   3.181 -0.3131  0.3553  0.3089
  655SOL    HW1 3177   0.759   4.829   3.210 -1.1679 -1.0158 -1.8222
  655SOL    HW2 3178   0.876   4.734   3.201  0.3704  0.5637  0.3755
  656SOL     OW 3179   4.095   4.603   2.429  0.4098 -0.0569  0.0282
  656SOL    HW1 3180   4.142   4.576   2.350 -1.6675 -0.1770 -1.2349
  656SOL    HW2 3181   4.048   4.524   2.457 -0.2445  0.4450  0.3629
  657SOL     OW 3182   4.105   2.012   0.114  0.1338  0.0323  0.0452
  657SOL    HW1 3183   4.021   2.055   0.097  0.0239 -0.1647  0.0965
  657SOL    HW2 3184   4.157   2.030   0.035  1.2606  3.0558  1.3057
  658SOL     OW 3185   3.952   3.078   6.629 -0.3674  0.2847 -0.1926
  658SOL    HW1 3186   3.955   3.128   6.548  0.5277 -1.1887 -1.1146
  658SOL    HW2 3187   3.982   3.139   6.696 -2.2797  1.9079 -0.7073
  659SOL     OW 3188   2.455   6.577   6.028 -0.7298  0.1810  0.9808
  659SOL    HW1 3189   2.479   6.658   5.983  1.2069 -0.7756  0.1748
  659SOL    HW2 3190   2.360   6.573   6.020 -0.6116  0.6781 -2.0310
  660SOL     OW 3191   5.375   1.837   0.472 -0.2087  0.3989 -0.3538
  660SOL    HW1 3192   5.426   1.756   0.468 -1.0721 -0.3522  2.2135
  660SOL    HW2 3193   5.440   1.907   0.470  0.7362 -0.4511  0.2365
  661SOL     OW 3194   0.316   5.363   4.148  0.3512  0.0704  0.6641
  661SOL    HW1 3195   0.226   5.333   4.138  0.0515 -0.2461  3.5055
  661SOL    HW2 3196   0.330   5.422   4.074 -1.4164 -1.5606 -1.0822
  662SOL     OW 3197   0.170   4.194   1.269  0.0529 -0.4750 -0.0190
  662SOL    HW1 3198   0.128   4.118   1.310  0.6454 -0.4917  0.5696
  662SOL    HW2 3199   0.235   4.156   1.210 -0.1028 -0.4315 -0.2200
  663SOL     OW 3200   3.854   1.893   4.607 -0.8107  0.3564 -0.5366
  663SOL    HW1 3201   3.949   1.877   4.606 -0.6674  0.7527  1.4436
  663SOL    HW2 3202   3.828   1.890   4.515  1.3100  1.3240 -1.2471
  664SOL     OW 3203   1.969   0.788   2.029 -0.0647  0.0821  0.4919
  664SOL    HW1 3204   1.978   0.709   2.081  1.5238  0.2024  0.4688
  664SOL    HW2 3205   2.009   0.766   1.945  0.7556  0.9896  0.6130
  665SOL     OW 3206   3.810   3.307   4.981 -0.4166 -0.2780 -0.5353
  665SOL    HW1 3207   3.745   3.363   4.939 -2.7578 -2.9205 -0.7256
  665SOL    HW2 3208   3.830   3.352   5.063 -1.5768  1.2266 -1.0225
  666SOL     OW 3209   6.290   0.195   3.227 -0.6855  0.2773  0.2695
  666SOL    HW1 3210   6.298   0.101   3.243  1.2242  0.3412 -0.1272
  666SOL    HW2 3211   6.318   0.236   3.309 -0.4469  0.5118  0.0707
  667SOL     OW 3212   5.232   0.118   5.456  0.0892  0.1378  0.2289
  667SOL    HW1 3213   5.247   0.056   5.527 -0.6734 -1.1055 -0.6554
  667SOL    HW2 3214   5.210   0.063   5.381  0.5080  1.4364 -0.8818
  668SOL     OW 3215   3.455   3.029   1.626  0.1494 -0.0409  0.0111
  668SOL    HW1 3216   3.448   3.124   1.620  0.0356 -0.1144 -1.2527
  668SOL    HW2 3217   3.524   3.014   1.692 -2.7553  0.8165  3.5828
  669SOL     OW 3218   6.363   0.499   4.793  0.6537 -0.2523  0.0799
  669SOL    HW1 3219   6.444   0.511   4.744  1.5443 -1.8734  1.0757
  669SOL    HW2 3220   6.370   0.560   4.866  0.4718  0.3746 -0.4198
  670SOL     OW 3221   1.666   1.765   1.632  0.4904 -0.2110  0.2675
  670SOL    HW1 3222   1.631   1.676   1.632  1.1562 -0.6413  3.8263
  670SOL    HW2 3223   1.755   1.756   1.666  0.7754  1.7492  0.1708
  671SOL     OW 3224   0.660   3.918   2.399  0.1671 -0.0690 -0.1352
  671SOL    HW1 3225   0.697   3.964   2.474 -1.4636  0.1517  0.5779
  671SOL    HW2 3226   0.602   3.852   2.437  0.7097 -1.1961 -1.1849
  672SOL     OW 3227   0.033   0.951   6.533 -0.6467 -0.0776  0.3102
  672SOL    HW1 3228   0.098   0.881   6.527  1.8752  2.1996 -1.2940
  672SOL    HW2 3229   0.038   0.981   6.624 -0.5710 -0.9060  0.5857
  673SOL     OW 3230   3.916   2.564   3.746  0.8811 -0.4888 -0.1198
  673SOL    HW1 3231   3.902   2.647   3.792 -0.1296  0.5647 -2.2391
  673SOL    HW2 3232   3.830   2.523   3.741  1.2381 -1.3201  0.1956
  674SOL     OW 3233   1.589   3.433   4.233  0.2812  0.1432  0.1120
  674SOL    HW1 3234   1.641   3.355   4.250  1.3993  0.9295  0.4915
  674SOL    HW2 3235   1.563   3.465   4.320 -2.1253 -1.0254 -0.1132
  675SOL     OW 3236   3.744   4.973   2.943 -0.1950  0.3716 -0.2316
  675SOL    HW1 3237   3.692   4.912   2.996  2.1004 -2.4145 -0.9482
  675SOL    HW2 3238   3.795   5.023   3.007 -0.7163  0.2430  0.2958
  676SOL     OW 3239   1.248   1.791   1.328  0.1061 -0.5530  0.0941
  676SOL    HW1 3240   1.234   1.840   1.409 -0.7209 -1.9749  0.8445
  676SOL    HW2 3241   1.230   1.700   1.351 -2.9560 -0.7304 -2.3249
  677SOL     OW 3242   4.304   0.461   3.796 -0.0965 -0.5160  0.3772
  677SOL    HW1 3243   4.218   0.436   3.762 -0.8196  0.5335  1.3430
  677SOL    HW2 3244   4.311   0.414   3.879  0.6341 -1.2444 -0.0878
  678SOL     OW 3245   4.539   5.260   4.891  0.4257  0.1174  0.4147
  678SOL    HW1 3246   4.467   5.217   4.936 -0.0363 -0.6126 -0.9487
  678SOL    HW2 3247   4.503   5.284   4.805  1.3119  1.3018  0.3485
  679SOL     OW 3248   3.201   3.994   3.517  0.0015 -0.1582 -0.0679
  679SOL    HW1 3249   3.233   4.077   3.553 -0.8647 -0.4585  1.5113
  679SOL    HW2 3250   3.133   4.019   3.455 -0.5658  0.3137  0.7314
  680SOL     OW 3251   1.737   1.772   3.646  0.1500  0.4059 -0.0220
  680SOL    HW1 3252   1.701   1.793   3.733  0.3832  2.6160 -0.4096
  680SOL    HW2 3253   1.662   1.778   3.587  0.1127 -0.5151 -0.0950
  681SOL     OW 3254   2.560   4.434   6.546  0.2392 -0.1919  0.1974
  681SOL    HW1 3255   2.492   4.368   6.530 -0.1347 -0.6384  3.0839
  681SOL    HW2 3256   2.635   4.385   6.580  0.2467  0.7117  1.6067
  682SOL     OW 3257   0.543   4.789   1.269 -0.0632 -0.3318  0.5747
  682SOL    HW1 3258   0.628   4.831   1.259 -0.5585  0.5533 -0.0496
  682SOL    HW2 3259   0.543   4.719   1.204 -0.1919  0.3169 -0.1335
  683SOL     OW 3260   3.823   0.285   4.540 -0.4112 -0.0022 -0.5300
  683SOL    HW1 3261   3.791   0.361   4.588 -0.8685  0.4466 -1.5081
  683SOL    HW2 3262   3.839   0.218   4.607  1.0052  1.2788  0.4743
  684SOL     OW 3263   3.291   1.061   5.581 -0.8210  0.4252 -0.1499
  684SOL    HW1 3264   3.306   0.998   5.511 -0.6543 -0.2023  0.4357
  684SOL    HW2 3265   3.214   1.110   5.554 -0.2514  0.7793 -1.1824
  685SOL     OW 3266   0.760   1.553   1.668 -0.1169 -0.2917 -0.1429
  685SOL    HW1 3267   0.770   1.605   1.588 -1.4135  1.1115  0.5645
  685SOL    HW2 3268   0.680   1.502   1.653 -0.3280 -0.0709  0.2445
  686SOL     OW 3269   2.269   4.474   1.941 -1.0738  0.3131 -0.1173
  686SOL    HW1 3270   2.269   4.549   2.000 -0.9465  0.9515 -0.9110
  686SOL    HW2 3271   2.361   4.463   1.915 -1.4529  1.7864 -2.3292
  687SOL     OW 3272   5.360   3.036   5.203 -0.1729  0.1007 -0.3676
  687SOL    HW1 3273   5.278   2.986   5.208  0.0268 -0.3030 -1.0455
  687SOL    HW2 3274   5.404   3.016   5.286 -0.9278  0.6299  0.1724
  688SOL     OW 3275   3.199   1.234   3.024 -0.0251 -0.5391 -0.2028
  688SOL    HW1 3276   3.198   1.320   3.066  0.2892 -0.5681 -0.1297
  688SOL    HW2 3277   3.246   1.248   2.942  0.1252 -0.6629 -0.1388
  689SOL     OW 3278   5.571   5.632   4.093  0.0061  0.2014  0.2017
  689SOL    HW1 3279   5.651   5.593   4.127 -0.2732 -0.8898 -0.3457
  689SOL    HW2 3280   5.569   5.720   4.130  1.2727  0.1164  0.4946
  690SOL     OW 3281   1.559   2.773   4.218  0.0018 -0.3285 -0.2049
  690SOL    HW1 3282   1.583   2.865   4.223 -0.6908 -0.1825  0.6104
  690SOL    HW2 3283   1.643   2.727   4.219  0.4247  0.3013 -1.8762
  691SOL     OW 3284   2.754   6.552   2.596 -0.5090  0.6142  0.4627
  691SOL    HW1 3285   2.739   6.603   2.516  1.5429 -0.2229 -0.5253
  691SOL    HW2 3286   2.808   6.478   2.567  1.1460  0.8202  2.7805
  692SOL     OW 3287   4.633   5.362   4.281  0.6715  0.0601 -0.2658
  692SOL    HW1 3288   4.563   5.337   4.221 -0.5285 -0.2433  1.2208
  692SOL    HW2 3289   4.614   5.452   4.305  0.7058 -0.0661  0.2486
  693SOL     OW 3290   4.025   3.145   2.428  0.4896  0.5770 -0.4479
  693SOL    HW1 3291   4.063   3.199   2.359 -2.1172  2.6782 -0.4331
  693SOL    HW2 3292   4.009   3.206   2.500  0.6806 -1.0063  0.9955
  694SOL     OW 3293   2.812   5.009   0.175 -0.1632 -0.1326 -0.5281
  694SOL    HW1 3294   2.750   5.078   0.199  0.4466  0.4457 -0.5817
  694SOL    HW2 3295   2.781   4.977   0.090 -0.2764  0.2838 -0.6435
  695SOL     OW 3296   1.192   4.806   2.525  0.2055 -0.3153  0.6365
  695SOL    HW1 3297   1.176   4.740   2.593  0.0547 -2.2072 -1.1233
  695SOL    HW2 3298   1.253   4.763   2.464 -2.3760 -0.1655 -2.2944
  696SOL     OW 3299   2.177   6.585   1.591  0.1289 -0.3277  0.2121
  696SOL    HW1 3300   2.104   6.523   1.592 -0.2585  0.1168  0.0123
  696SOL    HW2 3301   2.135   6.671   1.597  0.6535 -0.0817  0.3729
  697SOL     OW 3302   0.598   5.883   2.132  0.4932  0.0950  0.0765
  697SOL    HW1 3303   0.643   5.893   2.049 -1.7193  0.7974 -1.1189
  697SOL    HW2 3304   0.538   5.810   2.119 -1.2970  1.4506  0.3300
  698SOL     OW 3305   4.487   4.118   4.001 -0.2463 -0.6312 -0.2457
  698SOL    HW1 3306   4.430   4.195   4.001  1.2290  0.5521 -2.3882
  698SOL    HW2 3307   4.537   4.125   4.082  0.4873  1.1853 -0.8151
  699SOL     OW 3308   1.608   5.654   3.240  0.2998 -0.0651 -0.3390
  699SOL    HW1 3309   1.686   5.709   3.232 -0.6142  1.2244 -0.6263
  699SOL    HW2 3310   1.630   5.574   3.192  1.2860  0.4587 -0.7866
  700SOL     OW 3311   4.111   3.805   1.577  0.3799 -0.0321  0.3899
  700SOL    HW1 3312   4.183   3.745   1.559  0.2490 -0.7327  2.0923
  700SOL    HW2 3313   4.034   3.749   1.591 -0.1631  0.6274  0.1539
  701SOL     OW 3314   3.163   6.026   0.956  0.3141  0.1117  0.5904
  701SOL    HW1 3315   3.192   6.094   0.895 -1.7790  1.4127  0.9440
  701SOL    HW2 3316   3.069   6.019   0.941  0.2036 -1.4765  1.8055
  702SOL     OW 3317   3.581   4.644   5.601  0.7497  0.1538  0.8812
  702SOL    HW1 3318   3.652   4.579   5.605 -0.2432 -1.0121  0.4341
  702SOL    HW2 3319   3.521   4.618   5.671 -0.7702 -0.8258 -0.6989
  703SOL     OW 3320   4.784   1.275   0.504  0.1029  0.0796 -0.6812
  703SOL    HW1 3321   4.749   1.299   0.590  0.2611  1.3610 -0.9558
  703SOL    HW2 3322   4.871   1.240   0.523  1.2337  2.7569 -0.4644
  704SOL     OW 3323   2.031   3.879   4.724 -0.0643  0.1765 -0.1082
  704SOL    HW1 3324   2.034   3.946   4.793 -1.2431  0.3657 -0.2233
  704SOL    HW2 3325   2.115   3.889   4.678  0.2927  0.7521  0.6391
  705SOL     OW 3326   0.963   3.281   5.592  0.0244  0.0053  0.4689
  705SOL    HW1 3327   0.903   3.354   5.583  1.0335  0.9146  0.9323
  705SOL    HW2 3328   0.949   3.248   5.681 -1.7211 -1.5815 -0.3154
  706SOL     OW 3329   0.760   2.582   5.776 -0.1794  0.2344  0.1245
  706SOL    HW1 3330   0.682   2.616   5.731  0.7666  1.8952 -0.3389
  706SOL    HW2 3331   0.796   2.517   5.716 -0.6060  0.2421 -0.1452
  707SOL     OW 3332   1.416   0.921   6.128 -0.1265  0.4255  0.5681
  707SOL    HW1 3333   1.379   0.852   6.182 -0.8188  2.2878  2.6213
  707SOL    HW2 3334   1.490   0.880   6.084 -0.9985 -1.7994  1.0469
  708SOL     OW 3335   3.349   0.991   6.645 -0.4102 -0.1548 -0.0973
  708SOL    HW1 3336   3.364   1.028   6.733  0.1398 -0.0291 -0.2401
  708SOL    HW2 3337   3.359   1.065   6.586  3.4811 -0.9014 -0.6661
  709SOL     OW 3338   6.277   5.569   5.037  0.2706  0.0719  0.1513
  709SOL    HW1 3339   6.307   5.513   5.109  0.1594 -0.3196 -0.1019
  709SOL    HW2 3340   6.211   5.516   4.993 -0.9378  1.0013  0.8117
  710SOL     OW 3341   1.548   5.537   2.155 -0.1066 -0.2526  0.2931
  710SOL    HW1 3342   1.547   5.591   2.234 -2.9740  1.5176 -0.7793
  710SOL    HW2 3343   1.500   5.588   2.090  0.9740 -2.2034 -2.2393
  711SOL     OW 3344   5.420   1.479   4.875 -0.5878 -0.1792 -0.0136
  711SOL    HW1 3345   5.349   1.482   4.810 -0.8035  0.9791  0.2408
  711SOL    HW2 3346   5.431   1.571   4.901  0.7484 -0.3954  0.2359
  712SOL     OW 3347   4.170   2.251   4.961  0.0700 -0.0489 -0.1737
  712SOL    HW1 3348   4.102   2.184   4.950  1.8727 -1.9680 -0.3104
  712SOL    HW2 3349   4.213   2.228   5.043  0.2017  1.4737  0.2032
  713SOL     OW 3350   5.740   2.126   6.571 -0.1188 -0.4605 -0.3585
  713SOL    HW1 3351   5.664   2.113   6.628  1.3656 -0.6913  1.6768
  713SOL    HW2 3352   5.736   2.218   6.547  0.5447  0.3577  2.2813
  714SOL     OW 3353   1.885   3.740   5.613  0.5085 -0.2620  0.5437
  714SOL    HW1 3354   1.916   3.721   5.701  1.7695 -1.0889 -0.0505
  714SOL    HW2 3355   1.838   3.823   5.622  2.6426  0.9264  1.5776
  715SOL     OW 3356   2.944   2.502   6.398  0.6833  0.6120 -0.0612
  715SOL    HW1 3357   2.927   2.596   6.393 -0.5303  0.3430 -1.3955
  715SOL    HW2 3358   2.879   2.470   6.461 -0.3184  0.3702 -1.1952
  716SOL     OW 3359   3.694   0.129   5.395  0.1774  0.5526  0.5159
  716SOL    HW1 3360   3.671   0.039   5.417 -0.2761  0.8014  1.0775
  716SOL    HW2 3361   3.613   0.168   5.364  0.1992  0.9889  1.0079
  717SOL     OW 3362   3.855   5.062   0.197 -0.5570 -0.1824  0.3845
  717SOL    HW1 3363   3.873   5.127   0.265 -2.5566  0.7742  0.0906
  717SOL    HW2 3364   3.821   4.986   0.244  0.1789 -0.3795  0.6053
  718SOL     OW 3365   6.500   0.566   5.358  0.1846  0.4292  0.5689
  718SOL    HW1 3366   6.481   0.530   5.444  0.4777 -0.5949  0.2200
  718SOL    HW2 3367   6.419   0.610   5.331  0.0448  0.6211  1.2901
  719SOL     OW 3368   6.408   4.650   5.999 -0.2049  0.5857  0.0075
  719SOL    HW1 3369   6.497   4.656   5.964  0.1085  0.8299  0.8442
  719SOL    HW2 3370   6.417   4.597   6.078 -0.9126  0.0561 -0.2522
  720SOL     OW 3371   4.845   6.069   3.075  0.0476  0.0714  0.4430
  720SOL    HW1 3372   4.805   6.069   2.988 -0.7807  1.7333  0.7807
  720SOL    HW2 3373   4.939   6.080   3.058  0.0199 -0.6768 -0.2586
  721SOL     OW 3374   5.453   0.222   5.342  0.6048 -0.0465  0.0888
  721SOL    HW1 3375   5.368   0.203   5.381  0.1993  0.8487 -0.3191
  721SOL    HW2 3376   5.471   0.312   5.367  0.7918  0.2247 -0.9537
  722SOL     OW 3377   2.079   5.335   5.365 -0.1712  0.2148  0.3709
  722SOL    HW1 3378   2.111   5.308   5.279  0.3330 -0.1278  0.6601
  722SOL    HW2 3379   2.026   5.413   5.348  2.0296  1.7268  0.0314
  723SOL     OW 3380   0.179   6.411   1.460 -0.6529  0.6377 -0.1656
  723SOL    HW1 3381   0.213   6.375   1.542  0.2834  0.8970 -0.4223
  723SOL    HW2 3382   0.090   6.438   1.480 -0.1880  1.3810  0.9815
  724SOL     OW 3383   6.648   5.775   3.851 -0.1609 -0.1752  0.0375
  724SOL    HW1 3384   6.604   5.705   3.900 -0.0830  0.1751  0.6219
  724SOL    HW2 3385   6.730   5.735   3.822  0.2062 -0.1293  0.9721
  725SOL     OW 3386   2.905   5.786   1.892 -0.0345 -0.3023 -0.4293
  725SOL    HW1 3387   2.968   5.727   1.931  0.0197 -0.1830 -0.3378
  725SOL    HW2 3388   2.957   5.861   1.862  0.0713 -0.8304 -1.6203
  726SOL     OW 3389   5.740   2.149   6.137 -0.3011 -0.2687  0.6310
  726SOL    HW1 3390   5.825   2.194   6.134 -1.0420  1.1197 -1.0449
  726SOL    HW2 3391   5.749   2.087   6.209  2.0774 -0.0541  0.5973
  727SOL     OW 3392   4.225   3.166   3.930  0.3806  0.1616 -0.3565
  727SOL    HW1 3393   4.178   3.180   3.847  0.9425 -0.8691 -0.8767
  727SOL    HW2 3394   4.160   3.125   3.987 -0.1752  1.3823 -0.0727
  728SOL     OW 3395   6.547   3.492   4.263  0.0750  0.2631 -0.0012
  728SOL    HW1 3396   6.559   3.397   4.261 -0.1717  0.1988  1.1497
  728SOL    HW2 3397   6.494   3.508   4.340  2.7585  1.6154  1.7139
  729SOL     OW 3398   3.680   2.354   0.415 -0.3692 -0.0540  0.3466
  729SOL    HW1 3399   3.757   2.297   0.418  1.0580  1.6257 -1.2794
  729SOL    HW2 3400   3.658   2.359   0.322 -0.5661  1.8289  0.4617
  730SOL     OW 3401   2.812   5.531   3.853  0.0681 -0.6149  0.4802
  730SOL    HW1 3402   2.726   5.568   3.831  0.8295  1.4828  0.7914
  730SOL    HW2 3403   2.814   5.530   3.949  0.9031  0.8075  0.5198
  731SOL     OW 3404   6.249   5.913   3.630  0.6323 -0.5458  0.4475
  731SOL    HW1 3405   6.224   5.954   3.713  1.6919  0.2111  0.4130
  731SOL    HW2 3406   6.338   5.883   3.645  0.5178 -1.1895 -0.1457
  732SOL     OW 3407   2.855   4.419   2.278 -0.2658 -0.3155 -0.2795
  732SOL    HW1 3408   2.888   4.335   2.246  0.7011  0.2138 -0.7286
  732SOL    HW2 3409   2.798   4.396   2.351 -0.4875 -1.3968 -0.7669
  733SOL     OW 3410   2.413   4.808   4.861  0.1635  0.4124 -0.0140
  733SOL    HW1 3411   2.382   4.897   4.880 -1.3967 -0.3501  1.2259
  733SOL    HW2 3412   2.342   4.768   4.811  0.9974 -0.0613 -0.8579
  734SOL     OW 3413   5.718   5.750   4.438 -0.7685  0.2019 -0.2956
  734SOL    HW1 3414   5.671   5.698   4.504 -1.9456  0.4124 -0.9446
  734SOL    HW2 3415   5.659   5.753   4.363 -0.5154  2.0326 -0.4722
  735SOL     OW 3416   3.116   5.705   5.879  0.3228  0.4155 -0.0097
  735SOL    HW1 3417   3.145   5.614   5.890 -1.1169  0.0235  0.7642
  735SOL    HW2 3418   3.074   5.727   5.962  0.5577  1.7650 -0.2322
  736SOL     OW 3419   2.273   0.746   0.077 -0.5254  0.5078 -0.0980
  736SOL    HW1 3420   2.201   0.718   0.134  0.2476 -1.1678  0.1458
  736SOL    HW2 3421   2.268   0.841   0.077 -1.0677  0.5497  2.1289
  737SOL     OW 3422   5.227   2.821   2.329  0.2894 -0.0801 -0.0482
  737SOL    HW1 3423   5.132   2.821   2.319 -0.0209  1.0697  2.1040
  737SOL    HW2 3424   5.261   2.804   2.241 -1.8899 -0.4143 -0.8885
  738SOL     OW 3425   1.335   5.082   1.318  0.3683  0.7668 -0.4621
  738SOL    HW1 3426   1.311   5.083   1.411 -0.0371  0.9763 -0.5637
  738SOL    HW2 3427   1.428   5.063   1.317  0.0566 -0.9028 -0.0771
  739SOL     OW 3428   4.391   5.199   2.854  0.1602 -0.0805 -0.3431
  739SOL    HW1 3429   4.462   5.227   2.796 -0.6566  1.7462 -0.5337
  739SOL    HW2 3430   4.414   5.237   2.939 -1.6428  2.5590 -0.9050
  740SOL     OW 3431   6.633   0.218   2.571 -0.0315  0.8090 -0.2060
  740SOL    HW1 3432   6.680   0.153   2.520 -0.1582  1.2779 -0.9428
  740SOL    HW2 3433   6.588   0.272   2.505 -0.6709  1.0661  0.4269
  741SOL     OW 3434   1.726   1.924   1.899  0.1013 -0.1500 -0.0409
  741SOL    HW1 3435   1.686   1.915   1.813  0.0295 -0.5279  0.0324
  741SOL    HW2 3436   1.670   1.985   1.946 -1.5708 -2.2034  0.7714
  742SOL     OW 3437   4.535   0.934   2.129 -0.3883 -0.4430  0.6489
  742SOL    HW1 3438   4.567   1.013   2.085 -0.8882  0.4173  1.7483
  742SOL    HW2 3439   4.488   0.968   2.206 -2.4200 -1.6935  0.0473
  743SOL     OW 3440   5.861   0.125   0.343  0.1164  0.0220 -0.2399
  743SOL    HW1 3441   5.792   0.115   0.410  0.6096  0.8597  0.4125
  743SOL    HW2 3442   5.860   0.042   0.296 -1.5080  0.1003 -0.4066
  744SOL     OW 3443   4.765   1.604   4.873  0.5045  0.8107  0.1698
  744SOL    HW1 3444   4.786   1.515   4.844  1.4164  1.1851 -0.3763
  744SOL    HW2 3445   4.727   1.593   4.960 -2.1962 -0.3581 -1.0134
  745SOL     OW 3446   4.717   5.426   2.262  0.7337 -0.2400 -0.2939
  745SOL    HW1 3447   4.648   5.470   2.213  0.4839 -1.0635 -0.7033
  745SOL    HW2 3448   4.783   5.494   2.279 -1.0567  1.0940  1.8704
  746SOL     OW 3449   4.054   0.000   5.237  0.3086  0.4213  0.7750
  746SOL    HW1 3450   4.072  -0.093   5.223 -2.7133 -0.5191  2.3388
  746SOL    HW2 3451   4.128   0.045   5.196  1.1296 -2.5811 -1.3915
  747SOL     OW 3452   1.543   5.514   6.421 -0.0398 -0.3805 -0.0727
  747SOL    HW1 3453   1.507   5.427   6.438 -0.3802 -0.5636 -1.5904
  747SOL    HW2 3454   1.492   5.546   6.346  0.6026  0.8081 -0.0102
  748SOL     OW 3455   3.862   6.544   3.739 -0.2038 -0.0473 -0.0052
  748SOL    HW1 3456   3.896   6.485   3.672  0.2163  1.8803 -1.5847
  748SOL    HW2 3457   3.803   6.490   3.791 -0.0067 -1.7946 -1.4989
  749SOL     OW 3458   5.953   5.348   2.242  0.9654 -0.2682  0.2168
  749SOL    HW1 3459   6.049   5.347   2.242  1.0221  0.9733  2.0842
  749SOL    HW2 3460   5.929   5.413   2.177  1.4657  0.7966  1.0724
  750SOL     OW 3461   0.408   2.162   3.804  0.3320  0.6204 -0.1133
  750SOL    HW1 3462   0.445   2.074   3.796 -0.3543 -0.1125  3.2615
  750SOL    HW2 3463   0.314   2.150   3.790  0.5279  1.4521 -2.6990
  751SOL     OW 3464   4.856   0.986   2.287 -0.2460  0.2080  0.0761
  751SOL    HW1 3465   4.873   1.017   2.198  0.2137 -1.6337 -0.5154
  751SOL    HW2 3466   4.940   0.995   2.332 -0.4154  0.9078  0.2561
  752SOL     OW 3467   4.830   6.440   2.096 -0.5083 -0.2405  0.2480
  752SOL    HW1 3468   4.870   6.527   2.102 -0.3652 -0.2834 -0.0566
  752SOL    HW2 3469   4.762   6.439   2.163 -0.0266 -0.1470  0.7418
  753SOL     OW 3470   2.909   4.925   5.557 -0.0708 -0.1079 -0.4423
  753SOL    HW1 3471   2.864   4.871   5.491  0.9783 -2.3958  0.6147
  753SOL    HW2 3472   2.978   4.969   5.508 -0.2043 -0.6407 -1.1372
  754SOL     OW 3473   1.058   5.727   2.478 -0.4235 -0.4471 -0.1316
  754SOL    HW1 3474   1.028   5.784   2.549  0.3276 -2.5965  2.0655
  754SOL    HW2 3475   1.143   5.762   2.452  0.3303 -0.8779  1.6435
  755SOL     OW 3476   0.486   4.630   3.209  0.0117 -0.1028  0.2586
  755SOL    HW1 3477   0.469   4.618   3.116  2.7360  1.8153 -0.5976
  755SOL    HW2 3478   0.477   4.725   3.222  0.9919 -0.1791  1.6498
  756SOL     OW 3479   2.908   0.850   5.150 -0.1529  0.5554  0.0308
  756SOL    HW1 3480   2.854   0.901   5.090 -0.2604  0.4263  0.0174
  756SOL    HW2 3481   2.874   0.761   5.143 -0.0199  0.4977  0.1166
  757SOL     OW 3482   6.122   5.551   0.213 -0.6377 -0.5425 -0.2710
  757SOL    HW1 3483   6.082   5.638   0.214  0.0366 -0.2248  0.4048
  757SOL    HW2 3484   6.216   5.568   0.223 -0.6514 -1.3994  1.9291
  758SOL     OW 3485   2.864   2.089   3.677  0.4113 -0.1122  0.2261
  758SOL    HW1 3486   2.855   2.184   3.672  1.7384  0.1449  1.7300
  758SOL    HW2 3487   2.932   2.068   3.612 -0.2312 -0.1168 -0.4572
  759SOL     OW 3488   0.254   4.476   1.439  0.0379 -0.3346 -0.1009
  759SOL    HW1 3489   0.292   4.561   1.459  1.1657 -0.9004  0.2097
  759SOL    HW2 3490   0.255   4.429   1.522 -1.3960 -0.3619 -0.0679
  760SOL     OW 3491   1.266   4.842   3.097 -0.3268  0.0525  0.0129
  760SOL    HW1 3492   1.335   4.907   3.093 -0.0083 -0.0902  2.2416
  760SOL    HW2 3493   1.185   4.891   3.082 -0.0104  0.7830  0.6796
  761SOL     OW 3494   0.631   5.388   5.916 -0.0034 -0.2207  0.1547
  761SOL    HW1 3495   0.580   5.438   5.852  1.4918 -0.0929 -1.0105
  761SOL    HW2 3496   0.668   5.315   5.865  0.6545 -0.5186  1.0336
  762SOL     OW 3497   3.541   5.354   5.598 -0.1702  0.2062 -0.2487
  762SOL    HW1 3498   3.556   5.271   5.553 -1.1776  0.5422 -1.2667
  762SOL    HW2 3499   3.495   5.331   5.678 -0.8341 -0.1817 -0.7383
  763SOL     OW 3500   3.628   3.685   1.110  0.4364  0.0433  0.0716
  763SOL    HW1 3501   3.594   3.598   1.130 -0.6220  0.2090 -0.8509
  763SOL    HW2 3502   3.561   3.723   1.052  1.6386  0.8588 -0.8262
  764SOL     OW 3503   3.500   5.859   3.968  0.1547  0.5597  0.3581
  764SOL    HW1 3504   3.567   5.925   3.956  0.5155  0.1369  0.0192
  764SOL    HW2 3505   3.502   5.839   4.062 -0.5047  1.5917  0.6130
  765SOL     OW 3506   0.897   2.291   4.325  0.0009 -0.1291 -0.6544
  765SOL    HW1 3507   0.963   2.285   4.256  0.1001 -0.3078 -0.5442
  765SOL    HW2 3508   0.815   2.266   4.283  0.2791 -1.5880 -0.3823
  766SOL     OW 3509   4.832   1.063   6.062 -0.4180 -0.0901  0.6142
  766SOL    HW1 3510   4.841   0.985   6.117  0.0435 -0.4436  0.0507
  766SOL    HW2 3511   4.912   1.113   6.079  0.8739 -1.3148 -1.4240
  767SOL     OW 3512   2.985   1.766   5.640 -0.8933 -0.8149 -0.2777
  767SOL    HW1 3513   3.040   1.830   5.595  0.6790 -2.1641 -0.3655
  767SOL    HW2 3514   2.925   1.734   5.573 -0.8310 -0.3738 -0.5464
  768SOL     OW 3515   3.582   2.980   6.636 -0.1837  0.1402 -0.0658
  768SOL    HW1 3516   3.510   2.929   6.672 -0.9812  0.3991 -1.2530
  768SOL    HW2 3517   3.649   2.977   6.704 -1.4271  0.1765  1.2060
  769SOL     OW 3518   5.891   1.144   2.099  0.3491 -0.4573 -0.0599
  769SOL    HW1 3519   5.905   1.207   2.028  0.0340 -0.1216  0.1724
  769SOL    HW2 3520   5.812   1.175   2.144  0.3554 -0.8552  0.2341
  770SOL     OW 3521   5.095   0.507   5.342  0.7373  0.2469 -0.2000
  770SOL    HW1 3522   5.044   0.426   5.336  2.5566 -1.1155  1.3375
  770SOL    HW2 3523   5.029   0.577   5.344 -0.8500 -1.0556 -2.6484
  771SOL     OW 3524   1.329   4.464   4.174  0.6472  0.2469 -0.5278
  771SOL    HW1 3525   1.282   4.431   4.250  3.0450  0.3030  1.0800
  771SOL    HW2 3526   1.387   4.532   4.209  2.6263 -0.4904 -2.1760
  772SOL     OW 3527   1.147   3.911   2.766 -0.1756  0.7599 -0.1326
  772SOL    HW1 3528   1.208   3.840   2.746 -0.2475  1.1781 -1.9218
  772SOL    HW2 3529   1.064   3.883   2.728 -0.3296  1.5640 -0.4080
  773SOL     OW 3530   4.327   0.068   5.212 -0.7484 -0.2980  0.5331
  773SOL    HW1 3531   4.349   0.106   5.127  2.7393 -0.0790  1.3736
  773SOL    HW2 3532   4.361  -0.021   5.208 -0.5445 -0.2888  1.6632
  774SOL     OW 3533   2.418   0.432   6.021  0.6938  0.4395  0.1809
  774SOL    HW1 3534   2.418   0.527   6.032  1.6544  0.2650  2.0807
  774SOL    HW2 3535   2.343   0.402   6.071  1.9205  0.0422  1.8852
  775SOL     OW 3536   2.156   3.345   5.589 -0.2565  0.2682  0.1649
  775SOL    HW1 3537   2.095   3.278   5.561  0.1642 -0.7691  1.6003
  775SOL    HW2 3538   2.228   3.341   5.526 -1.0189  0.5555 -0.7341
  776SOL     OW 3539   3.597   2.755   4.271  0.6868  0.2323  0.1372
  776SOL    HW1 3540   3.522   2.803   4.307  1.1021 -0.7920  2.5441
  776SOL    HW2 3541   3.558   2.680   4.227  0.2370 -0.6016  1.8486
  777SOL     OW 3542   2.429   0.000   4.380  1.0215  0.4165 -0.0718
  777SOL    HW1 3543   2.376  -0.021   4.303  1.3481  1.3102 -0.5532
  777SOL    HW2 3544   2.491  -0.073   4.387 -1.2543 -1.5179  1.4744
  778SOL     OW 3545   0.908   3.240   4.718 -0.0553 -0.0294 -0.0747
  778SOL    HW1 3546   0.999   3.246   4.687 -0.0228 -0.0284  0.0198
  778SOL    HW2 3547   0.916   3.229   4.813 -0.1679  0.7459  0.0345
  779SOL     OW 3548   2.876   2.347   3.757 -0.2101 -0.4806 -0.5276
  779SOL    HW1 3549   2.941   2.416   3.774 -0.7248 -0.5680  2.3003
  779SOL    HW2 3550   2.893   2.281   3.825 -2.2842 -1.2010 -0.6352
  780SOL     OW 3551   5.576   5.604   4.632  0.1167 -0.6039  0.3805
  780SOL    HW1 3552   5.505   5.542   4.646 -1.8786  1.9395  2.4854
  780SOL    HW2 3553   5.619   5.611   4.717  0.5527  0.5672  0.0820
  781SOL     OW 3554   2.761   1.959   6.012 -0.3432 -0.1436  0.2604
  781SOL    HW1 3555   2.763   1.864   6.010 -1.6355 -0.1886 -0.6555
  781SOL    HW2 3556   2.669   1.981   5.996  0.0033  1.2582  0.0710
  782SOL     OW 3557   6.275   2.007   1.996  0.5453  0.4965 -0.8989
  782SOL    HW1 3558   6.266   2.055   2.078 -0.2928 -0.0577 -0.6595
  782SOL    HW2 3559   6.325   1.929   2.019  1.8377  1.1881 -1.2727
  783SOL     OW 3560   5.282   6.408   4.361 -0.2097  0.0809 -0.1394
  783SOL    HW1 3561   5.303   6.321   4.396  1.7285  1.0901  1.3741
  783SOL    HW2 3562   5.296   6.399   4.266  1.4391 -0.8804  0.1646
  784SOL     OW 3563   4.082   0.622   5.594  0.3970 -0.2870 -0.4876
  784SOL    HW1 3564   4.063   0.554   5.529  1.1117 -1.8581  0.8578
  784SOL    HW2 3565   4.038   0.591   5.673  0.3730  1.0776  0.0474
  785SOL     OW 3566   6.561   6.576   5.159 -0.1338  0.1867  0.0714
  785SOL    HW1 3567   6.499   6.617   5.098 -0.3141 -0.9310 -0.5072
  785SOL    HW2 3568   6.642   6.566   5.109 -0.3355 -0.8948 -0.0618
  786SOL     OW 3569   3.377   2.942   2.023 -0.5241 -0.2515  0.5022
  786SOL    HW1 3570   3.440   2.927   2.093  0.0909  0.2911  0.0746
  786SOL    HW2 3571   3.422   2.998   1.961 -1.0705 -0.6876 -0.3181
  787SOL     OW 3572   3.118   0.379   6.586  0.2627 -0.1588  0.2260
  787SOL    HW1 3573   3.115   0.324   6.664 -0.1897  0.6532  0.7941
  787SOL    HW2 3574   3.034   0.425   6.585 -0.2957 -1.1119 -1.4569
  788SOL     OW 3575   0.767   4.156   2.175  0.2535  0.7828  0.5070
  788SOL    HW1 3576   0.855   4.120   2.189 -0.0291 -0.5498 -0.8042
  788SOL    HW2 3577   0.782   4.247   2.150  1.2959  0.5233  0.1174
  789SOL     OW 3578   1.132   2.949   5.470  0.4776  0.4088 -0.0106
  789SOL    HW1 3579   1.207   2.948   5.530  1.1222  0.1681 -0.8019
  789SOL    HW2 3580   1.088   3.032   5.488  1.1062  0.6922  0.2619
  790SOL     OW 3581   4.075   5.681   5.569 -0.4052 -0.0852 -0.1669
  790SOL    HW1 3582   4.069   5.666   5.474 -0.1536  0.6338 -0.3045
  790SOL    HW2 3583   3.996   5.639   5.605 -0.7634  0.0716 -0.7508
  791SOL     OW 3584   0.455   5.450   4.378  0.3351  0.3003 -0.2632
  791SOL    HW1 3585   0.406   5.439   4.459  0.6530 -1.0542 -0.2284
  791SOL    HW2 3586   0.392   5.427   4.309  0.1355  1.2172 -0.4005
  792SOL     OW 3587   0.267   6.162   4.895  0.0561 -0.3808  0.2372
  792SOL    HW1 3588   0.237   6.145   4.806  0.4932 -1.1613  0.2277
  792SOL    HW2 3589   0.191   6.143   4.950 -0.3260  0.4496  0.0205
  793SOL     OW 3590   1.782   4.764   3.154 -0.2702 -0.2063 -0.0640
  793SOL    HW1 3591   1.779   4.694   3.218 -0.3197  1.2914  1.6664
  793SOL    HW2 3592   1.838   4.831   3.194 -1.5565  1.4381 -0.8641
  794SOL     OW 3593   2.100   0.603   1.067  0.0969  0.3367  0.4215
  794SOL    HW1 3594   2.035   0.532   1.060  0.7569 -0.2391  0.0635
  794SOL    HW2 3595   2.080   0.660   0.992  1.4628 -1.0812 -1.0946
  795SOL     OW 3596   0.878   4.619   1.308 -0.1790  0.0956  0.1535
  795SOL    HW1 3597   0.905   4.573   1.387 -0.9013  2.2816  1.7693
  795SOL    HW2 3598   0.952   4.676   1.287  0.0920 -0.6128 -0.9236
  796SOL     OW 3599   3.244   5.264   2.541 -0.3157 -0.0885 -1.0115
  796SOL    HW1 3600   3.221   5.190   2.486 -0.8124  0.4288 -1.5059
  796SOL    HW2 3601   3.328   5.240   2.581 -0.5152 -0.9430 -1.1035
  797SOL     OW 3602   4.584   2.267   5.177 -0.2727 -0.0978 -0.1906
  797SOL    HW1 3603   4.529   2.340   5.147 -2.6050 -1.2536  1.0580
  797SOL    HW2 3604   4.557   2.193   5.123  0.5703 -0.5353 -0.0172
  798SOL     OW 3605   6.537   0.415   3.330 -0.2094 -0.1113 -0.4126
  798SOL    HW1 3606   6.461   0.390   3.383 -0.8831  2.7155  0.1355
  798SOL    HW2 3607   6.508   0.402   3.239 -0.9246 -0.1971 -0.1851
  799SOL     OW 3608   1.100   5.126   3.411  0.3138  0.0678 -0.3261
  799SOL    HW1 3609   1.152   5.104   3.334  1.3303  1.2839 -0.0304
  799SOL    HW2 3610   1.109   5.221   3.420 -1.8230  0.3087 -0.1291
  800SOL     OW 3611   2.150   5.942   2.697 -0.5366  0.6894  0.3798
  800SOL    HW1 3612   2.217   5.919   2.633 -0.2071 -0.3886  1.1033
  800SOL    HW2 3613   2.093   5.865   2.702 -2.2083  1.7845 -0.6548
  801SOL     OW 3614   4.224   6.030   1.755  0.2808 -0.0861  0.3119
  801SOL    HW1 3615   4.241   5.998   1.844  2.4043  2.1216  0.7976
  801SOL    HW2 3616   4.259   6.119   1.754 -2.5819  1.1704 -1.8396
  802SOL     OW 3617   5.986   2.384   4.889 -0.0942  0.4862 -0.4072
  802SOL    HW1 3618   5.913   2.445   4.901 -0.6787 -0.2813 -0.0105
  802SOL    HW2 3619   6.041   2.426   4.822 -0.3170  1.5910  0.0772
  803SOL     OW 3620   1.965   2.777   5.601  0.4949  0.1813 -0.6994
  803SOL    HW1 3621   1.994   2.793   5.511 -0.0492 -1.3029 -1.1745
  803SOL    HW2 3622   1.935   2.686   5.600  0.0788  0.2782  0.8868
  804SOL     OW 3623   0.913   4.353   1.007 -0.2821 -0.0348  0.2214
  804SOL    HW1 3624   0.973   4.336   1.079  2.1235 -0.4415 -1.7179
  804SOL    HW2 3625   0.909   4.448   1.000  0.8495  0.0122 -0.1015
  805SOL     OW 3626   5.516   0.496   5.431 -0.0227  0.1666  0.4774
  805SOL    HW1 3627   5.564   0.472   5.510 -0.6046 -0.2856  0.7028
  805SOL    HW2 3628   5.453   0.561   5.459  0.5919  0.9213  0.1392
  806SOL     OW 3629   3.603   1.700   0.546 -0.0872  0.0665  0.3014
  806SOL    HW1 3630   3.606   1.645   0.624  2.1326  0.5314  0.5949
  806SOL    HW2 3631   3.635   1.643   0.476 -2.4679 -0.4901 -0.4582
  807SOL     OW 3632   4.934   2.722   4.706  0.0713  0.1931  0.4673
  807SOL    HW1 3633   4.923   2.763   4.621  0.5345 -0.9264 -0.1538
  807SOL    HW2 3634   5.026   2.734   4.728 -0.0897  0.6606  0.9232
  808SOL     OW 3635   1.314   3.708   6.228 -0.2412 -0.3747  0.1914
  808SOL    HW1 3636   1.323   3.726   6.135  1.0840 -0.3462  0.3154
  808SOL    HW2 3637   1.247   3.639   6.233  0.2288 -0.9197 -0.8272
  809SOL     OW 3638   6.412   2.451   6.506 -0.3015 -0.2145  0.0090
  809SOL    HW1 3639   6.354   2.399   6.562  0.8350  0.5587  2.0162
  809SOL    HW2 3640   6.392   2.542   6.530  1.9467  0.0769  1.1011
  810SOL     OW 3641   2.270   6.437   5.704  0.4828  0.3478  0.9056
  810SOL    HW1 3642   2.359   6.411   5.679  0.1343  0.1058 -0.1112
  810SOL    HW2 3643   2.232   6.358   5.741 -0.8232 -0.9865 -2.8463
  811SOL     OW 3644   4.159   2.457   1.234  0.5360  0.2201  0.0446
  811SOL    HW1 3645   4.079   2.497   1.198  0.8684  1.1768  0.3481
  811SOL    HW2 3646   4.181   2.388   1.171  0.0713  0.6517 -0.6078
  812SOL     OW 3647   2.820   0.160   6.586 -0.3125 -0.0268 -0.4398
  812SOL    HW1 3648   2.726   0.150   6.603 -0.2765  1.0273  0.5691
  812SOL    HW2 3649   2.825   0.229   6.520 -0.2383  1.2809  0.8520
  813SOL     OW 3650   4.000   5.249   2.805 -0.0109  0.0806 -0.7855
  813SOL    HW1 3651   4.058   5.291   2.868  0.0881  0.3607 -1.0629
  813SOL    HW2 3652   4.022   5.156   2.811 -2.5797 -0.5038  2.3495
  814SOL     OW 3653   0.076   0.278   4.175 -0.3262  0.5036  0.3037
  814SOL    HW1 3654   0.074   0.263   4.269  0.8045  1.4018  0.4900
  814SOL    HW2 3655   0.169   0.278   4.152 -0.5793  0.3858 -0.8019
  815SOL     OW 3656   1.265   3.264   5.831 -0.2183 -0.1402 -0.5104
  815SOL    HW1 3657   1.198   3.328   5.855 -0.3113 -0.0141 -1.0862
  815SOL    HW2 3658   1.333   3.316   5.787 -0.3657 -0.4563 -1.1226
  816SOL     OW 3659   1.164   3.568   3.776  0.0806  0.3929  0.7861
  816SOL    HW1 3660   1.223   3.639   3.748 -0.1526  0.4186  0.3478
  816SOL    HW2 3661   1.076   3.603   3.760 -0.0285 -0.2351 -0.0624
  817SOL     OW 3662   1.852   1.109   2.824 -0.0937  0.3074 -0.4443
  817SOL    HW1 3663   1.929   1.167   2.827 -0.1651  0.3904 -0.0462
  817SOL    HW2 3664   1.852   1.066   2.910  0.2498 -0.6755 -0.9206
  818SOL     OW 3665   3.461   4.765   2.842 -0.0665 -0.2173 -0.1156
  818SOL    HW1 3666   3.548   4.766   2.803  0.0770  1.0930  0.1668
  818SOL    HW2 3667   3.442   4.673   2.858  1.6315 -0.4760  0.6037
  819SOL     OW 3668   2.625   5.205   4.713  0.4509 -1.0914  0.2022
  819SOL    HW1 3669   2.545   5.176   4.670  0.6676 -1.0102 -0.2620
  819SOL    HW2 3670   2.599   5.280   4.766  0.7432  0.7892 -2.1934
  820SOL     OW 3671   4.825   0.891   4.281  0.2075  0.3948  0.4940
  820SOL    HW1 3672   4.868   0.837   4.215 -0.4909  0.1403  0.2466
  820SOL    HW2 3673   4.769   0.951   4.231 -0.8623 -0.2594  0.8683
  821SOL     OW 3674   3.428   3.995   4.170  0.5498  0.1305 -0.0963
  821SOL    HW1 3675   3.509   3.952   4.145 -0.7273 -1.5845 -1.6063
  821SOL    HW2 3676   3.366   3.970   4.101 -1.7580 -0.2079  1.9669
  822SOL     OW 3677   5.052   0.066   5.860 -0.5406  0.1847  0.4174
  822SOL    HW1 3678   5.029  -0.014   5.813  1.5929 -0.1489 -0.1875
  822SOL    HW2 3679   5.118   0.037   5.923 -0.6114  1.2811  1.0106
  823SOL     OW 3680   3.526   1.204   6.494  0.4398 -0.0540 -0.2267
  823SOL    HW1 3681   3.543   1.287   6.450  1.8930  0.1224  0.6069
  823SOL    HW2 3682   3.540   1.138   6.426  0.6343  0.3163 -0.5501
  824SOL     OW 3683   3.503   5.967   4.225  0.2365  0.5924 -0.1473
  824SOL    HW1 3684   3.434   5.917   4.268 -0.2167  1.4360  0.1248
  824SOL    HW2 3685   3.531   6.031   4.291  1.8430 -0.2459  0.0283
  825SOL     OW 3686   1.456   5.136   5.809 -0.5884  0.1511 -0.8144
  825SOL    HW1 3687   1.448   5.167   5.900 -3.8573  0.5009 -1.0852
  825SOL    HW2 3688   1.461   5.041   5.816  0.4153  0.2393 -0.2387
  826SOL     OW 3689   2.991   6.313   5.206  0.5009  0.2862 -0.2493
  826SOL    HW1 3690   2.977   6.221   5.187  0.2537  0.5360 -1.3467
  826SOL    HW2 3691   2.978   6.321   5.301  1.1716 -0.9054 -0.0436
  827SOL     OW 3692   3.367   4.961   5.412  0.2330 -0.1408  0.1067
  827SOL    HW1 3693   3.440   4.938   5.469 -0.3543  0.0743  0.9563
  827SOL    HW2 3694   3.409   4.990   5.331  1.0453 -1.3387  0.0835
  828SOL     OW 3695   0.886   0.498   6.091 -0.4006  0.4253 -0.0575
  828SOL    HW1 3696   0.909   0.473   6.001 -2.6267  0.1484 -0.6132
  828SOL    HW2 3697   0.824   0.431   6.119 -0.7394  1.2425  1.1996
  829SOL     OW 3698   5.513   5.169   2.408  0.1962 -0.3324  0.7786
  829SOL    HW1 3699   5.606   5.165   2.430  0.0094 -1.0741  1.5319
  829SOL    HW2 3700   5.470   5.121   2.480 -0.5739 -1.8413 -0.6339
  830SOL     OW 3701   6.425   5.336   6.352 -0.4970  0.5279  0.2081
  830SOL    HW1 3702   6.429   5.248   6.389  2.3028 -0.2322 -1.5987
  830SOL    HW2 3703   6.500   5.381   6.391  0.5981  0.6988 -1.9477
  831SOL     OW 3704   1.477   2.604   5.201 -0.1601 -0.3923  0.2107
  831SOL    HW1 3705   1.551   2.590   5.142  0.2178  1.3303  0.2322
  831SOL    HW2 3706   1.428   2.522   5.197  0.9317 -1.0331 -0.9487
  832SOL     OW 3707   1.896   3.756   2.153  0.0772 -0.3265 -0.4233
  832SOL    HW1 3708   1.895   3.821   2.083 -0.5269 -0.3741 -0.4638
  832SOL    HW2 3709   1.924   3.675   2.110 -0.9880 -0.5233 -0.7687
  833SOL     OW 3710   3.647   4.870   2.172 -0.1747  0.5668  0.2865
  833SOL    HW1 3711   3.710   4.922   2.122 -1.4892  0.4975 -1.5831
  833SOL    HW2 3712   3.687   4.783   2.179 -0.5496  0.1219 -2.0982
  834SOL     OW 3713   6.605   5.615   2.337  0.4716 -0.2054  1.1077
  834SOL    HW1 3714   6.632   5.580   2.422  1.2565 -0.2150  0.8549
  834SOL    HW2 3715   6.660   5.691   2.323 -1.0096  0.9975  1.5077
  835SOL     OW 3716   1.127   6.449   4.611 -0.0132  0.4964  0.1221
  835SOL    HW1 3717   1.033   6.460   4.596  0.1770 -0.0328 -1.7340
  835SOL    HW2 3718   1.168   6.516   4.556  0.7263 -0.8088 -1.0025
  836SOL     OW 3719   4.936   4.295   2.611  0.7420  0.1423 -0.0480
  836SOL    HW1 3720   4.852   4.282   2.654 -0.1945 -0.2616 -1.9003
  836SOL    HW2 3721   4.932   4.385   2.578 -0.5658 -0.9575 -3.2674
  837SOL     OW 3722   4.680   6.292   6.480 -0.1463  0.1552 -0.4691
  837SOL    HW1 3723   4.740   6.339   6.538 -2.0855 -0.2788  2.0696
  837SOL    HW2 3724   4.735   6.230   6.433  1.4687 -0.0205  1.5322
  838SOL     OW 3725   1.582   2.796   2.522 -0.6293 -0.2372  0.1532
  838SOL    HW1 3726   1.513   2.734   2.494  1.1442 -2.0589 -0.4252
  838SOL    HW2 3727   1.539   2.882   2.518 -2.8525 -1.2751 -0.2204
  839SOL     OW 3728   3.460   0.162   6.484  0.6988 -0.2455 -0.0713
  839SOL    HW1 3729   3.402   0.131   6.554 -0.2560  1.5152 -0.0336
  839SOL    HW2 3730   3.508   0.235   6.524 -0.3818  1.2649 -1.4161
  840SOL     OW 3731   1.830   3.946   4.524 -0.7266 -0.6474 -0.1468
  840SOL    HW1 3732   1.765   3.879   4.502 -0.0796 -1.1503 -0.5340
  840SOL    HW2 3733   1.885   3.905   4.591 -0.1850 -0.5903 -0.5516
  841SOL     OW 3734   2.922   3.887   1.121  0.0853 -0.2268 -0.3117
  841SOL    HW1 3735   2.981   3.961   1.106  1.2579 -0.5699  2.0738
  841SOL    HW2 3736   2.927   3.835   1.041  2.8040 -0.0486 -0.3337
  842SOL     OW 3737   5.577   2.350   1.540  0.1370 -0.6347  0.1652
  842SOL    HW1 3738   5.618   2.309   1.464 -1.5536 -0.0375 -1.1514
  842SOL    HW2 3739   5.506   2.403   1.503 -1.7123 -1.4861  2.2756
  843SOL     OW 3740   3.608   4.566   0.269 -0.5260 -0.0007  0.8366
  843SOL    HW1 3741   3.580   4.638   0.212  1.2668  1.6997  1.9719
  843SOL    HW2 3742   3.649   4.503   0.210  0.5044  1.3123  0.1027
  844SOL     OW 3743   1.435   2.333   6.124  0.5801 -0.2813 -0.1309
  844SOL    HW1 3744   1.362   2.367   6.073 -2.0517 -0.3633  3.2185
  844SOL    HW2 3745   1.404   2.249   6.157  3.2994 -1.5982 -0.6854
  845SOL     OW 3746   1.042   5.351   2.233  0.0900 -0.0867 -0.5523
  845SOL    HW1 3747   1.033   5.369   2.327  1.5060  0.7554 -0.5544
  845SOL    HW2 3748   1.083   5.264   2.229  3.8977  1.5078 -0.2074
  846SOL     OW 3749   1.583   3.484   4.948  0.4217  0.3927 -0.0202
  846SOL    HW1 3750   1.598   3.509   5.040 -1.6372  0.9995  0.1931
  846SOL    HW2 3751   1.555   3.565   4.906 -0.5269 -0.2795 -0.7245
  847SOL     OW 3752   1.321   5.707   1.490  0.1226  0.1415  0.1861
  847SOL    HW1 3753   1.308   5.787   1.541 -0.0699 -0.3480  0.9239
  847SOL    HW2 3754   1.416   5.702   1.478  0.3462 -0.5274  1.8603
  848SOL     OW 3755   4.192   6.536   5.525  1.0330 -0.3144 -0.0746
  848SOL    HW1 3756   4.229   6.461   5.479  0.0969 -0.3171 -0.8524
  848SOL    HW2 3757   4.268   6.593   5.543  1.7025 -1.2715  0.2425
  849SOL     OW 3758   2.935   2.081   1.443  0.6164 -0.3390 -0.5083
  849SOL    HW1 3759   3.009   2.032   1.480  0.1313  0.2454  1.3436
  849SOL    HW2 3760   2.861   2.019   1.446  0.7457 -0.5531 -1.3168
  850SOL     OW 3761   3.590   5.329   3.793  0.1377  0.0731 -0.0056
  850SOL    HW1 3762   3.677   5.364   3.779 -0.3130  0.9032 -0.8155
  850SOL    HW2 3763   3.531   5.389   3.748 -0.8335 -0.6433  0.2468
  851SOL     OW 3764   6.650   3.403   3.522  0.2195 -0.6204  0.4002
  851SOL    HW1 3765   6.717   3.342   3.553  0.4514 -0.3682  0.3936
  851SOL    HW2 3766   6.697   3.485   3.508  0.3736 -0.9971 -1.6649
  852SOL     OW 3767   1.181   3.971   0.344  0.2294 -0.1789 -0.4703
  852SOL    HW1 3768   1.256   4.029   0.353 -0.2327  0.5487 -1.2400
  852SOL    HW2 3769   1.132   4.005   0.270 -1.2854 -0.1750  0.4884
  853SOL     OW 3770   6.551   0.175   2.228 -0.0671 -0.1413  0.1385
  853SOL    HW1 3771   6.634   0.163   2.182  0.3220 -0.6497  0.9436
  853SOL    HW2 3772   6.508   0.089   2.222 -1.0961  0.4295 -1.2941
  854SOL     OW 3773   4.963   4.964   1.826  0.2144 -0.8230 -0.0142
  854SOL    HW1 3774   4.877   4.937   1.860 -0.6138 -0.5666 -1.7831
  854SOL    HW2 3775   4.947   4.980   1.733  1.8946  0.5271 -0.1039
  855SOL     OW 3776   5.423   4.562   4.982 -0.0769  0.0783 -0.8712
  855SOL    HW1 3777   5.506   4.603   4.959  0.1069 -0.2761 -0.8492
  855SOL    HW2 3778   5.447   4.480   5.025 -0.4214  0.6790  0.5129
  856SOL     OW 3779   3.688   5.266   1.055  0.0898 -0.2172 -0.4071
  856SOL    HW1 3780   3.617   5.251   0.992  0.7335  1.2701 -1.5651
  856SOL    HW2 3781   3.643   5.284   1.137 -0.9464  0.9163 -1.1717
  857SOL     OW 3782   2.321   2.298   0.729  1.0065 -0.6408 -0.1376
  857SOL    HW1 3783   2.378   2.265   0.799  1.1461 -0.8095 -0.3303
  857SOL    HW2 3784   2.283   2.219   0.691  0.3836 -0.5163  0.2064
  858SOL     OW 3785   4.445   0.348   6.115  0.4129  0.6862  0.5070
  858SOL    HW1 3786   4.514   0.282   6.112 -0.6475 -0.4156 -2.4375
  858SOL    HW2 3787   4.470   0.412   6.049 -1.2351  0.3790 -0.4535
  859SOL     OW 3788   2.005   0.357   5.259 -0.2439 -0.3073 -0.2504
  859SOL    HW1 3789   2.019   0.393   5.171 -0.6418  0.8714  0.1470
  859SOL    HW2 3790   2.085   0.379   5.307 -0.5912  0.3164  0.0645
  860SOL     OW 3791   3.986   3.909   3.639 -0.2212  0.3172  0.3662
  860SOL    HW1 3792   3.968   4.003   3.633 -0.3635  0.3394  1.1059
  860SOL    HW2 3793   3.973   3.888   3.731  0.2758 -0.3378  0.2894
  861SOL     OW 3794   0.626   4.424   3.633 -0.0357  0.1649  0.7443
  861SOL    HW1 3795   0.587   4.401   3.549  1.5524 -1.7656  0.4805
  861SOL    HW2 3796   0.560   4.396   3.698 -0.6368  0.3044  0.2028
  862SOL     OW 3797   3.418   5.722   6.457 -0.0982  0.4286  0.4008
  862SOL    HW1 3798   3.495   5.759   6.415 -0.8626  1.6865  0.0634
  862SOL    HW2 3799   3.404   5.638   6.412  2.1282 -0.7512  1.7227
  863SOL     OW 3800   3.498   6.468   5.137  0.6999  0.3769 -0.0114
  863SOL    HW1 3801   3.508   6.547   5.083 -3.0074  1.7209  0.9784
  863SOL    HW2 3802   3.443   6.496   5.210  0.2497 -2.8903  1.0506
  864SOL     OW 3803   3.345   1.582   0.643 -0.5277  0.2060  0.0745
  864SOL    HW1 3804   3.289   1.544   0.711  0.4035 -0.6147  0.4004
  864SOL    HW2 3805   3.426   1.605   0.689 -1.2071  3.1389  0.0271
  865SOL     OW 3806   1.618   3.428   5.243 -0.1223 -0.7957 -0.0772
  865SOL    HW1 3807   1.702   3.382   5.237 -0.6736 -1.7175 -1.4636
  865SOL    HW2 3808   1.556   3.361   5.273 -0.4429 -0.2486  0.4866
  866SOL     OW 3809   3.767   0.613   5.082 -0.1194  0.0176  0.1345
  866SOL    HW1 3810   3.681   0.581   5.055  0.5883 -1.1462 -0.8265
  866SOL    HW2 3811   3.783   0.689   5.026 -0.3763  0.0321  0.0794
  867SOL     OW 3812   1.399   2.708   4.728 -0.2027  0.6619 -0.1874
  867SOL    HW1 3813   1.411   2.745   4.815 -1.2780 -1.6595  1.0322
  867SOL    HW2 3814   1.315   2.744   4.699 -0.3029  0.6981  0.1423
  868SOL     OW 3815   2.376   2.996   0.366  0.0284  0.3123 -0.3853
  868SOL    HW1 3816   2.331   2.922   0.325 -0.2903 -0.7898  1.7993
  868SOL    HW2 3817   2.371   2.978   0.460  1.6125  2.1710  0.1205
  869SOL     OW 3818   3.339   4.027   6.004 -0.2190 -0.1887  0.0245
  869SOL    HW1 3819   3.294   3.965   6.061  1.3639 -0.1753  1.3737
  869SOL    HW2 3820   3.422   4.045   6.049  0.8190  0.3384 -1.9640
  870SOL     OW 3821   1.032   4.973   3.063  0.2422 -0.2291 -0.5748
  870SOL    HW1 3822   0.972   4.931   3.125 -1.2946  2.5210 -0.0125
  870SOL    HW2 3823   0.995   4.954   2.977 -0.7204  0.3251 -0.3045
  871SOL     OW 3824   2.744   3.230   2.961  0.2172 -0.0064  0.9093
  871SOL    HW1 3825   2.712   3.189   2.881 -0.7663  1.9422  0.2467
  871SOL    HW2 3826   2.665   3.250   3.012  0.7289  0.2452  1.6259
  872SOL     OW 3827   5.615   6.025   5.523  0.1561  0.1396  0.5406
  872SOL    HW1 3828   5.535   6.076   5.535  1.0357  1.6676  0.1259
  872SOL    HW2 3829   5.662   6.070   5.453  2.6314  0.8970  2.5751
  873SOL     OW 3830   5.888   5.772   2.925  0.4228  0.3867  0.6519
  873SOL    HW1 3831   5.887   5.761   3.020 -0.9645 -1.1267  0.5119
  873SOL    HW2 3832   5.796   5.783   2.901  0.2377 -3.2010 -0.8496
  874SOL     OW 3833   2.416   1.715   5.026 -0.3339 -0.2481 -0.0698
  874SOL    HW1 3834   2.417   1.712   5.122  0.3737 -0.5650 -0.0889
  874SOL    HW2 3835   2.401   1.625   4.999 -1.6927  0.0030 -0.2538
  875SOL     OW 3836   0.194   2.614   5.788  0.2680 -0.1487  0.1774
  875SOL    HW1 3837   0.238   2.578   5.865  1.0772 -0.6694 -0.5008
  875SOL    HW2 3838   0.107   2.576   5.790  0.4531 -0.5663  0.5658
  876SOL     OW 3839   2.497   3.273   3.024 -0.3094  0.0853 -0.4416
  876SOL    HW1 3840   2.431   3.234   2.968 -0.5118 -0.1488 -0.0452
  876SOL    HW2 3841   2.459   3.356   3.054 -0.6664 -0.3224  0.2515
  877SOL     OW 3842   6.662   5.150   6.230  0.0612 -0.1935  0.6424
  877SOL    HW1 3843   6.581   5.107   6.257 -0.8251 -0.0745 -1.5789
  877SOL    HW2 3844   6.704   5.087   6.171  0.7753  0.3791  0.5240
  878SOL     OW 3845   4.551   5.828   5.766 -0.0983  0.2748 -0.1779
  878SOL    HW1 3846   4.613   5.819   5.838 -1.0109 -2.7686  0.3787
  878SOL    HW2 3847   4.472   5.864   5.806  0.8871  3.2281 -0.7010
  879SOL     OW 3848   2.064   2.975   4.554 -0.3718 -0.0814  0.4230
  879SOL    HW1 3849   1.976   2.989   4.519 -0.5065  1.4478  1.3194
  879SOL    HW2 3850   2.093   3.061   4.582  0.6471 -0.8727  1.9506
  880SOL     OW 3851   0.278   3.136   5.219  0.1122 -0.4593 -0.1267
  880SOL    HW1 3852   0.295   3.161   5.129  0.8416 -0.8925 -0.1146
  880SOL    HW2 3853   0.237   3.213   5.258  0.2692 -0.0881 -0.6835
  881SOL     OW 3854   0.196   1.706   0.201  0.1930 -0.1967 -0.2054
  881SOL    HW1 3855   0.270   1.713   0.141  0.7667  0.1723  0.5359
  881SOL    HW2 3856   0.164   1.795   0.211  0.2784 -0.2145  0.2567
  882SOL     OW 3857   6.360   2.471   1.881  0.0469 -0.1121  0.0605
  882SOL    HW1 3858   6.331   2.380   1.881 -0.3302  0.0075 -0.6433
  882SOL    HW2 3859   6.446   2.468   1.838 -0.0523 -0.1090 -0.1389
  883SOL     OW 3860   1.134   1.699   2.148 -0.7407 -0.2898 -0.3057
  883SOL    HW1 3861   1.220   1.739   2.158 -0.8367  0.0222 -0.6861
  883SOL    HW2 3862   1.083   1.733   2.222  0.1404 -2.3820  1.3617
  884SOL     OW 3863   6.431   1.250   2.176 -0.6949  0.7907  0.0877
  884SOL    HW1 3864   6.489   1.179   2.203 -0.0983  0.6299 -1.5017
  884SOL    HW2 3865   6.434   1.249   2.080 -2.7202  1.2965 -0.0366
  885SOL     OW 3866   1.233   6.229   3.016 -1.1240  0.1729  0.3336
  885SOL    HW1 3867   1.294   6.282   2.965 -1.6004  0.6835  0.2736
  885SOL    HW2 3868   1.266   6.235   3.106  0.5433 -1.9065 -0.0784
  886SOL     OW 3869   1.906   0.023   5.484 -0.1058 -0.1128  0.2113
  886SOL    HW1 3870   1.818   0.013   5.522 -0.9495 -0.1743 -1.6612
  886SOL    HW2 3871   1.957  -0.047   5.525  0.0507  1.8393  3.7855
  887SOL     OW 3872   3.555   2.191   4.939  0.4235 -0.1100  0.1473
  887SOL    HW1 3873   3.623   2.192   4.871  0.3374  0.2782  0.0640
  887SOL    HW2 3874   3.474   2.210   4.892  0.2005 -0.9006  0.1926
  888SOL     OW 3875   0.207   3.394   6.404  0.0110 -0.3684  0.1294
  888SOL    HW1 3876   0.140   3.459   6.383  0.5736 -0.1269 -1.0418
  888SOL    HW2 3877   0.246   3.424   6.485  2.0831  2.3479 -1.6933
  889SOL     OW 3878   3.748   2.196   4.712 -0.6781 -0.4797  0.4105
  889SOL    HW1 3879   3.700   2.130   4.661  1.9059 -1.5831 -0.7608
  889SOL    HW2 3880   3.752   2.273   4.655 -0.7547 -0.5090  0.3653
  890SOL     OW 3881   4.122   3.139   3.421 -0.3134 -0.3009 -0.2378
  890SOL    HW1 3882   4.061   3.104   3.356 -3.0114  0.0951  1.8918
  890SOL    HW2 3883   4.144   3.065   3.476  0.1180 -0.1644 -0.2208
  891SOL     OW 3884   5.955   6.638   4.661 -0.5023  0.0658 -0.1552
  891SOL    HW1 3885   5.978   6.628   4.568  0.1086  0.2369 -0.0288
  891SOL    HW2 3886   6.038   6.630   4.707 -0.8121 -0.0863  0.3881
  892SOL     OW 3887   2.633   6.017   3.942  0.0580  0.1905 -0.3244
  892SOL    HW1 3888   2.611   5.924   3.954 -0.5660  0.2635 -0.8597
  892SOL    HW2 3889   2.573   6.064   4.000 -0.8996  0.3592 -1.4180
  893SOL     OW 3890   6.652   3.763   5.689  0.5539  0.3208  0.0190
  893SOL    HW1 3891   6.572   3.755   5.637 -0.2412  1.5906  0.9742
  893SOL    HW2 3892   6.668   3.675   5.722 -0.7518  0.1324  0.2309
  894SOL     OW 3893   5.349   5.436   1.609  0.0356  0.0818  0.1173
  894SOL    HW1 3894   5.276   5.395   1.562  0.4177 -1.8242  1.0895
  894SOL    HW2 3895   5.337   5.408   1.700  2.4534 -1.0535  0.1590
  895SOL     OW 3896   1.442   6.316   1.060 -0.1993  0.3026  0.3739
  895SOL    HW1 3897   1.366   6.374   1.070  0.4581  1.5313 -1.1992
  895SOL    HW2 3898   1.463   6.321   0.966  1.3449 -0.6364  0.6331
  896SOL     OW 3899   6.453   1.529   5.163 -0.5152 -0.4392 -0.5207
  896SOL    HW1 3900   6.417   1.560   5.080 -1.8534  1.0679  0.5445
  896SOL    HW2 3901   6.490   1.607   5.204  0.3676 -1.2087  0.1909
  897SOL     OW 3902   6.163   5.766   2.979  0.4639 -0.4784 -0.3273
  897SOL    HW1 3903   6.212   5.848   2.982  0.5306 -0.5586  1.9943
  897SOL    HW2 3904   6.076   5.792   2.949  0.7135  0.2977 -0.4030
  898SOL     OW 3905   2.000   1.878   3.431  0.5709 -0.4677  0.0519
  898SOL    HW1 3906   1.919   1.899   3.385  0.6107  0.3894  0.3497
  898SOL    HW2 3907   2.002   1.939   3.505  1.8756  0.0689 -0.4061
  899SOL     OW 3908   2.165   5.704   0.138  0.1454 -0.1736  0.0342
  899SOL    HW1 3909   2.156   5.795   0.167  1.2758 -0.2435  0.6525
  899SOL    HW2 3910   2.115   5.654   0.201 -0.4045  0.0023 -0.2546
  900SOL     OW 3911   3.910   5.291   2.324  0.1111 -0.4849  0.0558
  900SOL    HW1 3912   3.826   5.245   2.314  1.5925 -2.8884 -2.7932
  900SOL    HW2 3913   3.961   5.263   2.248  3.5306  0.8896  1.6847
  901SOL     OW 3914   3.741   4.534   1.637  0.1904 -0.3261 -0.4028
  901SOL    HW1 3915   3.809   4.585   1.593 -1.4240  0.9462 -1.5683
  901SOL    HW2 3916   3.717   4.587   1.713  0.6089 -0.8620  0.1104
  902SOL     OW 3917   4.868   3.669   3.362  0.0642 -0.0508  0.6071
  902SOL    HW1 3918   4.937   3.606   3.384 -0.8429 -1.7746 -1.1705
  902SOL    HW2 3919   4.904   3.720   3.289 -0.0674 -0.1127  0.4975
  903SOL     OW 3920   0.587   0.362   4.609  0.5827  0.1213 -0.3281
  903SOL    HW1 3921   0.623   0.310   4.537  1.5879 -0.2020  0.3760
  903SOL    HW2 3922   0.645   0.344   4.683  1.1134  2.4008 -0.0963
  904SOL     OW 3923   0.939   3.950   4.797 -0.0054 -0.0967  0.2454
  904SOL    HW1 3924   0.920   3.859   4.820 -0.6160  0.4122  1.9004
  904SOL    HW2 3925   1.033   3.959   4.809  0.1021 -0.5771 -0.2130
  905SOL     OW 3926   2.957   6.171   2.016 -0.0256  0.1020 -0.1228
  905SOL    HW1 3927   2.975   6.124   1.935 -0.7097  2.8236 -1.9872
  905SOL    HW2 3928   3.004   6.254   2.007 -1.2389  1.0431  1.6541
  906SOL     OW 3929   6.628   2.366   5.314  0.3734 -0.4587  0.0895
  906SOL    HW1 3930   6.620   2.290   5.372  0.2477 -0.9399 -0.5444
  906SOL    HW2 3931   6.723   2.374   5.299  0.4655  0.0863  0.8915
  907SOL     OW 3932   5.462   1.202   5.144  0.3516  0.2555 -0.4031
  907SOL    HW1 3933   5.409   1.205   5.224  1.4708 -2.7213  0.6170
  907SOL    HW2 3934   5.518   1.279   5.149  1.0010 -0.3041  2.2063
  908SOL     OW 3935   1.449   3.011   4.613 -0.4360 -0.0520  0.0963
  908SOL    HW1 3936   1.417   3.012   4.523 -0.2290 -1.0348  0.0033
  908SOL    HW2 3937   1.537   3.048   4.608 -0.8246  0.8873  0.0633
  909SOL     OW 3938   2.397   1.004   3.700  1.0146 -0.0180  0.4877
  909SOL    HW1 3939   2.450   0.932   3.666  0.8584 -0.7801  1.7532
  909SOL    HW2 3940   2.385   0.982   3.793 -0.4777  0.7505  0.5108
  910SOL     OW 3941   5.805   4.417   4.343  0.2570 -0.0277  0.0860
  910SOL    HW1 3942   5.844   4.342   4.298  0.7222  0.3305 -0.1112
  910SOL    HW2 3943   5.806   4.393   4.436 -0.2419 -0.5557 -0.0393
  911SOL     OW 3944   5.865   5.152   4.145 -0.2691 -0.1015 -0.0613
  911SOL    HW1 3945   5.814   5.198   4.212  1.2982 -0.1136  1.1890
  911SOL    HW2 3946   5.826   5.180   4.063 -1.0785  1.3692  0.7680
  912SOL     OW 3947   3.678   3.552   4.951 -0.4018 -0.3654  0.1483
  912SOL    HW1 3948   3.585   3.552   4.975 -0.1246 -0.5390  1.2837
  912SOL    HW2 3949   3.712   3.632   4.990 -0.2314  0.1492 -0.9961
  913SOL     OW 3950   5.031   2.764   1.340 -0.3118 -0.3194  0.8914
  913SOL    HW1 3951   5.059   2.678   1.306 -0.7210 -0.1199  0.0008
  913SOL    HW2 3952   4.936   2.756   1.349 -0.4924  0.3333 -0.1565
  914SOL     OW 3953   1.958   3.709   1.876 -0.3364  0.0294  0.1655
  914SOL    HW1 3954   2.052   3.689   1.874 -0.3649 -0.0603 -0.4673
  914SOL    HW2 3955   1.951   3.794   1.832 -0.4980  0.2775  0.6612
  915SOL     OW 3956   2.074   5.713   2.166  0.2997 -0.5772 -0.3011
  915SOL    HW1 3957   2.035   5.653   2.102 -0.8072  0.9589 -1.1249
  915SOL    HW2 3958   2.109   5.785   2.114 -1.1950  1.0393  0.8092
  916SOL     OW 3959   1.314   6.630   1.844 -0.0029 -0.5971  0.2058
  916SOL    HW1 3960   1.321   6.590   1.758  0.8276  0.0143 -0.0182
  916SOL    HW2 3961   1.227   6.605   1.875  0.2083 -1.9568 -0.2280
  917SOL     OW 3962   5.666   2.247   1.883  0.3362  0.2589  0.9153
  917SOL    HW1 3963   5.696   2.281   1.967  0.3785 -1.1865  1.5165
  917SOL    HW2 3964   5.589   2.194   1.906  0.1237  0.1618 -0.0074
  918SOL     OW 3965   0.729   0.081   5.747  0.2525 -0.5196  0.5474
  918SOL    HW1 3966   0.773   0.066   5.664 -0.3670  0.1316  0.0887
  918SOL    HW2 3967   0.682  -0.001   5.765  0.4897 -0.7051  0.3296
  919SOL     OW 3968   2.519   3.225   0.782  0.3958 -0.6396  0.0630
  919SOL    HW1 3969   2.468   3.156   0.739  0.5679 -0.3421 -0.6291
  919SOL    HW2 3970   2.516   3.298   0.721  0.5878 -0.1853  0.5956
  920SOL     OW 3971   3.550   2.834   0.737 -0.2021 -0.3598  0.0551
  920SOL    HW1 3972   3.517   2.755   0.780  0.6541 -1.1951 -0.7739
  920SOL    HW2 3973   3.529   2.822   0.645  1.2147 -0.3124 -0.3013
  921SOL     OW 3974   4.117   0.280   3.511 -0.5526  0.0360 -0.4736
  921SOL    HW1 3975   4.084   0.340   3.444  0.7221 -0.5464 -1.6962
  921SOL    HW2 3976   4.077   0.195   3.489  1.8115 -0.7494 -2.1677
  922SOL     OW 3977   0.480   0.226   3.293  0.3959  0.0711 -0.0676
  922SOL    HW1 3978   0.461   0.172   3.217  0.5801 -0.0926  0.0028
  922SOL    HW2 3979   0.529   0.301   3.258  1.2997 -0.4666  0.0113
  923SOL     OW 3980   6.435   0.963   1.797 -0.2474 -0.2681  0.1217
  923SOL    HW1 3981   6.513   1.019   1.810  0.2954 -0.9303 -0.2210
  923SOL    HW2 3982   6.446   0.892   1.860 -0.6057 -0.3324  0.1090
  924SOL     OW 3983   4.309   6.281   2.047  0.9692 -0.4000  0.1133
  924SOL    HW1 3984   4.239   6.296   2.111  1.7195  1.1470  0.6072
  924SOL    HW2 3985   4.266   6.286   1.962  0.5536  1.0870  0.3960
  925SOL     OW 3986   0.299   4.593   5.547  0.6149 -0.4212  0.1197
  925SOL    HW1 3987   0.222   4.632   5.507  1.2514 -1.1792 -1.9877
  925SOL    HW2 3988   0.355   4.667   5.568  1.3156 -0.0149 -2.7769
  926SOL     OW 3989   3.813   5.078   2.555  0.0198 -0.1600  0.1472
  926SOL    HW1 3990   3.819   5.086   2.650 -2.3064 -0.8504  0.4050
  926SOL    HW2 3991   3.892   5.028   2.530  1.3780  1.2111  1.4798
  927SOL     OW 3992   3.953   0.988   6.421  0.0888  0.2880  1.0349
  927SOL    HW1 3993   3.936   0.916   6.481 -2.7869 -1.4426 -1.5935
  927SOL    HW2 3994   4.021   0.955   6.362 -0.6034  0.0158  0.3710
  928SOL     OW 3995   1.031   4.592   3.645  0.2533  0.0539  0.0472
  928SOL    HW1 3996   1.032   4.553   3.733  1.3323 -0.4703 -0.1756
  928SOL    HW2 3997   1.041   4.518   3.586 -0.7239  0.3794 -0.5465
  929SOL     OW 3998   6.299   5.952   6.501 -0.3268 -0.0930  0.3019
  929SOL    HW1 3999   6.365   6.007   6.541  0.5340  0.0201 -1.2038
  929SOL    HW2 4000   6.216   5.980   6.541  0.3119  0.9796  0.9057
  930SOL     OW 4001   3.285   2.880   0.132 -0.2582  0.2856  0.5147
  930SOL    HW1 4002   3.282   2.922   0.218  1.0718  0.8680  0.3030
  930SOL    HW2 4003   3.326   2.795   0.148 -1.8556 -0.4778  0.7503
  931SOL     OW 4004   3.424   5.201   0.917  0.1024  0.3292 -0.5006
  931SOL    HW1 4005   3.406   5.164   0.831 -0.8247  0.2000 -0.2613
  931SOL    HW2 4006   3.372   5.281   0.920  1.2226  1.0890 -0.5845
  932SOL     OW 4007   5.578   2.002   0.430 -0.1410 -0.1155 -0.3641
  932SOL    HW1 4008   5.616   1.990   0.517 -2.2492  0.2979  0.6900
  932SOL    HW2 4009   5.623   1.938   0.375  1.7249  0.0684  0.8506
  933SOL     OW 4010   0.650   3.035   3.267 -0.1127 -0.2087 -0.4893
  933SOL    HW1 4011   0.584   3.025   3.199  0.1028  0.6762 -0.8391
  933SOL    HW2 4012   0.679   3.126   3.260  0.6574 -0.3924  0.1043
  934SOL     OW 4013   0.416   0.173   4.947 -0.1345 -0.2053 -0.3014
  934SOL    HW1 4014   0.489   0.112   4.950  0.7518  0.7409 -1.5218
  934SOL    HW2 4015   0.457   0.260   4.947 -1.3592  0.4719  1.9163
  935SOL     OW 4016   3.928   1.490   6.174 -0.1566  0.3039  0.1347
  935SOL    HW1 4017   3.960   1.562   6.120  0.4766  0.4479  0.6896
  935SOL    HW2 4018   3.941   1.412   6.120  0.8856  0.3916  0.2331
  936SOL     OW 4019   4.494   5.014   2.127 -0.3087 -0.1358 -0.2125
  936SOL    HW1 4020   4.452   4.934   2.158 -1.5307 -0.0537 -1.5356
  936SOL    HW2 4021   4.447   5.084   2.173  0.2724 -0.1480  0.4027
  937SOL     OW 4022   5.800   4.306   5.102 -0.5722 -0.0100  1.0770
  937SOL    HW1 4023   5.723   4.353   5.133 -1.2446 -0.3059 -0.0767
  937SOL    HW2 4024   5.766   4.222   5.070 -0.0550  0.5019 -0.9873
  938SOL     OW 4025   2.224   1.979   0.924 -0.1051  0.1644  0.2576
  938SOL    HW1 4026   2.178   2.020   0.997 -0.1384 -0.9915  0.8963
  938SOL    HW2 4027   2.308   1.952   0.960 -0.1194 -0.4055 -0.1325
  939SOL     OW 4028   1.091   3.188   2.712 -0.4418  0.4485  0.4905
  939SOL    HW1 4029   1.035   3.204   2.636  0.3892  0.1092 -0.2099
  939SOL    HW2 4030   1.112   3.095   2.708  1.7707  0.9252 -0.4263
  940SOL     OW 4031   0.781   1.071   0.394  0.1579  0.1615 -0.3899
  940SOL    HW1 4032   0.802   0.995   0.340  0.8295  1.7944 -2.5328
  940SOL    HW2 4033   0.848   1.071   0.463 -1.1741 -2.3914  1.0565
  941SOL     OW 4034   4.415   2.077   3.735  0.6699  0.4751 -0.1917
  941SOL    HW1 4035   4.412   2.169   3.712 -1.4573  0.1424 -1.6020
  941SOL    HW2 4036   4.335   2.062   3.786 -0.2767 -0.9751 -1.9463
  942SOL     OW 4037   5.673   5.403   5.925 -0.2182 -0.1814  0.0353
  942SOL    HW1 4038   5.636   5.316   5.938 -1.1767  0.4583  2.0980
  942SOL    HW2 4039   5.764   5.396   5.953 -0.0885 -0.6710 -0.4976
  943SOL     OW 4040   3.565   1.561   5.262 -0.0879  0.1091 -0.0478
  943SOL    HW1 4041   3.599   1.621   5.328 -1.1904 -1.3008  1.9101
  943SOL    HW2 4042   3.474   1.545   5.289 -1.1953  0.8143 -2.9388
  944SOL     OW 4043   1.540   0.097   2.888  0.1776 -0.3667 -0.4217
  944SOL    HW1 4044   1.567   0.187   2.869  1.2605 -0.4852  0.5085
  944SOL    HW2 4045   1.527   0.058   2.801 -2.2560  1.2163 -0.8686
  945SOL     OW 4046   4.335   1.980   1.907 -0.7785 -0.5037  0.4266
  945SOL    HW1 4047   4.381   1.980   1.991  0.6380 -0.3206 -0.3372
  945SOL    HW2 4048   4.364   1.900   1.864  0.7624  0.7918 -1.0708
  946SOL     OW 4049   3.735   6.268   4.028  0.0084 -0.1340  0.0157
  946SOL    HW1 4050   3.694   6.287   4.113 -0.2472 -0.4949 -0.0267
  946SOL    HW2 4051   3.677   6.309   3.964  0.8454  1.2112  0.0764
  947SOL     OW 4052   3.896   4.391   2.438  0.0442  0.6554  0.5661
  947SOL    HW1 4053   3.838   4.339   2.383  0.1196  0.9693  0.1795
  947SOL    HW2 4054   3.844   4.410   2.516 -0.4370  1.0705  0.1534
  948SOL     OW 4055   1.921   3.210   1.472 -0.0357 -0.2203 -0.4233
  948SOL    HW1 4056   1.875   3.271   1.414  1.6193  0.9055 -0.6425
  948SOL    HW2 4057   1.884   3.124   1.452 -1.5541  0.5402 -1.0176
  949SOL     OW 4058   2.499   6.242   1.183 -0.3846 -0.4559 -0.1400
  949SOL    HW1 4059   2.539   6.159   1.206  1.8613  1.0439  1.8796
  949SOL    HW2 4060   2.556   6.280   1.117 -2.2733 -1.1042 -2.2704
  950SOL     OW 4061   4.068   2.765   2.865 -0.3224  0.0337 -0.1046
  950SOL    HW1 4062   4.035   2.695   2.808 -0.0332  0.6973 -1.1166
  950SOL    HW2 4063   4.154   2.786   2.829 -0.7070  1.3979 -0.2762
  951SOL     OW 4064   2.784   5.898   6.257  0.1510 -0.1919  0.0641
  951SOL    HW1 4065   2.693   5.868   6.253  0.4630 -1.1220 -0.3963
  951SOL    HW2 4066   2.778   5.993   6.270 -0.8737 -0.3766  1.1318
  952SOL     OW 4067   2.684   5.241   2.066  0.1650 -0.2709 -0.1047
  952SOL    HW1 4068   2.703   5.250   2.159 -0.7080 -0.9722  0.1543
  952SOL    HW2 4069   2.744   5.172   2.036 -0.8540 -1.3958  0.3726
  953SOL     OW 4070   1.509   1.745   0.525 -0.4464  0.4647 -0.0855
  953SOL    HW1 4071   1.445   1.775   0.461  0.5603  1.8212 -0.5240
  953SOL    HW2 4072   1.504   1.810   0.596  0.2158  0.4064  0.0205
  954SOL     OW 4073   0.141   6.127   2.224  0.1996  0.1835 -0.1065
  954SOL    HW1 4074   0.158   6.083   2.308  0.6080 -2.4143 -1.4456
  954SOL    HW2 4075   0.227   6.160   2.197  0.3754 -0.3039 -0.1672
  955SOL     OW 4076   0.183   2.941   6.422 -0.8603  0.2627  0.6702
  955SOL    HW1 4077   0.147   2.959   6.509  1.2614  0.6181  1.5542
  955SOL    HW2 4078   0.194   2.846   6.420  2.1320  0.4343  2.2339
  956SOL     OW 4079   5.637   2.451   2.280  0.3688 -0.5294  0.7031
  956SOL    HW1 4080   5.613   2.509   2.352 -0.4205 -0.4744  0.4081
  956SOL    HW2 4081   5.732   2.449   2.280  0.4079  0.8405  0.6507
  957SOL     OW 4082   5.143   3.781   6.261  0.0720 -0.6835  0.4584
  957SOL    HW1 4083   5.070   3.778   6.198 -0.3104 -0.8901  0.9064
  957SOL    HW2 4084   5.159   3.690   6.284 -0.5547 -0.5414  1.5230
  958SOL     OW 4085   0.683   0.413   5.577  0.0708  0.2175  0.0688
  958SOL    HW1 4086   0.709   0.401   5.668  0.0363 -1.1748 -0.0774
  958SOL    HW2 4087   0.624   0.339   5.559  1.2489 -0.4026 -1.4833
  959SOL     OW 4088   2.430   0.192   3.984 -0.4271 -0.3625  0.0584
  959SOL    HW1 4089   2.447   0.275   4.029  0.3780 -0.4079 -0.1362
  959SOL    HW2 4090   2.399   0.217   3.897 -0.2631 -0.2651  0.0278
  960SOL     OW 4091   1.558   5.752   4.231  0.1764  0.1766  0.1526
  960SOL    HW1 4092   1.605   5.707   4.301  2.1056 -0.6203 -1.5501
  960SOL    HW2 4093   1.478   5.702   4.219  0.1250 -0.0388  1.3678
  961SOL     OW 4094   6.646   5.039   3.657 -0.4651 -0.1635 -0.0227
  961SOL    HW1 4095   6.570   5.013   3.604  0.0108  0.6520 -1.1510
  961SOL    HW2 4096   6.694   4.958   3.672 -2.1335 -0.9133  1.7234
  962SOL     OW 4097   6.622   4.931   5.870  0.2507  0.3595 -0.2086
  962SOL    HW1 4098   6.709   4.971   5.875  0.5869 -0.4183  0.2548
  962SOL    HW2 4099   6.563   5.005   5.852  0.7064  1.2710  1.7859
  963SOL     OW 4100   6.268   0.211   0.459 -0.0536  0.0330  0.1098
  963SOL    HW1 4101   6.215   0.133   0.441 -0.2403 -0.2379  1.6470
  963SOL    HW2 4102   6.236   0.277   0.397 -0.3180 -0.9241 -0.7925
  964SOL     OW 4103   0.346   4.752   3.551  0.3798  0.0094 -0.0683
  964SOL    HW1 4104   0.253   4.765   3.568  0.2138 -1.9596  0.8004
  964SOL    HW2 4105   0.349   4.684   3.483  1.1421 -1.8069  1.6945
  965SOL     OW 4106   5.245   4.624   0.736  0.5522  0.1331  0.0485
  965SOL    HW1 4107   5.214   4.621   0.646  1.3634  2.0691 -0.3491
  965SOL    HW2 4108   5.278   4.536   0.754 -1.3536 -0.8275 -0.8540
  966SOL     OW 4109   2.105   2.618   6.235  0.0879 -0.0898 -0.1385
  966SOL    HW1 4110   2.045   2.575   6.174 -0.2964 -1.3316  1.0573
  966SOL    HW2 4111   2.180   2.644   6.181 -0.0036 -1.6243 -1.0694
  967SOL     OW 4112   4.568   5.056   3.365  0.6032 -0.0741 -0.0916
  967SOL    HW1 4113   4.479   5.022   3.355  0.3146  0.9483 -1.2776
  967SOL    HW2 4114   4.604   5.008   3.440 -0.2756 -1.8520 -0.7563
  968SOL     OW 4115   0.839   1.735   4.878  0.7416  0.2699  1.0692
  968SOL    HW1 4116   0.793   1.812   4.913  0.0316 -0.5104  1.8802
  968SOL    HW2 4117   0.804   1.725   4.789  1.9814  1.7902  0.3518
  969SOL     OW 4118   1.897   4.409   0.722  0.2667 -0.3678 -0.7513
  969SOL    HW1 4119   1.986   4.395   0.753 -0.0361 -2.2375 -0.6204
  969SOL    HW2 4120   1.861   4.321   0.711 -1.7831  0.3413 -0.1842
  970SOL     OW 4121   0.298   1.626   5.287  0.2134 -1.0794 -0.1800
  970SOL    HW1 4122   0.387   1.622   5.251  0.2230  0.5450 -0.4054
  970SOL    HW2 4123   0.251   1.683   5.226 -0.0708  0.8374  1.7341
  971SOL     OW 4124   4.932   1.901   0.290  0.6049  0.1774  0.7793
  971SOL    HW1 4125   4.870   1.926   0.359  2.0974 -0.4106  2.4033
  971SOL    HW2 4126   4.886   1.836   0.238  0.0692 -0.7843  2.3866
  972SOL     OW 4127   3.796   6.112   3.354  0.8294 -0.0093 -0.1997
  972SOL    HW1 4128   3.746   6.045   3.307  0.6305 -0.0614  0.0877
  972SOL    HW2 4129   3.882   6.111   3.311  1.6472 -2.1169  1.2896
  973SOL     OW 4130   0.139   6.078   0.847  0.2944 -0.8336 -0.1530
  973SOL    HW1 4131   0.058   6.125   0.867 -0.2119 -2.4973  2.1410
  973SOL    HW2 4132   0.113   6.013   0.783 -0.1447 -1.1536  0.3382
  974SOL     OW 4133   4.747   3.267   1.933 -0.2709  0.0469  0.3311
  974SOL    HW1 4134   4.704   3.186   1.905 -0.9048  0.0138  1.3266
  974SOL    HW2 4135   4.835   3.240   1.957 -0.5951 -0.4445  1.0220
  975SOL     OW 4136   4.234   0.532   0.693 -0.6054 -0.4002  0.0881
  975SOL    HW1 4137   4.163   0.523   0.757 -0.0363  0.1531  0.8061
  975SOL    HW2 4138   4.314   0.528   0.745 -0.1366 -0.0162 -0.5962
  976SOL     OW 4139   1.210   2.799   4.521  0.2831 -0.1885  0.2837
  976SOL    HW1 4140   1.240   2.720   4.476  0.0384  0.6866 -1.5186
  976SOL    HW2 4141   1.272   2.867   4.495 -0.5278  0.5940  0.3295
  977SOL     OW 4142   5.513   6.077   6.526  0.1381 -0.2602  0.3421
  977SOL    HW1 4143   5.472   5.991   6.532  0.2497 -0.2381  1.7386
  977SOL    HW2 4144   5.521   6.094   6.432  0.1445 -1.7898  0.0499
  978SOL     OW 4145   1.060   0.016   2.731  0.4611 -0.0631  0.4491
  978SOL    HW1 4146   1.056  -0.019   2.642  2.1072 -1.4420  0.8778
  978SOL    HW2 4147   1.131  -0.032   2.773  1.2102  2.1145  1.8506
  979SOL     OW 4148   3.437   5.611   2.957  0.0447 -0.2832 -0.1360
  979SOL    HW1 4149   3.512   5.598   2.899  0.0858 -0.0302 -0.1406
  979SOL    HW2 4150   3.374   5.659   2.904  0.9586  1.9950  0.6801
  980SOL     OW 4151   4.173   4.415   6.557  0.0219 -0.2830 -0.0230
  980SOL    HW1 4152   4.081   4.422   6.530 -0.2993  0.3675  1.1730
  980SOL    HW2 4153   4.216   4.489   6.514 -0.2593  0.0967  0.3390
  981SOL     OW 4154   6.400   3.387   2.992 -0.0711  0.5787  0.8335
  981SOL    HW1 4155   6.361   3.307   2.955 -0.2284  0.3374  1.5086
  981SOL    HW2 4156   6.332   3.421   3.051 -0.0983  1.3430  0.3723
  982SOL     OW 4157   2.546   1.368   1.828 -0.2527 -0.0966  0.0312
  982SOL    HW1 4158   2.639   1.353   1.842  0.3926  3.8483  1.2041
  982SOL    HW2 4159   2.503   1.293   1.868  2.3623 -0.3258  2.7418
  983SOL     OW 4160   2.395   1.749   5.343  0.2084 -0.0129 -0.9993
  983SOL    HW1 4161   2.416   1.842   5.335  0.4253 -0.1014 -1.5322
  983SOL    HW2 4162   2.442   1.720   5.420  1.7545 -0.1195 -1.9504
  984SOL     OW 4163   0.742   0.105   3.496  0.0938  0.3642  0.0207
  984SOL    HW1 4164   0.714   0.016   3.475  1.3175 -0.5056  1.7676
  984SOL    HW2 4165   0.836   0.106   3.477 -0.1171  1.7032 -1.1401
  985SOL     OW 4166   3.742   4.759   0.753 -0.4302  0.1162  0.1343
  985SOL    HW1 4167   3.676   4.770   0.821 -0.7751  1.1158 -0.3467
  985SOL    HW2 4168   3.812   4.709   0.796 -0.6505  0.7060  1.2150
  986SOL     OW 4169   2.984   6.451   0.617  0.1394 -0.0763  0.2781
  986SOL    HW1 4170   2.994   6.511   0.543 -0.1851  1.3850  1.3634
  986SOL    HW2 4171   2.918   6.388   0.588 -1.4431  1.6132 -0.0279
  987SOL     OW 4172   2.180   5.442   5.095  0.1525 -0.6683 -0.3267
  987SOL    HW1 4173   2.187   5.520   5.150  0.0098  0.7133 -2.1870
  987SOL    HW2 4174   2.088   5.436   5.073  0.0091 -1.9259  0.5358
  988SOL     OW 4175   5.385   1.861   0.183  0.2379 -0.1395  0.6581
  988SOL    HW1 4176   5.314   1.925   0.192  0.7425  0.4746  0.3644
  988SOL    HW2 4177   5.407   1.838   0.273  0.8698  1.0346  0.8202
  989SOL     OW 4178   2.666   1.869   3.683 -0.1631  0.1483 -0.3679
  989SOL    HW1 4179   2.679   1.783   3.642  3.1040  0.1163  0.4418
  989SOL    HW2 4180   2.737   1.923   3.648 -0.9467  1.9287  0.6689
  990SOL     OW 4181   6.659   0.832   3.235 -0.2208 -0.1702  0.3363
  990SOL    HW1 4182   6.744   0.809   3.196 -0.0295 -0.6579  1.0014
  990SOL    HW2 4183   6.647   0.766   3.304 -0.6198  0.5714  0.9809
  991SOL     OW 4184   1.338   2.596   0.684 -0.3610 -0.0800 -0.0045
  991SOL    HW1 4185   1.412   2.554   0.729  1.4332  1.6661 -1.1732
  991SOL    HW2 4186   1.315   2.534   0.614  0.5532 -0.2637 -0.1526
  992SOL     OW 4187   4.258   3.487   0.618 -0.5364  0.6301 -0.3858
  992SOL    HW1 4188   4.273   3.497   0.712  1.7728 -0.1415 -0.6038
  992SOL    HW2 4189   4.325   3.541   0.577 -0.9577  0.2710 -1.6011
  993SOL     OW 4190   3.309   2.164   2.301 -0.2574  0.2190 -0.1714
  993SOL    HW1 4191   3.274   2.076   2.286  1.3618 -0.6434  0.7664
  993SOL    HW2 4192   3.232   2.218   2.315 -1.2773 -1.3668  0.7560
  994SOL     OW 4193   0.150   5.723   3.458 -0.1462 -0.1685  0.0471
  994SOL    HW1 4194   0.097   5.658   3.505 -0.0659  0.2446  0.7301
  994SOL    HW2 4195   0.227   5.674   3.429  0.0825 -0.3037  0.8594
  995SOL     OW 4196   0.287   0.771   3.846  0.4376  0.1292  0.9044
  995SOL    HW1 4197   0.359   0.812   3.894  0.2542  1.0825  0.3911
  995SOL    HW2 4198   0.287   0.815   3.760 -2.1850  1.8377  1.6689
  996SOL     OW 4199   6.196   3.191   6.022 -0.0604 -0.2495 -0.0255
  996SOL    HW1 4200   6.158   3.147   5.946 -2.5118  1.0541  0.3431
  996SOL    HW2 4201   6.290   3.194   6.004 -0.5838  0.3971 -3.2545
  997SOL     OW 4202   0.549   5.407   3.861 -0.3614 -0.1578  0.2434
  997SOL    HW1 4203   0.582   5.444   3.779 -0.3431 -2.1370 -0.6970
  997SOL    HW2 4204   0.464   5.448   3.874  0.1169  1.0022 -0.1628
  998SOL     OW 4205   2.348   6.133   0.537  0.0033  0.0898  0.3317
  998SOL    HW1 4206   2.407   6.079   0.486  1.0200 -0.2244  1.7950
  998SOL    HW2 4207   2.272   6.077   0.554 -0.4494  0.2756 -0.9957
  999SOL     OW 4208   1.768   2.472   1.553  0.4254  0.2038  0.6471
  999SOL    HW1 4209   1.812   2.411   1.612 -0.1610 -0.8282  0.0548
  999SOL    HW2 4210   1.679   2.478   1.588  0.2286  0.0088  0.1895
 1000SOL     OW 4211   3.880   0.772   0.189 -0.1682 -0.4124  0.6638
 1000SOL    HW1 4212   3.885   0.790   0.096 -1.6092 -1.1598  0.4083
 1000SOL    HW2 4213   3.833   0.848   0.226 -2.9925 -1.7671  0.1431
 1001SOL     OW 4214   3.311   3.924   1.713 -0.1941  0.2228 -0.5216
 1001SOL    HW1 4215   3.322   3.913   1.618  0.4856 -0.5230 -0.3623
 1001SOL    HW2 4216   3.221   3.895   1.730 -1.0139  2.1995 -1.1996
 1002SOL     OW 4217   1.057   2.333   2.287  0.0747 -0.2200  0.6326
 1002SOL    HW1 4218   1.037   2.410   2.233  1.7723 -0.7435 -0.8624
 1002SOL    HW2 4219   0.990   2.269   2.265  0.4983 -0.2684 -0.6050
 1003SOL     OW 4220   3.918   6.387   3.533  0.1895  0.3296 -0.8291
 1003SOL    HW1 4221   3.874   6.302   3.531 -1.0249  0.9258 -0.4809
 1003SOL    HW2 4222   3.945   6.402   3.442  1.4328 -0.9055 -0.7114
 1004SOL     OW 4223   1.171   6.300   2.614  0.9089  0.0848  0.1745
 1004SOL    HW1 4224   1.247   6.350   2.584  1.8507 -0.4629  1.5731
 1004SOL    HW2 4225   1.095   6.351   2.583  1.8139  0.5152 -1.4381
 1005SOL     OW 4226   3.580   0.040   1.737  0.2658  0.0295  0.0718
 1005SOL    HW1 4227   3.489   0.041   1.765  0.7745  0.0028  1.8500
 1005SOL    HW2 4228   3.598  -0.053   1.721  0.2032 -0.0573  0.4997
 1006SOL     OW 4229   1.951   1.745   4.258  0.8988  0.1632  0.0593
 1006SOL    HW1 4230   1.871   1.709   4.296 -1.1547  2.5985 -1.6211
 1006SOL    HW2 4231   1.984   1.675   4.201 -1.2109 -0.2121 -0.7772
 1007SOL     OW 4232   5.838   0.945   0.700 -0.0393 -0.1148  0.1505
 1007SOL    HW1 4233   5.873   1.005   0.634  0.9838  0.7334  1.3957
 1007SOL    HW2 4234   5.822   1.001   0.776  1.4451 -1.4675  1.5473
 1008SOL     OW 4235   2.001   5.491   2.010  0.5498 -0.4394 -0.6075
 1008SOL    HW1 4236   1.947   5.472   1.933  2.4098 -3.1432 -1.3635
 1008SOL    HW2 4237   2.062   5.418   2.016  2.0918  0.9074  2.0489
 1009SOL     OW 4238   3.990   6.392   6.010  0.0635 -0.9387 -0.0797
 1009SOL    HW1 4239   4.041   6.381   6.090 -2.0109 -0.4299  1.4122
 1009SOL    HW2 4240   3.943   6.309   5.999  2.0104 -1.8702 -2.1329
 1010SOL     OW 4241   1.835   3.648   4.739 -0.0859  0.1244 -0.7270
 1010SOL    HW1 4242   1.871   3.568   4.777 -1.1749  0.8303  1.9832
 1010SOL    HW2 4243   1.846   3.714   4.806 -1.0123  1.7916 -2.1368
 1011SOL     OW 4244   3.322   6.196   1.102  0.1074  0.6705 -0.1531
 1011SOL    HW1 4245   3.388   6.154   1.046  0.4689  2.2706 -0.9967
 1011SOL    HW2 4246   3.248   6.211   1.044 -0.0372  1.1237  0.1442
 1012SOL     OW 4247   1.772   0.071   4.753  0.2766 -0.0263  1.3441
 1012SOL    HW1 4248   1.830  -0.001   4.777 -0.0904 -1.0102 -0.4848
 1012SOL    HW2 4249   1.802   0.146   4.805 -0.4055 -1.8430  4.6130
 1013SOL     OW 4250   5.899   6.578   0.175  0.2129  0.5337  0.4854
 1013SOL    HW1 4251   5.925   6.573   0.083  0.9770 -2.0479  0.7481
 1013SOL    HW2 4252   5.837   6.506   0.186  0.1062  0.8233  1.9745
 1014SOL     OW 4253   6.096   5.205   2.651  0.3279  0.5056  0.0612
 1014SOL    HW1 4254   6.051   5.288   2.631  0.8358  1.2656  1.8806
 1014SOL    HW2 4255   6.184   5.217   2.617  1.0636  1.6267  2.2123
 1015SOL     OW 4256   3.957   0.396   4.997  0.4336  0.4463  0.5026
 1015SOL    HW1 4257   3.960   0.332   5.068  0.3303 -0.5396 -0.3556
 1015SOL    HW2 4258   3.868   0.430   4.999  0.7042  1.1497  1.4437
 1016SOL     OW 4259   2.357   3.484   4.173  0.1761 -0.2336  0.3290
 1016SOL    HW1 4260   2.262   3.496   4.167  0.3404  1.0280  0.1092
 1016SOL    HW2 4261   2.370   3.438   4.256 -0.6551 -0.7811  0.1661
 1017SOL     OW 4262   2.281   5.555   5.394  0.2462  0.6876 -0.6036
 1017SOL    HW1 4263   2.207   5.612   5.418 -0.0221  0.1765 -0.1902
 1017SOL    HW2 4264   2.349   5.616   5.365 -0.0937  1.2126 -0.3299
 1018SOL     OW 4265   4.994   6.413   4.715 -0.3266  0.2429 -0.6192
 1018SOL    HW1 4266   5.062   6.346   4.702 -1.9395 -1.2785 -1.7824
 1018SOL    HW2 4267   5.013   6.450   4.801  2.4948  0.5556 -1.2595
 1019SOL     OW 4268   4.153   3.903   4.363 -0.0641 -0.4534 -0.0475
 1019SOL    HW1 4269   4.246   3.882   4.369  0.1300  0.4220  0.0850
 1019SOL    HW2 4270   4.118   3.881   4.449  0.5580  1.6973  0.8171
 1020SOL     OW 4271   3.606   6.157   5.625  0.3965 -0.0152 -0.6485
 1020SOL    HW1 4272   3.611   6.193   5.536  0.2100 -0.2688 -0.7611
 1020SOL    HW2 4273   3.696   6.136   5.648  0.1581 -3.2013 -2.1124
 1021SOL     OW 4274   4.797   6.308   4.435  0.1859  0.0795  0.2036
 1021SOL    HW1 4275   4.862   6.375   4.453 -2.1209  2.5383 -0.0220
 1021SOL    HW2 4276   4.752   6.295   4.519  1.1826 -1.9956  0.5014
 1022SOL     OW 4277   4.107   1.863   2.033  0.0322 -0.4208  0.4667
 1022SOL    HW1 4278   4.079   1.937   2.087 -1.0391  0.2862 -1.0045
 1022SOL    HW2 4279   4.188   1.891   1.993  0.7694 -0.9030  1.5573
 1023SOL     OW 4280   4.287   1.565   3.761 -0.5788 -0.2530  0.3397
 1023SOL    HW1 4281   4.267   1.617   3.683  0.0723  0.5530  0.6896
 1023SOL    HW2 4282   4.273   1.626   3.834 -0.8998 -0.9100  0.8315
 1024SOL     OW 4283   2.853   3.638   5.257  0.0080 -0.0455 -0.5127
 1024SOL    HW1 4284   2.772   3.589   5.244 -0.6510  1.0170 -0.4752
 1024SOL    HW2 4285   2.826   3.729   5.262  1.1000  0.2499  0.4494
 1025SOL     OW 4286   4.442   4.767   1.726  0.7936  0.2574  0.1078
 1025SOL    HW1 4287   4.406   4.819   1.797  2.1370 -1.1920  1.9437
 1025SOL    HW2 4288   4.494   4.699   1.769  1.2114 -1.0370 -2.2466
 1026SOL     OW 4289   2.868   3.249   4.727  0.0981  0.6036 -0.0131
 1026SOL    HW1 4290   2.786   3.298   4.721  0.3482  1.2673  1.5343
 1026SOL    HW2 4291   2.845   3.168   4.772  0.3275  0.9186  0.6849
 1027SOL     OW 4292   4.704   2.814   4.230  0.5112  0.4974 -0.1197
 1027SOL    HW1 4293   4.672   2.724   4.225  3.0591 -0.5001  0.1643
 1027SOL    HW2 4294   4.746   2.829   4.145  0.5764  1.2281  0.0391
 1028SOL     OW 4295   6.045   1.097   2.381 -0.3841 -0.7819 -0.0503
 1028SOL    HW1 4296   6.021   1.098   2.288 -0.5042 -0.9210 -0.0201
 1028SOL    HW2 4297   6.050   1.004   2.403  1.3866 -0.8086 -0.3781
 1029SOL     OW 4298   5.594   4.324   3.119  0.5785  0.3078  0.8716
 1029SOL    HW1 4299   5.567   4.414   3.099  1.6388  0.7223  1.2154
 1029SOL    HW2 4300   5.517   4.270   3.097  0.1201  1.2280  0.1301
 1030SOL     OW 4301   2.361   3.876   4.004  0.2111 -0.2164 -0.3956
 1030SOL    HW1 4302   2.393   3.830   4.081  0.9586  3.0354  1.4044
 1030SOL    HW2 4303   2.438   3.883   3.947  0.6488  0.5379  0.2668
 1031SOL     OW 4304   2.768   2.248   1.978 -0.4480 -0.2488 -0.1450
 1031SOL    HW1 4305   2.705   2.298   2.031  0.5497  1.5875 -0.6244
 1031SOL    HW2 4306   2.753   2.277   1.889  0.5547 -0.3877 -0.3636
 1032SOL     OW 4307   3.803   2.683   0.740 -0.0517 -0.1543 -0.2936
 1032SOL    HW1 4308   3.738   2.753   0.746  0.2062 -0.0585  2.5256
 1032SOL    HW2 4309   3.886   2.729   0.729 -0.0767 -0.1279 -0.3781
 1033SOL     OW 4310   4.229   2.421   6.393  0.8939  0.2441  0.6580
 1033SOL    HW1 4311   4.269   2.476   6.325  0.2406  0.2306  0.2595
 1033SOL    HW2 4312   4.179   2.355   6.345 -0.7667  1.1039  1.1338
 1034SOL     OW 4313   2.958   3.094   6.430 -0.3099 -0.0582  0.1017
 1034SOL    HW1 4314   2.891   3.163   6.424 -0.6847 -0.4750 -0.7137
 1034SOL    HW2 4315   2.952   3.063   6.520  1.0170  2.0904  1.0112
 1035SOL     OW 4316   1.951   2.830   3.470  0.2822 -0.3741  0.7549
 1035SOL    HW1 4317   1.953   2.756   3.531 -2.1681 -1.3827 -0.2690
 1035SOL    HW2 4318   1.956   2.791   3.383 -2.6946  0.3801  0.1110
 1036SOL     OW 4319   5.057   5.575   4.974  0.3562 -0.2611 -0.3294
 1036SOL    HW1 4320   5.099   5.581   5.060  0.2727  0.1343 -0.3172
 1036SOL    HW2 4321   5.066   5.482   4.950 -0.2991 -0.5329  0.4420
 1037SOL     OW 4322   1.599   3.744   4.189 -0.0912 -0.6603 -0.2792
 1037SOL    HW1 4323   1.651   3.730   4.268 -0.5833 -1.6593 -0.1093
 1037SOL    HW2 4324   1.581   3.655   4.156 -1.6547 -0.3604 -0.3346
 1038SOL     OW 4325   4.666   5.298   3.783 -0.2566  0.1547 -0.5545
 1038SOL    HW1 4326   4.596   5.269   3.840  0.1269 -1.1086 -0.6931
 1038SOL    HW2 4327   4.627   5.366   3.729 -0.8013  0.9062  0.7434
 1039SOL     OW 4328   2.718   1.015   4.124 -0.0729 -0.4796  0.1804
 1039SOL    HW1 4329   2.637   0.983   4.164  0.2789 -1.1936  0.3446
 1039SOL    HW2 4330   2.765   1.057   4.196  0.1647 -0.9927  0.3349
 1040SOL     OW 4331   5.650   1.175   1.117  0.2536 -0.4045 -0.0661
 1040SOL    HW1 4332   5.734   1.147   1.079  1.0596  0.0083  1.3196
 1040SOL    HW2 4333   5.633   1.111   1.187 -1.0142 -0.9500 -0.8390
 1041SOL     OW 4334   2.676   1.797   0.876 -0.0003 -0.7230  0.3585
 1041SOL    HW1 4335   2.616   1.733   0.837  0.1397 -0.2768 -0.6202
 1041SOL    HW2 4336   2.762   1.775   0.838  0.2836 -0.7518  1.0066
 1042SOL     OW 4337   6.546   0.325   0.496 -0.3754  0.4070 -0.2376
 1042SOL    HW1 4338   6.514   0.294   0.581 -0.6725  0.2692 -0.4006
 1042SOL    HW2 4339   6.598   0.403   0.518 -1.0981  0.8309 -0.0036
 1043SOL     OW 4340   0.222   2.129   4.423  0.1051  0.2258  0.2453
 1043SOL    HW1 4341   0.145   2.073   4.417  0.5304 -0.3136 -0.3976
 1043SOL    HW2 4342   0.262   2.123   4.336 -0.3484  2.2787 -0.1464
 1044SOL     OW 4343   3.664   2.493   5.642 -0.6737 -0.0273 -0.0425
 1044SOL    HW1 4344   3.585   2.505   5.695 -0.0559 -0.1827  0.9337
 1044SOL    HW2 4345   3.660   2.563   5.577  0.0454  2.1361  2.0759
 1045SOL     OW 4346   2.293   4.868   4.328  0.1719 -0.1279 -0.4986
 1045SOL    HW1 4347   2.364   4.891   4.267  1.3584 -0.0783  0.8356
 1045SOL    HW2 4348   2.312   4.777   4.352 -0.6253 -0.3364 -0.6461
 1046SOL     OW 4349   3.186   2.190   4.656  0.0448  0.1313  0.0217
 1046SOL    HW1 4350   3.172   2.229   4.742  0.0204 -0.6566  0.3901
 1046SOL    HW2 4351   3.149   2.102   4.663 -0.4195  0.2298 -0.9618
 1047SOL     OW 4352   2.787   2.169   2.908 -0.2859 -0.2792 -0.0187
 1047SOL    HW1 4353   2.791   2.120   2.827 -1.8192 -1.0993  0.3656
 1047SOL    HW2 4354   2.823   2.110   2.974  0.0819  0.0274  0.0581
 1048SOL     OW 4355   0.166   2.359   6.209  0.2397 -0.2082  0.3156
 1048SOL    HW1 4356   0.224   2.331   6.280  1.8772 -0.4830 -1.0618
 1048SOL    HW2 4357   0.108   2.424   6.249  0.2429 -1.3073  2.1866
 1049SOL     OW 4358   5.448   2.860   4.683  0.2835 -0.2176  0.4240
 1049SOL    HW1 4359   5.460   2.938   4.738 -0.4649 -1.2861  2.2114
 1049SOL    HW2 4360   5.536   2.838   4.653  0.2577  2.6602 -2.1855
 1050SOL     OW 4361   4.218   5.797   1.292  0.3946 -0.1361 -0.4674
 1050SOL    HW1 4362   4.219   5.799   1.387  0.6793  0.2860 -0.4783
 1050SOL    HW2 4363   4.150   5.733   1.270 -1.5459  1.6601  0.0020
 1051SOL     OW 4364   2.039   2.626   5.252  0.2736  0.2622  0.1957
 1051SOL    HW1 4365   1.944   2.616   5.250 -0.1193  3.2060 -1.2167
 1051SOL    HW2 4366   2.072   2.555   5.196 -1.2483  0.2264 -0.7137
 1052SOL     OW 4367   6.284   1.630   2.464 -0.2802 -0.2335 -0.1054
 1052SOL    HW1 4368   6.274   1.559   2.400  1.0067 -0.7662  0.2430
 1052SOL    HW2 4369   6.215   1.614   2.528  0.3327 -1.5374  0.2728
 1053SOL     OW 4370   0.453   2.511   5.712  0.0910 -0.0912  0.1079
 1053SOL    HW1 4371   0.362   2.534   5.734 -0.9484 -0.6090 -3.1219
 1053SOL    HW2 4372   0.469   2.429   5.759 -0.9379  0.2177  1.0494
 1054SOL     OW 4373   5.713   0.397   4.909  0.8341  0.2090  0.3791
 1054SOL    HW1 4374   5.697   0.455   4.983  0.7889  3.8249 -2.1827
 1054SOL    HW2 4375   5.792   0.348   4.933  1.2845  1.8434  2.4690
 1055SOL     OW 4376   6.202   2.315   1.414 -0.3466 -0.8009 -0.0888
 1055SOL    HW1 4377   6.139   2.276   1.476 -0.9590 -0.0119 -0.1913
 1055SOL    HW2 4378   6.223   2.400   1.453 -1.8298  0.3397 -1.6208
 1056SOL     OW 4379   4.543   5.450   3.580 -0.8038 -0.1129 -0.0286
 1056SOL    HW1 4380   4.552   5.543   3.600  0.0693 -0.0506 -0.6605
 1056SOL    HW2 4381   4.523   5.447   3.487  0.6691 -0.6053 -0.3565
 1057SOL     OW 4382   1.559   5.526   2.731  0.7968 -0.0499  0.6060
 1057SOL    HW1 4383   1.566   5.606   2.784  0.5829  0.6897 -0.4541
 1057SOL    HW2 4384   1.645   5.517   2.690  0.8747 -0.4684  0.8524
 1058SOL     OW 4385   2.525   1.707   1.331 -0.3645 -0.4461  0.0218
 1058SOL    HW1 4386   2.545   1.623   1.374  2.3943 -0.5611 -1.2145
 1058SOL    HW2 4387   2.539   1.689   1.238 -0.1579  1.2694 -0.3075
 1059SOL     OW 4388   4.518   1.695   6.356  0.3958  0.0829  0.5299
 1059SOL    HW1 4389   4.495   1.772   6.304 -1.1721 -1.6827 -1.6109
 1059SOL    HW2 4390   4.436   1.669   6.398  1.0192 -0.1695  1.6418
 1060SOL     OW 4391   0.198   5.662   4.679  0.2659 -0.1045 -0.8244
 1060SOL    HW1 4392   0.163   5.607   4.608  0.5482 -0.8229 -0.4249
 1060SOL    HW2 4393   0.246   5.732   4.634  2.9573 -2.1385 -1.4307
 1061SOL     OW 4394   5.939   0.676   4.836  0.5499 -0.5202  0.0607
 1061SOL    HW1 4395   6.018   0.726   4.858  0.5892 -0.0828 -1.0023
 1061SOL    HW2 4396   5.891   0.668   4.919  0.0028  2.2522  0.1008
 1062SOL     OW 4397   6.083   0.401   4.433 -0.5930 -0.3549 -0.1073
 1062SOL    HW1 4398   6.037   0.428   4.512 -0.7737  1.0246 -0.6550
 1062SOL    HW2 4399   6.100   0.483   4.386 -0.8310 -1.1684 -1.6815
 1063SOL     OW 4400   1.854   5.763   3.156 -0.6513 -0.4141  0.0457
 1063SOL    HW1 4401   1.933   5.709   3.164 -0.3154  0.2191  1.2849
 1063SOL    HW2 4402   1.883   5.840   3.106 -0.3646  0.0030  0.8341
 1064SOL     OW 4403   1.219   5.666   5.151  0.1598  0.1265  0.3396
 1064SOL    HW1 4404   1.258   5.659   5.238 -0.9444 -1.9136  0.7397
 1064SOL    HW2 4405   1.143   5.723   5.163 -0.5184 -0.8778  0.9433
 1065SOL     OW 4406   0.816   0.159   3.766  0.2354  0.0236 -0.1136
 1065SOL    HW1 4407   0.859   0.184   3.847 -0.9889  3.4856 -0.3751
 1065SOL    HW2 4408   0.860   0.209   3.698 -1.0944  0.0102 -1.0457
 1066SOL     OW 4409   2.121   4.196   6.445  0.7271  0.0914  0.3658
 1066SOL    HW1 4410   2.069   4.142   6.385  2.5490 -1.0972 -0.2486
 1066SOL    HW2 4411   2.064   4.269   6.468 -0.9253 -0.7607 -0.8193
 1067SOL     OW 4412   3.201   1.639   4.751 -0.5939 -0.0084  0.0047
 1067SOL    HW1 4413   3.239   1.554   4.730 -2.2045 -1.2624  1.7851
 1067SOL    HW2 4414   3.137   1.620   4.820 -0.3261  2.7830  1.1648
 1068SOL     OW 4415   2.806   4.847   0.651  0.1799  0.2955 -0.4110
 1068SOL    HW1 4416   2.826   4.884   0.565 -0.9540  1.0127 -0.3792
 1068SOL    HW2 4417   2.868   4.889   0.710  1.4731 -0.7495 -0.9563
 1069SOL     OW 4418   6.003   0.792   0.189 -0.0766  0.2159  0.4193
 1069SOL    HW1 4419   5.934   0.776   0.125 -2.3766  0.6999  2.6242
 1069SOL    HW2 4420   5.993   0.722   0.254  2.0052 -0.1037  0.4864
 1070SOL     OW 4421   0.225   0.201   0.021  0.2644  0.0792 -0.4671
 1070SOL    HW1 4422   0.143   0.244  -0.004 -0.1835 -0.6007 -0.2159
 1070SOL    HW2 4423   0.266   0.261   0.083 -0.1622  0.3263 -0.4216
 1071SOL     OW 4424   6.565   4.439   3.267 -0.3156 -0.1837  0.3507
 1071SOL    HW1 4425   6.603   4.501   3.329 -1.9126 -0.0553  1.2709
 1071SOL    HW2 4426   6.562   4.487   3.184 -0.9290  0.7611  0.8975
 1072SOL     OW 4427   5.741   2.333   0.724 -0.2241 -0.6514 -0.3967
 1072SOL    HW1 4428   5.725   2.367   0.636 -0.2852  1.8434  0.5128
 1072SOL    HW2 4429   5.781   2.406   0.771  0.5210 -2.1737  1.4516
 1073SOL     OW 4430   0.093   0.294   5.874 -0.0075  0.1166  0.4351
 1073SOL    HW1 4431   0.001   0.298   5.849  0.0970 -1.0870 -0.2115
 1073SOL    HW2 4432   0.140   0.321   5.795  0.2762 -2.3352 -0.3232
 1074SOL     OW 4433   1.710   1.952   0.400  0.6673  0.0494  0.3191
 1074SOL    HW1 4434   1.719   1.958   0.495  0.8672  2.0701  0.2203
 1074SOL    HW2 4435   1.714   2.043   0.370 -2.7533 -0.1763 -1.3229
 1075SOL     OW 4436   2.955   2.632   1.221 -0.1589 -0.4633  0.2230
 1075SOL    HW1 4437   3.031   2.690   1.226  0.4333 -1.3038  1.8841
 1075SOL    HW2 4438   2.993   2.544   1.225 -1.2188 -0.8906  1.2519
 1076SOL     OW 4439   4.829   4.546   6.243 -0.1140 -0.5396 -0.4999
 1076SOL    HW1 4440   4.816   4.502   6.326  0.7417 -0.7472 -0.4684
 1076SOL    HW2 4441   4.912   4.592   6.252 -0.0748 -0.4531 -1.1880
 1077SOL     OW 4442   4.142   0.697   6.029 -0.7151 -0.0897  0.1236
 1077SOL    HW1 4443   4.192   0.675   5.951 -0.9903  0.6206 -0.2685
 1077SOL    HW2 4444   4.201   0.680   6.102  0.0858  0.6794 -0.3277
 1078SOL     OW 4445   1.450   1.614   6.218  0.0231  0.9509  0.1321
 1078SOL    HW1 4446   1.424   1.677   6.285  0.5569 -1.0082  2.3303
 1078SOL    HW2 4447   1.537   1.642   6.190  0.6015  0.7907  1.6888
 1079SOL     OW 4448   2.500   1.447   2.455  0.2866 -0.1288  0.0756
 1079SOL    HW1 4449   2.591   1.466   2.476  0.2571  1.2542 -0.9541
 1079SOL    HW2 4450   2.505   1.373   2.393  0.7590  0.3945 -0.5244
 1080SOL     OW 4451   4.962   5.762   0.835  0.6240  0.4558 -0.4646
 1080SOL    HW1 4452   4.920   5.677   0.820  0.2920  0.2373  1.4487
 1080SOL    HW2 4453   4.899   5.827   0.804 -0.6043  0.0833  1.1521
 1081SOL     OW 4454   6.643   4.663   5.863  0.3112  0.3245 -0.3422
 1081SOL    HW1 4455   6.658   4.756   5.875  0.7206  0.2086  0.0829
 1081SOL    HW2 4456   6.611   4.655   5.773  0.2190  0.8759 -0.3626
 1082SOL     OW 4457   5.772   2.245   5.738 -0.2430  0.1833 -0.5720
 1082SOL    HW1 4458   5.775   2.163   5.689  0.3354  0.9434 -1.8537
 1082SOL    HW2 4459   5.694   2.237   5.793 -0.7156 -0.8473 -1.3505
 1083SOL     OW 4460   6.465   1.505   3.236 -0.1601 -0.3080 -0.4684
 1083SOL    HW1 4461   6.370   1.499   3.249 -0.2105  0.0021 -0.6940
 1083SOL    HW2 4462   6.476   1.574   3.172  0.2435 -0.0839 -0.1634
 1084SOL     OW 4463   0.859   0.256   3.081  0.1263 -0.1230 -0.0750
 1084SOL    HW1 4464   0.818   0.283   3.163 -0.4763  1.5011 -0.8633
 1084SOL    HW2 4465   0.948   0.230   3.106 -0.1378  0.0565  1.1188
 1085SOL     OW 4466   3.306   1.505   3.073  0.1542 -0.3141  0.7412
 1085SOL    HW1 4467   3.276   1.543   2.991 -1.3980 -1.1143  0.8986
 1085SOL    HW2 4468   3.342   1.579   3.122 -0.5620  0.4974  0.0686
 1086SOL     OW 4469   3.685   3.874   4.241  0.1111  0.4244 -0.6485
 1086SOL    HW1 4470   3.646   3.860   4.327  0.3518 -0.1476 -0.6282
 1086SOL    HW2 4471   3.701   3.786   4.207 -1.3616  0.6079 -1.9108
 1087SOL     OW 4472   1.704   3.713   2.505  0.3391  0.5947 -0.8492
 1087SOL    HW1 4473   1.681   3.634   2.456  2.3204 -0.1937 -0.6050
 1087SOL    HW2 4474   1.743   3.681   2.586 -0.6280  1.8676  0.1747
 1088SOL     OW 4475   3.625   0.504   3.921 -0.1440 -0.1027 -0.4044
 1088SOL    HW1 4476   3.657   0.557   3.995  1.1722  0.6509 -1.4638
 1088SOL    HW2 4477   3.638   0.560   3.844  0.4900 -1.6386 -1.4659
 1089SOL     OW 4478   2.386   6.626   2.293 -0.3477 -0.5200  0.4632
 1089SOL    HW1 4479   2.309   6.617   2.348  0.2731 -0.7172  1.3102
 1089SOL    HW2 4480   2.365   6.576   2.214 -1.5117  0.3350  0.2141
 1090SOL     OW 4481   4.311   1.469   0.852 -0.1041  0.3194 -0.1188
 1090SOL    HW1 4482   4.366   1.400   0.816 -1.7916 -1.7799  1.0991
 1090SOL    HW2 4483   4.265   1.505   0.776  1.8892  1.2195 -0.9669
 1091SOL     OW 4484   4.112   2.546   5.554  0.1020  0.3094 -0.3111
 1091SOL    HW1 4485   4.110   2.457   5.589  0.8648 -0.2247 -1.5209
 1091SOL    HW2 4486   4.051   2.595   5.608 -2.3139 -1.5446 -1.1664
 1092SOL     OW 4487   3.559   4.033   6.198 -0.1909 -0.3998  0.0556
 1092SOL    HW1 4488   3.592   4.122   6.192 -2.8590  0.6031 -1.6866
 1092SOL    HW2 4489   3.540   4.021   6.291  0.4433  0.7488  0.3520
 1093SOL     OW 4490   3.629   5.121   3.998  0.1415 -0.0255 -0.1549
 1093SOL    HW1 4491   3.657   5.040   3.956  0.3559 -0.1630  0.2428
 1093SOL    HW2 4492   3.551   5.148   3.950 -0.4814 -0.9698  0.2875
 1094SOL     OW 4493   5.732   6.466   3.637 -0.3720 -0.4408  0.1192
 1094SOL    HW1 4494   5.673   6.402   3.598  1.1122 -0.8349 -1.6160
 1094SOL    HW2 4495   5.682   6.547   3.640 -1.5049 -1.1235  0.1809
 1095SOL     OW 4496   2.914   2.565   4.293 -0.0763  0.3649  0.2581
 1095SOL    HW1 4497   2.853   2.526   4.355  1.2570  0.7652  1.9115
 1095SOL    HW2 4498   2.868   2.563   4.210 -0.9022 -2.7747  0.6456
 1096SOL     OW 4499   6.304   6.256   5.049  0.0727  0.8767  0.2213
 1096SOL    HW1 4500   6.244   6.181   5.054 -0.8512  1.6156  0.7292
 1096SOL    HW2 4501   6.372   6.237   5.112 -0.3473  0.6158  0.6022
 1097SOL     OW 4502   2.303   1.476   5.304  0.2819 -0.4614  0.2315
 1097SOL    HW1 4503   2.390   1.482   5.344 -0.2527 -0.5869  1.4335
 1097SOL    HW2 4504   2.258   1.556   5.331 -0.7087 -1.3849  1.4203
 1098SOL     OW 4505   1.126   2.989   2.916  0.0184 -0.0427 -0.0669
 1098SOL    HW1 4506   1.106   2.987   3.010 -1.1431  1.4296 -0.2300
 1098SOL    HW2 4507   1.189   3.061   2.907  0.0081 -0.0799 -0.4245
 1099SOL     OW 4508   3.519   3.639   3.241  0.2220  0.1192  0.1098
 1099SOL    HW1 4509   3.572   3.617   3.317 -0.3647  1.4819  0.9486
 1099SOL    HW2 4510   3.436   3.671   3.277 -0.0948  0.7544 -1.0959
 1100SOL     OW 4511   4.198   3.478   1.543  0.5094 -0.0240 -0.1823
 1100SOL    HW1 4512   4.182   3.437   1.627 -0.8325 -2.5434 -1.5484
 1100SOL    HW2 4513   4.279   3.439   1.512  0.0601 -0.4766 -0.8101
 1101SOL     OW 4514   2.451   4.166   0.545  0.4771  0.5651 -0.4817
 1101SOL    HW1 4515   2.527   4.120   0.510 -0.8386 -0.5586 -2.0298
 1101SOL    HW2 4516   2.478   4.258   0.548  2.3569  0.0286  0.4283
 1102SOL     OW 4517   2.513   0.779   5.849 -0.3925  0.0428 -0.6156
 1102SOL    HW1 4518   2.463   0.806   5.926  1.1718 -0.2226  0.5555
 1102SOL    HW2 4519   2.507   0.683   5.849  0.8599 -0.0572  0.1054
 1103SOL     OW 4520   3.912   5.461   0.188  0.2121 -0.7245  0.0014
 1103SOL    HW1 4521   3.824   5.427   0.170 -0.1741  0.7357 -1.0157
 1103SOL    HW2 4522   3.914   5.472   0.283 -1.0130  0.0219 -0.0331
 1104SOL     OW 4523   4.095   3.474   5.817  0.2365 -0.5557  0.0718
 1104SOL    HW1 4524   4.159   3.530   5.774  0.6610 -1.0320  0.0829
 1104SOL    HW2 4525   4.010   3.515   5.796  0.4408 -0.6870 -1.0654
 1105SOL     OW 4526   0.936   2.599   4.147  0.0599 -0.6887  0.6347
 1105SOL    HW1 4527   0.864   2.578   4.088  0.9938 -1.5831 -0.2355
 1105SOL    HW2 4528   0.969   2.514   4.176  0.5699 -0.2871  1.2619
 1106SOL     OW 4529   1.143   4.870   4.739  0.3949  0.1030  0.1882
 1106SOL    HW1 4530   1.112   4.879   4.649  1.4078  1.8452 -0.0317
 1106SOL    HW2 4531   1.062   4.864   4.791 -0.2118 -0.2726 -0.7602
 1107SOL     OW 4532   6.267   6.211   3.941 -0.2042  0.7025  0.0363
 1107SOL    HW1 4533   6.307   6.203   4.027  0.4162 -0.5732 -0.3351
 1107SOL    HW2 4534   6.333   6.257   3.888  0.8592 -1.4107 -0.5791
 1108SOL     OW 4535   2.163   2.077   6.190 -0.4340 -0.9663  0.0112
 1108SOL    HW1 4536   2.220   2.152   6.172  0.1176 -1.6193 -1.0873
 1108SOL    HW2 4537   2.137   2.088   6.281  0.9043 -0.2779  0.3313
 1109SOL     OW 4538   1.287   5.206   3.228  0.2872  0.3699 -0.3248
 1109SOL    HW1 4539   1.325   5.257   3.300  1.1636  1.6329 -1.6480
 1109SOL    HW2 4540   1.340   5.229   3.152 -1.2671 -0.1624 -1.5987
 1110SOL     OW 4541   1.826   2.789   2.133  0.4198 -0.3110 -0.2668
 1110SOL    HW1 4542   1.849   2.719   2.195  1.0084 -0.2236 -0.3752
 1110SOL    HW2 4543   1.744   2.760   2.093 -0.5799  0.1522  1.3520
 1111SOL     OW 4544   4.103   3.879   5.142  0.0794  0.0725 -0.5984
 1111SOL    HW1 4545   4.098   3.878   5.046  0.6790 -1.8649 -0.6558
 1111SOL    HW2 4546   4.196   3.874   5.162 -0.0778 -0.4409  0.0612
 1112SOL     OW 4547   5.427   5.492   3.674  0.0643 -0.0745  0.1284
 1112SOL    HW1 4548   5.510   5.450   3.651  0.4529  1.2411 -1.0008
 1112SOL    HW2 4549   5.453   5.569   3.725 -0.2684  1.4193 -1.8257
 1113SOL     OW 4550   1.546   6.219   6.283  0.3765 -0.3781  0.3203
 1113SOL    HW1 4551   1.452   6.220   6.302  0.4374 -1.0720  0.6952
 1113SOL    HW2 4552   1.555   6.263   6.199 -0.2443  0.0427  0.4756
 1114SOL     OW 4553   2.948   0.940   3.946  0.0186  0.9646  0.5633
 1114SOL    HW1 4554   2.866   0.965   3.989  0.3707  1.7689  0.7801
 1114SOL    HW2 4555   2.956   1.001   3.873  0.2195  0.6218  0.2986
 1115SOL     OW 4556   5.999   3.621   3.641 -0.1223 -0.5281 -0.1606
 1115SOL    HW1 4557   5.952   3.696   3.605 -0.3258 -0.6525 -0.1540
 1115SOL    HW2 4558   6.048   3.586   3.567 -0.7215 -0.9221 -0.3781
 1116SOL     OW 4559   1.478   5.800   4.853 -0.3690  0.0603 -0.2824
 1116SOL    HW1 4560   1.568   5.821   4.880  0.7705 -1.7194 -2.3685
 1116SOL    HW2 4561   1.452   5.873   4.798 -0.6345  1.0640  1.1118
 1117SOL     OW 4562   3.144   3.373   1.423 -0.9650 -0.1492 -0.1777
 1117SOL    HW1 4563   3.103   3.454   1.390 -1.5250 -0.0472  0.7327
 1117SOL    HW2 4564   3.121   3.372   1.516 -0.8861 -1.3207 -0.1686
 1118SOL     OW 4565   2.232   3.475   4.745 -0.3728  0.3450 -1.0608
 1118SOL    HW1 4566   2.246   3.515   4.660 -0.2462  1.0110 -0.7332
 1118SOL    HW2 4567   2.183   3.541   4.795 -0.7199 -0.1597 -0.7171
 1119SOL     OW 4568   0.091   3.399   5.958  0.2443  0.8204  0.6939
 1119SOL    HW1 4569   0.142   3.480   5.956 -0.2532  1.1477  1.0397
 1119SOL    HW2 4570   0.150   3.333   5.923  0.9809  1.1522  1.2682
 1120SOL     OW 4571   1.108   1.606   0.275  0.1907  0.7157 -0.2118
 1120SOL    HW1 4572   1.106   1.511   0.288 -1.1740  0.6206 -0.9224
 1120SOL    HW2 4573   1.122   1.618   0.181  0.4128  1.2167 -0.1184
 1121SOL     OW 4574   1.147   3.079   2.198 -0.3614  0.0989  0.0941
 1121SOL    HW1 4575   1.115   3.162   2.233  0.9436  0.8737 -0.4561
 1121SOL    HW2 4576   1.104   3.071   2.113  0.1891  0.6810 -0.2499
 1122SOL     OW 4577   5.539   2.025   4.699  0.2229  0.3192 -0.1057
 1122SOL    HW1 4578   5.582   1.998   4.780  0.2082  0.3063 -0.1026
 1122SOL    HW2 4579   5.612   2.055   4.643  0.3692 -0.7866 -0.5316
 1123SOL     OW 4580   2.059   3.580   5.261  0.4932  0.3028 -0.5830
 1123SOL    HW1 4581   2.076   3.633   5.339  0.4345 -1.6209  0.8016
 1123SOL    HW2 4582   1.965   3.591   5.245  0.3446  0.1085  0.1065
 1124SOL     OW 4583   3.984   1.437   2.406  0.2859  0.3275 -0.5545
 1124SOL    HW1 4584   4.026   1.513   2.364  2.4048 -0.6855 -0.4235
 1124SOL    HW2 4585   3.892   1.445   2.383  0.7442  1.9541 -2.0833
 1125SOL     OW 4586   2.512   5.431   4.431  0.3767  0.1347  0.2325
 1125SOL    HW1 4587   2.577   5.466   4.491  0.4629  0.4026 -0.0152
 1125SOL    HW2 4588   2.563   5.394   4.359  0.2525  0.5165 -0.0541
 1126SOL     OW 4589   5.968   0.326   4.161  0.2095  0.0306  0.6834
 1126SOL    HW1 4590   5.885   0.290   4.194  0.3594 -1.0514 -0.0561
 1126SOL    HW2 4591   6.010   0.252   4.118  0.6988  1.0353 -0.6121
 1127SOL     OW 4592   1.656   1.609   6.638 -0.3472 -0.2123  0.1874
 1127SOL    HW1 4593   1.698   1.559   6.568  0.1490  0.0546  0.2891
 1127SOL    HW2 4594   1.585   1.553   6.669  1.0853 -1.5091  1.2823
 1128SOL     OW 4595   0.955   4.744   0.702  0.2092  0.1503  0.4273
 1128SOL    HW1 4596   0.906   4.827   0.709  1.3543  0.9728 -0.8547
 1128SOL    HW2 4597   0.916   4.688   0.770  0.0386  2.0531  1.9961
 1129SOL     OW 4598   6.033   1.542   3.140 -0.0395  0.1209 -0.5289
 1129SOL    HW1 4599   6.086   1.554   3.061  0.8307  1.3133  0.1918
 1129SOL    HW2 4600   6.095   1.509   3.205 -0.8013 -1.0880 -0.3917
 1130SOL     OW 4601   5.832   2.503   5.833 -0.4884  0.5198  0.0237
 1130SOL    HW1 4602   5.737   2.517   5.826 -0.1964  2.8590  0.0527
 1130SOL    HW2 4603   5.842   2.407   5.832 -2.7583  0.2327 -0.9354
 1131SOL     OW 4604   4.907   3.844   1.592 -0.2218  0.1090 -0.1781
 1131SOL    HW1 4605   4.887   3.937   1.607  1.3892  0.5873 -0.7659
 1131SOL    HW2 4606   4.997   3.834   1.624 -0.4532 -1.3150  0.0610
 1132SOL     OW 4607   3.512   5.060   2.880  0.3677  0.3984  0.5472
 1132SOL    HW1 4608   3.608   5.061   2.887  0.4041 -0.9820  0.5463
 1132SOL    HW2 4609   3.487   4.971   2.906 -0.8915  0.6412  0.2321
 1133SOL     OW 4610   6.514   0.122   4.691 -0.5020  0.0411 -0.1364
 1133SOL    HW1 4611   6.546   0.142   4.603 -2.3149  0.8377 -0.6670
 1133SOL    HW2 4612   6.542   0.196   4.745  1.9703 -1.1677  0.3983
 1134SOL     OW 4613   4.947   3.665   0.095 -0.1981 -0.2412 -0.5538
 1134SOL    HW1 4614   4.871   3.645   0.041  0.1508  0.4490 -1.3183
 1134SOL    HW2 4615   4.991   3.736   0.049  0.5411 -0.1764  0.2322
 1135SOL     OW 4616   1.034   2.553   2.124 -0.1196 -0.1152 -0.5755
 1135SOL    HW1 4617   1.089   2.626   2.153 -0.9600  0.4827 -0.4302
 1135SOL    HW2 4618   1.035   2.559   2.028 -1.9243  1.4803 -0.5565
 1136SOL     OW 4619   4.124   0.301   6.410  0.1960 -0.5836 -0.4937
 1136SOL    HW1 4620   4.087   0.249   6.481 -1.3632 -0.1366 -0.9589
 1136SOL    HW2 4621   4.060   0.294   6.339  1.3703 -0.4208 -1.6093
 1137SOL     OW 4622   4.431   3.615   0.448  0.2768  0.1539 -0.1489
 1137SOL    HW1 4623   4.404   3.706   0.436 -1.3818 -0.5966 -2.9699
 1137SOL    HW2 4624   4.370   3.564   0.394  0.0451 -2.8555  2.6190
 1138SOL     OW 4625   5.244   5.107   3.659 -0.1521  0.0943  0.1942
 1138SOL    HW1 4626   5.186   5.126   3.733 -1.5910 -0.3705 -0.7683
 1138SOL    HW2 4627   5.254   5.191   3.613 -1.3876 -0.1322 -0.5255
 1139SOL     OW 4628   0.691   1.162   5.518 -0.0079  0.3978 -0.1805
 1139SOL    HW1 4629   0.752   1.164   5.592  0.2690 -0.7981 -0.3584
 1139SOL    HW2 4630   0.613   1.118   5.553  0.4993 -1.1074 -0.8361
 1140SOL     OW 4631   3.786   0.090   3.335  0.3614 -0.2274 -0.4072
 1140SOL    HW1 4632   3.725   0.028   3.374 -0.5280  0.2098 -1.0453
 1140SOL    HW2 4633   3.865   0.084   3.388  0.6927 -2.6728 -1.0763
 1141SOL     OW 4634   0.888   3.276   1.470  0.3047 -0.6625 -0.8408
 1141SOL    HW1 4635   0.800   3.256   1.439 -0.0886  0.2571 -0.3481
 1141SOL    HW2 4636   0.920   3.192   1.505 -0.5574 -0.8973 -0.5796
 1142SOL     OW 4637   1.148   4.411   0.454 -0.3788 -0.1010 -0.0024
 1142SOL    HW1 4638   1.198   4.369   0.384 -1.4500 -1.0910 -0.2094
 1142SOL    HW2 4639   1.150   4.347   0.526  1.9542  1.4870  1.5006
 1143SOL     OW 4640   5.945   3.551   2.451  0.1433  0.0618  0.4878
 1143SOL    HW1 4641   5.875   3.556   2.386  0.8350  0.4647 -0.2500
 1143SOL    HW2 4642   5.914   3.487   2.515 -0.1609 -1.0594 -0.7393
 1144SOL     OW 4643   5.764   0.498   6.493 -0.4152 -0.3232  0.3308
 1144SOL    HW1 4644   5.859   0.491   6.490 -0.5619 -2.6539 -1.7486
 1144SOL    HW2 4645   5.742   0.474   6.583  0.8814 -1.8407  0.2947
 1145SOL     OW 4646   1.058   3.494   4.452 -0.0963  0.2947 -0.0873
 1145SOL    HW1 4647   1.034   3.402   4.438  0.2370  0.3379 -1.0731
 1145SOL    HW2 4648   0.984   3.544   4.416  0.9474  0.4166 -2.2362
 1146SOL     OW 4649   2.652   1.156   4.772  0.0009  0.0692  0.0433
 1146SOL    HW1 4650   2.578   1.214   4.790 -1.4594 -1.8556  0.5161
 1146SOL    HW2 4651   2.639   1.128   4.681  0.1368 -0.3120  0.1416
 1147SOL     OW 4652   0.901   3.966   1.752 -0.9363 -0.9252 -0.0359
 1147SOL    HW1 4653   0.846   3.929   1.682  0.7781 -0.1536 -1.8994
 1147SOL    HW2 4654   0.876   4.058   1.755 -1.6388 -1.1371  1.0452
 1148SOL     OW 4655   2.121   2.909   0.809 -0.0104 -0.0520  0.1841
 1148SOL    HW1 4656   2.042   2.893   0.758  0.2440 -2.4793  0.4369
 1148SOL    HW2 4657   2.104   2.867   0.893  1.9685 -1.7150 -0.1783
 1149SOL     OW 4658   3.456   5.433   6.323  0.1093 -0.3056  0.0371
 1149SOL    HW1 4659   3.381   5.453   6.266 -0.0010 -1.0678 -0.1084
 1149SOL    HW2 4660   3.507   5.370   6.272 -0.0322 -1.0633  0.8187
 1150SOL     OW 4661   4.008   0.223   6.185  0.0669  0.3035 -0.7089
 1150SOL    HW1 4662   4.052   0.289   6.132  1.5759  0.3849  0.5658
 1150SOL    HW2 4663   3.994   0.149   6.126  0.2604  0.9694 -1.6032
 1151SOL     OW 4664   4.128   1.585   2.132  0.2286  0.0689  0.2889
 1151SOL    HW1 4665   4.126   1.648   2.060  0.8292 -1.2978 -0.9847
 1151SOL    HW2 4666   4.123   1.638   2.211 -2.6740  1.5168 -0.7452
 1152SOL     OW 4667   5.364   3.501   6.079 -0.3162 -0.0142 -0.2175
 1152SOL    HW1 4668   5.306   3.558   6.029 -0.2848  0.0684 -0.1606
 1152SOL    HW2 4669   5.324   3.496   6.166 -1.1144 -1.2569 -0.6319
 1153SOL     OW 4670   4.608   0.232   5.737  0.2093 -0.4522  0.3088
 1153SOL    HW1 4671   4.659   0.202   5.661  1.4993  0.9073  0.5824
 1153SOL    HW2 4672   4.674   0.267   5.797 -1.0182  1.2011  0.7672
 1154SOL     OW 4673   6.257   2.558   5.387  0.3455 -0.2173  0.2609
 1154SOL    HW1 4674   6.344   2.600   5.390 -0.1289  0.9488 -1.0091
 1154SOL    HW2 4675   6.240   2.531   5.477  0.5627  2.6464  1.2600
 1155SOL     OW 4676   1.179   2.167   0.639  0.1020 -0.1512 -0.5807
 1155SOL    HW1 4677   1.113   2.156   0.570 -1.4134 -0.6454  0.8614
 1155SOL    HW2 4678   1.151   2.245   0.687  0.8313 -0.1056 -0.2192
 1156SOL     OW 4679   4.960   0.133   0.469 -0.4833  0.2382  0.3206
 1156SOL    HW1 4680   4.899   0.199   0.499 -0.7392  0.1726 -0.0477
 1156SOL    HW2 4681   4.959   0.141   0.374  0.4269  0.5445  0.3276
 1157SOL     OW 4682   4.209   1.755   4.436 -0.3575 -0.3319  0.0947
 1157SOL    HW1 4683   4.302   1.747   4.415 -0.2816 -0.0962  0.3294
 1157SOL    HW2 4684   4.170   1.676   4.400 -0.0064 -0.6086  0.3117
 1158SOL     OW 4685   2.820   0.602   3.900 -0.4133 -0.6044  0.2636
 1158SOL    HW1 4686   2.822   0.546   3.977  0.8079  0.1104  0.7801
 1158SOL    HW2 4687   2.877   0.675   3.922  1.5638 -1.3301 -2.0431
 1159SOL     OW 4688   3.301   4.250   0.301 -0.4921 -0.1499  0.1107
 1159SOL    HW1 4689   3.380   4.230   0.352  0.5049 -1.9211 -1.9443
 1159SOL    HW2 4690   3.233   4.196   0.340 -0.2206 -0.0424  0.7379
 1160SOL     OW 4691   3.427   3.675   1.985 -0.2147 -0.1728  0.7234
 1160SOL    HW1 4692   3.480   3.611   2.033 -0.3328  0.0189  1.1136
 1160SOL    HW2 4693   3.491   3.728   1.938 -0.1699 -1.7382 -1.1346
 1161SOL     OW 4694   2.927   1.715   2.101  0.4562  0.0864 -0.4534
 1161SOL    HW1 4695   2.860   1.779   2.078  0.9862  0.9618  0.3571
 1161SOL    HW2 4696   2.952   1.737   2.191  3.0391  0.8922 -1.2838
 1162SOL     OW 4697   5.822   3.100   3.986  0.0815 -0.6718 -0.4900
 1162SOL    HW1 4698   5.851   3.013   4.014 -0.6860 -0.4668  1.0265
 1162SOL    HW2 4699   5.849   3.105   3.894  2.9858 -1.2731  0.2263
 1163SOL     OW 4700   2.731   0.980   0.952 -0.0413  0.3489  0.0975
 1163SOL    HW1 4701   2.729   0.889   0.925 -0.2516  0.0947  0.9255
 1163SOL    HW2 4702   2.824   0.999   0.968 -0.1157 -0.1140  1.1605
 1164SOL     OW 4703   5.370   1.226   5.404  0.1591  0.2406 -0.6856
 1164SOL    HW1 4704   5.335   1.261   5.486  0.5030 -1.7054  0.3550
 1164SOL    HW2 4705   5.452   1.184   5.429  0.8320  0.5570 -2.2453
 1165SOL     OW 4706   1.915   2.314   5.979  0.4858 -0.2569  0.0681
 1165SOL    HW1 4707   1.835   2.273   5.946 -0.2309 -0.2091  1.6306
 1165SOL    HW2 4708   1.973   2.241   6.000  0.1995 -0.3774  0.4638
 1166SOL     OW 4709   1.136   3.543   4.716  0.1637 -0.1708  0.3794
 1166SOL    HW1 4710   1.090   3.523   4.634 -0.8452  2.6799  0.1436
 1166SOL    HW2 4711   1.209   3.600   4.688  0.1480  0.3609  1.4078
 1167SOL     OW 4712   0.566   2.668   0.675  0.0502  0.1867 -0.1505
 1167SOL    HW1 4713   0.619   2.746   0.660  0.9920 -0.7073 -1.6487
 1167SOL    HW2 4714   0.498   2.671   0.608 -1.1988  0.7641  1.0896
 1168SOL     OW 4715   0.367   5.596   3.343  0.4368  0.0528 -0.2806
 1168SOL    HW1 4716   0.446   5.583   3.394 -0.1543 -1.1188  0.3756
 1168SOL    HW2 4717   0.379   5.681   3.300  1.0293  0.9963  1.6489
 1169SOL     OW 4718   3.514   3.192   0.248 -0.8880  0.1477 -0.1317
 1169SOL    HW1 4719   3.589   3.247   0.227  1.0814 -1.1866  2.8152
 1169SOL    HW2 4720   3.516   3.123   0.182  0.6567 -0.0007  0.0331
 1170SOL     OW 4721   2.229   4.562   4.669  0.2050  0.5793 -0.0029
 1170SOL    HW1 4722   2.190   4.649   4.661 -0.3209  0.3300 -0.1640
 1170SOL    HW2 4723   2.178   4.519   4.738  1.1818  0.7856  0.8774
 1171SOL     OW 4724   5.750   1.150   3.230 -0.3296 -0.3141  0.0436
 1171SOL    HW1 4725   5.692   1.113   3.164  0.3553 -0.9864 -0.2041
 1171SOL    HW2 4726   5.785   1.229   3.189  0.2699 -0.8495 -0.5075
 1172SOL     OW 4727   1.544   3.435   0.895 -0.4325  0.4889 -0.2861
 1172SOL    HW1 4728   1.604   3.458   0.823 -0.9555  1.4115 -0.4413
 1172SOL    HW2 4729   1.459   3.426   0.853 -0.8421  1.5654  0.2988
 1173SOL     OW 4730   0.068   1.312   3.763 -0.3254 -0.2639  0.0274
 1173SOL    HW1 4731   0.097   1.403   3.767  3.0783 -1.0938 -1.9512
 1173SOL    HW2 4732   0.064   1.292   3.670 -0.6599 -2.2456  0.4267
 1174SOL     OW 4733   5.518   2.831   4.291  0.0308 -0.7607  0.1602
 1174SOL    HW1 4734   5.498   2.762   4.354  0.5250 -2.9725 -1.9474
 1174SOL    HW2 4735   5.600   2.803   4.250  1.5431  2.3153  0.7595
 1175SOL     OW 4736   5.672   0.971   6.188  0.2411 -0.1067 -0.2396
 1175SOL    HW1 4737   5.584   0.980   6.151 -0.4036 -0.2264  1.1961
 1175SOL    HW2 4738   5.689   0.876   6.184 -0.5297 -0.3401  1.2409
 1176SOL     OW 4739   3.743   0.316   2.547  0.5748  0.0992  0.6673
 1176SOL    HW1 4740   3.737   0.406   2.517 -1.2904 -0.2456 -0.1410
 1176SOL    HW2 4741   3.721   0.320   2.641  1.9491  0.6266  0.9925
 1177SOL     OW 4742   6.050   2.719   5.699 -0.4565 -0.3256 -0.0751
 1177SOL    HW1 4743   6.089   2.632   5.686 -1.4706 -1.1457  1.9585
 1177SOL    HW2 4744   6.083   2.747   5.784  1.0234  1.9978 -1.3052
 1178SOL     OW 4745   0.461   4.404   1.287  0.2412  0.5599 -0.2028
 1178SOL    HW1 4746   0.376   4.403   1.330  0.1215 -0.5629 -0.4186
 1178SOL    HW2 4747   0.523   4.424   1.358 -0.1649  1.0106  0.0260
 1179SOL     OW 4748   1.739   6.563   6.188  0.2450 -0.0994 -0.5931
 1179SOL    HW1 4749   1.745   6.472   6.159  0.0554 -0.6063  0.8953
 1179SOL    HW2 4750   1.780   6.564   6.274  1.1685  1.4475 -1.0196
 1180SOL     OW 4751   4.497   1.611   5.924  0.0391  0.2677  0.5056
 1180SOL    HW1 4752   4.406   1.641   5.930  0.0348  0.8495 -1.6503
 1180SOL    HW2 4753   4.491   1.523   5.886  0.4253  1.0455 -1.4347
 1181SOL     OW 4754   3.542   1.909   1.345  0.1667 -0.0698  0.0282
 1181SOL    HW1 4755   3.508   1.860   1.420 -0.1572 -1.4139 -0.9414
 1181SOL    HW2 4756   3.564   1.841   1.280 -0.5888  1.0681 -1.4956
 1182SOL     OW 4757   2.132   5.933   4.631 -0.0762  0.2040  0.3440
 1182SOL    HW1 4758   2.088   5.851   4.612  0.0955  0.1671  0.0962
 1182SOL    HW2 4759   2.133   5.980   4.547 -3.0461  1.8855  1.0772
 1183SOL     OW 4760   4.114   3.034   6.293 -0.8367  0.0689  0.5279
 1183SOL    HW1 4761   4.039   3.078   6.252 -0.8238 -0.8738 -0.5494
 1183SOL    HW2 4762   4.099   2.941   6.276  0.1083 -0.2024  1.1287
 1184SOL     OW 4763   5.721   0.450   2.674  0.1762 -0.7923  0.5111
 1184SOL    HW1 4764   5.725   0.382   2.741 -0.6524 -1.7268 -0.3441
 1184SOL    HW2 4765   5.811   0.484   2.669  0.4689 -1.4061  1.3826
 1185SOL     OW 4766   2.681   0.700   4.238 -0.0321  0.1568 -0.0385
 1185SOL    HW1 4767   2.750   0.739   4.185 -0.3000  0.5075 -0.1386
 1185SOL    HW2 4768   2.610   0.765   4.236  0.0106  0.2378  0.8727
 1186SOL     OW 4769   4.514   3.542   6.641  0.4741  0.0293 -0.0786
 1186SOL    HW1 4770   4.497   3.461   6.594  1.5478 -1.4219  1.8940
 1186SOL    HW2 4771   4.587   3.583   6.593 -0.2746  0.0299 -1.2594
 1187SOL     OW 4772   3.523   3.372   3.987  0.1485 -0.8495  0.4402
 1187SOL    HW1 4773   3.501   3.324   4.067  0.3523 -0.6549  0.6158
 1187SOL    HW2 4774   3.487   3.319   3.916 -1.9071  0.0236  0.7509
 1188SOL     OW 4775   4.276   4.907   0.912 -0.3022 -0.5714 -0.3269
 1188SOL    HW1 4776   4.194   4.902   0.862 -0.0555  0.6615 -0.8861
 1188SOL    HW2 4777   4.340   4.863   0.856  0.0035  0.9326 -1.1991
 1189SOL     OW 4778   6.119   2.247   4.220  0.0384  0.0011 -0.5612
 1189SOL    HW1 4779   6.132   2.165   4.268  1.3150  0.7896  0.5156
 1189SOL    HW2 4780   6.162   2.233   4.136 -1.6978 -1.1830 -1.3066
 1190SOL     OW 4781   1.895   1.786   4.880  0.5467 -0.2646  0.3004
 1190SOL    HW1 4782   1.821   1.845   4.884  1.0539  0.3571  0.7496
 1190SOL    HW2 4783   1.953   1.823   4.813  0.6748 -0.4816  0.2867
 1191SOL     OW 4784   5.126   5.276   1.375 -0.0910 -0.0878  0.5454
 1191SOL    HW1 4785   5.164   5.210   1.434  0.0056 -0.9481 -0.4480
 1191SOL    HW2 4786   5.061   5.321   1.429 -1.4636 -2.2088  0.8181
 1192SOL     OW 4787   4.315   2.946   2.529 -0.5575  0.0100  0.0293
 1192SOL    HW1 4788   4.257   3.022   2.533  0.4995  0.7901  2.6058
 1192SOL    HW2 4789   4.323   2.917   2.620  2.7277 -0.3160 -0.2537
 1193SOL     OW 4790   1.329   6.623   5.192  0.0121  0.0661  0.0568
 1193SOL    HW1 4791   1.423   6.611   5.208 -0.0344  0.5418  0.7246
 1193SOL    HW2 4792   1.320   6.716   5.171 -0.2659 -0.0523 -0.3509
 1194SOL     OW 4793   1.098   3.702   3.191  0.2902  0.3033 -0.0612
 1194SOL    HW1 4794   1.031   3.759   3.153  1.7868  2.4148  0.2525
 1194SOL    HW2 4795   1.181   3.747   3.174  1.4698 -1.2226  1.2449
 1195SOL     OW 4796   1.275   2.630   3.162 -0.5293  0.2780  0.2219
 1195SOL    HW1 4797   1.241   2.639   3.251  0.4530 -0.4946  0.7016
 1195SOL    HW2 4798   1.370   2.637   3.172 -0.4008  0.0252 -0.7394
 1196SOL     OW 4799   6.057   0.534   4.014  0.2975  0.1245  0.0617
 1196SOL    HW1 4800   6.091   0.578   4.092 -2.0208 -0.7967  1.7113
 1196SOL    HW2 4801   6.029   0.448   4.045 -0.7912 -0.2433 -1.7865
 1197SOL     OW 4802   4.732   5.532   1.693 -0.0458  0.9446  0.0504
 1197SOL    HW1 4803   4.755   5.587   1.618  0.1172 -0.5624 -1.0428
 1197SOL    HW2 4804   4.655   5.484   1.665  0.4358 -0.1661  0.5707
 1198SOL     OW 4805   4.571   2.954   2.458 -0.2057  0.1625 -0.0772
 1198SOL    HW1 4806   4.613   2.897   2.523 -1.5119  0.0173  0.6635
 1198SOL    HW2 4807   4.479   2.958   2.485 -0.5057  1.1584 -1.1746
 1199SOL     OW 4808   2.980   5.710   1.298  0.0873  0.6408 -0.4800
 1199SOL    HW1 4809   2.919   5.740   1.365 -0.3008 -0.4218 -0.3420
 1199SOL    HW2 4810   2.968   5.772   1.226  0.2660  1.5962  0.2792
 1200SOL     OW 4811   0.094   0.817   4.122  0.1177  0.0625 -0.0715
 1200SOL    HW1 4812   0.138   0.846   4.042  0.7598 -2.1463 -0.6064
 1200SOL    HW2 4813   0.166   0.797   4.183 -0.1622 -1.5635 -0.2118
 1201SOL     OW 4814   0.350   4.482   4.544  0.0306  0.0956 -0.3405
 1201SOL    HW1 4815   0.276   4.537   4.570  0.5460  0.3514  0.6341
 1201SOL    HW2 4816   0.310   4.399   4.516 -0.5198 -1.0870  3.4639
 1202SOL     OW 4817   5.919   4.254   5.842 -0.1000 -0.4405 -0.0927
 1202SOL    HW1 4818   5.839   4.282   5.887  0.2165 -0.7401  0.6649
 1202SOL    HW2 4819   5.985   4.317   5.871 -0.0116 -0.3040 -0.5772
 1203SOL     OW 4820   4.542   0.834   1.410 -0.6094  0.4017  0.5291
 1203SOL    HW1 4821   4.555   0.927   1.428  0.5858  0.1442  1.0953
 1203SOL    HW2 4822   4.630   0.797   1.408 -1.1074 -0.9171  1.4139
 1204SOL     OW 4823   5.400   3.876   5.588  0.1637  0.4226  0.8781
 1204SOL    HW1 4824   5.386   3.884   5.494 -0.5365 -0.9136  0.8435
 1204SOL    HW2 4825   5.415   3.966   5.618 -0.1054  0.9197 -0.4185
 1205SOL     OW 4826   3.951   0.203   0.991  0.5698 -0.4421 -0.6104
 1205SOL    HW1 4827   3.906   0.197   1.076  0.5825 -1.1251 -0.6456
 1205SOL    HW2 4828   4.024   0.141   0.998  0.5965 -0.4703 -1.0982
 1206SOL     OW 4829   6.220   1.476   3.347 -0.0411  0.1952  0.7213
 1206SOL    HW1 4830   6.202   1.403   3.407  1.1808 -1.2687 -0.5896
 1206SOL    HW2 4831   6.253   1.546   3.403 -0.1887 -0.6475  1.9088
 1207SOL     OW 4832   5.992   2.242   6.091  0.7625  0.3535 -0.3245
 1207SOL    HW1 4833   6.053   2.236   6.017 -0.7944 -1.5050 -1.5545
 1207SOL    HW2 4834   5.963   2.333   6.090  3.1186  1.1812  0.0327
 1208SOL     OW 4835   1.280   1.200   2.543  0.6681  0.3295 -0.4018
 1208SOL    HW1 4836   1.206   1.192   2.482 -1.1309 -0.1505  1.7261
 1208SOL    HW2 4837   1.282   1.293   2.566  0.0831  0.1734  0.2901
 1209SOL     OW 4838   4.542   3.576   5.582  0.1414 -0.1014  0.4415
 1209SOL    HW1 4839   4.603   3.647   5.606  0.7173 -0.9771  1.7163
 1209SOL    HW2 4840   4.596   3.514   5.534 -0.4296  0.4378 -0.9198
 1210SOL     OW 4841   0.232   2.037   4.914 -0.2307  0.1414  0.4488
 1210SOL    HW1 4842   0.166   2.054   4.847 -0.2376 -0.9524  0.1666
 1210SOL    HW2 4843   0.285   1.966   4.879 -0.3753 -0.6232  1.6787
 1211SOL     OW 4844   5.323   2.557   3.456 -0.0764  0.0213  0.2033
 1211SOL    HW1 4845   5.248   2.505   3.488  0.2849  1.2022  3.3662
 1211SOL    HW2 4846   5.284   2.640   3.428 -0.1031  0.0734  0.3939
 1212SOL     OW 4847   2.054   5.803   1.793 -0.1629  0.1570 -0.1812
 1212SOL    HW1 4848   2.000   5.829   1.868  0.0272  2.7401 -0.8625
 1212SOL    HW2 4849   1.992   5.791   1.721 -0.1046  0.2351 -0.2448
 1213SOL     OW 4850   3.069   6.406   1.271 -0.1265  0.0108  0.3341
 1213SOL    HW1 4851   3.097   6.343   1.338 -0.3828 -1.3918 -0.8172
 1213SOL    HW2 4852   3.145   6.416   1.214  0.1772  1.4029  0.9369
 1214SOL     OW 4853   2.811   1.915   4.021  0.4587  0.4663 -0.0485
 1214SOL    HW1 4854   2.785   1.855   3.951  0.3709 -0.1618  0.5174
 1214SOL    HW2 4855   2.907   1.912   4.020  0.4563  0.4031 -0.0939
 1215SOL     OW 4856   1.899   3.316   1.787 -0.3343  0.2488 -0.2143
 1215SOL    HW1 4857   1.897   3.221   1.775 -0.1680  0.1424  0.5713
 1215SOL    HW2 4858   1.811   3.339   1.814 -0.5627  0.4206 -1.0579
 1216SOL     OW 4859   5.286   3.285   3.843 -0.0377 -0.1734 -0.1905
 1216SOL    HW1 4860   5.370   3.330   3.838  0.5740 -1.1283  1.0380
 1216SOL    HW2 4861   5.251   3.308   3.929 -0.3726 -0.9329 -0.1182
 1217SOL     OW 4862   2.075   0.099   5.076  0.6521  0.0966  0.1475
 1217SOL    HW1 4863   2.157   0.100   5.027 -0.0024  0.2165 -0.9980
 1217SOL    HW2 4864   2.081   0.174   5.136  0.9115  0.8070 -0.7480
 1218SOL     OW 4865   4.354   0.884   5.757  0.0671 -0.1249 -1.0020
 1218SOL    HW1 4866   4.316   0.800   5.783  1.2762 -0.8166 -1.3963
 1218SOL    HW2 4867   4.437   0.887   5.804 -0.5536  1.4926  0.0707
 1219SOL     OW 4868   5.371   3.880   3.788 -0.3084  0.5306  0.1855
 1219SOL    HW1 4869   5.277   3.866   3.804 -0.3247  0.4269  0.0016
 1219SOL    HW2 4870   5.399   3.801   3.741  0.0421  0.1929  0.9406
 1220SOL     OW 4871   4.806   4.629   5.171 -0.0584  0.1142 -0.0200
 1220SOL    HW1 4872   4.760   4.546   5.158  2.0628 -1.1595  0.1153
 1220SOL    HW2 4873   4.789   4.652   5.262  0.6860 -1.1052  0.4621
 1221SOL     OW 4874   1.397   3.880   5.603  0.5484 -0.7245 -0.3853
 1221SOL    HW1 4875   1.378   3.927   5.522  0.9853 -2.4829 -1.5719
 1221SOL    HW2 4876   1.315   3.883   5.652  0.7949  1.9536  0.0201
 1222SOL     OW 4877   0.462   1.880   3.437  0.3186 -0.7294 -0.2176
 1222SOL    HW1 4878   0.371   1.889   3.467  0.2939  0.5719 -0.6614
 1222SOL    HW2 4879   0.514   1.917   3.508  0.2127  3.4448 -2.0499
 1223SOL     OW 4880   1.971   0.675   2.688  0.0386  0.6330  0.1229
 1223SOL    HW1 4881   1.925   0.755   2.663  1.3896  1.5279  0.3805
 1223SOL    HW2 4882   2.010   0.643   2.606  1.7889  1.8008  0.4341
 1224SOL     OW 4883   3.121   5.568   0.136  0.1278  0.0612 -0.2947
 1224SOL    HW1 4884   3.069   5.647   0.154  1.0044  0.7035 -0.5098
 1224SOL    HW2 4885   3.152   5.540   0.222 -2.4195 -1.6933  0.1694
 1225SOL     OW 4886   5.044   0.946   1.567 -0.3338  0.1199 -0.5823
 1225SOL    HW1 4887   5.123   0.970   1.518  1.0186 -2.8936 -0.1306
 1225SOL    HW2 4888   5.073   0.945   1.659 -0.7967 -1.1367 -0.4267
 1226SOL     OW 4889   6.215   4.236   4.326  0.0757  0.1491 -0.0071
 1226SOL    HW1 4890   6.201   4.307   4.264  1.1381  0.5953  0.2445
 1226SOL    HW2 4891   6.303   4.204   4.306  1.1470  1.4255  2.3542
 1227SOL     OW 4892   6.502   0.796   5.548 -0.0265 -0.2902  0.0381
 1227SOL    HW1 4893   6.509   0.833   5.460 -1.9298 -0.5905 -0.2963
 1227SOL    HW2 4894   6.434   0.729   5.541  0.5511 -1.0960  1.5104
 1228SOL     OW 4895   5.150   6.439   2.001 -0.3983  0.1481  0.4263
 1228SOL    HW1 4896   5.061   6.424   2.032  0.2623  0.7657  2.7762
 1228SOL    HW2 4897   5.204   6.378   2.051  0.5798  0.0896 -0.6515
 1229SOL     OW 4898   3.153   1.941   3.367 -0.2633 -0.3722  0.0202
 1229SOL    HW1 4899   3.099   1.979   3.437  1.8147  0.0942  1.4611
 1229SOL    HW2 4900   3.171   2.015   3.309 -1.4824 -0.6290 -0.7316
 1230SOL     OW 4901   4.479   1.866   5.229 -0.2465  0.3792 -0.1667
 1230SOL    HW1 4902   4.548   1.902   5.285  0.7621 -0.8253 -0.6027
 1230SOL    HW2 4903   4.497   1.902   5.142 -0.3102  0.2510 -0.2331
 1231SOL     OW 4904   5.624   5.795   1.358  0.5075  0.1876 -0.4917
 1231SOL    HW1 4905   5.667   5.826   1.438  1.3164  0.6027 -1.0730
 1231SOL    HW2 4906   5.694   5.793   1.293 -0.1586 -0.0807 -1.2137
 1232SOL     OW 4907   1.056   4.021   0.096 -0.1432  0.1473 -0.3779
 1232SOL    HW1 4908   1.062   4.074   0.017  1.4023 -1.5670 -1.4879
 1232SOL    HW2 4909   1.111   3.945   0.078 -0.0015 -0.4596  2.2370
 1233SOL     OW 4910   4.361   0.303   5.026 -0.3989  0.2825 -0.3603
 1233SOL    HW1 4911   4.316   0.374   4.981  0.2244 -0.0097 -1.4946
 1233SOL    HW2 4912   4.441   0.344   5.060 -1.6574  0.8985  2.0157
 1234SOL     OW 4913   1.595   3.612   2.987 -0.6537 -0.7945 -0.3613
 1234SOL    HW1 4914   1.538   3.689   2.984  0.6333  0.1825 -0.4189
 1234SOL    HW2 4915   1.670   3.636   2.933  0.1983 -1.7368  0.3819
 1235SOL     OW 4916   5.081   1.156   0.290  0.4730  0.2929 -0.1022
 1235SOL    HW1 4917   5.065   1.211   0.213 -0.7252 -0.9764 -0.7931
 1235SOL    HW2 4918   5.063   1.067   0.261  0.7962 -0.3105  1.4320
 1236SOL     OW 4919   4.186   0.574   4.282 -0.3969  0.0936  1.1705
 1236SOL    HW1 4920   4.151   0.537   4.201 -1.2087 -1.6725  2.2888
 1236SOL    HW2 4921   4.268   0.526   4.297 -0.3423  0.2871  1.5068
 1237SOL     OW 4922   1.837   5.592   5.561  0.4692 -0.9365  0.4443
 1237SOL    HW1 4923   1.814   5.684   5.575  1.6633 -0.5116 -0.1693
 1237SOL    HW2 4924   1.762   5.555   5.514  0.3661 -0.0145 -0.1454
 1238SOL     OW 4925   5.067   0.243   1.443 -0.1475  0.5071 -0.1368
 1238SOL    HW1 4926   5.086   0.161   1.398  1.0639  0.6105  0.1314
 1238SOL    HW2 4927   5.152   0.270   1.478 -0.8819  0.8848  1.4274
 1239SOL     OW 4928   1.538   2.893   0.848 -0.1619 -0.3142  0.0895
 1239SOL    HW1 4929   1.603   2.824   0.860 -0.0074 -0.0715  0.6619
 1239SOL    HW2 4930   1.568   2.941   0.770  0.4617 -0.0697  0.4768
 1240SOL     OW 4931   1.802   5.777   3.862 -0.8649  0.2889  0.0568
 1240SOL    HW1 4932   1.749   5.800   3.785 -1.4168 -0.4567  0.2059
 1240SOL    HW2 4933   1.888   5.757   3.826 -1.1380 -0.1183 -0.3916
 1241SOL     OW 4934   3.529   6.149   4.437 -0.7741  0.5755  0.1521
 1241SOL    HW1 4935   3.445   6.117   4.470 -0.5044  1.3354  1.6279
 1241SOL    HW2 4936   3.590   6.138   4.510  0.9619 -1.8993 -1.5114
 1242SOL     OW 4937   4.851   4.595   2.767 -0.0896  0.4384 -0.1619
 1242SOL    HW1 4938   4.892   4.530   2.824  0.0501  1.2524  0.6758
 1242SOL    HW2 4939   4.884   4.574   2.679  1.4131  0.5201  0.3675
 1243SOL     OW 4940   3.133   2.430   1.536  0.1648 -0.0242  0.0227
 1243SOL    HW1 4941   3.050   2.384   1.527 -0.1491  0.7748 -1.4000
 1243SOL    HW2 4942   3.171   2.394   1.616 -1.5311 -0.4122  0.7050
 1244SOL     OW 4943   5.832   3.940   4.644 -0.0811  0.5787 -0.1951
 1244SOL    HW1 4944   5.832   4.017   4.587  0.1693  0.8627  0.1797
 1244SOL    HW2 4945   5.767   3.961   4.711  2.3336  1.9918  1.8906
 1245SOL     OW 4946   6.557   5.360   4.016  0.4533 -0.1285  0.2649
 1245SOL    HW1 4947   6.508   5.440   3.999 -2.0322 -1.8640 -1.5882
 1245SOL    HW2 4948   6.619   5.353   3.944  0.4078 -0.0658  0.2199
 1246SOL     OW 4949   0.055   6.088   5.039  0.2078  0.2836 -0.7230
 1246SOL    HW1 4950   0.048   6.145   5.115  1.5242 -0.9361  0.3569
 1246SOL    HW2 4951   0.029   6.001   5.070  0.5515 -0.1985 -1.7046
 1247SOL     OW 4952   0.600   4.177   1.547  0.0293  0.1002 -0.0409
 1247SOL    HW1 4953   0.681   4.138   1.513  0.4786  1.3888 -0.5133
 1247SOL    HW2 4954   0.604   4.268   1.517 -1.4204  0.2714  0.2596
 1248SOL     OW 4955   2.636   1.289   6.469 -0.2248 -0.1135 -0.0762
 1248SOL    HW1 4956   2.630   1.254   6.558 -1.5518 -1.3790 -0.6156
 1248SOL    HW2 4957   2.628   1.212   6.413 -1.6239  0.8610 -1.3061
 1249SOL     OW 4958   2.584   6.126   5.654 -0.3950 -0.2363 -0.3764
 1249SOL    HW1 4959   2.657   6.115   5.714 -0.4126 -1.9958 -0.6281
 1249SOL    HW2 4960   2.578   6.221   5.640 -0.2526  0.2332  2.2029
 1250SOL     OW 4961   2.798   3.297   4.361 -0.1118  0.2654  0.7376
 1250SOL    HW1 4962   2.796   3.208   4.326 -1.7304  0.5115  0.0989
 1250SOL    HW2 4963   2.847   3.347   4.297 -0.1390  0.0447  0.5412
 1251SOL     OW 4964   4.876   6.475   5.222 -0.0191  0.0615  0.3560
 1251SOL    HW1 4965   4.854   6.482   5.129  1.8785 -1.8144 -0.3197
 1251SOL    HW2 4966   4.794   6.452   5.264 -1.1025  1.7971 -0.6765
 1252SOL     OW 4967   3.856   0.926   4.256 -0.0988  0.2286 -0.6562
 1252SOL    HW1 4968   3.772   0.921   4.210 -0.0431  0.0913 -0.7456
 1252SOL    HW2 4969   3.886   0.835   4.260 -0.6204  0.1032  0.6272
 1253SOL     OW 4970   5.599   2.202   2.421  0.1639 -0.0241  0.5222
 1253SOL    HW1 4971   5.594   2.288   2.378 -0.0967 -0.3198 -0.0529
 1253SOL    HW2 4972   5.679   2.206   2.473  0.8861  0.1038 -0.5630
 1254SOL     OW 4973   4.243   5.592   6.394  0.2607 -0.1237 -0.3753
 1254SOL    HW1 4974   4.150   5.612   6.406  0.0782 -0.8257 -0.6027
 1254SOL    HW2 4975   4.244   5.501   6.364  1.1245 -1.0367  2.1030
 1255SOL     OW 4976   0.546   2.792   1.090 -0.1716  0.9223  0.0897
 1255SOL    HW1 4977   0.496   2.833   1.161 -1.9255 -0.4055 -0.3321
 1255SOL    HW2 4978   0.638   2.807   1.115 -0.7357  2.5833  1.3828
 1256SOL     OW 4979   0.773   0.345   1.912 -0.8804  0.1136 -0.4330
 1256SOL    HW1 4980   0.687   0.338   1.870 -0.5389 -0.0584 -1.1140
 1256SOL    HW2 4981   0.757   0.316   2.002 -1.2627 -1.2877 -0.9221
 1257SOL     OW 4982   5.007   3.216   4.024 -0.4402  0.9398 -0.0228
 1257SOL    HW1 4983   4.945   3.274   4.067 -1.7652  0.0098 -0.6278
 1257SOL    HW2 4984   5.048   3.167   4.096 -1.0753  0.9029  0.3147
 1258SOL     OW 4985   2.967   6.611   6.549  0.2602  0.0572  0.8948
 1258SOL    HW1 4986   2.902   6.680   6.564 -0.0630 -0.0476  0.0347
 1258SOL    HW2 4987   2.949   6.580   6.460  1.3048 -0.1670  0.7449
 1259SOL     OW 4988   2.223   2.948   6.170  0.1672  0.4717 -0.0112
 1259SOL    HW1 4989   2.132   2.925   6.152  0.4563  1.2116 -2.7733
 1259SOL    HW2 4990   2.247   3.009   6.101  3.5892 -1.7671 -1.0773
 1260SOL     OW 4991   1.932   5.226   5.938 -0.4560  0.2493  0.5071
 1260SOL    HW1 4992   1.843   5.193   5.950 -0.0529 -1.3436 -0.5041
 1260SOL    HW2 4993   1.920   5.310   5.894 -1.4916  0.8381  1.8491
 1261SOL     OW 4994   5.698   4.859   3.389  0.6161  0.2932  0.5447
 1261SOL    HW1 4995   5.676   4.770   3.418  1.2231  0.2831  0.9933
 1261SOL    HW2 4996   5.706   4.852   3.294  0.4680 -0.0852  0.5544
 1262SOL     OW 4997   0.361   1.692   1.012 -0.5597  0.0943 -0.0198
 1262SOL    HW1 4998   0.407   1.760   0.962  0.8018  0.0248  1.0570
 1262SOL    HW2 4999   0.285   1.670   0.959  0.4056  0.5685 -1.6670
 1263SOL     OW 5000   3.478   1.310   3.743 -0.2748  0.3661  0.4508
 1263SOL    HW1 5001   3.522   1.394   3.757 -1.3711  0.9691  0.3973
 1263SOL    HW2 5002   3.464   1.275   3.832 -0.8823  0.8210  0.5435
 1264SOL     OW 5003   4.912   0.170   1.155  0.0725  0.6831 -0.0629
 1264SOL    HW1 5004   4.905   0.146   1.247  0.7620  1.0951  0.1016
 1264SOL    HW2 5005   4.925   0.087   1.109  1.1087  0.6015  0.3587
 1265SOL     OW 5006   0.162   4.209   4.517  0.0630  0.3942  0.1191
 1265SOL    HW1 5007   0.225   4.158   4.465  1.7482 -0.2807  2.6270
 1265SOL    HW2 5008   0.125   4.145   4.578 -1.2140  1.3071  0.3327
 1266SOL     OW 5009   5.554   5.961   3.877 -0.1627  0.2251 -0.1971
 1266SOL    HW1 5010   5.532   5.868   3.879 -1.6361  0.5590  1.1430
 1266SOL    HW2 5011   5.470   6.006   3.885  0.5134  1.6852 -0.9314
 1267SOL     OW 5012   6.474   5.740   1.357 -0.1809  0.3196 -0.0227
 1267SOL    HW1 5013   6.441   5.824   1.324 -1.5327 -0.5559 -1.0152
 1267SOL    HW2 5014   6.559   5.761   1.396 -0.2898  2.0701 -0.6489
 1268SOL     OW 5015   5.111   6.618   3.044 -0.4926  0.4754  0.0163
 1268SOL    HW1 5016   5.113   6.531   3.004 -1.6690 -0.2863  1.5011
 1268SOL    HW2 5017   5.156   6.607   3.128  1.0844  1.8100 -0.5881
 1269SOL     OW 5018   3.904   5.142   6.242  0.0574 -0.6507 -0.1286
 1269SOL    HW1 5019   3.845   5.217   6.239  0.2999 -0.4302  0.4688
 1269SOL    HW2 5020   3.847   5.066   6.253 -0.0526 -0.2879  2.2396
 1270SOL     OW 5021   5.611   1.554   2.242 -0.1759  0.0363  0.3562
 1270SOL    HW1 5022   5.548   1.609   2.195  0.5518  1.7009  1.2074
 1270SOL    HW2 5023   5.687   1.611   2.253  0.3221 -0.8880  1.9713
 1271SOL     OW 5024   0.451   3.355   3.062 -0.2549  0.0034  0.7993
 1271SOL    HW1 5025   0.396   3.401   3.126  0.9481  2.6121  0.1062
 1271SOL    HW2 5026   0.526   3.324   3.113  0.2865  1.3473  0.8893
 1272SOL     OW 5027   3.978   4.114   4.946 -0.3164 -0.1196 -0.6288
 1272SOL    HW1 5028   4.025   4.143   5.024 -0.4958  0.1952 -0.6379
 1272SOL    HW2 5029   3.954   4.023   4.965 -1.1388  0.2321  0.0459
 1273SOL     OW 5030   2.238   4.949   3.187  0.0648  0.0114  0.1032
 1273SOL    HW1 5031   2.241   4.891   3.263 -1.1411  0.3125  0.4088
 1273SOL    HW2 5032   2.197   5.029   3.221  0.6801  0.6256 -0.5713
 1274SOL     OW 5033   0.990   1.241   1.542  0.2697 -0.0998 -0.0040
 1274SOL    HW1 5034   1.014   1.334   1.547  0.3163 -0.1436  0.6547
 1274SOL    HW2 5035   0.946   1.232   1.457  2.0362  0.1030 -0.9928
 1275SOL     OW 5036   3.423   1.424   6.100 -0.7783 -0.2851  0.0751
 1275SOL    HW1 5037   3.451   1.333   6.106 -3.9009 -1.4095 -0.3361
 1275SOL    HW2 5038   3.408   1.450   6.191  0.3237 -0.0769  0.2089
 1276SOL     OW 5039   1.202   4.982   5.761  0.0016  0.4166  0.0337
 1276SOL    HW1 5040   1.253   5.036   5.701  0.9107  1.9550  2.0628
 1276SOL    HW2 5041   1.257   4.975   5.839 -0.9239 -1.9183  0.5519
 1277SOL     OW 5042   0.323   5.048   3.660 -0.6404  0.8384  0.4739
 1277SOL    HW1 5043   0.380   5.000   3.721 -0.7992 -0.2133 -0.1842
 1277SOL    HW2 5044   0.255   4.985   3.636 -0.4770  1.1555 -0.9292
 1278SOL     OW 5045   0.852   2.066   3.758 -0.0852  0.1660  0.3185
 1278SOL    HW1 5046   0.835   2.039   3.668  0.7412 -0.5490  0.3612
 1278SOL    HW2 5047   0.803   2.147   3.769 -0.7647 -0.1153 -0.5509
 1279SOL     OW 5048   2.031   5.650   2.427  0.4343 -0.0898 -0.4019
 1279SOL    HW1 5049   2.044   5.633   2.334 -0.2219  1.6302 -0.8415
 1279SOL    HW2 5050   2.108   5.701   2.453 -0.2381  0.9827 -0.4595
 1280SOL     OW 5051   1.440   5.604   1.895  0.4354  0.3480  0.5102
 1280SOL    HW1 5052   1.384   5.679   1.878 -0.0837 -0.4280 -1.3780
 1280SOL    HW2 5053   1.385   5.528   1.879  1.1890 -0.4567  1.5646
 1281SOL     OW 5054   1.414   5.463   1.136  0.1299 -0.5958 -0.3400
 1281SOL    HW1 5055   1.331   5.502   1.164  0.9046 -0.8728  2.7176
 1281SOL    HW2 5056   1.448   5.421   1.215  2.7888 -1.2231 -1.7151
 1282SOL     OW 5057   1.671   6.667   3.988 -0.7654  0.7294  0.0528
 1282SOL    HW1 5058   1.720   6.654   4.069 -1.5718 -0.4367  0.3839
 1282SOL    HW2 5059   1.586   6.699   4.016 -1.2422 -0.2160 -0.2736
 1283SOL     OW 5060   4.762   1.757   5.549  0.2946 -0.2359 -0.1680
 1283SOL    HW1 5061   4.780   1.848   5.526  3.2977 -0.9740 -1.1306
 1283SOL    HW2 5062   4.722   1.761   5.636 -1.1594  2.0231 -0.8458
 1284SOL     OW 5063   0.923   5.370   6.228 -0.3935 -0.2569  0.0427
 1284SOL    HW1 5064   0.973   5.317   6.166  0.7905  0.4990  0.3158
 1284SOL    HW2 5065   0.943   5.460   6.203 -0.9827  0.0568  0.6790
 1285SOL     OW 5066   4.701   1.805   4.500  0.2257 -0.1376 -0.5503
 1285SOL    HW1 5067   4.657   1.890   4.493 -0.4204 -0.5839 -3.9444
 1285SOL    HW2 5068   4.793   1.823   4.479  0.4739 -0.0318  0.6044
 1286SOL     OW 5069   3.909   6.196   4.390  0.0075 -0.2874 -0.7107
 1286SOL    HW1 5070   3.903   6.106   4.423 -0.7763  0.0799  0.2244
 1286SOL    HW2 5071   3.930   6.248   4.467 -0.2929  0.4139 -1.0939
 1287SOL     OW 5072   6.198   1.445   2.267 -0.5684  0.1178 -0.1234
 1287SOL    HW1 5073   6.238   1.359   2.279  2.1774  1.0984 -1.3085
 1287SOL    HW2 5074   6.212   1.465   2.175 -2.2746  1.3576 -0.1541
 1288SOL     OW 5075   0.917   6.421   5.602 -0.1609  0.2796  0.0495
 1288SOL    HW1 5076   0.949   6.363   5.534 -1.3439  0.4302 -0.6526
 1288SOL    HW2 5077   0.829   6.389   5.623 -1.1636  2.2240 -0.8975
 1289SOL     OW 5078   4.259   5.532   1.411 -0.1453 -0.4006  0.2426
 1289SOL    HW1 5079   4.288   5.572   1.329 -0.4169 -0.5245  0.0830
 1289SOL    HW2 5080   4.272   5.600   1.477  0.0840 -0.3041  0.0992
 1290SOL     OW 5081   1.733   6.556   0.595  0.6115 -0.1481 -0.0664
 1290SOL    HW1 5082   1.741   6.461   0.585 -1.7797 -0.1963 -2.8692
 1290SOL    HW2 5083   1.639   6.572   0.590  0.9916  2.4302 -0.0757
 1291SOL     OW 5084   6.660   6.191   4.621 -0.2285 -0.1092  0.0396
 1291SOL    HW1 5085   6.638   6.277   4.655 -1.9738 -1.1959  1.8939
 1291SOL    HW2 5086   6.575   6.148   4.609  0.6295 -2.0725  0.6404
 1292SOL     OW 5087   6.587   1.100   3.879 -0.4858 -0.2798 -0.1061
 1292SOL    HW1 5088   6.545   1.049   3.810 -1.1824  1.2811 -0.8776
 1292SOL    HW2 5089   6.621   1.178   3.835  0.7900 -0.1659  0.9897
 1293SOL     OW 5090   1.693   2.194   4.802 -0.1301 -0.2466 -0.5607
 1293SOL    HW1 5091   1.739   2.277   4.817 -3.1350  1.5610 -0.4292
 1293SOL    HW2 5092   1.646   2.208   4.719 -2.9076 -0.6067  0.8255
 1294SOL     OW 5093   0.467   3.796   6.109 -0.1265  0.6677  0.3094
 1294SOL    HW1 5094   0.465   3.734   6.182 -0.8842 -0.2218 -0.4535
 1294SOL    HW2 5095   0.404   3.864   6.134 -1.3963 -0.3234 -0.0889
 1295SOL     OW 5096   3.731   0.236   6.612  0.0141  0.1693 -0.3020
 1295SOL    HW1 5097   3.683   0.226   6.694  1.8034 -0.6419  0.6926
 1295SOL    HW2 5098   3.819   0.264   6.638  0.4679  0.4248 -1.9828
 1296SOL     OW 5099   3.564   3.369   6.438 -0.2691  0.3222 -0.1209
 1296SOL    HW1 5100   3.533   3.280   6.420 -0.7244  0.2161  1.0808
 1296SOL    HW2 5101   3.651   3.372   6.398 -1.0814  0.0634 -2.0587
 1297SOL     OW 5102   4.248   2.292   1.008  0.5850 -0.3424  0.0632
 1297SOL    HW1 5103   4.255   2.218   0.948  1.0165  0.9928 -1.5975
 1297SOL    HW2 5104   4.277   2.367   0.957 -4.0863  1.8433  0.0595
 1298SOL     OW 5105   1.310   2.741   4.154  0.4809 -0.5287  0.1892
 1298SOL    HW1 5106   1.295   2.836   4.155  1.9891 -0.2671  1.3145
 1298SOL    HW2 5107   1.403   2.732   4.174 -0.0253 -2.3179  2.0358
 1299SOL     OW 5108   1.708   2.173   2.287 -0.3059 -0.5338  0.4389
 1299SOL    HW1 5109   1.651   2.185   2.363 -0.2103 -0.6045  0.5222
 1299SOL    HW2 5110   1.741   2.083   2.295 -1.1813 -0.9355 -0.2915
 1300SOL     OW 5111   2.142   2.809   1.096  0.4176 -0.0061 -0.4966
 1300SOL    HW1 5112   2.180   2.738   1.148  0.3442 -0.7182 -1.3880
 1300SOL    HW2 5113   2.188   2.887   1.126  0.6472 -0.4571  0.3621
 1301SOL     OW 5114   2.756   2.843   2.854 -0.3494  0.0206  0.1314
 1301SOL    HW1 5115   2.768   2.787   2.778 -1.9299  0.9379 -0.8408
 1301SOL    HW2 5116   2.691   2.798   2.908 -0.7624  0.3450 -0.0875
 1302SOL     OW 5117   2.658   5.356   2.880 -0.4341  0.3844 -0.0681
 1302SOL    HW1 5118   2.586   5.419   2.887 -0.6154  0.3920 -1.7454
 1302SOL    HW2 5119   2.631   5.296   2.811  0.7455 -0.2041 -0.0473
 1303SOL     OW 5120   2.641   5.664   6.354 -0.6879 -0.0460 -0.3678
 1303SOL    HW1 5121   2.562   5.613   6.370 -1.7046  1.7829  0.8357
 1303SOL    HW2 5122   2.711   5.614   6.395 -1.3985 -1.1466 -0.4684
 1304SOL     OW 5123   1.993   2.586   3.992  0.1116  0.1347  0.6596
 1304SOL    HW1 5124   2.005   2.501   3.949  0.0604 -0.6824  2.2074
 1304SOL    HW2 5125   2.061   2.642   3.953  0.4371 -0.7335 -0.0586
 1305SOL     OW 5126   1.217   6.456   3.441 -0.1973 -0.2476 -0.7321
 1305SOL    HW1 5127   1.176   6.431   3.524 -0.9303 -1.1906 -1.3602
 1305SOL    HW2 5128   1.211   6.552   3.440 -0.5043 -0.2417  0.1274
 1306SOL     OW 5129   5.407   1.252   6.211  0.3751  0.5488  0.2968
 1306SOL    HW1 5130   5.473   1.295   6.157  0.2626  0.4354  0.0658
 1306SOL    HW2 5131   5.341   1.320   6.227 -0.5179  0.0979 -1.2602
 1307SOL     OW 5132   5.549   1.642   5.616 -0.0544  0.3014  0.1592
 1307SOL    HW1 5133   5.557   1.611   5.526  1.2092  0.6985  0.1166
 1307SOL    HW2 5134   5.600   1.723   5.617  1.0541 -0.3765  1.5413
 1308SOL     OW 5135   4.423   2.362   3.246  0.7599 -0.0997  0.0395
 1308SOL    HW1 5136   4.508   2.387   3.210  0.0507  0.8264 -1.0710
 1308SOL    HW2 5137   4.379   2.445   3.263  0.4790 -0.5608  1.6437
 1309SOL     OW 5138   5.659   6.400   0.230  0.6466 -0.0990 -0.2796
 1309SOL    HW1 5139   5.619   6.323   0.270 -2.4645  0.7883 -1.3829
 1309SOL    HW2 5140   5.619   6.474   0.275  1.2500  0.8874 -1.3109
 1310SOL     OW 5141   2.181   0.906   3.282  0.5699 -0.2510  0.0107
 1310SOL    HW1 5142   2.167   0.880   3.373 -2.9995 -0.4660 -0.4739
 1310SOL    HW2 5143   2.197   1.001   3.286 -0.0954 -0.1652  0.8422
 1311SOL     OW 5144   1.562   4.816   4.242 -0.1122  0.2090 -0.6369
 1311SOL    HW1 5145   1.586   4.735   4.286 -0.2578 -0.3688 -1.5902
 1311SOL    HW2 5146   1.586   4.885   4.304  0.8794 -0.5115 -0.1854
 1312SOL     OW 5147   5.171   0.861   2.648 -0.0344  0.5592  0.1892
 1312SOL    HW1 5148   5.149   0.823   2.733  1.3434  0.9102  0.7254
 1312SOL    HW2 5149   5.264   0.880   2.654  0.6984 -1.6620 -2.2699
 1313SOL     OW 5150   3.919   1.240   0.266  0.2745 -0.6493  0.7103
 1313SOL    HW1 5151   4.010   1.271   0.262  0.3978 -1.1209 -0.3859
 1313SOL    HW2 5152   3.893   1.232   0.175 -1.3931  0.9269  0.9964
 1314SOL     OW 5153   1.322   0.563   1.376  0.0296  0.1933  0.1987
 1314SOL    HW1 5154   1.312   0.471   1.404  1.3346  0.2467  0.9500
 1314SOL    HW2 5155   1.252   0.609   1.422  0.0900 -0.2571  0.7660
 1315SOL     OW 5156   1.324   0.575   1.844  0.1135 -0.0188  0.2044
 1315SOL    HW1 5157   1.372   0.644   1.798 -2.0047  0.1708 -1.9670
 1315SOL    HW2 5158   1.259   0.544   1.780 -1.6467 -1.2649  2.4170
 1316SOL     OW 5159   5.879   1.563   0.226  0.3646  0.2460  0.2101
 1316SOL    HW1 5160   5.971   1.548   0.202  0.5201  0.0558  0.8941
 1316SOL    HW2 5161   5.848   1.477   0.254  0.0748  0.3829  0.3108
 1317SOL     OW 5162   0.230   3.820   6.417 -0.0363 -0.0951 -0.3313
 1317SOL    HW1 5163   0.222   3.885   6.348 -0.4167  0.2328  0.0216
 1317SOL    HW2 5164   0.303   3.850   6.471 -0.6089  0.3710  0.1877
 1318SOL     OW 5165   2.218   0.679   0.516  0.9475 -0.3501 -0.1870
 1318SOL    HW1 5166   2.176   0.659   0.599  1.9589 -0.0654  0.4108
 1318SOL    HW2 5167   2.287   0.613   0.507  0.0042 -1.1968 -1.4516
 1319SOL     OW 5168   3.561   1.652   3.187 -0.4664 -0.3292 -0.6225
 1319SOL    HW1 5169   3.609   1.582   3.232 -0.4317  0.4446  0.5893
 1319SOL    HW2 5170   3.561   1.625   3.095 -0.2341 -1.7853 -0.2252
 1320SOL     OW 5171   5.524   0.730   6.533  0.4414 -0.6850  0.3275
 1320SOL    HW1 5172   5.464   0.739   6.459  0.7712  1.9073  0.3190
 1320SOL    HW2 5173   5.489   0.655   6.582  0.0800 -2.3339 -2.2344
 1321SOL     OW 5174   5.410   1.835   1.934  0.2710 -0.2456  0.3673
 1321SOL    HW1 5175   5.348   1.807   2.001 -2.0248 -2.7547 -2.5334
 1321SOL    HW2 5176   5.366   1.906   1.888  1.6240  1.1357  1.0947
 1322SOL     OW 5177   1.726   3.004   4.979  0.1471 -0.1763  0.2438
 1322SOL    HW1 5178   1.740   2.929   4.922 -2.1021 -0.1558 -0.4230
 1322SOL    HW2 5179   1.748   3.080   4.925  0.4660 -0.2513  0.2626
 1323SOL     OW 5180   6.385   0.700   4.999  0.0439 -0.2036 -0.4044
 1323SOL    HW1 5181   6.329   0.669   5.071  0.7606  0.9824  0.7008
 1323SOL    HW2 5182   6.334   0.771   4.958  0.3971  0.3574  0.1139
 1324SOL     OW 5183   2.391   6.656   5.560  0.6749 -0.0047 -0.1102
 1324SOL    HW1 5184   2.465   6.646   5.500  0.2059 -1.4798 -0.4909
 1324SOL    HW2 5185   2.340   6.575   5.549 -1.0925  1.0436  0.0049
 1325SOL     OW 5186   1.835   5.268   4.345  0.8486  0.0405  0.4421
 1325SOL    HW1 5187   1.913   5.306   4.304  0.4889  1.1564  0.7516
 1325SOL    HW2 5188   1.833   5.308   4.432  1.1012 -1.6047  1.2289
 1326SOL     OW 5189   0.070   6.395   6.136  0.6572  0.4217  0.5810
 1326SOL    HW1 5190   0.021   6.321   6.100  2.9912 -0.0653 -1.9315
 1326SOL    HW2 5191   0.016   6.472   6.117 -1.0419 -0.4299  1.7670
 1327SOL     OW 5192   0.261   5.962   0.439 -0.2299  0.4720  0.0618
 1327SOL    HW1 5193   0.315   6.033   0.406  2.5503 -1.2929  0.4204
 1327SOL    HW2 5194   0.253   5.901   0.365  0.3091 -0.3583  0.6614
 1328SOL     OW 5195   6.471   6.413   2.473  1.0436 -0.1839  0.4947
 1328SOL    HW1 5196   6.432   6.349   2.414  1.4339  0.2181 -0.2255
 1328SOL    HW2 5197   6.561   6.382   2.486  1.1132 -0.0002  0.4579
 1329SOL     OW 5198   6.465   1.241   1.890  0.1089 -0.0306 -0.5142
 1329SOL    HW1 5199   6.495   1.332   1.885  0.3081  0.0598  1.4550
 1329SOL    HW2 5200   6.402   1.232   1.819 -1.2404  2.1785  0.3055
 1330SOL     OW 5201   1.899   5.749   0.721  0.0365 -0.1135  0.5091
 1330SOL    HW1 5202   1.979   5.698   0.734  0.3814  0.7468  2.0160
 1330SOL    HW2 5203   1.929   5.838   0.708 -0.6460  0.0771  0.1966
 1331SOL     OW 5204   1.508   5.034   2.598 -0.4895  0.6491 -0.5254
 1331SOL    HW1 5205   1.560   5.105   2.636  1.3017 -1.6170  1.6042
 1331SOL    HW2 5206   1.513   5.048   2.504  1.7057  2.0942 -0.2710
 1332SOL     OW 5207   6.629   2.503   3.630 -0.0291 -0.1576 -0.2981
 1332SOL    HW1 5208   6.558   2.549   3.585  0.6056  2.3302  1.0856
 1332SOL    HW2 5209   6.702   2.505   3.567 -0.3291 -0.2525 -0.6557
 1333SOL     OW 5210   6.555   1.751   4.864  0.1283 -0.1535  0.2980
 1333SOL    HW1 5211   6.546   1.827   4.922 -0.7285 -0.8863  1.1591
 1333SOL    HW2 5212   6.596   1.786   4.785 -0.5374  1.2708  0.5526
 1334SOL     OW 5213   2.242   4.039   3.379  0.5975  0.1330  0.2783
 1334SOL    HW1 5214   2.147   4.048   3.376  0.3764 -1.9626 -0.9279
 1334SOL    HW2 5215   2.262   4.025   3.471 -0.4708 -0.9976  0.3597
 1335SOL     OW 5216   5.674   2.413   3.117  0.4017 -0.0507 -0.1530
 1335SOL    HW1 5217   5.650   2.409   3.024 -0.6808  0.1812  0.1058
 1335SOL    HW2 5218   5.665   2.506   3.140  0.2943 -0.1643  0.2758
 1336SOL     OW 5219   3.209   0.360   0.286 -0.4110 -0.3394 -0.3835
 1336SOL    HW1 5220   3.128   0.403   0.312 -0.5460 -0.5154 -0.5056
 1336SOL    HW2 5221   3.254   0.425   0.232 -0.4853 -0.2525 -0.3421
 1337SOL     OW 5222   5.441   1.800   1.574 -0.6491 -0.9973 -0.0452
 1337SOL    HW1 5223   5.424   1.721   1.625 -3.1230 -0.6766 -0.2688
 1337SOL    HW2 5224   5.477   1.862   1.637 -0.1131 -1.7920  0.4548
 1338SOL     OW 5225   5.450   3.771   3.448  0.1170  0.0230  0.3369
 1338SOL    HW1 5226   5.403   3.743   3.369  1.5074 -0.4450 -0.3519
 1338SOL    HW2 5227   5.499   3.693   3.475 -0.0753  0.2817  1.4807
 1339SOL     OW 5228   3.514   6.043   1.457  0.0930 -0.2393  0.3940
 1339SOL    HW1 5229   3.421   6.035   1.434  0.2676 -0.1535 -0.3600
 1339SOL    HW2 5230   3.559   6.057   1.374  0.7594 -0.0211  0.7771
 1340SOL     OW 5231   3.079   5.228   6.304  0.2156  0.1137 -0.3316
 1340SOL    HW1 5232   3.006   5.284   6.275  0.1875  0.4269  0.3366
 1340SOL    HW2 5233   3.037   5.144   6.325  0.1586  0.0580 -0.6533
 1341SOL     OW 5234   2.553   6.615   4.919  0.1568  0.2745  0.0753
 1341SOL    HW1 5235   2.581   6.658   4.838  1.2015  1.1212  0.8738
 1341SOL    HW2 5236   2.605   6.655   4.988  0.5466 -1.6644  0.9694
 1342SOL     OW 5237   0.912   1.660   1.216 -0.5600  1.0314  0.9832
 1342SOL    HW1 5238   0.918   1.719   1.142 -0.8831  0.2940  0.3521
 1342SOL    HW2 5239   1.003   1.646   1.244 -0.0095 -1.5417 -1.6169
 1343SOL     OW 5240   4.104   5.357   2.504 -0.6365  0.3243 -0.1811
 1343SOL    HW1 5241   4.040   5.328   2.439  0.8716 -2.3790 -0.5958
 1343SOL    HW2 5242   4.051   5.381   2.581 -2.2155 -0.4739 -0.9663
 1344SOL     OW 5243   5.958   1.132   0.485 -0.3174 -0.2992 -0.1475
 1344SOL    HW1 5244   6.040   1.103   0.444  1.0008  0.2281  1.9452
 1344SOL    HW2 5245   5.907   1.169   0.413  0.5406 -2.1356 -1.8213
 1345SOL     OW 5246   4.636   0.117   6.124 -0.0861  0.1872 -0.6782
 1345SOL    HW1 5247   4.636   0.029   6.087  0.3960 -0.1986  0.2078
 1345SOL    HW2 5248   4.723   0.151   6.107  0.2438 -0.1126  0.3472
 1346SOL     OW 5249   0.799   5.155   2.160 -0.2208 -0.0058  0.0996
 1346SOL    HW1 5250   0.853   5.158   2.239  1.4092  1.8571 -0.9830
 1346SOL    HW2 5251   0.754   5.239   2.159 -1.5572 -0.7027 -0.1144
 1347SOL     OW 5252   6.376   3.072   4.981 -0.7126  0.0673  0.0406
 1347SOL    HW1 5253   6.464   3.034   4.981 -0.7123  0.0403 -0.7314
 1347SOL    HW2 5254   6.347   3.066   5.072 -0.1839 -0.5586  0.1773
 1348SOL     OW 5255   4.841   5.496   0.746 -0.2473 -0.4399 -0.0246
 1348SOL    HW1 5256   4.781   5.441   0.796 -1.1722  0.7303  0.1994
 1348SOL    HW2 5257   4.818   5.481   0.655 -0.0833 -0.8716  0.0037
 1349SOL     OW 5258   3.062   0.718   0.584 -0.5707 -0.8144  0.0347
 1349SOL    HW1 5259   3.026   0.644   0.536  0.6487 -1.6292  0.3146
 1349SOL    HW2 5260   2.987   0.758   0.628 -1.3936 -1.2536 -0.9405
 1350SOL     OW 5261   3.344   2.813   2.624  0.1748  0.0315  0.7825
 1350SOL    HW1 5262   3.274   2.748   2.622 -0.5873  0.8248  0.9972
 1350SOL    HW2 5263   3.360   2.828   2.717  1.4211 -0.9384  0.7676
 1351SOL     OW 5264   6.667   2.940   3.330  0.0322 -0.2756  0.0466
 1351SOL    HW1 5265   6.632   3.028   3.338  0.4312 -0.0886 -0.2462
 1351SOL    HW2 5266   6.744   2.939   3.387 -0.0978 -0.5053  0.2239
 1352SOL     OW 5267   4.950   3.032   4.765 -0.0060 -0.3276 -0.0660
 1352SOL    HW1 5268   5.033   2.985   4.757  0.9992  1.1637  0.9390
 1352SOL    HW2 5269   4.922   3.015   4.855  0.6567  1.3378  0.5017
 1353SOL     OW 5270   3.195   1.516   0.230 -0.7622  0.4315 -0.3596
 1353SOL    HW1 5271   3.194   1.599   0.182 -1.6554  0.5255 -0.1916
 1353SOL    HW2 5272   3.276   1.520   0.282 -0.8297  1.2312 -0.2989
 1354SOL     OW 5273   1.375   2.678   6.383 -0.1090 -0.5055  0.4649
 1354SOL    HW1 5274   1.294   2.664   6.432 -1.3052  2.0203 -0.5845
 1354SOL    HW2 5275   1.349   2.733   6.309  2.6715  0.9767  0.4403
 1355SOL     OW 5276   3.973   2.427   4.480  0.3393  0.1976 -0.1725
 1355SOL    HW1 5277   4.016   2.492   4.537  0.3988  0.0058  0.0017
 1355SOL    HW2 5278   3.979   2.345   4.529 -2.1652  0.5439  0.8726
 1356SOL     OW 5279   6.435   6.069   0.494 -0.2844 -0.3696  0.1901
 1356SOL    HW1 5280   6.416   6.086   0.401 -2.7920  3.5512  1.2013
 1356SOL    HW2 5281   6.499   6.135   0.518 -1.3657  0.1515  1.7413
 1357SOL     OW 5282   4.753   2.255   2.441  0.4829 -0.4901  1.0401
 1357SOL    HW1 5283   4.838   2.295   2.462  0.7729 -0.1768 -0.5692
 1357SOL    HW2 5284   4.770   2.161   2.442  2.1453 -0.4893 -3.6137
 1358SOL     OW 5285   4.385   6.635   2.370  0.0433 -0.2609 -0.0522
 1358SOL    HW1 5286   4.419   6.587   2.295 -0.8484  0.3792 -0.8914
 1358SOL    HW2 5287   4.314   6.689   2.334  0.4767  1.0700  1.0041
 1359SOL     OW 5288   6.648   4.333   3.515  0.1338  0.2284 -0.4164
 1359SOL    HW1 5289   6.639   4.330   3.420 -0.4409  2.4501 -0.4813
 1359SOL    HW2 5290   6.645   4.426   3.537 -1.0305 -0.2641  1.8911
 1360SOL     OW 5291   0.237   4.497   3.862  0.1019  0.2483 -0.2907
 1360SOL    HW1 5292   0.260   4.586   3.888 -0.4382  0.2491  0.2091
 1360SOL    HW2 5293   0.148   4.504   3.827 -0.4621 -0.2924  0.9679
 1361SOL     OW 5294   5.822   5.075   2.879  0.1302  0.2228  0.0016
 1361SOL    HW1 5295   5.744   5.121   2.846  0.4525  0.6697 -0.1540
 1361SOL    HW2 5296   5.807   4.983   2.857 -0.9753  0.0962  1.1765
 1362SOL     OW 5297   2.354   1.855   5.779 -0.0958  0.0335  0.2552
 1362SOL    HW1 5298   2.347   1.815   5.865  1.7849 -0.5267  0.1980
 1362SOL    HW2 5299   2.367   1.781   5.719 -1.0023  0.4432 -0.4735
 1363SOL     OW 5300   2.886   1.819   0.142  0.0090 -0.1405 -0.4207
 1363SOL    HW1 5301   2.956   1.879   0.166  0.7650 -1.1533 -0.0062
 1363SOL    HW2 5302   2.882   1.822   0.047  0.0990  0.4940 -0.4051
 1364SOL     OW 5303   1.181   4.615   2.713 -0.8274  0.1148  0.4711
 1364SOL    HW1 5304   1.264   4.569   2.701 -0.5983  0.7323 -0.3771
 1364SOL    HW2 5305   1.169   4.619   2.808  0.9013  1.3837  0.6794
 1365SOL     OW 5306   2.749   0.120   5.023 -0.3406  0.3742 -0.4757
 1365SOL    HW1 5307   2.697   0.145   5.099  0.9247 -1.7865  1.2185
 1365SOL    HW2 5308   2.763   0.202   4.975 -2.5645  1.5191  0.6797
 1366SOL     OW 5309   3.270   2.154   0.184 -0.5079  0.3260  0.5279
 1366SOL    HW1 5310   3.268   2.171   0.278 -0.7750 -1.0165  0.7851
 1366SOL    HW2 5311   3.356   2.184   0.156 -0.1903  0.1806  1.3199
 1367SOL     OW 5312   2.274   6.237   4.979  0.1903 -0.4165  0.2845
 1367SOL    HW1 5313   2.199   6.215   4.925  1.5921 -1.6885 -1.2156
 1367SOL    HW2 5314   2.332   6.286   4.921  1.4113 -1.1872  0.8174
 1368SOL     OW 5315   2.261   3.922   6.208  0.0186  0.2273 -0.2572
 1368SOL    HW1 5316   2.313   3.868   6.150 -0.2710  0.6421 -0.9104
 1368SOL    HW2 5317   2.319   3.993   6.235 -0.1572  0.6048 -0.8633
 1369SOL     OW 5318   6.237   0.252   6.113  0.5603 -0.3030  0.2411
 1369SOL    HW1 5319   6.156   0.228   6.068  1.4167 -2.5119 -0.2583
 1369SOL    HW2 5320   6.275   0.168   6.140  2.0876  0.7422  1.5459
 1370SOL     OW 5321   3.758   0.544   2.823  0.2541  0.1683  0.1344
 1370SOL    HW1 5322   3.815   0.596   2.767 -1.0380 -0.4485 -1.8386
 1370SOL    HW2 5323   3.683   0.602   2.841 -0.6000 -0.5357 -1.0436
 1371SOL     OW 5324   0.013   1.912   0.319 -0.2242  0.0290 -0.3414
 1371SOL    HW1 5325  -0.008   1.858   0.243 -2.4771 -1.5668  1.2590
 1371SOL    HW2 5326   0.009   2.002   0.287 -0.0703 -0.6160 -2.3113
 1372SOL     OW 5327   3.031   1.451   4.428 -0.2501 -0.3671 -0.0594
 1372SOL    HW1 5328   3.123   1.430   4.442  0.6102  2.4856 -0.7552
 1372SOL    HW2 5329   3.003   1.493   4.509 -0.8434 -0.8842  0.0091
 1373SOL     OW 5330   0.895   0.897   3.530 -0.2650 -0.2854  0.0309
 1373SOL    HW1 5331   0.969   0.905   3.470 -0.2387 -1.0148 -0.0446
 1373SOL    HW2 5332   0.867   0.806   3.522 -1.7024  0.1853 -0.5494
 1374SOL     OW 5333   3.717   2.413   0.700  0.0399 -0.3055 -0.6336
 1374SOL    HW1 5334   3.740   2.506   0.709  1.9907 -0.6370 -1.5082
 1374SOL    HW2 5335   3.741   2.392   0.609  2.3292 -2.2911  0.3161
 1375SOL     OW 5336   4.838   5.745   2.770  0.2386  0.3761 -0.4062
 1375SOL    HW1 5337   4.851   5.839   2.783 -0.4803  0.2116  1.9598
 1375SOL    HW2 5338   4.902   5.721   2.703  0.1393  2.6142 -1.3913
 1376SOL     OW 5339   4.186   1.540   0.611 -0.1892  0.0655 -0.1746
 1376SOL    HW1 5340   4.099   1.504   0.595 -0.7512  0.8864  0.9423
 1376SOL    HW2 5341   4.207   1.588   0.531 -0.2563 -1.0734 -0.9032
 1377SOL     OW 5342   5.689   5.370   6.363 -0.6358  0.0261 -0.0699
 1377SOL    HW1 5343   5.693   5.358   6.268 -0.3151 -1.5258  0.1154
 1377SOL    HW2 5344   5.660   5.285   6.397  0.7108  0.0810  1.3143
 1378SOL     OW 5345   4.668   0.416   4.456  0.1515 -0.2643 -0.3154
 1378SOL    HW1 5346   4.656   0.510   4.448 -2.2788 -0.5978 -1.7860
 1378SOL    HW2 5347   4.601   0.388   4.518  0.5827 -1.0642 -0.1948
 1379SOL     OW 5348   2.105   1.970   0.463 -0.6011 -0.4748 -0.5964
 1379SOL    HW1 5349   2.170   2.035   0.491 -1.0683 -0.1735 -0.1775
 1379SOL    HW2 5350   2.047   1.961   0.539 -0.2598 -1.7566 -0.4764
 1380SOL     OW 5351   1.133   2.083   5.017 -0.6903  0.3212  0.0980
 1380SOL    HW1 5352   1.179   2.158   4.981 -0.0028 -0.5038 -0.7955
 1380SOL    HW2 5353   1.071   2.057   4.949  0.4571 -1.1092 -0.4346
 1381SOL     OW 5354   0.103   1.952   2.208  0.2144  0.8231 -0.1870
 1381SOL    HW1 5355   0.018   1.994   2.217  0.2218  1.1701 -1.5196
 1381SOL    HW2 5356   0.163   2.005   2.261 -0.2818  0.8988  0.3055
 1382SOL     OW 5357   2.835   0.504   5.599  0.4519 -0.0593  0.3567
 1382SOL    HW1 5358   2.760   0.483   5.655  0.8384 -0.3036  0.7960
 1382SOL    HW2 5359   2.831   0.599   5.588  0.8310  0.1019  1.4805
 1383SOL     OW 5360   4.135   3.803   0.417 -0.2847 -0.3760  0.0464
 1383SOL    HW1 5361   4.094   3.869   0.473 -0.5045  0.6242 -1.2549
 1383SOL    HW2 5362   4.229   3.824   0.420 -0.2323 -0.6484  0.4352
 1384SOL     OW 5363   4.103   0.729   4.521 -0.0576 -0.4738 -0.2400
 1384SOL    HW1 5364   4.081   0.820   4.538 -1.0058 -0.9060  0.9583
 1384SOL    HW2 5365   4.157   0.732   4.441  0.1474  1.1395 -0.0770
 1385SOL     OW 5366   2.882   1.974   4.523 -0.1788 -0.0094  0.3434
 1385SOL    HW1 5367   2.867   1.887   4.487 -0.7448  0.2400 -0.0383
 1385SOL    HW2 5368   2.855   2.034   4.453 -0.7027  0.4739  0.9481
 1386SOL     OW 5369   4.387   5.897   6.112  0.0281  0.0118 -0.2776
 1386SOL    HW1 5370   4.344   5.865   6.033 -1.2818 -2.0258  1.1392
 1386SOL    HW2 5371   4.349   5.984   6.127 -1.2186 -0.4252 -0.8082
 1387SOL     OW 5372   4.190   6.066   5.414 -0.1445  0.2399  0.4914
 1387SOL    HW1 5373   4.197   6.016   5.495 -0.8203  0.4895  0.7136
 1387SOL    HW2 5374   4.242   6.145   5.430  0.8597 -0.3340  0.1693
 1388SOL     OW 5375   5.079   6.093   0.700 -0.4203 -0.1603  0.0962
 1388SOL    HW1 5376   5.117   6.178   0.719 -2.0888  0.5444  0.4336
 1388SOL    HW2 5377   5.141   6.030   0.736 -0.4185  0.9727  2.1904
 1389SOL     OW 5378   0.739   0.945   3.118 -0.0090  0.5234  0.3979
 1389SOL    HW1 5379   0.735   1.025   3.171  0.8247  0.1898  0.9819
 1389SOL    HW2 5380   0.732   0.977   3.028 -1.0153  1.1317  0.6662
 1390SOL     OW 5381   5.155   5.893   5.715 -0.7026  0.4319 -0.4191
 1390SOL    HW1 5382   5.116   5.912   5.800  0.7511  3.4331 -0.2900
 1390SOL    HW2 5383   5.243   5.862   5.735 -0.2950  1.3061 -0.8040
 1391SOL     OW 5384   1.711   2.047   1.340 -0.2340  0.6218 -0.2480
 1391SOL    HW1 5385   1.664   2.009   1.413  0.6052  0.2364  0.1031
 1391SOL    HW2 5386   1.733   2.136   1.368  0.6799  0.2527  0.2609
 1392SOL     OW 5387   4.484   4.164   5.882 -0.2052 -0.0509 -0.5749
 1392SOL    HW1 5388   4.504   4.074   5.857  0.5572 -0.0814  0.0785
 1392SOL    HW2 5389   4.389   4.172   5.872 -0.8452 -1.9990  2.5875
 1393SOL     OW 5390   3.912   1.424   0.547  0.4377  0.0058  0.8032
 1393SOL    HW1 5391   3.934   1.337   0.515 -0.0780  0.1733 -0.0508
 1393SOL    HW2 5392   3.825   1.414   0.586 -0.2802  0.4132 -0.6182
 1394SOL     OW 5393   2.353   6.154   3.013  0.0683 -0.4547  0.1753
 1394SOL    HW1 5394   2.386   6.103   2.939 -0.8873 -1.2529  0.2861
 1394SOL    HW2 5395   2.378   6.244   2.993 -2.0040 -0.2988 -2.2385
 1395SOL     OW 5396   0.920   6.275   2.259  0.4004  1.0636 -0.5546
 1395SOL    HW1 5397   0.937   6.218   2.184 -1.3727  1.9694 -1.7074
 1395SOL    HW2 5398   0.957   6.227   2.334  2.4655  0.2467 -1.9858
 1396SOL     OW 5399   2.050   6.254   0.433  0.3351  0.3101  0.2034
 1396SOL    HW1 5400   2.031   6.280   0.524  1.3717 -0.9859  0.8283
 1396SOL    HW2 5401   2.124   6.308   0.408  1.9328 -1.3130  1.1964
 1397SOL     OW 5402   4.178   0.914   3.032  0.1858  0.4739 -0.2823
 1397SOL    HW1 5403   4.261   0.920   3.079  0.0477  2.7426 -0.2079
 1397SOL    HW2 5404   4.180   0.987   2.970 -1.9205  0.8678  0.0177
 1398SOL     OW 5405   1.715   0.600   5.063 -0.3496 -0.3326 -0.0698
 1398SOL    HW1 5406   1.718   0.585   5.158  1.6563 -1.3340 -0.2398
 1398SOL    HW2 5407   1.784   0.665   5.047 -0.2372 -0.6520 -0.9185
 1399SOL     OW 5408   0.408   0.598   4.580 -0.3410 -0.1409 -0.0613
 1399SOL    HW1 5409   0.380   0.596   4.489  0.0546  0.7467 -0.2122
 1399SOL    HW2 5410   0.477   0.532   4.586 -0.0609  0.1128 -0.5063
 1400SOL     OW 5411   0.054   1.886   4.335 -0.0441 -0.0433 -1.0069
 1400SOL    HW1 5412  -0.010   1.907   4.267 -0.1037  1.5124 -0.5250
 1400SOL    HW2 5413   0.128   1.848   4.288  0.5026  2.2600 -2.1775
 1401SOL     OW 5414   4.353   1.758   0.003  0.3715 -0.3273  0.5507
 1401SOL    HW1 5415   4.323   1.845   0.028  0.5594  0.2166 -1.0138
 1401SOL    HW2 5416   4.446   1.757   0.023  0.5666  0.1781 -0.3234
 1402SOL     OW 5417   0.840   2.945   3.797 -0.0073 -0.1374 -0.2856
 1402SOL    HW1 5418   0.915   2.997   3.769  1.9621 -2.8477 -0.3982
 1402SOL    HW2 5419   0.795   3.001   3.860 -0.9278  3.5983 -3.7993
 1403SOL     OW 5420   5.489   0.813   6.042  0.4448 -0.0631 -0.1306
 1403SOL    HW1 5421   5.495   0.724   6.077 -0.4552 -0.2323 -0.3998
 1403SOL    HW2 5422   5.535   0.808   5.958 -2.1287 -1.0608 -1.6065
 1404SOL     OW 5423   0.147   6.381   6.540  0.3063  0.0055 -0.1842
 1404SOL    HW1 5424   0.058   6.360   6.511  0.0357 -2.5598  2.1376
 1404SOL    HW2 5425   0.138   6.465   6.585 -0.7044  0.2883 -0.8645
 1405SOL     OW 5426   1.009   5.280   5.387 -0.2718 -0.0615 -0.1115
 1405SOL    HW1 5427   1.034   5.202   5.338  0.4422  0.3299 -0.3789
 1405SOL    HW2 5428   0.976   5.341   5.321 -0.3281  0.0649  0.0319
 1406SOL     OW 5429   1.534   4.606   6.149 -0.4728  0.0166  0.0734
 1406SOL    HW1 5430   1.588   4.683   6.131 -0.6487  0.4944  1.4953
 1406SOL    HW2 5431   1.598   4.538   6.171 -0.4100  0.4870  1.4079
 1407SOL     OW 5432   6.143   4.051   5.545  0.0917 -0.8624  0.6149
 1407SOL    HW1 5433   6.142   3.956   5.558 -0.6094 -1.0796 -0.8302
 1407SOL    HW2 5434   6.051   4.076   5.548  0.3219 -0.0847  1.7767
 1408SOL     OW 5435   2.739   4.548   3.685 -0.4189  0.0944  0.4113
 1408SOL    HW1 5436   2.748   4.465   3.731 -0.9223  0.1095  0.5451
 1408SOL    HW2 5437   2.814   4.551   3.626  0.0712 -0.0648  1.0080
 1409SOL     OW 5438   6.202   0.522   5.835  0.4201 -0.2691  0.0949
 1409SOL    HW1 5439   6.268   0.499   5.900  0.7528  1.1100  0.2743
 1409SOL    HW2 5440   6.166   0.438   5.806 -1.1639 -0.9330  3.4583
 1410SOL     OW 5441   3.060   4.104   1.041 -0.6873  0.2296  0.5291
 1410SOL    HW1 5442   3.109   4.163   1.099 -0.4836  0.8738 -0.2762
 1410SOL    HW2 5443   3.017   4.162   0.979 -0.2111 -0.4772 -0.4967
 1411SOL     OW 5444   0.726   1.529   2.778  0.1632  0.2374  0.3670
 1411SOL    HW1 5445   0.802   1.493   2.822  0.6963  1.8833  0.8355
 1411SOL    HW2 5446   0.729   1.490   2.690  1.1128 -0.2774  0.6144
 1412SOL     OW 5447   4.743   1.571   0.497  0.1174  0.0491 -0.1786
 1412SOL    HW1 5448   4.773   1.662   0.497 -1.6256  0.6462 -0.0922
 1412SOL    HW2 5449   4.735   1.549   0.404 -2.5851  1.1148 -0.2883
 1413SOL     OW 5450   4.595   3.592   1.263  0.1257 -0.2122  0.3940
 1413SOL    HW1 5451   4.615   3.498   1.268  1.5609 -0.0235 -1.0143
 1413SOL    HW2 5452   4.643   3.631   1.337 -0.3233 -0.5430  0.8692
 1414SOL     OW 5453   1.721   1.468   3.906  0.1543 -0.1867  0.7254
 1414SOL    HW1 5454   1.677   1.550   3.886  1.0588  0.4794  1.3899
 1414SOL    HW2 5455   1.815   1.489   3.902  0.4101 -1.2665  0.5672
 1415SOL     OW 5456   0.525   4.809   4.313 -0.3730 -0.6289 -0.1116
 1415SOL    HW1 5457   0.450   4.755   4.336  0.5070 -2.1527 -0.6260
 1415SOL    HW2 5458   0.581   4.751   4.260  1.5957  0.1403  0.9992
 1416SOL     OW 5459   0.187   4.249   3.981  0.3310  0.0291 -0.1979
 1416SOL    HW1 5460   0.226   4.334   3.960  3.0270 -1.1408 -0.2476
 1416SOL    HW2 5461   0.201   4.239   4.075 -2.0637  0.5738  0.2758
 1417SOL     OW 5462   2.695   0.912   1.892 -0.3546  0.5188  0.2221
 1417SOL    HW1 5463   2.688   0.821   1.920  2.4072  0.0143 -0.5125
 1417SOL    HW2 5464   2.764   0.949   1.946  0.4492  1.3894 -1.3437
 1418SOL     OW 5465   5.759   2.200   0.244  0.5666  0.0605  0.3098
 1418SOL    HW1 5466   5.734   2.176   0.333 -1.2470  0.4597 -0.0590
 1418SOL    HW2 5467   5.699   2.149   0.188  0.6736  0.9383 -0.6327
 1419SOL     OW 5468   0.968   3.681   4.897 -0.1170 -0.2874 -0.1048
 1419SOL    HW1 5469   0.900   3.636   4.947 -0.1957  0.7456  0.7546
 1419SOL    HW2 5470   1.030   3.612   4.873 -0.9529 -1.0808 -0.0600
 1420SOL     OW 5471   1.387   3.137   2.642 -0.1362 -0.6750 -0.2143
 1420SOL    HW1 5472   1.451   3.139   2.571  1.7210  0.9270  1.3787
 1420SOL    HW2 5473   1.343   3.053   2.633  0.6684 -0.8982 -2.6900
 1421SOL     OW 5474   4.541   2.944   5.063 -0.5847 -0.3358 -0.0036
 1421SOL    HW1 5475   4.464   2.956   5.006  0.1360 -1.2340 -1.2220
 1421SOL    HW2 5476   4.524   2.861   5.107 -0.8525  0.0556  0.6436
 1422SOL     OW 5477   3.489   5.157   4.227  0.1559 -0.2413 -0.1802
 1422SOL    HW1 5478   3.511   5.246   4.254  1.3670 -0.6307  0.1845
 1422SOL    HW2 5479   3.544   5.141   4.151  0.8083 -1.0703  0.4499
 1423SOL     OW 5480   4.572   5.273   3.046 -0.4139  0.3492 -0.5402
 1423SOL    HW1 5481   4.635   5.340   3.022  1.1460 -0.7502  0.3598
 1423SOL    HW2 5482   4.562   5.282   3.141 -0.7519 -0.2105 -0.5175
 1424SOL     OW 5483   0.534   1.708   4.389  0.4779  0.0710 -0.4945
 1424SOL    HW1 5484   0.472   1.667   4.449 -0.2609 -0.9200 -1.8915
 1424SOL    HW2 5485   0.620   1.697   4.431 -0.0735 -0.1193  0.6137
 1425SOL     OW 5486   3.807   4.688   6.487 -0.1857  0.0238  0.2820
 1425SOL    HW1 5487   3.844   4.600   6.480 -0.8463 -0.1391 -3.0633
 1425SOL    HW2 5488   3.714   4.677   6.467 -0.4846  1.3688  0.8163
 1426SOL     OW 5489   2.560   6.391   6.211  0.0106  0.2677 -0.3688
 1426SOL    HW1 5490   2.531   6.463   6.155  1.2399  0.2845 -1.0075
 1426SOL    HW2 5491   2.512   6.315   6.179  0.2815  0.3878 -1.0686
 1427SOL     OW 5492   3.843   2.443   2.432  0.0796  0.7889  0.0583
 1427SOL    HW1 5493   3.767   2.410   2.384 -0.2083  1.2559  0.1915
 1427SOL    HW2 5494   3.904   2.471   2.364 -0.0501  0.8296 -0.0425
 1428SOL     OW 5495   3.124   1.603   6.388  0.3328  0.0851  0.1203
 1428SOL    HW1 5496   3.129   1.698   6.393  0.5492 -0.0028  2.3404
 1428SOL    HW2 5497   3.043   1.581   6.435  0.8294 -0.8701  0.5530
 1429SOL     OW 5498   1.583   6.544   0.872 -0.1331  0.5637  0.0421
 1429SOL    HW1 5499   1.495   6.509   0.866 -0.1712  0.5686  0.5206
 1429SOL    HW2 5500   1.594   6.596   0.792 -1.0670  1.7182  0.6348
 1430SOL     OW 5501   1.555   4.009   4.058  0.3351 -0.2929  0.1926
 1430SOL    HW1 5502   1.486   4.073   4.072  0.5813 -0.3282  1.7777
 1430SOL    HW2 5503   1.574   3.974   4.145  0.1055 -2.6345 -0.5999
 1431SOL     OW 5504   3.443   3.186   5.224 -0.3600  0.0253  0.4407
 1431SOL    HW1 5505   3.481   3.221   5.305  0.0299 -0.4477  0.4670
 1431SOL    HW2 5506   3.379   3.121   5.254 -0.2301 -0.1353  0.3756
 1432SOL     OW 5507   2.181   3.344   3.626  0.5333  0.2558 -0.2567
 1432SOL    HW1 5508   2.233   3.285   3.571 -0.7643 -0.5528 -0.6564
 1432SOL    HW2 5509   2.191   3.430   3.585 -0.9064 -0.4284 -2.1727
 1433SOL     OW 5510   4.104   0.738   0.895 -0.4748  0.4046 -0.3000
 1433SOL    HW1 5511   4.074   0.787   0.819 -1.5212  0.1970 -0.0457
 1433SOL    HW2 5512   4.078   0.647   0.878  1.6500 -0.1476 -0.8740
 1434SOL     OW 5513   5.296   2.478   0.544  0.5369 -0.6302 -0.6979
 1434SOL    HW1 5514   5.234   2.409   0.571  0.5594 -0.8074 -1.0877
 1434SOL    HW2 5515   5.299   2.470   0.449  0.0999  0.2859 -0.7953
 1435SOL     OW 5516   3.284   0.671   5.518 -0.0971 -0.0325 -0.1792
 1435SOL    HW1 5517   3.241   0.588   5.497 -0.4820 -0.5109  2.2030
 1435SOL    HW2 5518   3.369   0.646   5.552 -0.0766  0.5590  0.2256
 1436SOL     OW 5519   0.581   1.146   2.577  0.5189  0.3699  0.3767
 1436SOL    HW1 5520   0.511   1.095   2.535 -2.0242  0.5938  3.9132
 1436SOL    HW2 5521   0.551   1.237   2.569  0.0712  0.4277  2.3483
 1437SOL     OW 5522   5.554   2.207   5.927 -0.0124 -1.0327  0.4014
 1437SOL    HW1 5523   5.470   2.217   5.971 -0.8111 -1.3134 -0.9748
 1437SOL    HW2 5524   5.612   2.168   5.993 -1.2436 -1.7603  1.0882
 1438SOL     OW 5525   0.464   2.922   1.770 -0.2991  0.1099 -0.3348
 1438SOL    HW1 5526   0.375   2.944   1.798  0.1651  0.7807  0.6921
 1438SOL    HW2 5527   0.463   2.827   1.759 -0.2448 -0.4643  3.2897
 1439SOL     OW 5528   5.211   5.467   4.445  0.5184  0.4964 -0.0846
 1439SOL    HW1 5529   5.117   5.451   4.436  0.6212 -0.2320  0.1318
 1439SOL    HW2 5530   5.235   5.511   4.363  0.0856  0.2391 -0.3564
 1440SOL     OW 5531   6.415   2.536   3.290  0.5605 -0.4137  0.1397
 1440SOL    HW1 5532   6.459   2.621   3.296 -2.0987  1.1885 -1.4310
 1440SOL    HW2 5533   6.456   2.493   3.216  0.2312  0.6168 -0.6652
 1441SOL     OW 5534   3.384   6.271   1.811  0.6658 -0.1026 -0.3526
 1441SOL    HW1 5535   3.306   6.287   1.864  0.8454  1.7640 -0.5827
 1441SOL    HW2 5536   3.409   6.181   1.831 -1.4581 -0.7044 -0.1822
 1442SOL     OW 5537   6.300   1.173   2.423  0.2976 -0.1311  0.4825
 1442SOL    HW1 5538   6.351   1.191   2.344  0.5386  0.1807  0.7078
 1442SOL    HW2 5539   6.210   1.165   2.392  0.0146  2.3748  0.4839
 1443SOL     OW 5540   1.493   0.359   6.294 -0.5694  0.2557 -0.1965
 1443SOL    HW1 5541   1.495   0.343   6.200 -0.4865 -0.6409 -0.0512
 1443SOL    HW2 5542   1.485   0.272   6.333  0.5389  0.5140  0.6622
 1444SOL     OW 5543   1.768   4.180   4.443 -0.0510  0.3346 -0.5815
 1444SOL    HW1 5544   1.680   4.179   4.404 -0.0389 -0.0346 -0.6027
 1444SOL    HW2 5545   1.784   4.089   4.469  0.4679  0.3349 -0.8924
 1445SOL     OW 5546   1.188   2.569   5.366 -0.6956 -0.4524 -0.0475
 1445SOL    HW1 5547   1.215   2.520   5.288 -0.3511 -0.1014 -0.1500
 1445SOL    HW2 5548   1.129   2.509   5.412 -1.0142 -0.6111 -0.6457
 1446SOL     OW 5549   4.395   5.224   3.641 -0.4856  0.2490 -0.4862
 1446SOL    HW1 5550   4.481   5.259   3.618 -0.6555  0.7317 -0.3951
 1446SOL    HW2 5551   4.357   5.290   3.698 -2.0758  1.4273 -2.7711
 1447SOL     OW 5552   0.209   1.299   5.596  0.1217  0.3847 -0.6729
 1447SOL    HW1 5553   0.161   1.278   5.515 -2.3073 -0.1343  0.8086
 1447SOL    HW2 5554   0.248   1.216   5.622 -1.0940 -0.0403 -0.1101
 1448SOL     OW 5555   4.351   3.226   0.558  0.1266  0.6061 -0.3084
 1448SOL    HW1 5556   4.445   3.243   0.553  0.2669  0.0514  0.1981
 1448SOL    HW2 5557   4.316   3.297   0.611  0.3583  0.5052 -0.0160
 1449SOL     OW 5558   4.871   0.803   2.654 -0.2603 -0.2050  0.0697
 1449SOL    HW1 5559   4.815   0.764   2.586 -0.8531  0.7151  0.0008
 1449SOL    HW2 5560   4.958   0.807   2.615 -0.5522  0.1061 -0.5581
 1450SOL     OW 5561   4.170   4.471   0.744 -0.0478 -0.2493  0.0194
 1450SOL    HW1 5562   4.200   4.465   0.653  1.9474  2.4863  0.3860
 1450SOL    HW2 5563   4.101   4.537   0.741  1.9783  2.0401  0.7903
 1451SOL     OW 5564   0.532   1.608   3.455 -0.2901 -0.0467 -0.0764
 1451SOL    HW1 5565   0.503   1.695   3.480 -1.2779  0.2444 -2.0970
 1451SOL    HW2 5566   0.616   1.621   3.413  1.3512 -0.5366  2.7523
 1452SOL     OW 5567   3.901   1.838   4.936 -0.2187 -0.5938  0.0124
 1452SOL    HW1 5568   3.868   1.803   4.853 -0.3797 -0.7293  0.1349
 1452SOL    HW2 5569   3.991   1.806   4.941 -1.0419 -2.9115  1.2214
 1453SOL     OW 5570   2.296   3.064   4.940 -0.3258  0.2692 -0.6882
 1453SOL    HW1 5571   2.236   3.001   4.979 -1.9156  0.5148 -2.6029
 1453SOL    HW2 5572   2.332   3.019   4.863 -0.4244  1.1809 -1.2941
 1454SOL     OW 5573   4.238   4.795   4.664 -0.2790  0.1993 -0.3796
 1454SOL    HW1 5574   4.313   4.749   4.626 -1.6842 -0.4652 -2.5782
 1454SOL    HW2 5575   4.230   4.761   4.753  2.8294  1.3656  0.4740
 1455SOL     OW 5576   4.257   6.134   4.595  0.3737 -0.2314 -0.5988
 1455SOL    HW1 5577   4.327   6.186   4.557  1.4461 -0.1285  1.3752
 1455SOL    HW2 5578   4.218   6.192   4.661 -1.0909 -0.5550 -1.1511
 1456SOL     OW 5579   2.638   2.815   1.189  0.6553  0.0448  0.1130
 1456SOL    HW1 5580   2.576   2.852   1.126  1.7402  1.0245 -0.4212
 1456SOL    HW2 5581   2.588   2.749   1.237 -0.5347  0.1650 -0.9248
 1457SOL     OW 5582   5.029   4.278   4.828 -0.5016 -0.3829 -0.5092
 1457SOL    HW1 5583   4.996   4.351   4.777  0.7956  0.6311  0.0189
 1457SOL    HW2 5584   5.121   4.270   4.802  0.2001  0.1548  1.5743
 1458SOL     OW 5585   1.744   1.662   2.618 -0.0335 -0.1638 -0.1583
 1458SOL    HW1 5586   1.733   1.754   2.595 -1.2869 -0.8531 -2.6261
 1458SOL    HW2 5587   1.838   1.652   2.634 -0.0156  1.7092  1.2499
 1459SOL     OW 5588   1.574   6.021   2.151  0.0328  0.3634  0.5957
 1459SOL    HW1 5589   1.641   6.061   2.095  0.3648 -1.7958 -0.6839
 1459SOL    HW2 5590   1.610   5.934   2.172 -1.6911 -0.2462  1.1473
 1460SOL     OW 5591   1.446   0.659   6.511 -0.1517 -0.1445 -0.3367
 1460SOL    HW1 5592   1.477   0.633   6.424 -0.9029 -0.1996 -0.5953
 1460SOL    HW2 5593   1.444   0.577   6.561  1.7578  0.0967  0.2331
 1461SOL     OW 5594   5.566   3.075   5.017 -0.7438  0.1422  0.3088
 1461SOL    HW1 5595   5.635   3.086   5.083  0.9734 -0.2492 -1.3390
 1461SOL    HW2 5596   5.500   3.020   5.060  0.3849 -0.1956  1.6644
 1462SOL     OW 5597   4.061   1.261   6.090  0.0111  0.3537  0.1212
 1462SOL    HW1 5598   4.123   1.239   6.159 -0.6984  0.6431  0.8676
 1462SOL    HW2 5599   4.017   1.179   6.069  1.3444 -0.0646 -1.1372
 1463SOL     OW 5600   2.656   0.994   5.907  0.4931  0.1465  0.0324
 1463SOL    HW1 5601   2.749   0.974   5.913  0.1433 -1.1250  3.1615
 1463SOL    HW2 5602   2.615   0.910   5.888 -0.1266  0.2998  0.6557
 1464SOL     OW 5603   3.886   0.098   0.159 -0.3418 -0.3879  0.1772
 1464SOL    HW1 5604   3.969   0.059   0.130 -0.9295 -0.1157 -1.9933
 1464SOL    HW2 5605   3.910   0.151   0.235  1.1066 -1.9398  0.8673
 1465SOL     OW 5606   0.483   3.560   4.183  0.7047  0.1164  0.3978
 1465SOL    HW1 5607   0.515   3.474   4.209 -0.6037 -0.7715 -0.7913
 1465SOL    HW2 5608   0.437   3.593   4.260 -2.1939 -2.0020 -0.2623
 1466SOL     OW 5609   4.630   1.117   3.432  0.6896  0.4987  0.1007
 1466SOL    HW1 5610   4.631   1.106   3.337  0.2954  0.6505  0.0788
 1466SOL    HW2 5611   4.565   1.053   3.463  0.4944  0.7591  0.2276
 1467SOL     OW 5612   5.839   5.452   3.423  0.4429  0.1364 -0.7111
 1467SOL    HW1 5613   5.904   5.440   3.354 -1.2415 -1.0114 -2.1982
 1467SOL    HW2 5614   5.847   5.545   3.447  1.1885  0.5328 -2.3383
 1468SOL     OW 5615   5.613   3.218   3.634 -0.2241  0.0506 -0.1780
 1468SOL    HW1 5616   5.668   3.141   3.619  1.9334  1.3907  0.3403
 1468SOL    HW2 5617   5.610   3.227   3.729 -0.4763  0.5783 -0.2352
 1469SOL     OW 5618   5.192   0.362   5.590  0.0393  0.3734 -0.4522
 1469SOL    HW1 5619   5.184   0.285   5.535 -0.0591 -0.5089  0.7459
 1469SOL    HW2 5620   5.244   0.333   5.665 -0.1784  1.4101  0.1273
 1470SOL     OW 5621   2.417   3.860   5.366 -0.0407 -0.0692  0.1574
 1470SOL    HW1 5622   2.427   3.784   5.424 -0.6796 -1.5781 -1.6381
 1470SOL    HW2 5623   2.501   3.906   5.372 -0.4618  0.5205  3.1286
 1471SOL     OW 5624   1.853   0.715   0.454  0.0533 -0.2049 -0.0001
 1471SOL    HW1 5625   1.856   0.721   0.550  0.6212 -2.8438  0.2353
 1471SOL    HW2 5626   1.770   0.670   0.436  0.6011 -0.9865 -0.6197
 1472SOL     OW 5627   1.617   5.715   2.396  0.1679  0.2292  0.8453
 1472SOL    HW1 5628   1.636   5.795   2.445  2.1489  1.5052 -1.7631
 1472SOL    HW2 5629   1.525   5.696   2.416 -0.2085  2.8330  1.9974
 1473SOL     OW 5630   4.573   5.958   0.873 -0.1004  0.6027 -0.1096
 1473SOL    HW1 5631   4.666   5.954   0.851 -0.5067  0.9310 -2.1049
 1473SOL    HW2 5632   4.569   6.015   0.949  1.2425  1.4728 -0.6553
 1474SOL     OW 5633   3.265   4.247   5.307  0.2641 -0.0675 -0.0486
 1474SOL    HW1 5634   3.288   4.281   5.394 -1.4035  0.0292  0.3840
 1474SOL    HW2 5635   3.311   4.304   5.246  0.8265  0.3608  0.7503
 1475SOL     OW 5636   5.402   2.540   5.519 -0.7315  0.3936  1.1354
 1475SOL    HW1 5637   5.461   2.597   5.470 -0.7423  1.1320  1.9604
 1475SOL    HW2 5638   5.321   2.590   5.527 -0.9615  0.0048  1.3189
 1476SOL     OW 5639   5.564   6.513   0.579 -0.3879 -0.1312  0.3419
 1476SOL    HW1 5640   5.593   6.604   0.566  0.0981 -0.3920 -0.4402
 1476SOL    HW2 5641   5.548   6.507   0.673  2.0838  0.0687  0.8546
 1477SOL     OW 5642   3.919   3.750   1.239 -0.5088 -0.0143  0.6171
 1477SOL    HW1 5643   3.839   3.731   1.189 -0.7824  0.4501  0.8779
 1477SOL    HW2 5644   3.901   3.833   1.283 -0.0733 -0.1703  1.0898
 1478SOL     OW 5645   2.322   6.336   2.607  0.2995 -0.2674 -0.0935
 1478SOL    HW1 5646   2.391   6.372   2.662  0.3816  0.1125 -0.4383
 1478SOL    HW2 5647   2.246   6.330   2.664  0.2027  0.7301 -0.0978
 1479SOL     OW 5648   6.188   3.427   3.154 -0.4629 -0.0144  0.1532
 1479SOL    HW1 5649   6.216   3.473   3.233 -1.4172 -0.1352  0.5781
 1479SOL    HW2 5650   6.155   3.343   3.185 -1.0343  0.0168 -0.3477
 1480SOL     OW 5651   0.169   6.616   2.491  0.0881 -0.1060  0.0126
 1480SOL    HW1 5652   0.110   6.552   2.529  0.9347 -1.3549 -0.6877
 1480SOL    HW2 5653   0.232   6.635   2.561 -0.0324 -0.2083  0.1493
 1481SOL     OW 5654   5.292   5.157   5.924 -0.0048 -0.6000 -0.2309
 1481SOL    HW1 5655   5.263   5.190   5.839 -1.8448 -0.3316  0.4514
 1481SOL    HW2 5656   5.387   5.165   5.922 -0.1233  1.0157 -1.6118
 1482SOL     OW 5657   3.531   1.935   0.854 -0.0243  0.1997 -0.2483
 1482SOL    HW1 5658   3.610   1.938   0.906  1.9024 -0.2919 -2.9416
 1482SOL    HW2 5659   3.470   1.881   0.904  1.6707 -0.2215  1.4479
 1483SOL     OW 5660   1.916   1.694   0.047 -0.0360 -0.0160  0.5674
 1483SOL    HW1 5661   1.824   1.670   0.036 -0.0168  0.9082 -2.8206
 1483SOL    HW2 5662   1.922   1.727   0.137 -3.0714  0.2236  0.7905
 1484SOL     OW 5663   2.801   3.509   4.899  0.5869  0.0362 -0.4236
 1484SOL    HW1 5664   2.845   3.483   4.981  1.1327 -0.2095 -0.7881
 1484SOL    HW2 5665   2.708   3.493   4.916  0.5710  1.0057  0.5260
 1485SOL     OW 5666   5.203   5.024   4.070  0.4061 -0.1337  0.1147
 1485SOL    HW1 5667   5.194   4.929   4.083  0.5943 -0.1110  0.4286
 1485SOL    HW2 5668   5.257   5.053   4.143  0.6841  0.1588 -0.2060
 1486SOL     OW 5669   0.016   3.007   2.069 -0.0857 -0.0501  0.5698
 1486SOL    HW1 5670  -0.060   2.958   2.039 -0.6054  0.2142  1.4257
 1486SOL    HW2 5671   0.091   2.951   2.048 -0.6309 -1.0085  1.1288
 1487SOL     OW 5672   6.105   1.212   5.788  0.3215 -0.4750  0.0766
 1487SOL    HW1 5673   6.131   1.209   5.880  0.0990 -0.6740  0.1358
 1487SOL    HW2 5674   6.153   1.140   5.747 -0.3295 -1.0205  0.2425
 1488SOL     OW 5675   0.804   3.413   5.878 -0.2013 -0.7212  0.2455
 1488SOL    HW1 5676   0.723   3.462   5.889  0.3483  0.7764 -1.7722
 1488SOL    HW2 5677   0.777   3.321   5.876 -1.5184 -0.4122  2.0073
 1489SOL     OW 5678   5.112   4.193   6.151 -0.0129 -0.6362  0.2795
 1489SOL    HW1 5679   5.066   4.226   6.228 -1.3099 -3.0314  0.6324
 1489SOL    HW2 5680   5.158   4.116   6.182  3.1133  0.8035 -0.4447
 1490SOL     OW 5681   6.397   2.083   3.946  0.2215 -0.3482  0.1608
 1490SOL    HW1 5682   6.434   2.171   3.941  0.6506 -0.5925 -1.2360
 1490SOL    HW2 5683   6.302   2.097   3.952  0.1240  0.2186 -1.8815
 1491SOL     OW 5684   2.985   1.959   0.467  0.3580  0.2930  0.1742
 1491SOL    HW1 5685   2.992   2.009   0.386 -1.0894  1.3975  0.6963
 1491SOL    HW2 5686   2.907   1.993   0.510  1.7433  0.6238  2.6366
 1492SOL     OW 5687   0.960   6.551   0.258  0.7453  0.1775  0.5114
 1492SOL    HW1 5688   1.024   6.517   0.195  0.0774  0.6752 -0.4707
 1492SOL    HW2 5689   0.896   6.480   0.268  1.2372 -0.1757  1.1985
 1493SOL     OW 5690   6.234   4.785   4.169  0.6152  0.3814  0.2670
 1493SOL    HW1 5691   6.155   4.839   4.168  0.1505 -0.2874 -0.4771
 1493SOL    HW2 5692   6.210   4.709   4.223  0.4647 -0.2092 -0.6067
 1494SOL     OW 5693   6.089   2.940   4.310  1.0581 -0.8502 -0.4800
 1494SOL    HW1 5694   6.063   3.017   4.361  0.3594 -0.7782 -0.9375
 1494SOL    HW2 5695   6.101   2.973   4.221 -3.6412 -1.9669 -1.7721
 1495SOL     OW 5696   3.414   1.754   2.172  0.0664 -0.6891  0.2064
 1495SOL    HW1 5697   3.493   1.798   2.204 -1.2617  0.7449  1.6894
 1495SOL    HW2 5698   3.441   1.663   2.162  1.6132 -0.4893  1.8486
 1496SOL     OW 5699   4.798   0.395   4.217 -0.4111  0.0221 -0.5943
 1496SOL    HW1 5700   4.757   0.417   4.301 -1.7939 -1.5993 -0.7784
 1496SOL    HW2 5701   4.750   0.448   4.153 -0.6138 -0.1021 -0.5474
 1497SOL     OW 5702   6.666   6.621   3.590  0.1451 -1.0195 -0.1688
 1497SOL    HW1 5703   6.614   6.673   3.652  1.8258  1.5036 -0.7313
 1497SOL    HW2 5704   6.749   6.606   3.636  0.8656 -0.3678 -1.2164
 1498SOL     OW 5705   2.602   4.954   0.854 -0.0570 -0.2551  0.3777
 1498SOL    HW1 5706   2.642   4.976   0.770  0.0962 -0.1909  0.4681
 1498SOL    HW2 5707   2.615   4.860   0.863 -0.7335 -0.3939 -0.0193
 1499SOL     OW 5708   1.184   1.747   6.049 -0.0856  0.1103  0.5007
 1499SOL    HW1 5709   1.162   1.720   5.960 -3.2110 -1.1278  1.4939
 1499SOL    HW2 5710   1.253   1.687   6.076 -2.2491 -2.6891  0.3199
 1500SOL     OW 5711   0.614   0.644   6.646 -0.3242  0.6289 -0.6255
 1500SOL    HW1 5712   0.682   0.702   6.611  0.5052  1.1320  1.6467
 1500SOL    HW2 5713   0.654   0.602   6.721 -1.4767 -1.6794 -1.2155
 1501SOL     OW 5714   3.187   3.110   0.668 -0.2617  0.2812  0.1037
 1501SOL    HW1 5715   3.134   3.034   0.647  1.4041 -1.3571  1.4863
 1501SOL    HW2 5716   3.257   3.110   0.603 -0.4604  0.8687 -0.1177
 1502SOL     OW 5717   6.346   5.231   2.086 -0.3385  0.7043  0.8195
 1502SOL    HW1 5718   6.340   5.164   2.155 -0.6436  1.0336  1.1103
 1502SOL    HW2 5719   6.439   5.230   2.061 -0.5300 -0.6005  0.0458
 1503SOL     OW 5720   2.479   6.584   2.941  0.0059 -0.3818 -0.3840
 1503SOL    HW1 5721   2.491   6.545   3.027 -0.3774 -0.3258 -0.3034
 1503SOL    HW2 5722   2.504   6.515   2.880 -0.1068 -0.5584 -0.2323
 1504SOL     OW 5723   4.612   1.095   0.035  0.0543  0.4469  0.0032
 1504SOL    HW1 5724   4.646   1.094   0.124 -0.3767  0.2433  0.1682
 1504SOL    HW2 5725   4.520   1.121   0.045 -0.2917 -0.6126 -0.2746
 1505SOL     OW 5726   2.993   6.073   2.823 -0.1338  0.0907 -0.3274
 1505SOL    HW1 5727   3.045   6.101   2.898  0.3198 -0.4125 -0.4490
 1505SOL    HW2 5728   2.961   6.155   2.784  1.6658  0.5225 -1.0326
 1506SOL     OW 5729   6.339   1.618   5.482  0.2741  0.1112  0.3076
 1506SOL    HW1 5730   6.425   1.596   5.518  1.2692  1.0181 -1.3813
 1506SOL    HW2 5731   6.277   1.570   5.537  1.9846 -2.6570  0.0111
 1507SOL     OW 5732   4.647   0.505   5.397  0.3271  0.0277  0.1318
 1507SOL    HW1 5733   4.651   0.582   5.340  2.5095  0.0827  0.2879
 1507SOL    HW2 5734   4.598   0.440   5.347  1.3949  0.3820 -1.4552
 1508SOL     OW 5735   2.368   4.186   4.220 -0.4530  0.3362 -0.2505
 1508SOL    HW1 5736   2.274   4.188   4.202 -0.1201  1.6232 -2.1352
 1508SOL    HW2 5737   2.400   4.270   4.188  0.9670  1.1337  2.8687
 1509SOL     OW 5738   2.735   5.525   4.104  0.2288 -0.2436  0.3467
 1509SOL    HW1 5739   2.650   5.482   4.104 -0.3798  0.9099 -0.4095
 1509SOL    HW2 5740   2.723   5.600   4.162 -0.3849  1.9303 -2.4143
 1510SOL     OW 5741   4.821   0.563   6.014  0.3771 -0.5148  0.1626
 1510SOL    HW1 5742   4.884   0.560   5.942  0.6264  1.2639  0.2577
 1510SOL    HW2 5743   4.862   0.515   6.085  1.7649  0.8039  0.2939
 1511SOL     OW 5744   0.668   3.430   3.538 -0.5889 -1.0164  0.0050
 1511SOL    HW1 5745   0.737   3.478   3.583 -0.8591 -0.3471 -0.2843
 1511SOL    HW2 5746   0.706   3.343   3.522  0.4050 -0.4908 -0.6562
 1512SOL     OW 5747   2.138   0.949   5.444 -0.4978 -0.4793 -0.1073
 1512SOL    HW1 5748   2.122   1.031   5.491  0.5318  0.6080 -1.5866
 1512SOL    HW2 5749   2.232   0.947   5.431 -0.5498 -1.7474 -0.4195
 1513SOL     OW 5750   0.898   2.819   6.369 -0.2938 -0.1312  0.2399
 1513SOL    HW1 5751   0.890   2.912   6.348 -0.2451  0.0643  1.0482
 1513SOL    HW2 5752   0.930   2.817   6.459 -1.9141 -0.9205  0.8385
 1514SOL     OW 5753   4.804   5.347   1.127 -0.2928 -0.0452 -0.5024
 1514SOL    HW1 5754   4.755   5.346   1.045 -1.1234 -0.6326 -0.0084
 1514SOL    HW2 5755   4.895   5.362   1.099 -0.8940  2.6610 -1.3092
 1515SOL     OW 5756   4.529   3.358   5.762  0.1405  0.6439  0.4202
 1515SOL    HW1 5757   4.581   3.278   5.759 -0.5626  0.1460  1.0658
 1515SOL    HW2 5758   4.523   3.386   5.671  0.9333  0.3203  0.2590
 1516SOL     OW 5759   4.702   0.057   5.060  0.1731  0.0241  0.0046
 1516SOL    HW1 5760   4.753   0.138   5.056  0.3506 -0.0854  0.0368
 1516SOL    HW2 5761   4.614   0.082   5.030  0.0759  0.3525  0.5420
 1517SOL     OW 5762   4.210   3.180   2.692 -0.1395 -0.3654 -0.0821
 1517SOL    HW1 5763   4.205   3.148   2.783 -1.5713  0.2423  0.0918
 1517SOL    HW2 5764   4.137   3.242   2.685  0.4331  0.1855 -1.4304
 1518SOL     OW 5765   0.563   0.456   6.384 -0.0332  0.0667  0.1982
 1518SOL    HW1 5766   0.581   0.507   6.462  0.9398 -0.0710  0.0689
 1518SOL    HW2 5767   0.512   0.381   6.415 -0.4562  0.5006  0.5568
 1519SOL     OW 5768   0.854   2.712   1.341 -0.7832 -0.2205 -0.1486
 1519SOL    HW1 5769   0.920   2.662   1.294  0.9803  0.3459  1.5853
 1519SOL    HW2 5770   0.869   2.803   1.316  1.1399  0.2842  2.3972
 1520SOL     OW 5771   2.588   4.554   2.164  0.3595 -0.2478 -0.3085
 1520SOL    HW1 5772   2.576   4.642   2.200 -0.6876 -0.4784 -0.0567
 1520SOL    HW2 5773   2.574   4.496   2.239 -1.8513 -0.7430 -1.0374
 1521SOL     OW 5774   2.274   5.800   0.794 -0.5439  0.2197 -0.1268
 1521SOL    HW1 5775   2.359   5.792   0.751 -0.3119  1.0456  0.1567
 1521SOL    HW2 5776   2.291   5.859   0.868 -0.8587 -1.4127  1.2875
 1522SOL     OW 5777   2.953   1.715   1.808 -0.0417 -0.0441  0.1254
 1522SOL    HW1 5778   2.923   1.657   1.877 -1.5290 -0.3735 -0.7377
 1522SOL    HW2 5779   3.021   1.769   1.848  0.0837 -1.1440  1.4366
 1523SOL     OW 5780   4.632   2.084   5.977 -0.1743  0.0084 -0.2457
 1523SOL    HW1 5781   4.711   2.066   5.926 -1.0950  1.3911 -2.3101
 1523SOL    HW2 5782   4.560   2.060   5.918 -1.3317 -0.8884  1.4564
 1524SOL     OW 5783   0.806   4.576   0.891 -0.6439  0.1528  0.1156
 1524SOL    HW1 5784   0.771   4.487   0.884  1.1477 -0.6294  0.6887
 1524SOL    HW2 5785   0.738   4.624   0.938 -0.5859 -1.5556  2.0711
 1525SOL     OW 5786   3.129   1.312   3.578 -0.1227  0.8203  0.1761
 1525SOL    HW1 5787   3.091   1.295   3.664  0.8614  2.5751  1.0240
 1525SOL    HW2 5788   3.107   1.235   3.526 -2.1784  0.4484  1.4894
 1526SOL     OW 5789   2.409   2.112   4.395  0.4858  0.4410  0.2869
 1526SOL    HW1 5790   2.376   2.190   4.439 -1.2509  0.5346 -1.0873
 1526SOL    HW2 5791   2.503   2.114   4.411  0.2017  1.5760  2.1824
 1527SOL     OW 5792   2.929   1.166   3.053  0.0702 -0.1810  0.0425
 1527SOL    HW1 5793   3.016   1.166   3.013  0.7411  0.7054  1.4056
 1527SOL    HW2 5794   2.924   1.249   3.101 -0.8643 -0.9398  1.3468
 1528SOL     OW 5795   0.728   3.236   2.732  0.6637  0.3106 -0.0645
 1528SOL    HW1 5796   0.688   3.219   2.646  1.4629  1.4690 -0.6975
[truncated: 1,645,199 more chars]
