# Supplementary material for: Leveraging the multivalent p53 peptide-MdmX interaction to guide the improvement of small molecule inhibitors
Source: Nat Commun. 2022 Feb 28;13:1087. doi: 10.1038/s41467-022-28721-x (PMC8885691; doi:10.1038/s41467-022-28721-x)
Supplement: Supplementary file 3 — Source Data [file 41467_2022_28721_MOESM3_ESM.zip › Source data/Source data for Supplementary Fig7c/mdm2_initial_conformation.gro]

Protein in water
29639
   20PRO      N    1   3.754   5.695   3.590  0.0115  0.2272  0.0971
   20PRO     H1    2   3.717   5.698   3.496  2.0701 -1.8919 -0.8941
   20PRO     H2    3   3.788   5.785   3.620 -0.1248  0.1263  0.5529
   20PRO     CD    4   3.665   5.629   3.687  0.5493  0.2334  0.5974
   20PRO    HD1    5   3.560   5.649   3.669 -0.1571 -1.6747  2.3005
   20PRO    HD2    6   3.675   5.671   3.787  1.9688 -0.8425  0.9413
   20PRO     CG    7   3.698   5.481   3.700 -0.2869  0.0042  0.1279
   20PRO    HG1    8   3.624   5.402   3.682 -0.4441 -0.3229  2.0168
   20PRO    HG2    9   3.740   5.470   3.800  1.5747 -1.8716 -0.7995
   20PRO     CB   10   3.816   5.465   3.605 -0.2786 -0.1168  0.1588
   20PRO    HB1   11   3.796   5.415   3.510  2.1176 -0.3524 -0.2924
   20PRO    HB2   12   3.891   5.405   3.658 -0.0215 -0.1559 -0.2471
   20PRO     CA   13   3.871   5.605   3.584 -0.2695 -0.1382  0.0332
   20PRO     HA   14   3.938   5.634   3.665  0.6364  0.8047 -1.0096
   20PRO      C   15   3.953   5.630   3.458  0.0837  0.3385  0.3538
   20PRO      O   16   3.887   5.673   3.364  0.4920  0.6535  0.2091
   21ALA      N   17   4.082   5.599   3.450  0.0338  0.2804 -0.2320
   21ALA      H   18   4.124   5.543   3.523  2.7740 -0.0339 -1.8852
   21ALA     CA   19   4.170   5.631   3.339  0.5258  0.3257  0.1630
   21ALA     HA   20   4.157   5.738   3.320  2.1279  0.2896 -1.4039
   21ALA     CB   21   4.312   5.593   3.377  0.3379 -0.2547  0.2995
   21ALA    HB1   22   4.331   5.608   3.484  3.4805  2.6362 -0.4799
   21ALA    HB2   23   4.332   5.491   3.343 -1.4113 -1.2047  1.9517
   21ALA    HB3   24   4.382   5.659   3.325 -2.7707  0.4625 -3.4372
   21ALA      C   25   4.126   5.565   3.208 -0.2749  0.2738  0.4497
   21ALA      O   26   4.170   5.613   3.104  0.0588 -0.8923  0.0423
   22SER      N   27   4.047   5.458   3.208 -0.7273  0.6071  0.1497
   22SER      H   28   4.013   5.422   3.296  0.4537  0.2166  0.4622
   22SER     CA   29   4.001   5.385   3.092 -0.2168  0.1202  0.2542
   22SER     HA   30   4.073   5.414   3.015  0.1904 -0.1644  0.5271
   22SER     CB   31   4.016   5.233   3.091 -0.0319  0.1373 -0.1684
   22SER    HB1   32   3.951   5.187   3.166  1.4593 -0.0474  1.0437
   22SER    HB2   33   4.118   5.211   3.121  0.4731  0.5049 -1.5592
   22SER     OG   34   3.986   5.185   2.962 -0.5530 -0.2083  0.0759
   22SER     HG   35   4.048   5.115   2.937 -2.1426 -1.9611  0.7747
   22SER      C   36   3.856   5.405   3.050 -0.1674 -0.5535 -0.2637
   22SER      O   37   3.775   5.384   3.140 -0.0279 -0.3418 -0.0871
   23GLU      N   38   3.825   5.438   2.925  0.5717 -0.0773 -0.3275
   23GLU      H   39   3.904   5.441   2.862  0.8713 -0.7144  0.0119
   23GLU     CA   40   3.690   5.453   2.874  0.4291 -0.3308 -0.0234
   23GLU     HA   41   3.626   5.472   2.961  1.0333  1.3874  0.0798
   23GLU     CB   42   3.683   5.576   2.784  0.3058  0.2006  0.7056
   23GLU    HB1   43   3.581   5.596   2.752  1.0180  0.5886 -1.4288
   23GLU    HB2   44   3.750   5.546   2.704 -0.2553 -0.5551  0.5054
   23GLU     CG   45   3.723   5.707   2.850  0.3103  0.3304  0.4443
   23GLU    HG1   46   3.723   5.782   2.770  1.8782  0.7210  0.7708
   23GLU    HG2   47   3.824   5.690   2.889  0.6092  1.6469  0.2988
   23GLU     CD   48   3.640   5.754   2.968 -0.4981 -0.2045  0.0910
   23GLU    OE1   49   3.532   5.699   2.999 -0.1809 -1.0089 -0.2222
   23GLU    OE2   50   3.681   5.848   3.040 -0.1742 -0.4690  0.2543
   23GLU      C   51   3.639   5.325   2.809  0.0063 -0.3594  0.3591
   23GLU      O   52   3.536   5.334   2.744  0.3176  0.4957 -0.0212
   24GLN      N   53   3.715   5.215   2.812  0.3905 -0.0866  0.7240
   24GLN      H   54   3.805   5.220   2.858  0.8296 -1.5577  0.0828
   24GLN     CA   55   3.670   5.085   2.767  0.0470  0.2154  0.1922
   24GLN     HA   56   3.563   5.084   2.747 -0.3183  1.3860  1.8741
   24GLN     CB   57   3.754   5.067   2.641 -0.3579  0.3238 -0.0950
   24GLN    HB1   58   3.746   4.963   2.610 -2.4429  0.6842 -0.9487
   24GLN    HB2   59   3.860   5.076   2.665  0.0374 -2.2957 -0.5374
   24GLN     CG   60   3.723   5.159   2.523 -0.4597  0.0215 -0.3064
   24GLN    HG1   61   3.772   5.249   2.561  0.1362 -0.0385 -0.9209
   24GLN    HG2   62   3.616   5.173   2.510 -0.2382  3.5912  0.5243
   24GLN     CD   63   3.778   5.116   2.388  0.1129  0.1374 -0.1129
   24GLN    OE1   64   3.824   5.004   2.364  0.2917  0.0627  0.5580
   24GLN    NE2   65   3.796   5.212   2.297 -0.0820  0.2225 -0.0604
   24GLN   HE21   66   3.781   5.305   2.334  0.0302 -0.5309  2.0455
   24GLN   HE22   67   3.814   5.183   2.202  0.4388 -1.0957  0.4118
   24GLN      C   68   3.697   4.974   2.867 -0.2878 -0.0052  0.0395
   24GLN      O   69   3.711   4.857   2.831  0.0358  0.0659 -0.0780
   25GLU      N   70   3.700   5.005   2.997 -0.6233 -0.0522  0.0571
   25GLU      H   71   3.702   5.102   3.022 -0.7944  0.2334 -0.9867
   25GLU     CA   72   3.690   4.908   3.104  0.0946  0.0656  0.2342
   25GLU     HA   73   3.707   4.808   3.064  0.9957  0.5800 -0.6927
   25GLU     CB   74   3.800   4.950   3.201 -0.1375  0.3158  0.3885
   25GLU    HB1   75   3.785   5.057   3.216 -2.5787  0.1247 -0.2590
   25GLU    HB2   76   3.894   4.938   3.148  0.1220 -0.0790  0.9320
   25GLU     CG   77   3.793   4.883   3.338  0.3917  0.0123  0.2668
   25GLU    HG1   78   3.785   4.775   3.322  0.7492 -0.0504  0.5060
   25GLU    HG2   79   3.716   4.925   3.402  0.3842 -2.8385  2.3332
   25GLU     CD   80   3.921   4.902   3.417  0.3218  0.2695  0.3165
   25GLU    OE1   81   3.924   4.989   3.507  0.1149  0.0631  0.5207
   25GLU    OE2   82   4.020   4.834   3.381 -0.1034 -0.0637 -0.2327
   25GLU      C   83   3.550   4.906   3.165  0.1984  0.1507  0.4741
   25GLU      O   84   3.509   5.004   3.228  0.2405  0.1538  0.4974
   26THR      N   85   3.484   4.794   3.136  0.5837 -0.0790  0.4704
   26THR      H   86   3.524   4.720   3.081  1.0711  0.1701  0.4886
   26THR     CA   87   3.356   4.753   3.192  0.3970  0.0044  0.1100
   26THR     HA   88   3.300   4.846   3.183 -0.1061 -0.4055 -1.2504
   26THR     CB   89   3.281   4.648   3.111  0.3465  0.0840  0.0542
   26THR     HB   90   3.331   4.553   3.126 -0.5910 -0.5241 -0.5919
   26THR    CG2   91   3.140   4.625   3.164 -0.0086  0.6124 -0.6503
   26THR   HG21   92   3.132   4.602   3.270 -2.0770  0.9454 -0.6807
   26THR   HG22   93   3.075   4.712   3.154  0.1414  0.7888 -0.1172
   26THR   HG23   94   3.088   4.550   3.104 -1.6718  2.5961 -1.8441
   26THR    OG1   95   3.275   4.684   2.974  0.4046 -0.0090  0.0274
   26THR    HG1   96   3.339   4.630   2.927 -0.0148 -0.5707  0.0960
   26THR      C   97   3.370   4.701   3.334 -0.4678 -0.2538  0.1003
   26THR      O   98   3.431   4.598   3.362  0.5994  0.3798  0.1613
   27LEU      N   99   3.308   4.775   3.427  0.4698  0.6875 -0.0120
   27LEU      H  100   3.249   4.850   3.394  1.4653 -0.2096 -4.4872
   27LEU     CA  101   3.302   4.740   3.567  0.0814 -0.0347 -0.2043
   27LEU     HA  102   3.380   4.669   3.594  0.5187  0.8665  1.0002
   27LEU     CB  103   3.317   4.866   3.652 -0.7475  0.4557 -0.7807
   27LEU    HB1  104   3.302   4.831   3.754 -0.8176 -1.2809 -1.3466
   27LEU    HB2  105   3.238   4.932   3.616  0.3142  0.9289 -2.3590
   27LEU     CG  106   3.454   4.933   3.655 -0.6259  0.1793  0.0513
   27LEU     HG  107   3.501   4.966   3.563  0.4968 -0.5225  0.3601
   27LEU    CD1  108   3.419   5.071   3.710 -0.7266  0.0455  0.3237
   27LEU   HD11  109   3.511   5.129   3.714  0.8039 -2.0665 -1.8391
   27LEU   HD12  110   3.336   5.108   3.650 -1.2234 -2.1817 -0.4645
   27LEU   HD13  111   3.381   5.059   3.812  0.7713  0.5692  0.9777
   27LEU    CD2  112   3.553   4.853   3.739 -0.1818  0.2622 -0.3883
   27LEU   HD21  113   3.644   4.911   3.745 -1.3735  2.0596  2.4539
   27LEU   HD22  114   3.513   4.835   3.839 -0.4355  1.6234 -0.2314
   27LEU   HD23  115   3.571   4.753   3.699 -1.9988  0.0881 -0.9001
   27LEU      C  116   3.169   4.674   3.598  0.1487 -0.2239 -0.3154
   27LEU      O  117   3.064   4.723   3.558  0.3770  0.1408 -0.4695
   28VAL      N  118   3.174   4.562   3.670  0.1842 -0.0942 -0.1161
   28VAL      H  119   3.264   4.533   3.704 -0.1558 -0.8073  0.2068
   28VAL     CA  120   3.062   4.470   3.679  0.3629 -0.3470 -0.4796
   28VAL     HA  121   2.968   4.518   3.649 -0.0537 -1.1607 -0.5109
   28VAL     CB  122   3.083   4.349   3.588  0.1384 -0.3106 -0.5821
   28VAL     HB  123   2.992   4.289   3.599 -0.1370  0.3103  0.7646
   28VAL    CG1  124   3.091   4.388   3.441  0.6564  0.5508 -0.3343
   28VAL   HG11  125   3.079   4.298   3.380 -0.0371 -0.6508  1.4707
   28VAL   HG12  126   3.008   4.457   3.424  0.8953  0.4567 -2.0838
   28VAL   HG13  127   3.185   4.441   3.426  0.2668  1.8350  1.4478
   28VAL    CG2  128   3.207   4.265   3.619  0.0064 -0.4660 -0.4704
   28VAL   HG21  129   3.217   4.182   3.550 -2.2678 -2.1612  1.0991
   28VAL   HG22  130   3.299   4.324   3.615 -0.9769  1.1011 -1.4490
   28VAL   HG23  131   3.188   4.217   3.715 -0.0896  1.5896  0.6104
   28VAL      C  132   3.036   4.419   3.820  0.2065  0.0402 -0.3656
   28VAL      O  133   3.129   4.387   3.894 -0.0101 -0.6898 -0.3991
   29ARG      N  134   2.907   4.406   3.852  0.2835 -0.0045 -0.0753
   29ARG      H  135   2.839   4.446   3.790 -0.3275 -0.6507  0.1675
   29ARG     CA  136   2.851   4.341   3.969 -0.0358  0.2287 -0.0979
   29ARG     HA  137   2.930   4.325   4.042 -0.3969  1.1066  0.5052
   29ARG     CB  138   2.751   4.435   4.036 -0.2398  0.1297 -0.2596
   29ARG    HB1  139   2.690   4.379   4.106 -0.6002 -0.3931 -0.9777
   29ARG    HB2  140   2.688   4.479   3.958  0.7285  2.7584  0.3223
   29ARG     CG  141   2.815   4.552   4.110 -0.7452  0.2225  0.0370
   29ARG    HG1  142   2.868   4.615   4.038  1.0297 -0.1864  0.9280
   29ARG    HG2  143   2.883   4.507   4.182  1.8763  2.4019 -0.8844
   29ARG     CD  144   2.703   4.633   4.173 -0.7308  0.3903 -0.1535
   29ARG    HD1  145   2.675   4.578   4.263  0.8046  1.4129  0.9987
   29ARG    HD2  146   2.620   4.620   4.103  0.2006 -3.6556 -0.7637
   29ARG     NE  147   2.745   4.771   4.197 -0.0323  0.1492  0.0363
   29ARG     HE  148   2.844   4.786   4.209  0.5297 -0.8531 -2.7633
   29ARG     CZ  149   2.666   4.878   4.218 -0.3483 -0.0397 -0.1740
   29ARG    NH1  150   2.533   4.885   4.203 -0.3670  0.1170  0.0617
   29ARG   HH11  151   2.480   4.805   4.174  0.8018 -0.7302  0.2017
   29ARG   HH12  152   2.493   4.978   4.202  0.8524  0.6875 -1.9350
   29ARG    NH2  153   2.718   4.999   4.245 -0.2335 -0.1077 -0.0881
   29ARG   HH21  154   2.814   4.994   4.274  0.5213 -0.2803 -2.4285
   29ARG   HH22  155   2.654   5.077   4.257 -0.2824 -0.2837  0.9551
   29ARG      C  156   2.789   4.206   3.933 -0.4218  0.2129  0.6088
   29ARG      O  157   2.695   4.204   3.854  0.0212  0.3287  0.0751
   30PRO      N  158   2.847   4.093   3.974 -0.0552  0.0042 -0.4594
   30PRO     CD  159   2.973   4.080   4.044 -0.3495 -0.3924  0.0079
   30PRO    HD1  160   2.963   4.133   4.139  0.2191 -2.7516  1.4584
   30PRO    HD2  161   3.052   4.133   3.991 -0.7598  0.4468  0.2121
   30PRO     CG  162   3.015   3.935   4.061  0.3603 -0.2022 -0.0989
   30PRO    HG1  163   2.982   3.880   4.149  2.2383 -4.1289 -1.5666
   30PRO    HG2  164   3.123   3.930   4.047  0.5335  0.5843  0.8980
   30PRO     CB  165   2.929   3.867   3.955 -0.4493  0.3309  0.2103
   30PRO    HB1  166   2.893   3.765   3.970 -0.2819  0.2746  0.2276
   30PRO    HB2  167   2.996   3.868   3.869  1.6519  0.6063  1.7674
   30PRO     CA  168   2.808   3.958   3.936 -0.4856  0.1400 -0.5117
   30PRO     HA  169   2.772   3.954   3.833 -1.4151 -0.9521 -0.1661
   30PRO      C  170   2.684   3.915   4.012 -0.2972  0.2502 -0.1363
   30PRO      O  171   2.651   3.974   4.115  0.4521 -0.2418  0.3955
   31LYS      N  172   2.617   3.810   3.962 -0.1988  0.0293  0.1912
   31LYS      H  173   2.648   3.774   3.873 -0.1619 -0.0105  0.2205
   31LYS     CA  174   2.502   3.748   4.024 -0.0953 -0.3157  0.0412
   31LYS     HA  175   2.431   3.820   4.065 -0.3553 -0.4740 -0.1288
   31LYS     CB  176   2.422   3.662   3.927 -0.5523  0.3845 -0.2133
   31LYS    HB1  177   2.364   3.588   3.981 -0.2330  1.5260  1.7615
   31LYS    HB2  178   2.490   3.606   3.862  3.5435  1.3046  2.8931
   31LYS     CG  179   2.327   3.752   3.848 -0.2481  0.9090  0.0117
   31LYS    HG1  180   2.389   3.824   3.796  1.1943 -0.0649  0.3273
   31LYS    HG2  181   2.271   3.798   3.930  1.0746  2.2377  0.1898
   31LYS     CD  182   2.231   3.678   3.755 -0.2478 -0.2203  0.8752
   31LYS    HD1  183   2.295   3.619   3.690 -1.4303 -1.5741  0.8941
   31LYS    HD2  184   2.178   3.751   3.693 -2.5186 -1.0049  1.7735
   31LYS     CE  185   2.115   3.596   3.810 -0.4677 -0.3115  0.2834
   31LYS    HE1  186   2.052   3.650   3.881 -0.2291  1.9585 -1.1319
   31LYS    HE2  187   2.175   3.528   3.870  0.8422 -1.6537 -2.3622
   31LYS     NZ  188   2.026   3.531   3.712 -0.2993  0.2390 -0.2415
   31LYS    HZ1  189   1.956   3.600   3.688 -1.7775 -1.1299 -0.0447
   31LYS    HZ2  190   2.074   3.498   3.630 -0.6551  0.7551 -0.6592
   31LYS    HZ3  191   1.980   3.452   3.755  0.9812  0.9271  2.6530
   31LYS      C  192   2.552   3.663   4.140 -0.1802 -0.1258  0.2184
   31LYS      O  193   2.663   3.612   4.122 -0.0542  0.1519  0.2044
   32PRO      N  194   2.472   3.642   4.244 -0.2776 -0.5858  0.0501
   32PRO     CD  195   2.346   3.709   4.269  0.1303  0.1915  0.0379
   32PRO    HD1  196   2.264   3.668   4.210 -0.3239  1.0536  0.0531
   32PRO    HD2  197   2.341   3.817   4.254  0.7494  0.0133 -1.6980
   32PRO     CG  198   2.312   3.670   4.413 -0.4277 -0.5865 -0.2986
   32PRO    HG1  199   2.205   3.668   4.433 -0.2398  1.3930  1.1180
   32PRO    HG2  200   2.358   3.747   4.474  0.3356 -0.8265 -0.5496
   32PRO     CB  201   2.389   3.540   4.439 -0.0752 -0.4208 -0.4981
   32PRO    HB1  202   2.342   3.453   4.394 -0.4018 -1.4506  1.6913
   32PRO    HB2  203   2.416   3.522   4.543  0.3545  1.6021 -0.2093
   32PRO     CA  204   2.516   3.564   4.358  0.2653 -0.2402  0.0800
   32PRO     HA  205   2.585   3.622   4.419  2.3387 -1.0723 -1.3768
   32PRO      C  206   2.577   3.428   4.325  0.2481 -0.1724 -0.2324
   32PRO      O  207   2.668   3.384   4.394  0.0560 -0.1827  0.0153
   33LEU      N  208   2.525   3.350   4.230 -0.0162 -0.7241  0.3608
   33LEU      H  209   2.438   3.374   4.186  0.1690 -0.3414  0.1973
   33LEU     CA  210   2.584   3.223   4.192  0.2970 -0.3741 -0.3484
   33LEU     HA  211   2.613   3.177   4.287 -0.0647 -3.0494 -1.4450
   33LEU     CB  212   2.482   3.132   4.125 -0.1951  0.0393 -0.1708
   33LEU    HB1  213   2.542   3.050   4.085 -0.5492 -0.1584 -0.2985
   33LEU    HB2  214   2.430   3.179   4.041  0.5860 -0.1636 -0.7828
   33LEU     CG  215   2.382   3.083   4.229  0.0322 -0.0645  0.0004
   33LEU     HG  216   2.347   3.172   4.282  0.4205  1.3438 -1.9910
   33LEU    CD1  217   2.252   3.029   4.169  0.2386 -0.3820 -0.1631
   33LEU   HD11  218   2.269   2.957   4.089 -0.8696  0.7420 -1.4671
   33LEU   HD12  219   2.187   2.990   4.247 -0.9334 -1.0707 -1.4448
   33LEU   HD13  220   2.190   3.107   4.125  0.1913 -0.1578  0.2955
   33LEU    CD2  221   2.431   2.974   4.324 -0.5646 -0.1963  0.1589
   33LEU   HD21  222   2.529   2.997   4.364 -0.5435 -0.6531  0.3815
   33LEU   HD22  223   2.370   2.964   4.414 -1.3291  0.8403 -0.2224
   33LEU   HD23  224   2.462   2.887   4.266 -0.1093  0.3089 -0.3716
   33LEU      C  225   2.711   3.242   4.111  0.5087  0.0445  0.0699
   33LEU      O  226   2.802   3.160   4.123 -0.0482 -0.5602  0.2366
   34LEU      N  227   2.733   3.352   4.039 -0.0796 -0.0663 -0.2878
   34LEU      H  228   2.659   3.420   4.037 -1.3791 -1.4343 -0.6101
   34LEU     CA  229   2.856   3.383   3.969  0.2284 -0.4899  0.0637
   34LEU     HA  230   2.906   3.293   3.934  0.3995 -1.7386  3.1967
   34LEU     CB  231   2.827   3.466   3.845  0.6288 -0.8860 -0.2988
   34LEU    HB1  232   2.752   3.541   3.871  3.3190  1.3273  1.5985
   34LEU    HB2  233   2.782   3.399   3.772 -0.9641 -1.2172  0.9381
   34LEU     CG  234   2.952   3.528   3.782  0.5680 -0.0906  0.3408
   34LEU     HG  235   3.013   3.587   3.850  3.1136 -0.2767 -1.6286
   34LEU    CD1  236   3.043   3.426   3.713  0.0448 -0.3433  0.0108
   34LEU   HD11  237   2.988   3.357   3.650 -0.4547  0.3537 -0.3383
   34LEU   HD12  238   3.120   3.470   3.650  0.7140 -2.0765 -0.4298
   34LEU   HD13  239   3.101   3.368   3.784  2.3862  1.3071 -0.4480
   34LEU    CD2  240   2.913   3.629   3.674  0.3004 -0.1043  0.4223
   34LEU   HD21  241   3.000   3.677   3.628  0.8859 -0.5319  1.0603
   34LEU   HD22  242   2.848   3.579   3.604  1.4710 -1.1270  0.0387
   34LEU   HD23  243   2.861   3.715   3.717  1.2182  0.4903  0.3751
   34LEU      C  244   2.960   3.437   4.067  0.2934 -0.3809 -0.0645
   34LEU      O  245   3.080   3.416   4.046  0.4497 -0.2104  0.6504
   35LEU      N  246   2.918   3.501   4.176  0.0925 -0.4644 -0.0924
   35LEU      H  247   2.819   3.518   4.186 -0.0846 -1.2947 -0.3708
   35LEU     CA  248   3.007   3.541   4.283 -0.0911 -0.2213 -0.0263
   35LEU     HA  249   3.084   3.603   4.236  1.2793 -1.7489  0.0915
   35LEU     CB  250   2.936   3.629   4.384 -0.1090 -0.2377 -0.0249
   35LEU    HB1  251   2.855   3.578   4.436 -1.7340  1.7238 -0.4820
   35LEU    HB2  252   2.886   3.705   4.323 -1.0184 -0.3535  0.5530
   35LEU     CG  253   3.019   3.698   4.492 -0.4427  0.2104 -0.0488
   35LEU     HG  254   3.057   3.622   4.561  0.0554  1.5666  1.2195
   35LEU    CD1  255   3.133   3.782   4.435 -0.0023 -0.3341  0.0112
   35LEU   HD11  256   3.215   3.721   4.399 -0.8505  0.6067 -4.0084
   35LEU   HD12  257   3.097   3.830   4.344  0.0146 -1.7584 -0.7728
   35LEU   HD13  258   3.171   3.852   4.510 -1.1168 -0.1614  0.4491
   35LEU    CD2  259   2.926   3.776   4.584  0.4452 -0.0688  1.1025
   35LEU   HD21  260   2.861   3.845   4.531  0.2750  0.2540  1.7181
   35LEU   HD22  261   2.866   3.699   4.632  0.0686 -0.5422 -0.1200
   35LEU   HD23  262   2.986   3.826   4.661  1.6981  1.9693 -1.0734
   35LEU      C  263   3.070   3.420   4.352  0.1918  0.0307  0.1607
   35LEU      O  264   3.188   3.413   4.386  0.3117  0.5831 -0.1254
   36LYS      N  265   2.985   3.321   4.381 -0.3020  0.1097 -0.9454
   36LYS      H  266   2.887   3.338   4.365 -0.6149 -3.0565 -3.2045
   36LYS     CA  267   3.017   3.190   4.435 -0.0932  0.2494 -0.7261
   36LYS     HA  268   3.044   3.208   4.539 -1.0272 -0.7169 -0.2950
   36LYS     CB  269   2.892   3.102   4.438 -0.0766  0.2418  0.1266
   36LYS    HB1  270   2.845   3.084   4.341  2.0647  0.2528 -0.9683
   36LYS    HB2  271   2.822   3.154   4.503 -0.2036 -2.2814  2.1511
   36LYS     CG  272   2.910   2.972   4.516 -0.7507  0.4270  0.6018
   36LYS    HG1  273   2.946   2.991   4.617  2.1032 -1.3912  0.0299
   36LYS    HG2  274   2.989   2.909   4.475 -0.7750 -1.1514  2.8061
   36LYS     CD  275   2.786   2.885   4.530 -0.2758 -0.3356  0.1118
   36LYS    HD1  276   2.735   2.860   4.436  0.4586 -1.1055 -0.0987
   36LYS    HD2  277   2.721   2.945   4.593 -0.5696  1.3511 -1.6862
   36LYS     CE  278   2.818   2.755   4.603  0.4362  0.0138  0.4266
   36LYS    HE1  279   2.894   2.785   4.676  1.5511 -2.5116  0.4106
   36LYS    HE2  280   2.870   2.681   4.542  0.2419 -0.8176  1.2436
   36LYS     NZ  281   2.699   2.689   4.658  0.0180  0.0637 -0.4084
   36LYS    HZ1  282   2.731   2.603   4.700 -1.9715 -0.2644  0.5422
   36LYS    HZ2  283   2.654   2.743   4.730  0.1833  0.8734 -0.9021
   36LYS    HZ3  284   2.628   2.675   4.587  1.5111  0.8954 -2.1593
   36LYS      C  285   3.133   3.119   4.367  0.3115  0.3742 -0.1794
   36LYS      O  286   3.223   3.066   4.430  0.2775  0.3335 -0.1646
   37LEU      N  287   3.121   3.125   4.234  0.1351 -0.4092 -0.2000
   37LEU      H  288   3.040   3.178   4.205  1.3559  3.3467  2.5616
   37LEU     CA  289   3.220   3.087   4.136  0.3968 -0.1576 -0.0326
   37LEU     HA  290   3.236   2.980   4.147  0.2938 -0.1487  0.2031
   37LEU     CB  291   3.169   3.098   3.992 -0.0962  0.0461  0.1562
   37LEU    HB1  292   3.164   3.198   3.951  1.6216  0.0019 -0.2371
   37LEU    HB2  293   3.070   3.053   3.993  0.4033 -1.1092  0.7767
   37LEU     CG  294   3.253   3.018   3.892  0.0077  0.1432  0.1660
   37LEU     HG  295   3.285   2.918   3.922  1.1287  0.1176 -1.0364
   37LEU    CD1  296   3.182   2.989   3.761  0.7207  0.4767 -0.2980
   37LEU   HD11  297   3.263   2.953   3.697  1.9717  0.4227  1.2726
   37LEU   HD12  298   3.098   2.920   3.769 -0.0896  1.5234  0.4803
   37LEU   HD13  299   3.141   3.082   3.721 -0.2214  0.6731  1.0542
   37LEU    CD2  300   3.384   3.087   3.856 -0.0627 -0.0716 -0.5002
   37LEU   HD21  301   3.373   3.179   3.797  0.0868 -0.1795 -0.6998
   37LEU   HD22  302   3.454   3.111   3.935 -0.8860  2.3313 -0.3947
   37LEU   HD23  303   3.448   3.030   3.790  2.5711 -0.5803  2.2952
   37LEU      C  304   3.351   3.160   4.166  0.2347  0.2316 -0.2542
   37LEU      O  305   3.452   3.098   4.199  0.4090  0.4439 -0.3892
   38LEU      N  306   3.348   3.293   4.156  0.0436  0.2379 -0.1301
   38LEU      H  307   3.263   3.329   4.116  0.2229  1.3193  0.4174
   38LEU     CA  308   3.461   3.383   4.170 -0.1038  0.3593  0.2828
   38LEU     HA  309   3.532   3.352   4.094  1.1420  0.7319  1.2576
   38LEU     CB  310   3.417   3.527   4.146  0.0493  0.3791  0.1165
   38LEU    HB1  311   3.495   3.596   4.177 -1.7013  2.4011  0.2884
   38LEU    HB2  312   3.334   3.544   4.215  0.8740 -0.0244  1.2406
   38LEU     CG  313   3.383   3.566   4.003  0.1865  0.0685 -0.0019
   38LEU     HG  314   3.312   3.489   3.972  0.3237 -0.7300  1.5842
   38LEU    CD1  315   3.309   3.699   3.992  0.1985  0.0819  0.0822
   38LEU   HD11  316   3.374   3.786   4.007 -0.1366  0.1185  1.4902
   38LEU   HD12  317   3.259   3.709   3.896  2.3014 -3.1380 -1.5008
   38LEU   HD13  318   3.222   3.692   4.058 -0.2046 -1.0968 -0.5493
   38LEU    CD2  319   3.505   3.569   3.912  0.0439 -0.1120 -0.2012
   38LEU   HD21  320   3.560   3.475   3.925 -2.9535 -1.9909 -0.2481
   38LEU   HD22  321   3.472   3.567   3.809  0.5484 -0.2963 -0.3648
   38LEU   HD23  322   3.557   3.663   3.931 -1.1140  0.4104  0.4521
   38LEU      C  323   3.532   3.373   4.305 -0.1977 -0.4667  0.2794
   38LEU      O  324   3.655   3.372   4.304 -0.1938 -0.3235  0.5494
   39LYS      N  325   3.463   3.351   4.416 -0.6661 -0.5439 -0.0237
   39LYS      H  326   3.362   3.343   4.409 -0.7597  0.8862 -0.5943
   39LYS     CA  327   3.520   3.323   4.547 -0.1331 -0.1563 -0.1709
   39LYS     HA  328   3.587   3.402   4.579  0.6759 -0.9798  0.2166
   39LYS     CB  329   3.405   3.309   4.647 -0.1278 -0.1329 -0.1618
   39LYS    HB1  330   3.437   3.249   4.732 -0.9190 -2.8289 -1.6400
   39LYS    HB2  331   3.320   3.265   4.594  0.2444 -2.3585  0.9976
   39LYS     CG  332   3.356   3.440   4.706  0.1809 -0.2930  0.4540
   39LYS    HG1  333   3.353   3.502   4.617 -0.5359  0.1244  0.7537
   39LYS    HG2  334   3.431   3.483   4.772 -0.4198  1.6075 -0.0093
   39LYS     CD  335   3.219   3.445   4.774 -0.1533 -0.1450 -0.2256
   39LYS    HD1  336   3.149   3.432   4.691  0.7518  0.3012 -1.0881
   39LYS    HD2  337   3.201   3.547   4.809 -0.1985 -1.2109  3.1387
   39LYS     CE  338   3.201   3.351   4.892  0.0441 -0.0415 -0.1120
   39LYS    HE1  339   3.293   3.292   4.895 -1.3322 -2.4843 -1.9254
   39LYS    HE2  340   3.134   3.269   4.867  0.3370 -0.4088  0.2780
   39LYS     NZ  341   3.171   3.427   5.015  0.0003  0.5901 -0.5112
   39LYS    HZ1  342   3.231   3.502   5.046 -3.6782  2.6930  2.3505
   39LYS    HZ2  343   3.084   3.474   4.994 -2.3978 -3.3832 -0.4990
   39LYS    HZ3  344   3.160   3.357   5.087  4.3497  0.0676 -0.0653
   39LYS      C  345   3.604   3.196   4.555  0.3402  0.1478 -0.2940
   39LYS      O  346   3.698   3.200   4.634  0.2399  0.4533 -0.1864
   40SER      N  347   3.570   3.091   4.480 -0.2610 -0.0220  0.2119
   40SER      H  348   3.482   3.102   4.432  1.1837  1.5590 -2.2559
   40SER     CA  349   3.652   2.972   4.480 -0.1319  0.0639 -0.3417
   40SER     HA  350   3.695   2.959   4.580 -2.2834 -1.7047  0.4386
   40SER     CB  351   3.562   2.854   4.446 -0.0782  0.0115 -0.3044
   40SER    HB1  352   3.479   2.855   4.517 -2.4442  0.1900 -2.8658
   40SER    HB2  353   3.617   2.761   4.460  0.4875  0.1477 -1.4837
   40SER     OG  354   3.510   2.850   4.315 -0.1620 -0.5571 -0.2574
   40SER     HG  355   3.466   2.934   4.298  2.0161  1.1064  1.6361
   40SER      C  356   3.777   2.982   4.393 -0.2659 -0.1444 -0.5600
   40SER      O  357   3.858   2.890   4.391 -0.3064 -0.2683  1.4763
   41VAL      N  358   3.798   3.083   4.309  0.3915  0.0899 -0.1173
   41VAL      H  359   3.722   3.149   4.309  0.9143  0.8382 -3.1109
   41VAL     CA  360   3.910   3.104   4.219  0.5705 -0.1562  0.0441
   41VAL     HA  361   3.987   3.030   4.239  0.3914  0.0017  1.3853
   41VAL     CB  362   3.868   3.074   4.075  0.1663  0.2765  0.0687
   41VAL     HB  363   3.803   2.987   4.079  1.6080 -0.8511  0.0603
   41VAL    CG1  364   3.774   3.186   4.033  0.0945  0.3150  0.3317
   41VAL   HG11  365   3.716   3.159   3.945 -0.5763 -1.1110  1.1871
   41VAL   HG12  366   3.696   3.205   4.107  0.4117  0.0256  0.7412
   41VAL   HG13  367   3.826   3.277   4.001 -1.4677  0.9591 -0.4935
   41VAL    CG2  368   3.978   3.055   3.971 -0.0298 -0.1695 -0.0563
   41VAL   HG21  369   4.050   3.136   3.974 -1.5044  1.2467 -1.1283
   41VAL   HG22  370   4.027   2.960   3.990  0.8558  0.3565  0.3220
   41VAL   HG23  371   3.919   3.062   3.879 -0.1599 -1.8589 -0.1399
   41VAL      C  372   3.983   3.234   4.246  0.2682 -0.0624  0.4117
   41VAL      O  373   4.092   3.252   4.193 -0.0917 -0.7638 -0.5765
   42GLY      N  374   3.932   3.317   4.338 -0.0898 -0.3909  0.5131
   42GLY      H  375   3.839   3.302   4.375 -0.2750  1.7074  1.0494
   42GLY     CA  376   3.998   3.434   4.393  0.1398 -0.4255  0.3129
   42GLY    HA1  377   3.997   3.505   4.310 -0.0130 -0.5365  0.2181
   42GLY    HA2  378   4.099   3.407   4.425  1.0019  1.0096 -1.0204
   42GLY      C  379   3.922   3.507   4.503 -0.7130 -0.2246 -0.3914
   42GLY      O  380   3.834   3.449   4.567 -0.2329 -0.2906  0.2217
   43ALA      N  381   3.946   3.637   4.520 -0.0520 -0.3618 -0.2013
   43ALA      H  382   4.020   3.685   4.471  1.5405 -0.1385  2.2510
   43ALA     CA  383   3.895   3.722   4.625  0.1754 -0.4606 -0.0132
   43ALA     HA  384   3.906   3.664   4.717 -0.1817  0.9826  0.9806
   43ALA     CB  385   3.989   3.843   4.634  0.1293 -0.4412  0.2227
   43ALA    HB1  386   3.974   3.921   4.559 -2.3666  0.3672  1.4381
   43ALA    HB2  387   3.987   3.890   4.732  0.7195  0.4799 -0.1939
   43ALA    HB3  388   4.090   3.803   4.629 -0.4869 -2.1419  0.5706
   43ALA      C  389   3.750   3.759   4.598  0.2705  0.0235  0.1233
   43ALA      O  390   3.700   3.775   4.487 -0.0669  0.0577  0.2801
   44GLN      N  391   3.678   3.775   4.709  0.1653 -0.2511  0.0942
   44GLN      H  392   3.724   3.771   4.798 -0.2184 -1.3195  0.2597
   44GLN     CA  393   3.550   3.842   4.711  0.1192 -0.3226 -0.2900
   44GLN     HA  394   3.491   3.810   4.625 -1.2288  1.5670 -0.1339
   44GLN     CB  395   3.464   3.806   4.832 -0.3605  0.0283 -0.5204
   44GLN    HB1  396   3.514   3.844   4.921  1.5451  0.0189 -1.5244
   44GLN    HB2  397   3.467   3.697   4.839  1.2906  0.1325  1.0388
   44GLN     CG  398   3.320   3.857   4.831 -0.5711 -0.5471 -0.3821
   44GLN    HG1  399   3.263   3.833   4.742 -1.9332 -1.0522  0.5934
   44GLN    HG2  400   3.318   3.966   4.844 -1.7205 -0.7825  2.0953
   44GLN     CD  401   3.239   3.789   4.940 -0.1326  0.3889  0.5530
   44GLN    OE1  402   3.280   3.690   5.000 -0.2907 -0.1083 -0.1491
   44GLN    NE2  403   3.112   3.825   4.960 -0.1183  0.5741  0.3203
   44GLN   HE21  404   3.071   3.885   4.890 -0.7747 -0.0805  0.1279
   44GLN   HE22  405   3.057   3.780   5.032  1.5716 -1.9796  0.1458
   44GLN      C  406   3.574   3.992   4.702  0.0152 -0.3021 -0.2265
   44GLN      O  407   3.667   4.048   4.761 -0.0094 -0.4171 -0.0792
   45LYS      N  408   3.491   4.058   4.621 -0.2088  0.1424  0.3574
   45LYS      H  409   3.424   3.999   4.574 -3.1413  0.7487  3.3503
   45LYS     CA  410   3.491   4.198   4.584 -0.1424 -0.0222 -0.2689
   45LYS     HA  411   3.523   4.251   4.673 -0.2484 -0.3468 -0.0370
   45LYS     CB  412   3.579   4.230   4.464 -0.4943  0.0332 -0.5146
   45LYS    HB1  413   3.551   4.325   4.419  0.1431  0.4669 -0.0041
   45LYS    HB2  414   3.567   4.146   4.396  0.8131 -0.9318  0.4013
   45LYS     CG  415   3.728   4.234   4.496 -0.5325  0.2775 -0.3656
   45LYS    HG1  416   3.763   4.131   4.507 -0.2880  0.2557 -1.2790
   45LYS    HG2  417   3.748   4.291   4.586  2.5530  1.9258 -1.9283
   45LYS     CD  418   3.805   4.306   4.385  0.2569  0.3488  0.2170
   45LYS    HD1  419   3.910   4.294   4.411  0.5766 -1.7518 -1.7014
   45LYS    HD2  420   3.767   4.408   4.376 -2.1185 -0.5459 -0.8250
   45LYS     CE  421   3.785   4.250   4.245 -0.0959  0.1329  0.3522
   45LYS    HE1  422   3.683   4.256   4.206 -0.6938 -4.0928  0.8236
   45LYS    HE2  423   3.816   4.147   4.265  1.6004  0.8811  1.7944
   45LYS     NZ  424   3.871   4.322   4.150  0.2246 -0.2465  0.3513
   45LYS    HZ1  425   3.967   4.329   4.183  0.4332  1.6394 -0.5130
   45LYS    HZ2  426   3.865   4.275   4.061 -0.3747  0.7924 -0.1725
   45LYS    HZ3  427   3.839   4.418   4.143  0.7652 -0.0455  0.5763
   45LYS      C  428   3.347   4.241   4.557 -0.1808  0.0538  0.0621
   45LYS      O  429   3.268   4.164   4.503  0.1698 -0.4787  0.3043
   46ASP      N  430   3.325   4.370   4.587  0.2294  0.1708 -0.1414
   46ASP      H  431   3.399   4.433   4.615 -0.4311  0.6023  0.6561
   46ASP     CA  432   3.205   4.440   4.544  0.0441 -0.3147 -0.4250
   46ASP     HA  433   3.112   4.394   4.576 -0.1394  0.6251  0.4271
   46ASP     CB  434   3.205   4.581   4.601  0.2527 -0.5043  0.0550
   46ASP    HB1  435   3.127   4.645   4.558 -0.1972 -0.8371  0.3667
   46ASP    HB2  436   3.293   4.637   4.569  1.3304 -0.4152  2.8666
   46ASP     CG  437   3.190   4.580   4.753 -0.3201  0.0767  0.0086
   46ASP    OD1  438   3.142   4.478   4.806 -0.0798 -0.1385 -0.1828
   46ASP    OD2  439   3.211   4.688   4.813 -0.5164  0.5196 -0.7106
   46ASP      C  440   3.183   4.466   4.396  0.3314  0.3814 -0.3495
   46ASP      O  441   3.072   4.473   4.342  0.0589 -0.3328  0.0943
   47THR      N  442   3.297   4.480   4.330  0.7869 -0.1348  0.3172
   47THR      H  443   3.377   4.474   4.392  0.8207 -0.3264  0.2573
   47THR     CA  444   3.298   4.511   4.188 -0.2135 -0.1425  0.3015
   47THR     HA  445   3.215   4.456   4.144 -1.4479  0.4282  1.8303
   47THR     CB  446   3.272   4.658   4.158 -0.1730 -0.2779 -0.3939
   47THR     HB  447   3.356   4.708   4.206  0.4720 -0.0179 -1.7255
   47THR    CG2  448   3.267   4.688   4.008 -0.2433 -0.6009 -0.4573
   47THR   HG21  449   3.355   4.656   3.952 -1.4416 -0.9611 -2.2184
   47THR   HG22  450   3.186   4.634   3.959 -1.1422  0.3186 -0.0447
   47THR   HG23  451   3.245   4.791   3.978 -0.4281 -1.1002 -2.1063
   47THR    OG1  452   3.154   4.705   4.219  0.3754 -0.0627  0.5103
   47THR    HG1  453   3.116   4.623   4.252  1.5239  0.2298  2.8312
   47THR      C  454   3.426   4.453   4.129 -0.2719 -0.1933  0.2268
   47THR      O  455   3.532   4.464   4.189  0.2673 -0.2082 -0.6953
   48TYR      N  456   3.409   4.410   4.003 -0.3131  0.4031  0.0273
   48TYR      H  457   3.314   4.395   3.973 -0.8134 -0.9269  2.0505
   48TYR     CA  458   3.513   4.351   3.921 -0.2712  0.4984  0.0119
   48TYR     HA  459   3.608   4.359   3.975 -1.7028 -0.0107  2.8115
   48TYR     CB  460   3.488   4.201   3.906 -0.1884  0.4767  0.0890
   48TYR    HB1  461   3.577   4.158   3.860  0.0660 -1.2643  2.0764
   48TYR    HB2  462   3.414   4.171   3.832 -0.2378 -1.1583  0.7687
   48TYR     CG  463   3.467   4.128   4.036  0.5670  0.2948  0.1166
   48TYR    CD1  464   3.340   4.136   4.096  0.8065  0.8014  0.5663
   48TYR    HD1  465   3.256   4.188   4.050 -1.6270 -2.8705  0.4719
   48TYR    CE1  466   3.320   4.059   4.210 -0.1530 -0.5534 -0.4794
   48TYR    HE1  467   3.229   4.061   4.269  1.7076  1.0111  2.6376
   48TYR     CZ  468   3.425   3.982   4.265  0.0401  0.2199  0.2568
   48TYR     OH  469   3.398   3.910   4.378 -0.3340 -0.6643 -0.3830
   48TYR     HH  470   3.471   3.851   4.397 -0.3568 -0.7373 -0.5245
   48TYR    CE2  471   3.547   3.966   4.198  0.0953  0.2086  0.3607
   48TYR    HE2  472   3.614   3.893   4.242 -0.5229 -0.0681  0.8477
   48TYR    CD2  473   3.568   4.045   4.084  0.2865  0.0448  0.2821
   48TYR    HD2  474   3.666   4.043   4.039  0.1665  0.6595 -0.0141
   48TYR      C  475   3.524   4.418   3.785  0.3027 -0.0155 -0.1972
   48TYR      O  476   3.445   4.510   3.765  0.2110 -0.0791 -0.1299
   49THR      N  477   3.607   4.375   3.690  0.4776  0.1309 -0.1126
   49THR      H  478   3.685   4.316   3.715  0.7232 -0.3076 -1.7661
   49THR     CA  479   3.607   4.421   3.552  0.1136  0.2031 -0.0876
   49THR     HA  480   3.527   4.494   3.539 -1.3586 -1.2981  0.1933
   49THR     CB  481   3.738   4.479   3.501  0.1102  0.3573  0.0781
   49THR     HB  482   3.728   4.505   3.396 -0.9917 -1.0970 -0.2103
   49THR    CG2  483   3.788   4.598   3.583 -0.6923  0.2126  0.7872
   49THR   HG21  484   3.807   4.586   3.689 -3.6578  1.8068  1.6282
   49THR   HG22  485   3.869   4.652   3.534  1.6292 -2.0780  1.8918
   49THR   HG23  486   3.701   4.662   3.567  0.3182  0.8737 -3.3621
   49THR    OG1  487   3.838   4.380   3.514 -0.0400  0.1338 -0.4441
   49THR    HG1  488   3.926   4.413   3.528  0.6456 -1.8257  0.2743
   49THR      C  489   3.567   4.306   3.461  0.4180 -0.1223  0.1872
   49THR      O  490   3.553   4.190   3.499  0.4522 -0.2771 -0.2640
   50MET      N  491   3.551   4.327   3.330 -0.1426  0.0343  0.2792
   50MET      H  492   3.583   4.418   3.299  2.3135 -0.4331  1.2273
   50MET     CA  493   3.508   4.222   3.240  0.2714 -0.1777  0.3247
   50MET     HA  494   3.421   4.174   3.284  0.6263 -0.5426  0.6245
   50MET     CB  495   3.454   4.274   3.107  0.2038 -0.4286  0.2545
   50MET    HB1  496   3.519   4.347   3.060  1.1996 -0.4587  1.5438
   50MET    HB2  497   3.361   4.328   3.127 -0.0981  0.2048 -2.4872
   50MET     CG  498   3.412   4.172   3.001  0.2382 -0.3464  0.1610
   50MET    HG1  499   3.499   4.135   2.946 -1.6902  1.0508 -4.2092
   50MET    HG2  500   3.359   4.227   2.924  1.4613  1.0274  0.2583
   50MET     SD  501   3.296   4.042   3.049 -0.1874  0.0248  0.1362
   50MET     CE  502   3.149   4.147   3.044 -0.2925 -0.1512 -0.6510
   50MET    HE1  503   3.062   4.098   3.087  1.3354 -2.2748  0.3991
   50MET    HE2  504   3.153   4.234   3.111  1.1807 -1.0629  0.4924
   50MET    HE3  505   3.121   4.177   2.943  0.3897 -2.1203 -1.4499
   50MET      C  506   3.618   4.118   3.226  0.2801 -0.2243  0.7190
   50MET      O  507   3.591   4.000   3.245 -0.4262 -0.1388  0.2913
   51LYS      N  508   3.740   4.161   3.192 -0.1827  0.1500 -0.5427
   51LYS      H  509   3.747   4.261   3.182 -0.9420  0.1489 -1.1851
   51LYS     CA  510   3.860   4.082   3.170 -0.2141 -0.0240 -0.0934
   51LYS     HA  511   3.840   4.008   3.093 -2.8552 -0.8519  1.2685
   51LYS     CB  512   3.969   4.179   3.125  0.2928 -0.5784 -0.0686
   51LYS    HB1  513   3.921   4.225   3.040 -1.8460 -0.7721  0.9722
   51LYS    HB2  514   4.059   4.123   3.097 -0.3966 -1.8436  0.1689
   51LYS     CG  515   4.014   4.290   3.219 -0.1425 -0.1601 -0.3536
   51LYS    HG1  516   4.019   4.247   3.319 -1.3468 -2.1541 -1.0928
   51LYS    HG2  517   3.935   4.365   3.209 -1.2141 -1.3534 -1.1505
   51LYS     CD  518   4.146   4.360   3.188  0.1322 -0.4254  0.1968
   51LYS    HD1  519   4.226   4.295   3.223  0.3172  0.4650  1.4985
   51LYS    HD2  520   4.158   4.450   3.248  0.9002  0.0721 -0.6706
   51LYS     CE  521   4.164   4.387   3.039  0.0339  0.0557  0.2701
   51LYS    HE1  522   4.065   4.416   3.004 -0.9511 -1.1983  1.8661
   51LYS    HE2  523   4.207   4.300   2.988 -1.7494  0.5827 -2.3115
   51LYS     NZ  524   4.253   4.501   3.010 -0.0592  0.2113  0.5996
   51LYS    HZ1  525   4.240   4.554   2.925 -1.8977 -0.5426  0.3551
   51LYS    HZ2  526   4.241   4.579   3.073 -0.3412 -0.3785  1.2962
   51LYS    HZ3  527   4.350   4.474   3.008  0.1218  0.8457 -1.4578
   51LYS      C  528   3.900   4.005   3.295 -0.0205 -0.1023 -0.2030
   51LYS      O  529   3.957   3.897   3.283  0.0819 -0.0978  0.2281
   52GLU      N  530   3.870   4.055   3.416  0.3352 -0.1899 -0.0765
   52GLU      H  531   3.832   4.147   3.427 -2.1715 -1.3650  2.0481
   52GLU     CA  532   3.889   3.987   3.542  0.1366 -0.0947  0.0049
   52GLU     HA  533   3.994   3.958   3.543  0.6954  1.8454 -0.2521
   52GLU     CB  534   3.868   4.090   3.652  0.2099 -0.1727  0.0928
   52GLU    HB1  535   3.775   4.143   3.634  0.4474 -0.1058 -1.0147
   52GLU    HB2  536   3.952   4.160   3.650 -1.1574  1.5756  0.9837
   52GLU     CG  537   3.882   4.022   3.788  0.0292 -0.4032 -0.0043
   52GLU    HG1  538   3.976   3.967   3.796 -0.4962 -1.9340 -2.9331
   52GLU    HG2  539   3.797   3.960   3.818 -0.0222 -0.7692 -0.8659
   52GLU     CD  540   3.890   4.126   3.898  0.0672 -0.1112 -0.2817
   52GLU    OE1  541   3.812   4.224   3.901  0.5157  0.2417 -0.0159
   52GLU    OE2  542   3.970   4.111   3.993  0.4620  0.1142 -0.5780
   52GLU      C  543   3.801   3.862   3.548  0.0155  0.0124  0.5384
   52GLU      O  544   3.857   3.759   3.584 -0.2994 -0.3099  0.1091
   53VAL      N  545   3.672   3.874   3.517 -0.0143 -0.5552  0.4334
   53VAL      H  546   3.645   3.964   3.478 -1.1822 -1.2120 -0.3328
   53VAL     CA  547   3.571   3.770   3.528 -0.1880 -0.4383  0.0020
   53VAL     HA  548   3.570   3.720   3.625  1.6515 -1.0444 -0.2379
   53VAL     CB  549   3.429   3.825   3.520  0.0143  0.1913  0.5883
   53VAL     HB  550   3.414   3.883   3.428  1.5238 -0.1754  0.0706
   53VAL    CG1  551   3.321   3.718   3.516 -0.3460  0.5592  0.4331
   53VAL   HG11  552   3.218   3.754   3.526 -0.9672 -0.9950 -0.1751
   53VAL   HG12  553   3.330   3.655   3.428  2.1354  0.6484  0.5736
   53VAL   HG13  554   3.338   3.650   3.600 -0.2111  0.2032  0.1165
   53VAL    CG2  555   3.395   3.911   3.641 -0.2690  0.1053  0.5698
   53VAL   HG21  556   3.399   3.845   3.727 -0.0047 -1.0929 -0.3406
   53VAL   HG22  557   3.467   3.992   3.656  0.8738 -1.0231  1.3627
   53VAL   HG23  558   3.294   3.950   3.627 -0.1992  0.1469  0.1572
   53VAL      C  559   3.601   3.662   3.425  0.4451 -0.4108  0.1497
   53VAL      O  560   3.590   3.544   3.459  0.3785 -0.4621 -0.0462
   54LEU      N  561   3.641   3.702   3.305 -0.6608 -0.0066 -0.0999
   54LEU      H  562   3.644   3.801   3.290  0.7329 -0.0730 -0.4287
   54LEU     CA  563   3.695   3.618   3.199  0.3672  0.5395 -0.0200
   54LEU     HA  564   3.613   3.554   3.168 -1.4025  2.6295  0.0859
   54LEU     CB  565   3.733   3.712   3.084 -0.2894  1.0288  0.1566
   54LEU    HB1  566   3.802   3.651   3.026 -2.1137 -2.4863  1.3311
   54LEU    HB2  567   3.791   3.795   3.124  0.0291  1.0179 -0.2869
   54LEU     CG  568   3.614   3.752   2.998 -0.4200  0.4079  0.0434
   54LEU     HG  569   3.526   3.770   3.059 -0.7750  0.8709 -0.5865
   54LEU    CD1  570   3.638   3.874   2.909 -0.3591 -0.0225 -0.5435
   54LEU   HD11  571   3.630   3.963   2.973 -0.4200 -0.1347 -0.3927
   54LEU   HD12  572   3.736   3.869   2.863 -1.3834  0.6616 -2.9333
   54LEU   HD13  573   3.560   3.894   2.836  0.0400  1.1143 -0.6734
   54LEU    CD2  574   3.576   3.641   2.900 -0.4095  0.3480  0.1074
   54LEU   HD21  575   3.499   3.685   2.836  0.5546  0.6132 -0.9089
   54LEU   HD22  576   3.667   3.610   2.848  0.8888 -0.0561  2.4906
   54LEU   HD23  577   3.544   3.553   2.956  0.7433  0.2910  0.7064
   54LEU      C  578   3.818   3.539   3.243  0.3334  0.0127 -0.8528
   54LEU      O  579   3.824   3.419   3.221 -0.7334 -0.2582  0.2181
   55PHE      N  580   3.914   3.599   3.313 -0.3485 -0.2039  0.2882
   55PHE      H  581   3.907   3.698   3.331 -1.1265 -0.2878  0.4940
   55PHE     CA  582   4.037   3.536   3.358 -0.1103  0.0753  0.0345
   55PHE     HA  583   4.073   3.474   3.277  0.7087  0.4468  0.1077
   55PHE     CB  584   4.133   3.643   3.410  0.0083  0.0678 -0.1711
   55PHE    HB1  585   4.072   3.721   3.454 -2.8465  0.2176 -3.8428
   55PHE    HB2  586   4.161   3.686   3.314  1.2194  1.3986  0.7467
   55PHE     CG  587   4.245   3.592   3.498 -0.0494 -0.2165 -0.2610
   55PHE    CD1  588   4.349   3.518   3.440 -0.1396 -0.2482 -0.3849
   55PHE    HD1  589   4.350   3.492   3.335  0.3246 -2.8960  0.1934
   55PHE    CE1  590   4.442   3.459   3.526 -0.1634  0.5316  0.1825
   55PHE    HE1  591   4.520   3.406   3.473  0.2586  1.3070  0.0101
   55PHE     CZ  592   4.439   3.474   3.665 -0.5781 -0.2552  0.2601
   55PHE     HZ  593   4.524   3.436   3.721 -0.1634 -0.0921 -0.2504
   55PHE    CE2  594   4.339   3.555   3.718 -0.4516 -0.0461  0.1788
   55PHE    HE2  595   4.328   3.565   3.825  1.0625 -2.2592  0.6091
   55PHE    CD2  596   4.244   3.617   3.635 -0.1794 -0.2152 -0.2622
   55PHE    HD2  597   4.164   3.677   3.676 -0.7454 -0.9611 -0.2380
   55PHE      C  598   4.007   3.441   3.473  0.3421  0.0688  0.1494
   55PHE      O  599   4.062   3.331   3.473 -0.2631 -0.2391  0.2755
   56TYR      N  600   3.914   3.475   3.563  0.4466  0.0160  0.2789
   56TYR      H  601   3.865   3.563   3.562 -1.3606 -0.9483 -0.1150
   56TYR     CA  602   3.889   3.385   3.673  0.4962 -0.2111  0.1046
   56TYR     HA  603   3.984   3.350   3.715  0.2482 -0.1961  0.6869
   56TYR     CB  604   3.827   3.463   3.789  0.3608 -0.3458  0.1233
   56TYR    HB1  605   3.764   3.393   3.844 -0.4898 -0.1922 -0.6217
   56TYR    HB2  606   3.753   3.534   3.751 -1.9411 -1.2420  2.6745
   56TYR     CG  607   3.929   3.539   3.870 -0.3998 -0.0108  0.7783
   56TYR    CD1  608   4.030   3.466   3.935  0.0734 -0.0331  0.0341
   56TYR    HD1  609   4.051   3.360   3.937  1.9276  0.2894  2.6843
   56TYR    CE1  610   4.109   3.533   4.029  0.1353  0.2620 -0.2281
   56TYR    HE1  611   4.165   3.474   4.100  0.6858 -0.2016 -1.0358
   56TYR     CZ  612   4.106   3.674   4.034  0.6867  0.2636  0.0280
   56TYR     OH  613   4.169   3.738   4.137  0.5948  0.5141 -0.0719
   56TYR     HH  614   4.145   3.831   4.142  2.3323  0.9429  3.0907
   56TYR    CE2  615   4.012   3.748   3.959  0.1593 -0.1105  0.3148
   56TYR    HE2  616   4.009   3.854   3.975 -2.4057 -0.1206  0.3193
   56TYR    CD2  617   3.918   3.677   3.884  0.4205  0.1760 -0.2856
   56TYR    HD2  618   3.842   3.738   3.836  2.6923  1.6557 -2.2710
   56TYR      C  619   3.807   3.266   3.625 -0.3311  0.2150  0.4528
   56TYR      O  620   3.840   3.155   3.664 -0.2271  0.0866  0.0087
   57LEU      N  621   3.717   3.288   3.529 -0.2143 -0.4303  0.1880
   57LEU      H  622   3.686   3.381   3.501 -2.0250 -1.2505 -0.6879
   57LEU     CA  623   3.637   3.183   3.470  0.2609 -0.4474 -0.4363
   57LEU     HA  624   3.577   3.138   3.549 -0.0999  2.1646  0.9012
   57LEU     CB  625   3.536   3.242   3.371 -0.0346 -0.4489 -0.1397
   57LEU    HB1  626   3.504   3.165   3.301 -1.1501  0.0142 -0.1517
   57LEU    HB2  627   3.578   3.320   3.306  0.6584 -0.6766  0.0267
   57LEU     CG  628   3.407   3.295   3.433 -0.0308 -0.3599 -0.2068
   57LEU     HG  629   3.428   3.361   3.517 -0.0694 -0.1879 -0.3328
   57LEU    CD1  630   3.321   3.364   3.328  0.0485 -0.0433 -0.0638
   57LEU   HD11  631   3.304   3.295   3.246  1.0219  1.2144 -1.3806
   57LEU   HD12  632   3.228   3.387   3.381  0.8599  0.9012  1.0173
   57LEU   HD13  633   3.366   3.459   3.298  0.7566 -0.4514 -0.3094
   57LEU    CD2  634   3.326   3.180   3.493 -0.7154  0.1615 -0.1260
   57LEU   HD21  635   3.300   3.111   3.413 -1.4302  0.8319 -0.4855
   57LEU   HD22  636   3.387   3.136   3.572  0.0395  0.5538 -0.4731
   57LEU   HD23  637   3.231   3.220   3.529 -1.1951  0.3725 -1.5803
   57LEU      C  638   3.734   3.090   3.400  0.4137 -0.2962 -0.4251
   57LEU      O  639   3.737   2.968   3.419 -0.0212 -0.2476 -0.0416
   58GLY      N  640   3.827   3.143   3.320 -0.4030  0.5190 -0.8450
   58GLY      H  641   3.816   3.242   3.309 -0.5483  0.3758 -2.1501
   58GLY     CA  642   3.941   3.070   3.268 -0.1199 -0.0162  0.4895
   58GLY    HA1  643   4.000   3.151   3.226 -0.6624  0.0514 -0.1654
   58GLY    HA2  644   3.913   3.002   3.187  1.1291  0.1502 -0.0984
   58GLY      C  645   4.034   2.988   3.356  0.3245 -0.0239  0.0152
   58GLY      O  646   4.066   2.875   3.319 -0.1306 -0.2576  0.3247
   59GLN      N  647   4.063   3.031   3.479  0.4189 -0.1026  0.0211
   59GLN      H  648   4.037   3.127   3.500 -1.5772 -0.7564  0.8221
   59GLN     CA  649   4.134   2.952   3.578 -0.1485 -0.1714  0.3796
   59GLN     HA  650   4.209   2.901   3.518 -0.4257 -0.1354  0.0006
   59GLN     CB  651   4.208   3.033   3.684 -0.4005  0.0918  0.3581
   59GLN    HB1  652   4.252   2.969   3.760 -0.2385  1.1961  1.2101
   59GLN    HB2  653   4.137   3.093   3.740 -0.4494  1.6449 -1.2634
   59GLN     CG  654   4.308   3.134   3.629 -0.2059 -0.0938  0.3673
   59GLN    HG1  655   4.354   3.198   3.704  1.7241 -0.1569 -0.6798
   59GLN    HG2  656   4.270   3.207   3.558  1.3792  0.5803  0.1639
   59GLN     CD  657   4.425   3.059   3.566 -0.2908  0.0240  0.0661
   59GLN    OE1  658   4.521   3.029   3.636 -0.6966  0.0291  0.6381
   59GLN    NE2  659   4.419   3.023   3.438 -0.2336 -0.1699  0.1178
   59GLN   HE21  660   4.349   3.067   3.379 -1.3733 -0.4147  1.2579
   59GLN   HE22  661   4.501   2.975   3.403  0.5159  0.7726  0.5377
   59GLN      C  662   4.041   2.852   3.646 -0.2601 -0.0809  0.3610
   59GLN      O  663   4.093   2.748   3.684 -0.0940  0.0256  0.4268
   60TYR      N  664   3.915   2.888   3.674 -0.0948  0.3204  0.5937
   60TYR      H  665   3.888   2.985   3.670  0.5221  0.6229  2.6261
   60TYR     CA  666   3.814   2.798   3.726 -0.2397  0.2330  0.1621
   60TYR     HA  667   3.850   2.752   3.818 -0.7696  1.0809  0.8043
   60TYR     CB  668   3.683   2.873   3.751 -0.3312  0.1034  0.0719
   60TYR    HB1  669   3.654   2.914   3.655  1.1690 -0.6517 -0.7396
   60TYR    HB2  670   3.691   2.948   3.829 -3.4516 -0.5651  1.1894
   60TYR     CG  671   3.574   2.779   3.797 -0.0326 -0.2325  0.0992
   60TYR    CD1  672   3.542   2.768   3.933  0.4360 -0.5992  0.1840
   60TYR    HD1  673   3.606   2.816   4.005 -0.0061 -0.2556  0.3496
   60TYR    CE1  674   3.446   2.673   3.970  0.4156 -0.5942  0.1453
   60TYR    HE1  675   3.430   2.657   4.076  1.1227  2.4888  0.7962
   60TYR     CZ  676   3.363   2.613   3.873  0.2574 -0.1982  0.0341
   60TYR     OH  677   3.257   2.536   3.911 -0.0441  0.1768 -0.0404
   60TYR     HH  678   3.205   2.504   3.837 -0.6608  1.1418 -0.0342
   60TYR    CE2  679   3.384   2.641   3.736  0.4523  0.1151  0.1279
   60TYR    HE2  680   3.325   2.586   3.664  0.1729 -2.7347  2.3711
   60TYR    CD2  681   3.491   2.724   3.699  0.2326  0.1797 -0.3633
   60TYR    HD2  682   3.509   2.737   3.593 -2.5211 -4.7449 -1.7613
   60TYR      C  683   3.796   2.673   3.641 -0.1026  0.4081 -0.1279
   60TYR      O  684   3.787   2.559   3.685  1.0751  0.1328 -0.5802
   61ILE      N  685   3.806   2.691   3.509 -0.5780  0.0971 -0.2100
   61ILE      H  686   3.814   2.787   3.479  2.3761 -0.6906 -2.4860
   61ILE     CA  687   3.820   2.585   3.410 -0.1095  0.1467 -0.1986
   61ILE     HA  688   3.742   2.511   3.427 -1.4267  1.1628 -1.5591
   61ILE     CB  689   3.800   2.639   3.269  0.1954 -0.0855 -0.3316
   61ILE     HB  690   3.862   2.727   3.254 -0.8861  0.5275 -1.3957
   61ILE    CG2  691   3.847   2.533   3.169 -0.6014 -0.7627 -0.0056
   61ILE   HG21  692   3.861   2.572   3.068 -1.2721 -2.9249 -0.9884
   61ILE   HG22  693   3.942   2.486   3.196 -1.4120 -3.1184 -1.0057
   61ILE   HG23  694   3.775   2.453   3.153  0.3441 -1.5747 -0.3216
   61ILE    CG1  695   3.654   2.678   3.246  0.2969  0.3096 -0.3141
   61ILE   HG11  696   3.603   2.701   3.339 -0.0837 -2.0451  0.1359
   61ILE   HG12  697   3.599   2.593   3.205  0.2827 -0.3085  0.9588
   61ILE     CD  698   3.640   2.801   3.157 -0.6170  0.5269  0.1255
   61ILE    HD1  699   3.547   2.852   3.184 -0.8425  0.1362  0.0933
   61ILE    HD2  700   3.720   2.875   3.158  0.3903 -0.4976 -1.5277
   61ILE    HD3  701   3.626   2.772   3.053 -0.8479 -0.1895  0.3516
   61ILE      C  702   3.949   2.507   3.428 -0.0401  0.2461 -0.2550
   61ILE      O  703   3.947   2.384   3.421 -0.2487  0.2274  0.1379
   62MET      N  704   4.062   2.575   3.448  0.3179 -0.3028 -0.3797
   62MET      H  705   4.055   2.675   3.443 -0.4717 -0.3068  0.4844
   62MET     CA  706   4.190   2.511   3.471  0.2408 -0.2051  0.3526
   62MET     HA  707   4.206   2.440   3.390 -0.9934 -0.6916  0.5238
   62MET     CB  708   4.314   2.601   3.465 -0.1946  0.3572 -0.3131
   62MET    HB1  709   4.405   2.549   3.496  0.2556 -0.0146 -2.1400
   62MET    HB2  710   4.289   2.679   3.537 -0.0654 -0.0867  0.2211
   62MET     CG  711   4.333   2.657   3.324 -0.1760  0.3902 -0.2978
   62MET    HG1  712   4.434   2.697   3.316 -0.1273  0.2621 -0.3269
   62MET    HG2  713   4.262   2.739   3.312 -0.7025  0.2015  1.2708
   62MET     SD  714   4.304   2.556   3.176 -0.0555 -0.1266  0.0274
   62MET     CE  715   4.461   2.470   3.153 -0.2262 -0.3319 -0.3654
   62MET    HE1  716   4.446   2.386   3.085  2.8455 -0.7503 -0.6679
   62MET    HE2  717   4.547   2.528   3.120  1.0363 -0.3266  2.6509
   62MET    HE3  718   4.480   2.433   3.254  1.6232  0.6138 -0.3181
   62MET      C  719   4.192   2.429   3.599 -0.0160 -0.2132  0.3514
   62MET      O  720   4.227   2.311   3.600  0.2484 -0.1420 -0.1909
   63THR      N  721   4.142   2.479   3.712 -0.1423  0.2654  0.0843
   63THR      H  722   4.119   2.578   3.713  0.5185  0.5642 -3.0372
   63THR     CA  723   4.141   2.409   3.839  0.2416  0.1462  0.0220
   63THR     HA  724   4.244   2.390   3.869  0.5977 -0.0102 -1.2511
   63THR     CB  725   4.082   2.493   3.952 -0.0850 -0.2033  0.1107
   63THR     HB  726   3.980   2.514   3.919 -0.7919 -2.1388  0.8895
   63THR    CG2  727   4.077   2.416   4.084  0.4770  0.1030  0.3120
   63THR   HG21  728   4.037   2.482   4.161 -0.1863 -0.1647  0.2085
   63THR   HG22  729   4.016   2.326   4.078  0.4788  0.1542 -0.7233
   63THR   HG23  730   4.178   2.397   4.119  0.8126  2.7743  1.0168
   63THR    OG1  731   4.165   2.605   3.971  0.0114 -0.2023 -0.3154
   63THR    HG1  732   4.104   2.678   3.966 -0.1137 -0.3352 -0.8203
   63THR      C  733   4.062   2.279   3.828  0.0097  0.2913 -0.0311
   63THR      O  734   4.117   2.175   3.863  0.0948  0.4040  0.1721
   64LYS      N  735   3.941   2.272   3.773  0.0886 -0.2727 -0.1316
   64LYS      H  736   3.900   2.359   3.743 -0.8473  0.1040  2.0334
   64LYS     CA  737   3.852   2.157   3.784 -0.2749 -0.0102 -0.3040
   64LYS     HA  738   3.884   2.104   3.874 -0.7332 -1.1547 -0.7962
   64LYS     CB  739   3.710   2.208   3.803 -0.1359  0.2309  0.1134
   64LYS    HB1  740   3.648   2.118   3.807  2.1716 -1.3960  1.5041
   64LYS    HB2  741   3.677   2.274   3.722  0.5461  0.6388  0.1685
   64LYS     CG  742   3.700   2.282   3.935  0.5579  0.6439 -0.0625
   64LYS    HG1  743   3.765   2.369   3.931  2.7883 -0.8972  0.7401
   64LYS    HG2  744   3.729   2.218   4.018 -0.4620 -0.6214 -0.6503
   64LYS     CD  745   3.554   2.324   3.954  0.4431  0.1525  0.1493
   64LYS    HD1  746   3.514   2.369   3.863  0.0552  0.2757  0.3818
   64LYS    HD2  747   3.541   2.396   4.034 -1.5617 -0.9405  0.8623
   64LYS     CE  748   3.468   2.206   4.000 -0.4279  0.6251 -0.2370
   64LYS    HE1  749   3.518   2.163   4.087  0.4484  0.0690 -0.9968
   64LYS    HE2  750   3.459   2.134   3.920 -0.8699  1.0690 -0.5914
   64LYS     NZ  751   3.332   2.251   4.035 -0.3055  0.6710  0.1950
   64LYS    HZ1  752   3.289   2.172   4.081 -1.1107 -0.5380 -2.4303
   64LYS    HZ2  753   3.326   2.321   4.107  0.0114  0.7682  0.1286
   64LYS    HZ3  754   3.286   2.270   3.947 -2.8202  0.3060  1.3418
   64LYS      C  755   3.869   2.058   3.669  0.0742 -0.1927 -0.0974
   64LYS      O  756   3.784   1.970   3.656 -0.1439 -0.0749  0.4752
   65ARG      N  757   3.965   2.088   3.581  0.0696  0.2998  0.0612
   65ARG      H  758   4.025   2.167   3.601 -0.4812  0.2107  2.2953
   65ARG     CA  759   3.995   1.991   3.478 -0.2594  0.0998  0.1509
   65ARG     HA  760   4.079   2.031   3.420  2.6955 -0.2811  3.7442
   65ARG     CB  761   4.049   1.862   3.538 -0.2159  0.0932  0.0980
   65ARG    HB1  762   4.080   1.789   3.463 -1.0510  0.0918 -0.2573
   65ARG    HB2  763   3.962   1.820   3.588  1.3831 -1.1288  2.0539
   65ARG     CG  764   4.169   1.876   3.631  0.2083 -0.1927 -0.3961
   65ARG    HG1  765   4.206   1.781   3.670  0.3339 -0.6360 -1.5594
   65ARG    HG2  766   4.130   1.922   3.722  3.6994 -0.3995  1.3981
   65ARG     CD  767   4.279   1.960   3.566 -0.2937  0.2951 -0.6240
   65ARG    HD1  768   4.253   2.066   3.567 -1.2179  0.1031  1.2588
   65ARG    HD2  769   4.299   1.910   3.471  1.4564  0.9174 -0.6219
   65ARG     NE  770   4.405   1.952   3.640 -0.6394 -0.1266 -0.0758
   65ARG     HE  771   4.457   1.867   3.623 -1.0598 -0.6635  1.1452
   65ARG     CZ  772   4.464   2.040   3.722  0.4446 -0.4614 -0.4914
   65ARG    NH1  773   4.416   2.164   3.732 -0.8528 -1.0181  0.3687
   65ARG   HH11  774   4.329   2.200   3.694  0.4230  0.0542 -1.6892
   65ARG   HH12  775   4.472   2.235   3.777 -0.4206 -0.6896 -0.6684
   65ARG    NH2  776   4.579   2.015   3.787  0.2960 -0.2801 -0.1625
   65ARG   HH21  777   4.621   1.924   3.781  0.1495 -0.3418 -0.2577
   65ARG   HH22  778   4.617   2.089   3.845  2.6631 -1.5569  0.0428
   65ARG      C  779   3.880   1.969   3.381 -0.1630 -0.0349  0.0664
   65ARG      O  780   3.859   1.855   3.339 -0.4795  0.0205  0.0760
   66LEU      N  781   3.792   2.064   3.353 -0.3741 -0.3158 -0.2328
   66LEU      H  782   3.797   2.158   3.390 -0.0848  0.0708 -1.2075
   66LEU     CA  783   3.674   2.037   3.272 -0.3040 -0.0440 -0.4276
   66LEU     HA  784   3.638   1.936   3.287  1.5084 -0.7132 -0.3218
   66LEU     CB  785   3.565   2.130   3.323  0.4374  0.4488  0.2856
   66LEU    HB1  786   3.482   2.097   3.261 -0.2259 -1.5188  2.1034
   66LEU    HB2  787   3.596   2.234   3.308  0.0402  0.6624  0.8921
   66LEU     CG  788   3.515   2.123   3.467  0.0209  0.0959  0.1235
   66LEU     HG  789   3.599   2.161   3.524  1.1129  0.5561 -1.7071
   66LEU    CD1  790   3.390   2.209   3.483 -0.0737  0.0863 -0.5367
   66LEU   HD11  791   3.322   2.173   3.405  1.4319  0.5919 -2.1530
   66LEU   HD12  792   3.350   2.205   3.584  0.8745  0.7451 -0.1244
   66LEU   HD13  793   3.407   2.313   3.454 -0.6675  0.9446  1.8980
   66LEU    CD2  794   3.482   1.977   3.499 -0.2709  0.1350  0.0060
   66LEU   HD21  795   3.571   1.915   3.484 -0.9879 -0.7115 -0.9306
   66LEU   HD22  796   3.457   1.971   3.605  1.0879  0.6476  0.3750
   66LEU   HD23  797   3.406   1.932   3.435 -0.5812  0.1202  0.3817
   66LEU      C  798   3.697   2.050   3.122  0.1235 -0.1300 -0.3731
   66LEU      O  799   3.616   2.013   3.037 -0.6749  0.8952 -0.0831
   67TYR      N  800   3.814   2.100   3.084  0.2038 -0.2609 -0.3019
   67TYR      H  801   3.882   2.119   3.156 -2.3302  0.7410  2.0122
   67TYR     CA  802   3.865   2.086   2.949 -0.2202  0.2462 -0.5173
   67TYR     HA  803   3.789   2.125   2.881  0.8997  1.2666 -1.2340
   67TYR     CB  804   3.990   2.171   2.929  0.1643 -0.2644 -0.2634
   67TYR    HB1  805   3.968   2.277   2.920  2.2350  0.1914 -0.5850
   67TYR    HB2  806   4.029   2.151   2.829  1.6704 -0.3786  0.3121
   67TYR     CG  807   4.104   2.134   3.022 -0.2066 -0.2400  0.2038
   67TYR    CD1  808   4.181   2.022   2.987 -0.0826  0.0180 -0.3514
   67TYR    HD1  809   4.156   1.968   2.897  0.3721 -0.5810 -0.1183
   67TYR    CE1  810   4.281   1.977   3.074 -0.5764  0.0744  0.2531
   67TYR    HE1  811   4.344   1.890   3.064 -0.5326 -0.1178  2.0148
   67TYR     CZ  812   4.304   2.047   3.194  0.4430  0.4165 -0.1323
   67TYR     OH  813   4.407   2.004   3.273  0.0794 -0.3389 -0.0643
   67TYR     HH  814   4.434   2.068   3.339 -0.9532 -0.1008  0.1437
   67TYR    CE2  815   4.228   2.160   3.228  0.1259  0.3045 -0.4635
   67TYR    HE2  816   4.247   2.214   3.320  1.0224  2.6141 -1.9193
   67TYR    CD2  817   4.129   2.205   3.140 -0.1009  0.3636 -0.1808
   67TYR    HD2  818   4.063   2.283   3.176 -0.8069 -0.3593  0.1030
   67TYR      C  819   3.881   1.941   2.906  0.0055  0.0000  0.3787
   67TYR      O  820   3.885   1.849   2.987 -0.3301 -0.1104  0.2737
   68ASP      N  821   3.872   1.910   2.776  0.5365  0.6199  0.1886
   68ASP      H  822   3.857   1.978   2.703 -1.1730 -0.7193 -0.7726
   68ASP     CA  823   3.920   1.782   2.727  0.0319  0.2452  0.6509
   68ASP     HA  824   3.879   1.710   2.797 -1.1326 -0.6467 -0.9021
   68ASP     CB  825   3.866   1.739   2.591  0.1546 -0.7106  0.8971
   68ASP    HB1  826   3.891   1.822   2.524 -0.1732 -1.8859 -0.7476
   68ASP    HB2  827   3.758   1.728   2.597 -0.3423  0.8657 -2.5366
   68ASP     CG  828   3.917   1.613   2.523  0.0083 -0.1524 -0.2857
   68ASP    OD1  829   3.979   1.527   2.590  0.0462 -0.0278 -0.1623
   68ASP    OD2  830   3.898   1.590   2.402 -0.2174  0.6319 -0.4045
   68ASP      C  831   4.072   1.778   2.718 -0.0268 -0.0196 -0.4195
   68ASP      O  832   4.139   1.859   2.655  0.5885 -0.0166  0.2093
   69GLU      N  833   4.125   1.688   2.803  0.1558  0.3233 -0.1647
   69GLU      H  834   4.059   1.634   2.856  0.4155  1.7963  1.7601
   69GLU     CA  835   4.264   1.658   2.824  0.0678  0.0014 -0.0481
   69GLU     HA  836   4.301   1.738   2.888  3.5301 -0.4514 -1.2466
   69GLU     CB  837   4.274   1.531   2.910  0.4425 -0.3354 -0.5795
   69GLU    HB1  838   4.233   1.450   2.850  0.2219 -1.2455  0.7800
   69GLU    HB2  839   4.220   1.551   3.003  0.8651 -0.8951 -0.2144
   69GLU     CG  840   4.419   1.501   2.945  0.6579  0.4109 -0.8041
   69GLU    HG1  841   4.459   1.464   2.851 -1.3724 -0.0259 -1.5403
   69GLU    HG2  842   4.414   1.418   3.016 -1.2145  0.7151 -0.5212
   69GLU     CD  843   4.506   1.614   2.999 -0.1317  0.6675 -0.0459
   69GLU    OE1  844   4.455   1.682   3.091 -0.3379  0.2488  0.1539
   69GLU    OE2  845   4.624   1.619   2.959  0.1177 -0.2428  0.5426
   69GLU      C  846   4.342   1.665   2.693  0.5051 -0.7301  0.1600
   69GLU      O  847   4.449   1.724   2.688  0.4478 -0.6344  0.0473
   70LYS      N  848   4.294   1.595   2.590  0.2571  0.0186 -0.2381
   70LYS      H  849   4.205   1.550   2.607  0.7160 -1.0656 -0.6212
   70LYS     CA  850   4.359   1.573   2.463  0.1510 -0.5600 -0.1921
   70LYS     HA  851   4.467   1.583   2.474  0.2771 -0.2056 -1.5465
   70LYS     CB  852   4.334   1.430   2.414 -0.4578 -0.5699  0.1431
   70LYS    HB1  853   4.380   1.418   2.316 -0.7800  0.1251 -0.0947
   70LYS    HB2  854   4.227   1.417   2.401 -0.3830 -1.0869  0.0109
   70LYS     CG  855   4.401   1.322   2.500 -0.0543 -0.2603  0.2231
   70LYS    HG1  856   4.373   1.223   2.463  1.4388 -1.0984  1.2564
   70LYS    HG2  857   4.377   1.336   2.605  1.9413  0.3274  0.6443
   70LYS     CD  858   4.551   1.341   2.482 -0.0923 -0.0634  0.1128
   70LYS    HD1  859   4.588   1.433   2.527  0.3319  0.6568 -1.6387
   70LYS    HD2  860   4.585   1.336   2.378 -2.0154 -0.6531 -0.5323
   70LYS     CE  861   4.607   1.215   2.547 -0.0525 -0.4790 -0.7105
   70LYS    HE1  862   4.561   1.129   2.498 -0.8589  0.9505 -2.6033
   70LYS    HE2  863   4.560   1.220   2.645 -2.2986 -0.5692 -1.7159
   70LYS     NZ  864   4.754   1.212   2.548 -0.0536 -0.6457  0.2427
   70LYS    HZ1  865   4.772   1.119   2.584 -0.0167 -1.4617 -1.7421
   70LYS    HZ2  866   4.792   1.214   2.454  1.7829  0.3650  0.9735
   70LYS    HZ3  867   4.806   1.287   2.591  2.6730 -1.7047 -0.9821
   70LYS      C  868   4.315   1.679   2.363  0.4427 -0.2340  0.0246
   70LYS      O  869   4.369   1.666   2.254  0.0782  0.8567 -0.3016
   71GLN      N  870   4.232   1.778   2.399  0.4135 -0.1171 -0.3650
   71GLN      H  871   4.218   1.790   2.498 -0.6319 -1.4582 -0.3060
   71GLN     CA  872   4.178   1.883   2.314  0.2235  0.2525  0.2097
   71GLN     HA  873   4.257   1.914   2.245  1.0067  2.0675  1.8089
   71GLN     CB  874   4.057   1.833   2.237  0.4368 -0.2966  0.2233
   71GLN    HB1  875   3.968   1.822   2.300 -0.6905  2.1938 -0.8030
   71GLN    HB2  876   4.083   1.739   2.189 -0.8057 -0.6638  0.2232
   71GLN     CG  877   4.021   1.934   2.129  0.0257 -0.3803  0.2773
   71GLN    HG1  878   4.114   1.967   2.083  0.7888 -1.5630  0.9192
   71GLN    HG2  879   3.969   2.016   2.179  0.1062 -0.1917  0.0547
   71GLN     CD  880   3.936   1.881   2.014 -0.2902  0.3855  0.1480
   71GLN    OE1  881   3.971   1.890   1.897 -0.3650 -0.1479  0.0824
   71GLN    NE2  882   3.842   1.792   2.045  0.0204 -0.1612 -0.4505
   71GLN   HE21  883   3.810   1.782   2.141  1.6122 -1.6870 -0.0187
   71GLN   HE22  884   3.800   1.741   1.969 -0.6301 -0.5949  0.1871
   71GLN      C  885   4.142   2.004   2.400 -0.3843  0.5386 -0.4440
   71GLN      O  886   4.025   2.041   2.402 -0.3640  0.5759  0.4986
   72GLN      N  887   4.238   2.074   2.461 -0.2851 -0.0135  0.0409
   72GLN      H  888   4.332   2.051   2.433 -0.3636 -1.4618  0.8096
   72GLN     CA  889   4.219   2.167   2.571 -0.1490 -0.1511  0.1817
   72GLN     HA  890   4.155   2.130   2.651  0.4701  1.3685  1.4235
   72GLN     CB  891   4.349   2.186   2.648 -0.0560  0.3112 -0.0854
   72GLN    HB1  892   4.336   2.250   2.735  1.2768  0.6310 -0.0994
   72GLN    HB2  893   4.423   2.238   2.587 -0.0260 -0.2834 -0.5703
   72GLN     CG  894   4.418   2.058   2.696 -0.2139  0.0576 -0.5222
   72GLN    HG1  895   4.453   1.996   2.614 -3.1602 -0.5667 -1.3882
   72GLN    HG2  896   4.350   1.997   2.756  0.3797 -0.7310 -0.6354
   72GLN     CD  897   4.544   2.081   2.779 -0.2270 -0.2762 -0.4093
   72GLN    OE1  898   4.586   2.193   2.810 -0.0043 -0.4910  0.0774
   72GLN    NE2  899   4.599   1.974   2.837  0.1382 -0.3015 -0.8016
   72GLN   HE21  900   4.571   1.879   2.822 -0.7142 -0.5636  2.0033
   72GLN   HE22  901   4.672   1.994   2.905 -0.4402  0.0222 -0.2705
   72GLN      C  902   4.151   2.300   2.542 -0.2133 -0.2603 -0.1775
   72GLN      O  903   4.134   2.377   2.636 -0.2249  0.0800 -0.4606
   73HIS      N  904   4.104   2.318   2.418  0.3482 -0.1725 -0.3799
   73HIS      H  905   4.132   2.250   2.349  1.6608  0.9428 -1.0050
   73HIS     CA  906   4.018   2.426   2.373 -0.5227 -0.6839  0.0292
   73HIS     HA  907   4.030   2.505   2.448 -2.7607 -0.2023 -0.0641
   73HIS     CB  908   4.068   2.482   2.241 -0.2645 -0.2512  0.3065
   73HIS    HB1  909   4.147   2.557   2.250 -1.6509  1.2446  0.5139
   73HIS    HB2  910   3.987   2.536   2.192 -1.5437 -1.2697  1.2464
   73HIS     CG  911   4.108   2.377   2.141 -0.3679  0.2659 -0.2864
   73HIS    ND1  912   4.037   2.337   2.028 -0.0590 -0.2036 -0.3217
   73HIS    CE1  913   4.107   2.245   1.962 -0.3354 -0.5049 -0.1944
   73HIS    HE1  914   4.077   2.190   1.873 -1.3654  0.2183 -0.3175
   73HIS    NE2  915   4.210   2.213   2.042 -0.3916  0.5652  0.3115
   73HIS    HE2  916   4.272   2.135   2.029 -1.2810 -0.1148  0.0198
   73HIS    CD2  917   4.227   2.308   2.141 -0.1670  0.6120  0.2276
   73HIS    HD2  918   4.300   2.299   2.220 -0.4105  2.6634  0.7542
   73HIS      C  919   3.869   2.400   2.377 -0.6804  0.1189 -0.4378
   73HIS      O  920   3.784   2.488   2.367 -0.7829  0.1162  0.3363
   74ILE      N  921   3.831   2.274   2.402  0.3006  0.0204  0.5988
   74ILE      H  922   3.898   2.202   2.426  0.4323  0.6087  2.0935
   74ILE     CA  923   3.695   2.233   2.429  0.0646  0.1668 -0.3475
   74ILE     HA  924   3.619   2.306   2.403 -1.4225 -1.0421  0.4415
   74ILE     CB  925   3.656   2.110   2.346 -0.2208  0.0022  0.0266
   74ILE     HB  926   3.714   2.024   2.380  3.4160  1.9685 -0.6653
   74ILE    CG2  927   3.508   2.078   2.366 -0.2639  0.4844  0.5017
   74ILE   HG21  928   3.498   2.028   2.462  1.6880 -0.6609  0.1693
   74ILE   HG22  929   3.443   2.165   2.370 -0.5529  0.3169 -0.4976
   74ILE   HG23  930   3.477   2.017   2.282  2.0722 -0.3587  0.1618
   74ILE    CG1  931   3.683   2.136   2.198 -0.2867 -0.4638 -0.0693
   74ILE   HG11  932   3.660   2.046   2.142 -2.7267 -0.7818  1.3223
   74ILE   HG12  933   3.790   2.158   2.192 -0.6869  1.2278 -1.9755
   74ILE     CD  934   3.607   2.251   2.132  0.4012  0.0461  0.0080
   74ILE    HD1  935   3.502   2.225   2.150 -0.1072 -1.2123 -3.9162
   74ILE    HD2  936   3.644   2.343   2.177  0.4891 -0.3238  0.7022
   74ILE    HD3  937   3.624   2.246   2.025  2.2882  1.0213  0.2325
   74ILE      C  938   3.672   2.200   2.576  0.4672  0.7471 -0.1510
   74ILE      O  939   3.744   2.119   2.635 -0.0939  0.0517 -0.4055
   75VAL      N  940   3.564   2.260   2.626 -0.5187 -0.5630 -0.6261
   75VAL      H  941   3.510   2.326   2.572  1.8283  0.1854 -2.2443
   75VAL     CA  942   3.525   2.249   2.765  0.0350 -0.2411 -0.4399
   75VAL     HA  943   3.602   2.192   2.819 -0.6359  0.8925  1.8109
   75VAL     CB  944   3.522   2.386   2.832  0.1023 -0.4514 -0.0021
   75VAL     HB  945   3.439   2.452   2.806 -0.5811 -0.3758  2.2037
   75VAL    CG1  946   3.511   2.373   2.984 -0.0822 -0.5684 -0.0240
   75VAL   HG11  947   3.587   2.307   3.026  0.2400  0.6980  1.4692
   75VAL   HG12  948   3.509   2.473   3.028 -0.0749 -0.0697 -1.1210
   75VAL   HG13  949   3.417   2.329   3.017  1.2858 -1.6133  2.7208
   75VAL    CG2  950   3.650   2.462   2.802 -0.0203  0.0338  0.6918
   75VAL   HG21  951   3.687   2.527   2.881  1.2361  2.4174 -1.6911
   75VAL   HG22  952   3.732   2.394   2.779  0.6473  1.4527 -1.4568
   75VAL   HG23  953   3.639   2.520   2.710  0.2138 -0.5653  0.2793
   75VAL      C  954   3.390   2.181   2.777 -0.1784  0.1855 -0.4166
   75VAL      O  955   3.312   2.199   2.683 -0.6444  0.6898  0.0554
   76TYR      N  956   3.360   2.108   2.885  0.0018  0.3964 -0.2221
   76TYR      H  957   3.437   2.081   2.945 -0.3854  0.3415  0.2572
   76TYR     CA  958   3.230   2.049   2.913  0.2011 -0.0405 -0.1953
   76TYR     HA  959   3.149   2.095   2.856 -0.1240 -2.3278 -1.7002
   76TYR     CB  960   3.242   1.902   2.877 -0.5374 -0.0155 -0.5667
   76TYR    HB1  961   3.336   1.863   2.916  0.3057  2.2672 -0.1865
   76TYR    HB2  962   3.265   1.884   2.771  0.7790  0.7088 -0.4232
   76TYR     CG  963   3.126   1.818   2.924 -0.5292  0.4548  0.3138
   76TYR    CD1  964   3.027   1.794   2.828  0.2919 -0.7105 -0.2709
   76TYR    HD1  965   3.032   1.834   2.728 -1.0549 -1.4857 -0.6878
   76TYR    CE1  966   2.911   1.721   2.858 -0.0137 -0.0922  0.0552
   76TYR    HE1  967   2.828   1.718   2.788 -0.5418  0.0565  0.6622
   76TYR     CZ  968   2.904   1.662   2.985  0.3483 -0.5420 -0.1335
   76TYR     OH  969   2.804   1.570   3.002  0.2014 -0.3579  0.0063
   76TYR     HH  970   2.804   1.525   3.086  0.4371  0.0197  0.2164
   76TYR    CE2  971   2.999   1.689   3.086 -0.3220  0.2606  0.2945
   76TYR    HE2  972   2.980   1.662   3.189  0.4566  0.5617  0.5214
   76TYR    CD2  973   3.110   1.767   3.053 -0.2033  0.0519  0.1982
   76TYR    HD2  974   3.185   1.786   3.129 -1.6264  2.0838  1.1671
   76TYR      C  975   3.187   2.066   3.058  0.0803  0.0068 -0.2355
   76TYR      O  976   3.268   2.027   3.141 -0.1000 -0.7364 -0.4037
   77CYS      N  977   3.079   2.136   3.093  0.0061 -0.2959  0.1379
   77CYS      H  978   3.017   2.168   3.021  0.7486  0.5347 -0.1456
   77CYS     CA  979   3.040   2.175   3.227 -0.6611  0.3837 -0.2497
   77CYS     HA  980   3.104   2.118   3.294  1.2300 -0.5893 -2.7411
   77CYS     CB  981   3.056   2.326   3.241  0.4405  0.2384  0.1949
   77CYS    HB1  982   3.027   2.361   3.340 -2.0832 -0.7101 -0.1400
   77CYS    HB2  983   2.986   2.373   3.171  0.6316  0.7238  0.3281
   77CYS     SG  984   3.224   2.381   3.203  0.4936  0.1841  0.3530
   77CYS     HG  985   3.235   2.316   3.087 -1.7425  1.5857 -0.7115
   77CYS      C  986   2.902   2.126   3.270 -0.2477 -0.5483  0.0448
   77CYS      O  987   2.850   2.192   3.360  0.2429  0.4837 -0.4094
   78SER      N  988   2.849   2.021   3.208 -0.1581 -0.2184 -0.5999
   78SER      H  989   2.903   1.975   3.136  0.7694  1.3741 -0.9713
   78SER     CA  990   2.726   1.956   3.248  0.2046 -0.5190  0.0471
   78SER     HA  991   2.647   2.029   3.230 -1.2287 -2.5120 -2.3783
   78SER     CB  992   2.701   1.841   3.152 -0.0312 -0.2444 -0.2233
   78SER    HB1  993   2.748   1.746   3.177 -0.2395  0.1816  1.9562
   78SER    HB2  994   2.731   1.872   3.051  1.1903 -0.6071  0.0135
   78SER     OG  995   2.564   1.812   3.147 -0.1862  0.3886  0.3106
   78SER     HG  996   2.547   1.755   3.072 -1.7221 -0.5950  1.3306
   78SER      C  997   2.727   1.920   3.396  0.0051 -0.6263  0.0234
   78SER      O  998   2.829   1.866   3.438 -0.0012 -0.1472  0.6777
   79ASN      N  999   2.621   1.950   3.472  0.1927 -0.1701  0.1061
   79ASN      H 1000   2.540   1.987   3.424  0.0008  0.1284  0.6524
   79ASN     CA 1001   2.612   1.948   3.617  0.0535 -0.3180  0.0955
   79ASN     HA 1002   2.521   2.000   3.644  0.5464  0.5307  0.1523
   79ASN     CB 1003   2.605   1.806   3.671 -0.0229 -0.3205  0.0802
   79ASN    HB1 1004   2.588   1.812   3.779 -1.7999 -2.9650  0.0417
   79ASN    HB2 1005   2.702   1.760   3.648 -0.2267 -1.1027  0.7180
   79ASN     CG 1006   2.484   1.726   3.624 -0.1766 -0.2290  0.3190
   79ASN    OD1 1007   2.371   1.766   3.649 -0.1623  0.2732 -0.3917
   79ASN    ND2 1008   2.507   1.621   3.545 -0.1412  0.3681 -0.4732
   79ASN   HD21 1009   2.603   1.594   3.527  0.1021  1.4950 -0.9833
   79ASN   HD22 1010   2.426   1.582   3.499 -0.9721  1.2810  0.1738
   79ASN      C 1011   2.716   2.025   3.697  0.3255 -0.1991 -0.3652
   79ASN      O 1012   2.735   2.009   3.818 -0.2540  0.1401 -0.2282
   80ASP      N 1013   2.795   2.113   3.635  0.1393  0.1037 -0.1772
   80ASP      H 1014   2.779   2.132   3.537  2.1206  0.7037 -0.4314
   80ASP     CA 1015   2.875   2.212   3.703 -0.0049  0.0816  0.0233
   80ASP     HA 1016   2.893   2.182   3.806  0.1711  0.1642  0.0176
   80ASP     CB 1017   3.010   2.229   3.634  0.3392 -0.5652  0.5315
   80ASP    HB1 1018   2.986   2.282   3.542 -0.6949 -1.2236  0.4000
   80ASP    HB2 1019   3.048   2.131   3.605  1.1477  0.2212 -1.2061
   80ASP     CG 1020   3.102   2.311   3.723 -0.2148  0.0156  0.5722
   80ASP    OD1 1021   3.161   2.247   3.812  0.5868 -0.3071 -0.1736
   80ASP    OD2 1022   3.107   2.436   3.718 -0.3433 -0.0029 -0.0759
   80ASP      C 1023   2.792   2.337   3.730 -0.5716 -0.4370  0.7114
   80ASP      O 1024   2.703   2.375   3.654 -0.1705 -0.0851  0.4132
   81LEU      N 1025   2.827   2.422   3.827 -0.0796  0.1589  0.0200
   81LEU      H 1026   2.903   2.390   3.885 -0.4968  0.6583  0.8535
   81LEU     CA 1027   2.790   2.560   3.847  0.4791  0.3373 -0.1768
   81LEU     HA 1028   2.684   2.550   3.870  0.8918 -1.3563  1.0965
   81LEU     CB 1029   2.871   2.607   3.967  0.3261  0.1469  0.0007
   81LEU    HB1 1030   2.975   2.592   3.937  0.3271  0.4684 -0.1612
   81LEU    HB2 1031   2.842   2.538   4.046 -0.0623 -2.2155 -2.0848
   81LEU     CG 1032   2.849   2.754   4.001 -0.3180  0.0738 -0.0900
   81LEU     HG 1033   2.903   2.806   3.921 -0.6726 -0.0226 -0.3939
   81LEU    CD1 1034   2.711   2.818   4.004 -0.6773 -0.6867 -0.1821
   81LEU   HD11 1035   2.664   2.790   4.098 -1.8978  2.9882  0.4859
   81LEU   HD12 1036   2.730   2.925   3.992 -0.9748 -0.6618 -0.4422
   81LEU   HD13 1037   2.652   2.790   3.917 -0.9513  0.2558 -0.3174
   81LEU    CD2 1038   2.919   2.801   4.129 -0.9361  0.4928  0.0968
   81LEU   HD21 1039   3.024   2.774   4.116 -1.4234 -1.3785 -0.2448
   81LEU   HD22 1040   2.912   2.909   4.145  1.2919  0.6791  0.1047
   81LEU   HD23 1041   2.882   2.746   4.215 -0.0756 -0.2121  0.0365
   81LEU      C 1042   2.809   2.646   3.723  0.0213  0.7990  0.0707
   81LEU      O 1043   2.718   2.722   3.689  0.0097  0.4787 -0.6241
   82LEU      N 1044   2.915   2.622   3.646 -0.1856  0.1559 -0.0130
   82LEU      H 1045   2.981   2.551   3.674 -0.4253  1.2291  3.8377
   82LEU     CA 1046   2.943   2.682   3.517  0.2708 -0.3784 -0.1701
   82LEU     HA 1047   2.916   2.788   3.525  0.4207 -0.3823  0.4938
   82LEU     CB 1048   3.089   2.663   3.479  0.2842 -0.7496  0.0662
   82LEU    HB1 1049   3.109   2.558   3.456  2.5748 -1.1553  3.1766
   82LEU    HB2 1050   3.146   2.692   3.567  0.2019  0.5696 -0.2913
   82LEU     CG 1051   3.145   2.750   3.367  0.1896 -0.0577  0.5526
   82LEU     HG 1052   3.115   2.715   3.268 -1.6916  2.1068  0.2793
   82LEU    CD1 1053   3.117   2.900   3.377 -0.0970 -0.1075  0.5006
   82LEU   HD11 1054   3.166   2.951   3.294 -1.0320 -0.0058  0.0035
   82LEU   HD12 1055   3.011   2.917   3.360  0.1408 -0.4843 -1.5943
   82LEU   HD13 1056   3.151   2.945   3.471 -2.4922  1.2770  0.7723
   82LEU    CD2 1057   3.297   2.744   3.377  0.2511 -0.7009 -0.5652
   82LEU   HD21 1058   3.338   2.813   3.303 -2.1350  1.2579 -0.1597
   82LEU   HD22 1059   3.330   2.783   3.474 -1.8508  2.1642 -0.8881
   82LEU   HD23 1060   3.335   2.643   3.359 -0.3746 -1.0605  0.0871
   82LEU      C 1061   2.842   2.632   3.415 -0.3388 -0.0481  0.2656
   82LEU      O 1062   2.799   2.709   3.330  0.0368 -0.0744  0.0493
   83GLY      N 1063   2.787   2.510   3.415  0.1222 -0.2598 -0.3636
   83GLY      H 1064   2.831   2.453   3.486  0.6094  0.7709  0.1985
   83GLY     CA 1065   2.685   2.460   3.325 -0.4692 -0.0651  0.1924
   83GLY    HA1 1066   2.669   2.353   3.331  0.5116 -0.3201 -1.2371
   83GLY    HA2 1067   2.719   2.474   3.223 -1.4393  0.8720 -0.0125
   83GLY      C 1068   2.553   2.532   3.348 -0.1492  0.6150 -0.0815
   83GLY      O 1069   2.482   2.552   3.250 -0.5758 -0.4576  0.0042
   84ASP      N 1070   2.525   2.560   3.476 -0.2833  0.0981  0.0042
   84ASP      H 1071   2.601   2.539   3.539 -0.4728 -0.2963  0.1019
   84ASP     CA 1072   2.403   2.628   3.516 -0.5396 -0.3539 -0.0014
   84ASP     HA 1073   2.313   2.586   3.472 -1.1875 -1.1925  2.0158
   84ASP     CB 1074   2.388   2.619   3.667 -0.9445 -0.3277 -0.0408
   84ASP    HB1 1075   2.305   2.682   3.701  0.0452 -0.3726  2.7159
   84ASP    HB2 1076   2.467   2.668   3.725 -0.9815 -1.1029  0.6752
   84ASP     CG 1077   2.362   2.479   3.720  0.2747 -0.5102  0.0863
   84ASP    OD1 1078   2.325   2.385   3.647 -0.0012  0.0019 -0.4372
   84ASP    OD2 1079   2.358   2.469   3.844 -0.2345  0.1352  0.1249
   84ASP      C 1080   2.397   2.774   3.471 -0.1162 -0.4017 -0.2238
   84ASP      O 1081   2.296   2.827   3.426  0.0126  0.1820  0.1583
   85LEU      N 1082   2.511   2.841   3.492 -0.2869 -0.2926  0.3740
   85LEU      H 1083   2.594   2.798   3.530 -0.3470 -0.7887 -0.0412
   85LEU     CA 1084   2.523   2.981   3.457 -0.1288 -0.3974  0.0117
   85LEU     HA 1085   2.443   3.049   3.486 -0.3689  0.1305 -1.7809
   85LEU     CB 1086   2.646   3.039   3.526 -0.2903 -0.1030  0.0495
   85LEU    HB1 1087   2.669   3.135   3.478 -1.1408 -0.5856 -1.3977
   85LEU    HB2 1088   2.732   2.979   3.499  0.8437  1.1179  0.8276
   85LEU     CG 1089   2.661   3.041   3.677 -0.1711  0.0382  0.0359
   85LEU     HG 1090   2.618   2.947   3.712 -1.3833  0.9391  1.0447
   85LEU    CD1 1091   2.802   3.062   3.732 -0.3581  0.3349  0.4052
   85LEU   HD11 1092   2.796   3.107   3.831 -1.1289  0.9544  0.0848
   85LEU   HD12 1093   2.851   2.966   3.745 -0.1867  0.4034  0.2648
   85LEU   HD13 1094   2.860   3.129   3.668  0.2160 -1.5121 -1.0846
   85LEU    CD2 1095   2.566   3.150   3.727 -0.4256 -0.0216 -0.3128
   85LEU   HD21 1096   2.460   3.133   3.710 -1.0699  1.1838  2.0902
   85LEU   HD22 1097   2.578   3.163   3.835  2.3033  0.7512 -0.6178
   85LEU   HD23 1098   2.615   3.236   3.682  0.7060 -1.2544 -1.5187
   85LEU      C 1099   2.523   2.990   3.305 -0.0210 -0.3847  0.0136
   85LEU      O 1100   2.447   3.073   3.255  0.0937  0.0059  0.4906
   86PHE      N 1101   2.598   2.908   3.231  0.8761 -0.0864  0.5771
   86PHE      H 1102   2.641   2.832   3.282  0.1039 -0.9661 -0.0539
   86PHE     CA 1103   2.598   2.917   3.086 -0.0117 -0.0139  0.5736
   86PHE     HA 1104   2.591   3.023   3.064  0.6346 -0.0881 -0.0381
   86PHE     CB 1105   2.734   2.866   3.038  0.0899  0.2113  0.6216
   86PHE    HB1 1106   2.711   2.832   2.938 -0.4067  4.0590 -0.7385
   86PHE    HB2 1107   2.761   2.781   3.101 -0.6731 -0.0107  0.6570
   86PHE     CG 1108   2.842   2.969   3.021  0.1103  0.0790 -0.0663
   86PHE    CD1 1109   2.879   3.059   3.122  0.0898 -0.0437  0.0494
   86PHE    HD1 1110   2.823   3.063   3.214  0.0653 -0.2931  0.0453
   86PHE    CE1 1111   2.980   3.153   3.099  0.5115 -0.3782  0.4937
   86PHE    HE1 1112   3.001   3.233   3.168 -2.3028 -0.8306  2.0112
   86PHE     CZ 1113   3.053   3.144   2.980 -0.2205  0.0190  0.0080
   86PHE     HZ 1114   3.130   3.217   2.961  0.6279 -0.6752  0.7265
   86PHE    CE2 1115   3.021   3.047   2.884  0.0141 -0.0336 -0.0184
   86PHE    HE2 1116   3.083   3.045   2.795 -0.5776 -2.7451 -0.4631
   86PHE    CD2 1117   2.924   2.950   2.909  0.0882 -0.1144 -0.0482
   86PHE    HD2 1118   2.909   2.870   2.837 -1.4567  1.1562 -1.2069
   86PHE      C 1119   2.478   2.862   3.012  0.3386  0.2295 -0.1812
   86PHE      O 1120   2.449   2.911   2.902 -0.2059  0.1050 -0.0984
   87GLY      N 1121   2.408   2.763   3.067  0.5916 -0.1742 -0.5807
   87GLY      H 1122   2.439   2.732   3.158 -0.5264  0.6844  0.1157
   87GLY     CA 1123   2.293   2.699   3.007  0.4144 -0.2315 -0.1867
   87GLY    HA1 1124   2.240   2.788   2.971  1.5833  0.7602  0.4558
   87GLY    HA2 1125   2.237   2.653   3.088  1.0161 -0.1760  0.2632
   87GLY      C 1126   2.321   2.600   2.894 -0.3304  0.2199 -0.7790
   87GLY      O 1127   2.227   2.543   2.839 -0.4640  0.0680 -0.3965
   88VAL      N 1128   2.449   2.573   2.869 -0.0994  0.7903 -0.2620
   88VAL      H 1129   2.522   2.629   2.909  0.0690 -0.2632  0.9884
   88VAL     CA 1130   2.489   2.484   2.762 -0.1988  0.4760 -0.0399
   88VAL     HA 1131   2.402   2.431   2.724  0.1087 -0.9817  1.1819
   88VAL     CB 1132   2.560   2.551   2.645 -0.0828  0.0550 -0.2111
   88VAL     HB 1133   2.602   2.478   2.574  1.8471 -0.7086  1.6078
   88VAL    CG1 1134   2.459   2.639   2.573 -0.7698 -0.2263  0.4035
   88VAL   HG11 1135   2.374   2.574   2.551 -0.2559 -1.1434  1.0567
   88VAL   HG12 1136   2.430   2.727   2.631 -1.0293  0.4659 -0.7521
   88VAL   HG13 1137   2.497   2.669   2.476  0.4431  1.1472  1.2640
   88VAL    CG2 1138   2.672   2.647   2.684 -0.1664  0.0140  0.1291
   88VAL   HG21 1139   2.756   2.617   2.747 -0.0927 -0.3189 -0.1262
   88VAL   HG22 1140   2.734   2.676   2.599  0.1759 -0.8560  0.0692
   88VAL   HG23 1141   2.625   2.735   2.728  1.1888  0.5753  0.4937
   88VAL      C 1142   2.589   2.385   2.822 -0.1358  0.4775 -0.1414
   88VAL      O 1143   2.673   2.430   2.900  0.4570  0.1932 -0.6086
   89PRO      N 1144   2.592   2.258   2.784  0.1118  0.3737  0.2186
   89PRO     CD 1145   2.507   2.202   2.681  0.1813  0.1069  0.3029
   89PRO    HD1 1146   2.525   2.255   2.587 -0.9036  1.5888  0.8860
   89PRO    HD2 1147   2.404   2.215   2.716 -0.8232  0.4938 -2.4680
   89PRO     CG 1148   2.539   2.053   2.673  0.0426  0.0907  0.0227
   89PRO    HG1 1149   2.603   2.043   2.585  0.5058 -1.0312  0.4776
   89PRO    HG2 1150   2.453   1.988   2.657 -0.6765  1.5749 -2.9402
   89PRO     CB 1151   2.609   2.021   2.804 -0.1731  0.3577  0.2067
   89PRO    HB1 1152   2.692   1.951   2.790 -0.6817 -0.0136 -1.0540
   89PRO    HB2 1153   2.538   1.978   2.875 -0.5241  0.2150 -0.2283
   89PRO     CA 1154   2.670   2.154   2.847  0.2106  0.2722 -0.0676
   89PRO     HA 1155   2.658   2.169   2.954 -1.9952 -1.0769 -0.0708
   89PRO      C 1156   2.815   2.169   2.804  0.3225  0.3780  0.3343
   89PRO      O 1157   2.901   2.111   2.869  0.5920  0.8902  0.4429
   90SER      N 1158   2.854   2.237   2.696 -0.1256  0.1924  0.0514
   90SER      H 1159   2.793   2.308   2.657  0.4880  1.7311  1.7493
   90SER     CA 1160   2.986   2.240   2.635  0.1463  0.4467  0.6376
   90SER     HA 1161   3.058   2.249   2.716 -1.4193  1.0191  2.0122
   90SER     CB 1162   3.017   2.119   2.546  0.2689  0.4440  0.6835
   90SER    HB1 1163   2.993   2.027   2.599 -0.3682  0.4758  0.4593
   90SER    HB2 1164   3.120   2.118   2.512 -0.8750 -0.4902 -3.2447
   90SER     OG 1165   2.945   2.131   2.425  0.5669  0.4550  0.5070
   90SER     HG 1166   2.986   2.084   2.352 -2.2546  0.4774 -1.2211
   90SER      C 1167   3.003   2.365   2.550 -0.1123  0.3174  0.3915
   90SER      O 1168   2.911   2.425   2.496  0.1947  0.3195 -0.1397
   91PHE      N 1169   3.128   2.409   2.533 -0.1810  0.4759  0.3003
   91PHE      H 1170   3.203   2.351   2.567  0.5771 -0.0206 -2.0167
   91PHE     CA 1171   3.171   2.515   2.444  0.1177  0.1912  0.1044
   91PHE     HA 1172   3.113   2.496   2.354  0.9044 -1.6910 -0.0433
   91PHE     CB 1173   3.142   2.655   2.498 -0.0477  0.0842  0.2931
   91PHE    HB1 1174   3.037   2.679   2.513 -0.1740  0.4137 -1.0224
   91PHE    HB2 1175   3.177   2.732   2.429  2.9213 -0.2507  1.2711
   91PHE     CG 1176   3.207   2.688   2.630 -0.2197  0.0506  0.3867
   91PHE    CD1 1177   3.337   2.740   2.637 -0.0540 -0.2961 -0.1121
   91PHE    HD1 1178   3.402   2.756   2.551  1.6125 -0.8314  1.0007
   91PHE    CE1 1179   3.396   2.778   2.758 -0.1128  0.2719 -0.2590
   91PHE    HE1 1180   3.494   2.821   2.771  0.2164 -0.4736 -0.2285
   91PHE     CZ 1181   3.319   2.750   2.871  0.4135  0.6775  0.2084
   91PHE     HZ 1182   3.361   2.785   2.964  0.1512  0.4764  0.4058
   91PHE    CE2 1183   3.194   2.687   2.872  0.7230  0.0479 -0.3409
   91PHE    HE2 1184   3.138   2.677   2.964  0.0705 -0.5304 -0.7878
   91PHE    CD2 1185   3.137   2.656   2.747 -0.1161 -0.7728  0.2278
   91PHE    HD2 1186   3.037   2.615   2.745 -0.3375 -0.6330  3.4342
   91PHE      C 1187   3.319   2.502   2.410  0.0284  0.0569 -0.2382
   91PHE      O 1188   3.402   2.452   2.486 -0.5455 -0.8224 -0.1812
   92SER      N 1189   3.355   2.560   2.295  0.1425 -0.1530 -0.3083
   92SER      H 1190   3.288   2.617   2.247  0.6099  0.5850 -0.1000
   92SER     CA 1191   3.493   2.584   2.257  0.0349  0.2388 -0.4500
   92SER     HA 1192   3.559   2.506   2.295 -0.8081  0.0332  0.6404
   92SER     CB 1193   3.508   2.586   2.105 -0.3392  0.3509 -0.4872
   92SER    HB1 1194   3.444   2.660   2.057 -2.1041 -0.4063  0.5878
   92SER    HB2 1195   3.484   2.489   2.063  1.3295 -0.2143 -0.2060
   92SER     OG 1196   3.640   2.611   2.063 -0.2361  0.2114 -0.2455
   92SER     HG 1197   3.661   2.576   1.976 -0.7655 -1.0125  0.0853
   92SER      C 1198   3.534   2.726   2.295  0.3602  0.0446 -0.0642
   92SER      O 1199   3.461   2.820   2.265  0.4109 -0.1317 -0.7612
   93VAL      N 1200   3.656   2.744   2.346  0.3446 -0.3166  0.1044
   93VAL      H 1201   3.715   2.662   2.358  2.7712  0.4667 -4.2346
   93VAL     CA 1202   3.718   2.872   2.374  0.0621 -0.2321  0.3467
   93VAL     HA 1203   3.649   2.925   2.439 -0.0730  1.0223 -0.7876
   93VAL     CB 1204   3.847   2.858   2.454  0.4704 -0.1943 -0.3001
   93VAL     HB 1205   3.870   2.964   2.471  0.3347 -0.3717  1.1666
   93VAL    CG1 1206   3.834   2.791   2.590 -0.3060  0.2617 -0.1451
   93VAL   HG11 1207   3.925   2.806   2.649 -0.6523  1.5015  0.0974
   93VAL   HG12 1208   3.751   2.838   2.643  0.2692 -1.0842  2.0920
   93VAL   HG13 1209   3.811   2.685   2.582 -1.4162  0.4817 -0.0944
   93VAL    CG2 1210   3.960   2.806   2.365  0.5106 -0.6804  0.0334
   93VAL   HG21 1211   3.939   2.706   2.328  0.0978 -0.2048 -1.0587
   93VAL   HG22 1212   3.970   2.871   2.278  0.5271  1.4605  1.5512
   93VAL   HG23 1213   4.051   2.823   2.422 -0.3264  1.6311  0.7930
   93VAL      C 1214   3.734   2.966   2.256 -0.0272 -0.3572  0.2331
   93VAL      O 1215   3.758   3.084   2.282  0.4163 -0.2117 -0.7780
   94LYS      N 1216   3.706   2.918   2.135  0.0987 -0.5813  0.2921
   94LYS      H 1217   3.696   2.818   2.132  0.2934 -0.5854 -1.4346
   94LYS     CA 1218   3.708   2.997   2.013 -0.6086 -0.7731  0.1493
   94LYS     HA 1219   3.778   3.080   2.022 -0.8561 -0.0932 -3.1723
   94LYS     CB 1220   3.749   2.903   1.900 -0.1043 -0.5602  0.1504
   94LYS    HB1 1221   3.732   2.948   1.802  0.1562 -1.4116 -0.2958
   94LYS    HB2 1222   3.697   2.808   1.910  0.2637 -0.8660 -0.6885
   94LYS     CG 1223   3.896   2.868   1.915 -0.1291 -0.4302  0.7056
   94LYS    HG1 1224   3.923   2.874   2.021 -1.0280 -4.1383  1.2741
   94LYS    HG2 1225   3.954   2.946   1.865 -2.6591  0.7558 -0.5534
   94LYS     CD 1226   3.939   2.735   1.854  0.6327  0.0399  0.1932
   94LYS    HD1 1227   3.913   2.728   1.749  0.2506  0.5425  0.2520
   94LYS    HD2 1228   3.902   2.655   1.918 -0.1210 -0.1688 -0.4841
   94LYS     CE 1229   4.091   2.729   1.856  0.6348 -0.1140 -0.3904
   94LYS    HE1 1230   4.129   2.765   1.952  1.4829  0.9251 -1.0944
   94LYS    HE2 1231   4.137   2.798   1.785 -1.5091  1.3108 -0.4694
   94LYS     NZ 1232   4.131   2.588   1.838  0.4324 -0.1676 -0.4135
   94LYS    HZ1 1233   4.105   2.546   1.750 -0.2668 -0.9050  0.1277
   94LYS    HZ2 1234   4.230   2.568   1.839  0.5582  0.1312 -2.2417
   94LYS    HZ3 1235   4.089   2.528   1.908 -0.1053 -0.1260 -0.6913
   94LYS      C 1236   3.577   3.066   1.982 -0.3187 -0.0368  0.5327
   94LYS      O 1237   3.573   3.146   1.889  0.0252 -0.2199  0.3582
   95GLU      N 1238   3.469   3.041   2.056 -0.5867  0.1617  0.2132
   95GLU      H 1239   3.495   2.980   2.133  3.3060 -1.3739 -2.0517
   95GLU     CA 1240   3.334   3.092   2.043 -0.3985  0.4496 -0.6766
   95GLU     HA 1241   3.309   3.118   1.940 -1.8994  1.9986  0.0199
   95GLU     CB 1242   3.236   2.984   2.089 -0.0066  0.3626 -0.0288
   95GLU    HB1 1243   3.138   3.027   2.109 -0.3831 -0.5928  0.2399
   95GLU    HB2 1244   3.255   2.930   2.182 -1.9592 -1.2536 -0.4948
   95GLU     CG 1245   3.225   2.882   1.976 -0.0249  0.7834 -0.4090
   95GLU    HG1 1246   3.318   2.840   1.940  1.1861  2.9232  0.0855
   95GLU    HG2 1247   3.179   2.931   1.890 -0.8723  0.5321 -0.1102
   95GLU     CD 1248   3.138   2.767   2.025  0.9614  0.1138 -0.2021
   95GLU    OE1 1249   3.191   2.665   2.073  0.1504 -0.3673 -0.3024
   95GLU    OE2 1250   3.015   2.772   2.002  0.8006 -0.4334  0.4876
   95GLU      C 1251   3.323   3.220   2.125  0.8615 -0.0153  0.2492
   95GLU      O 1252   3.271   3.223   2.236  1.0615 -0.1843  0.3480
   96HIS      N 1253   3.379   3.331   2.077  0.1012  0.1181 -0.3373
   96HIS      H 1254   3.430   3.334   1.990 -2.0894  1.6626 -1.7070
   96HIS     CA 1255   3.392   3.448   2.162  0.1159 -0.0559 -0.0995
   96HIS     HA 1256   3.428   3.422   2.261 -0.1050  2.6365  0.7571
   96HIS     CB 1257   3.501   3.542   2.113 -0.1329  0.4216  0.2550
   96HIS    HB1 1258   3.500   3.638   2.165  1.9644  2.3157 -2.8272
   96HIS    HB2 1259   3.475   3.569   2.010  1.1118 -3.6323 -1.3267
   96HIS     CG 1260   3.645   3.500   2.123 -0.1192  0.3895 -0.0444
   96HIS    ND1 1261   3.754   3.586   2.106  0.2557 -0.1092 -0.1968
   96HIS    CE1 1262   3.861   3.509   2.127  0.0240 -0.4205 -0.1462
   96HIS    HE1 1263   3.960   3.553   2.124 -0.7563  1.9096  2.5641
   96HIS    NE2 1264   3.826   3.383   2.156 -0.2383 -0.2071  0.5065
   96HIS    HE2 1265   3.889   3.308   2.183  2.5062  2.4066  1.9535
   96HIS    CD2 1266   3.689   3.373   2.152 -0.2544  0.2582 -0.4111
   96HIS    HD2 1267   3.633   3.281   2.161  0.3408 -0.2007 -1.2327
   96HIS      C 1268   3.264   3.527   2.188  0.0229 -0.2101 -0.0870
   96HIS      O 1269   3.249   3.586   2.294  0.4336 -0.3633  0.0594
   97ARG      N 1270   3.171   3.527   2.092  0.3644  0.3485 -0.4179
   97ARG      H 1271   3.196   3.478   2.007  0.4917  2.0599 -1.4277
   97ARG     CA 1272   3.039   3.584   2.109  0.0795 -0.4363  0.0228
   97ARG     HA 1273   3.048   3.690   2.132  2.9741 -0.1302 -1.9801
   97ARG     CB 1274   2.968   3.602   1.976  0.0918  0.1644  0.0914
   97ARG    HB1 1275   2.954   3.506   1.925  0.4349  0.9801 -1.6318
   97ARG    HB2 1276   3.028   3.657   1.904  0.9321 -2.5256 -1.4399
   97ARG     CG 1277   2.831   3.668   1.983  0.1608  0.2854  0.2813
   97ARG    HG1 1278   2.852   3.766   2.027  1.3148  0.0002  0.3898
   97ARG    HG2 1279   2.757   3.608   2.037  0.7364 -0.8510 -0.1743
   97ARG     CD 1280   2.762   3.683   1.848  0.3995  0.5654  0.1916
   97ARG    HD1 1281   2.738   3.586   1.805  3.7731 -0.4106  0.2011
   97ARG    HD2 1282   2.821   3.739   1.774 -0.4323 -0.0246 -0.9401
   97ARG     NE 1283   2.642   3.766   1.858  0.0589  0.0523  0.3504
   97ARG     HE 1284   2.551   3.726   1.838  0.4126 -1.3857  1.4165
   97ARG     CZ 1285   2.637   3.899   1.863 -0.0035  0.0717 -0.1115
   97ARG    NH1 1286   2.744   3.975   1.892  0.3696 -0.1062 -1.0100
   97ARG   HH11 1287   2.840   3.943   1.887  0.3217 -0.6264  0.7376
   97ARG   HH12 1288   2.725   4.073   1.901  0.5122 -0.2601  2.4423
   97ARG    NH2 1289   2.521   3.956   1.830 -0.1909 -0.2235  0.0323
   97ARG   HH21 1290   2.444   3.896   1.803  0.3575  0.2258 -2.8352
   97ARG   HH22 1291   2.514   4.054   1.805  1.0734 -0.1822 -0.2273
   97ARG      C 1292   2.961   3.509   2.216 -0.5814 -0.2549 -0.3295
   97ARG      O 1293   2.889   3.578   2.289  0.2190 -0.4370  0.6539
   98LYS      N 1294   2.960   3.376   2.218  0.1093 -0.2555  0.8281
   98LYS      H 1295   3.020   3.336   2.147 -0.6616  0.5731 -0.3268
   98LYS     CA 1296   2.902   3.289   2.319 -0.3438 -0.1465  0.6639
   98LYS     HA 1297   2.796   3.313   2.322  0.0223  1.5438  1.1358
   98LYS     CB 1298   2.927   3.146   2.271  0.1192  0.2418 -0.2910
   98LYS    HB1 1299   3.035   3.135   2.264  0.2168  1.7196 -1.6522
   98LYS    HB2 1300   2.888   3.152   2.170  2.1165  3.3226 -1.0322
   98LYS     CG 1301   2.860   3.040   2.358 -0.5937  0.6682 -0.3155
   98LYS    HG1 1302   2.764   3.086   2.382  0.4785  1.7371  2.3274
   98LYS    HG2 1303   2.917   3.029   2.450  2.8906  1.7161 -2.1645
   98LYS     CD 1304   2.844   2.900   2.301 -0.0771  0.4906 -0.0282
   98LYS    HD1 1305   2.798   2.833   2.374  1.5382 -1.8892 -1.0787
   98LYS    HD2 1306   2.938   2.850   2.278 -0.4719  0.0693 -0.7591
   98LYS     CE 1307   2.749   2.894   2.182 -0.1519  0.1988  0.0429
   98LYS    HE1 1308   2.776   2.971   2.109  0.0852 -0.3330 -0.4442
   98LYS    HE2 1309   2.645   2.901   2.213  0.2615 -0.1606  1.5886
   98LYS     NZ 1310   2.763   2.767   2.109  0.3923  0.2883 -0.0134
   98LYS    HZ1 1311   2.712   2.769   2.022  1.8017  1.7420 -0.8644
   98LYS    HZ2 1312   2.860   2.761   2.081  1.0919  1.5122  1.9397
   98LYS    HZ3 1313   2.734   2.683   2.157  0.1621  0.3389 -0.0637
   98LYS      C 1314   2.960   3.320   2.456  0.3341  0.3047  0.2840
   98LYS      O 1315   2.886   3.342   2.552  0.0807  0.6029  0.0206
   99ILE      N 1316   3.092   3.313   2.473  0.3939  0.0954 -0.2497
   99ILE      H 1317   3.155   3.277   2.403  1.5080  0.4775  0.5204
   99ILE     CA 1318   3.157   3.341   2.599 -0.1366 -0.4832  0.1563
   99ILE     HA 1319   3.128   3.271   2.678 -3.0506  0.6576  0.2162
   99ILE     CB 1320   3.310   3.334   2.597 -0.1102  0.1981 -0.2728
   99ILE     HB 1321   3.345   3.371   2.501 -0.0100  0.7569 -0.0233
   99ILE    CG2 1322   3.389   3.406   2.706  0.4502 -0.3549 -0.3091
   99ILE   HG21 1323   3.370   3.513   2.699 -0.3393 -0.4562  0.1552
   99ILE   HG22 1324   3.377   3.372   2.808  0.6172  0.6219  0.0498
   99ILE   HG23 1325   3.492   3.396   2.671  0.2688 -0.8125 -0.7385
   99ILE    CG1 1326   3.349   3.188   2.614  0.3377  0.3181 -0.2469
   99ILE   HG11 1327   3.268   3.125   2.575  0.0414  1.5210 -1.6705
   99ILE   HG12 1328   3.373   3.156   2.715  1.7565  4.4824  0.9196
   99ILE     CD 1329   3.474   3.150   2.536  0.4443  0.3955 -0.1128
   99ILE    HD1 1330   3.557   3.215   2.565 -0.4066  0.3353  2.7005
   99ILE    HD2 1331   3.503   3.046   2.550  2.2339  0.6618 -1.4092
   99ILE    HD3 1332   3.462   3.163   2.428  0.0514 -0.9094 -0.2404
   99ILE      C 1333   3.102   3.470   2.657 -0.2100 -0.3640 -0.1782
   99ILE      O 1334   3.032   3.469   2.758 -0.2262 -0.2427 -0.1875
  100TYR      N 1335   3.127   3.583   2.591 -0.3835 -0.2774 -0.0964
  100TYR      H 1336   3.183   3.581   2.507  1.4679 -2.1144  1.1064
  100TYR     CA 1337   3.076   3.713   2.632 -0.1057 -0.2374  0.1234
  100TYR     HA 1338   3.116   3.729   2.732  0.9274 -0.9444 -0.1584
  100TYR     CB 1339   3.131   3.815   2.532  0.3831 -0.2287  0.3980
  100TYR    HB1 1340   3.065   3.901   2.538  0.8550  0.0490  2.2844
  100TYR    HB2 1341   3.103   3.786   2.431 -0.2289  0.5250  0.3466
  100TYR     CG 1342   3.274   3.858   2.550  0.3872 -0.3122  0.5738
  100TYR    CD1 1343   3.385   3.799   2.486  0.1429 -0.1626  0.0077
  100TYR    HD1 1344   3.376   3.701   2.442 -2.4601  0.4491 -1.0087
  100TYR    CE1 1345   3.511   3.859   2.487  0.1234 -0.1206 -0.1292
  100TYR    HE1 1346   3.591   3.816   2.427  0.5721  0.4970  0.0128
  100TYR     CZ 1347   3.536   3.980   2.554  0.0702  0.4094 -1.0424
  100TYR     OH 1348   3.660   4.033   2.578 -0.1164  0.3582  0.1159
  100TYR     HH 1349   3.649   4.114   2.628 -2.0037  0.2760 -0.0655
  100TYR    CE2 1350   3.421   4.044   2.603  0.0220 -0.3391 -0.1514
  100TYR    HE2 1351   3.438   4.138   2.654  0.1949  0.0228 -0.8636
  100TYR    CD2 1352   3.293   3.987   2.601 -0.0141 -0.2966  0.6828
  100TYR    HD2 1353   3.211   4.045   2.641 -0.5235  0.1569 -0.9546
  100TYR      C 1354   2.926   3.725   2.653 -0.1212  0.0248 -0.1344
  100TYR      O 1355   2.885   3.782   2.753 -0.2318  0.0784 -0.2100
  101THR      N 1356   2.835   3.677   2.566  0.1810  0.3125 -0.6140
  101THR      H 1357   2.865   3.663   2.471 -0.0187  0.3128 -0.6755
  101THR     CA 1358   2.691   3.685   2.581  0.1727  0.0022 -0.5250
  101THR     HA 1359   2.663   3.787   2.607  2.1109  0.7261 -1.0304
  101THR     CB 1360   2.610   3.656   2.456 -0.2552 -0.4884 -0.1409
  101THR     HB 1361   2.507   3.646   2.490 -0.4431  2.6068  0.5105
  101THR    CG2 1362   2.619   3.770   2.354 -1.1468 -0.3197 -0.0343
  101THR   HG21 1363   2.563   3.854   2.395  0.3733 -0.5991  2.8471
  101THR   HG22 1364   2.724   3.797   2.354 -1.7737  2.4314 -0.3503
  101THR   HG23 1365   2.589   3.744   2.252  1.5235  0.0120 -0.9849
  101THR    OG1 1366   2.645   3.540   2.384  0.2097 -0.5123  0.1190
  101THR    HG1 1367   2.720   3.568   2.331 -0.8434 -0.4100 -1.3999
  101THR      C 1368   2.634   3.590   2.685  0.3338  0.3925 -0.0718
  101THR      O 1369   2.546   3.629   2.761 -0.1946 -0.1399 -0.3998
  102MET      N 1370   2.684   3.468   2.709 -0.2502  0.0972 -0.3311
  102MET      H 1371   2.767   3.444   2.656 -0.2099  1.9033 -1.1595
  102MET     CA 1372   2.659   3.394   2.831 -0.1341  0.2904 -0.1890
  102MET     HA 1373   2.550   3.399   2.841 -0.0333  3.8415  0.5842
  102MET     CB 1374   2.713   3.252   2.831 -0.8257  0.0230  0.3372
  102MET    HB1 1375   2.696   3.210   2.931 -1.9553  0.6516  0.4253
  102MET    HB2 1376   2.821   3.258   2.818 -0.7689 -1.6286 -0.2112
  102MET     CG 1377   2.650   3.161   2.726 -0.2782 -0.5131  0.4662
  102MET    HG1 1378   2.693   3.061   2.738 -1.7535 -1.0983  1.1056
  102MET    HG2 1379   2.700   3.184   2.632 -0.9248  1.5770  0.5956
  102MET     SD 1380   2.471   3.154   2.701 -0.1985 -0.3758 -0.1723
  102MET     CE 1381   2.433   3.261   2.561  0.0415 -0.3586 -0.2253
  102MET    HE1 1382   2.478   3.232   2.466  1.7638  0.8111  0.1962
  102MET    HE2 1383   2.326   3.268   2.542 -0.0073 -0.6257 -0.0603
  102MET    HE3 1384   2.458   3.366   2.577  1.9799 -0.3292 -2.7936
  102MET      C 1385   2.702   3.466   2.958  0.5589 -0.4705  0.0171
  102MET      O 1386   2.641   3.459   3.064  0.2527  0.4526 -0.0883
  103ILE      N 1387   2.822   3.525   2.957  0.0013  0.6811 -0.8349
  103ILE      H 1388   2.866   3.530   2.866 -0.3497 -1.0027 -1.1322
  103ILE     CA 1389   2.874   3.600   3.069  0.4190 -0.0832 -0.5140
  103ILE     HA 1390   2.867   3.556   3.168  0.4701  1.3192  0.1465
  103ILE     CB 1391   3.021   3.639   3.051  0.5654 -0.0787  0.6124
  103ILE     HB 1392   3.036   3.674   2.949  0.8069  0.0962  0.7064
  103ILE    CG2 1393   3.051   3.755   3.145  0.8737 -0.0116  0.4295
  103ILE   HG21 1394   3.154   3.784   3.123  0.8327  1.0749  1.5352
  103ILE   HG22 1395   3.001   3.848   3.120  2.4416  1.0223  0.9430
  103ILE   HG23 1396   3.040   3.723   3.249 -0.2529 -0.6300  0.1368
  103ILE    CG1 1397   3.112   3.519   3.074  0.2737 -0.4492 -0.1410
  103ILE   HG11 1398   3.066   3.440   3.014  1.3769  0.2870 -2.0339
  103ILE   HG12 1399   3.113   3.489   3.179  2.4634  1.0626  0.3390
  103ILE     CD 1400   3.256   3.541   3.028  0.1972  0.0569 -0.1425
  103ILE    HD1 1401   3.303   3.446   3.004 -1.9634 -0.7787 -1.3971
  103ILE    HD2 1402   3.262   3.590   2.931  1.6290  0.0003 -0.1058
  103ILE    HD3 1403   3.318   3.598   3.097  1.9582 -0.3922 -1.2916
  103ILE      C 1404   2.776   3.714   3.092  0.4342 -0.2086  0.2059
  103ILE      O 1405   2.731   3.733   3.205 -0.4811 -0.9270 -0.0319
  104TYR      N 1406   2.735   3.793   2.992  0.3611 -0.0237  0.3802
  104TYR      H 1407   2.790   3.793   2.908  0.7399  1.1902  0.6123
  104TYR     CA 1408   2.657   3.914   3.008 -0.0657 -0.1892 -0.3997
  104TYR     HA 1409   2.704   3.973   3.087 -1.8789  1.4498 -0.4613
  104TYR     CB 1410   2.652   3.983   2.872 -0.4503 -0.3201 -0.4532
  104TYR    HB1 1411   2.551   4.026   2.870 -0.0977  0.6773  1.1765
  104TYR    HB2 1412   2.665   3.906   2.796  1.3446  0.4597 -1.0031
  104TYR     CG 1413   2.752   4.090   2.836 -0.1823 -0.3430  0.2107
  104TYR    CD1 1414   2.818   4.092   2.712 -0.1118  0.2749  0.2536
  104TYR    HD1 1415   2.805   4.014   2.638  2.2620  0.8248 -0.8346
  104TYR    CE1 1416   2.907   4.194   2.676  0.0222 -0.1097 -0.5217
  104TYR    HE1 1417   2.951   4.192   2.578  1.1357 -0.1030 -0.0333
  104TYR     CZ 1418   2.943   4.295   2.767 -0.4835 -0.1007 -0.3273
  104TYR     OH 1419   3.012   4.406   2.728  0.1770 -0.3136  0.2268
  104TYR     HH 1420   3.011   4.478   2.792  0.6721 -0.7430  0.7301
  104TYR    CE2 1421   2.882   4.292   2.894  0.0905 -0.2117 -0.0530
  104TYR    HE2 1422   2.905   4.365   2.970  0.5122  0.1936 -0.5679
  104TYR    CD2 1423   2.786   4.194   2.923 -0.5462  0.3022 -0.4135
  104TYR    HD2 1424   2.736   4.199   3.018 -1.2898  0.5382 -0.8024
  104TYR      C 1425   2.520   3.896   3.072  0.1067  0.3657  0.1311
  104TYR      O 1426   2.467   3.989   3.132  0.1734  0.3910  0.1503
  105ARG      N 1427   2.452   3.783   3.052  0.1707  0.2730  0.4509
  105ARG      H 1428   2.493   3.719   2.986 -0.7043 -0.0377  0.1986
  105ARG     CA 1429   2.331   3.732   3.114  0.1290 -0.2801 -0.0708
  105ARG     HA 1430   2.251   3.805   3.106 -2.2402 -2.7756 -0.3578
  105ARG     CB 1431   2.288   3.603   3.046  0.0530 -0.1001 -0.3651
  105ARG    HB1 1432   2.200   3.574   3.104 -0.5861  1.5648 -0.4538
  105ARG    HB2 1433   2.350   3.514   3.038 -1.3914 -1.0299 -1.6970
  105ARG     CG 1434   2.239   3.643   2.907 -0.1069 -0.2204 -0.3441
  105ARG    HG1 1435   2.320   3.686   2.848  1.4311  0.9081  2.3822
  105ARG    HG2 1436   2.170   3.727   2.907  1.8779  1.4902 -0.7000
  105ARG     CD 1437   2.188   3.517   2.838  0.3488 -0.6571  0.1064
  105ARG    HD1 1438   2.111   3.477   2.904  1.3709  0.7660  2.2785
  105ARG    HD2 1439   2.264   3.439   2.838  0.0440 -1.1360 -3.6810
  105ARG     NE 1440   2.155   3.533   2.697 -0.0002 -0.1365  0.2430
  105ARG     HE 1441   2.191   3.610   2.641  0.6804 -0.6510 -0.0486
  105ARG     CZ 1442   2.090   3.448   2.617 -0.0507  0.2240 -0.1028
  105ARG    NH1 1443   2.045   3.330   2.662  0.4579  0.1160  0.1271
  105ARG   HH11 1444   2.065   3.303   2.757 -0.5993 -0.2447  0.2634
  105ARG   HH12 1445   2.005   3.257   2.605 -0.7519 -0.4691  1.6421
  105ARG    NH2 1446   2.063   3.484   2.490 -0.4980 -0.0007 -0.0719
  105ARG   HH21 1447   2.101   3.573   2.465  0.4703 -0.0190  1.1877
  105ARG   HH22 1448   2.005   3.423   2.433 -1.8832  1.7604 -0.6335
  105ARG      C 1449   2.348   3.712   3.264  0.3239  0.1915 -0.0250
  105ARG      O 1450   2.245   3.696   3.329 -0.0577  0.2867 -0.6000
  106ASN      N 1451   2.470   3.701   3.317  0.1765  0.4835  0.3821
  106ASN      H 1452   2.554   3.711   3.261  0.9372  0.7360  1.5333
  106ASN     CA 1453   2.489   3.668   3.456 -0.6800 -0.3331  0.3126
  106ASN     HA 1454   2.395   3.658   3.510 -0.7525 -0.7952  0.1007
  106ASN     CB 1455   2.562   3.534   3.464  0.2406  0.0953 -0.8241
  106ASN    HB1 1456   2.603   3.520   3.564  0.0980 -2.3816 -1.0589
  106ASN    HB2 1457   2.650   3.526   3.399  1.6976 -0.4978  1.1105
  106ASN     CG 1458   2.469   3.415   3.449  0.2478  0.0475 -0.4872
  106ASN    OD1 1459   2.423   3.359   3.549  0.5606  0.1653 -0.2766
  106ASN    ND2 1460   2.436   3.376   3.325 -0.5502  0.0615 -0.2870
  106ASN   HD21 1461   2.473   3.423   3.244  1.4871  1.3550  1.2645
  106ASN   HD22 1462   2.368   3.306   3.302 -0.6063 -0.6151  1.7476
  106ASN      C 1463   2.558   3.778   3.536  0.3098 -0.4127 -0.4153
  106ASN      O 1464   2.606   3.750   3.646  0.1094 -0.4122 -0.3261
  107LEU      N 1465   2.551   3.900   3.482 -0.3154  0.0926  0.7718
  107LEU      H 1466   2.489   3.916   3.404  3.0687  1.6711 -1.8534
  107LEU     CA 1467   2.615   4.014   3.544  0.1306 -0.1400  0.7438
  107LEU     HA 1468   2.599   4.002   3.651  1.1664 -2.7332  0.6703
  107LEU     CB 1469   2.767   4.019   3.527  0.0602 -0.1334  0.0943
  107LEU    HB1 1470   2.818   3.932   3.567 -1.2644 -1.7018 -1.4554
  107LEU    HB2 1471   2.812   4.093   3.593 -2.7105  0.0458  1.9380
  107LEU     CG 1472   2.826   4.036   3.387 -0.2638  0.0555 -0.0194
  107LEU     HG 1473   2.784   3.962   3.319 -0.4177 -0.5141  0.6798
  107LEU    CD1 1474   2.820   4.179   3.333 -0.4800  0.1388  0.2187
  107LEU   HD11 1475   2.727   4.199   3.280  0.1714 -2.0609 -1.9402
  107LEU   HD12 1476   2.829   4.244   3.420  0.3546  0.4052 -0.0470
  107LEU   HD13 1477   2.896   4.204   3.258 -0.3523  0.4839  0.4628
  107LEU    CD2 1478   2.976   4.014   3.396 -0.3293 -0.3115  0.1857
  107LEU   HD21 1479   3.022   4.087   3.463  2.1856 -1.5130 -0.0949
  107LEU   HD22 1480   2.988   3.914   3.436 -0.2215  0.0159  1.0017
  107LEU   HD23 1481   3.022   4.024   3.298 -0.1540  0.2453  0.3178
  107LEU      C 1482   2.546   4.146   3.511  0.1791 -0.1936  0.4194
  107LEU      O 1483   2.508   4.175   3.398  0.1209  0.3779  0.5823
  108VAL      N 1484   2.548   4.247   3.599 -0.9566 -0.3639  0.6564
  108VAL      H 1485   2.596   4.232   3.686  1.4261  3.3162  0.1732
  108VAL     CA 1486   2.502   4.381   3.570  0.0338 -0.1095  0.2388
  108VAL     HA 1487   2.456   4.384   3.472 -0.5574  0.7915  0.5269
  108VAL     CB 1488   2.389   4.425   3.663 -0.0518  0.4627 -0.1333
  108VAL     HB 1489   2.370   4.524   3.620  1.5043 -0.4371 -3.1627
  108VAL    CG1 1490   2.268   4.337   3.636  0.5351 -0.3982  0.0205
  108VAL   HG11 1491   2.283   4.240   3.684  0.8721  0.1599  1.0857
  108VAL   HG12 1492   2.180   4.380   3.684 -0.3438 -1.5831 -0.4833
  108VAL   HG13 1493   2.254   4.330   3.528 -0.3212  0.2620  0.0781
  108VAL    CG2 1494   2.425   4.429   3.811  0.1270 -0.4129 -0.1530
  108VAL   HG21 1495   2.498   4.505   3.838  0.6839 -1.2448  0.7807
  108VAL   HG22 1496   2.331   4.429   3.866  1.1526 -3.0266  1.8201
  108VAL   HG23 1497   2.470   4.335   3.845 -1.7370 -1.0639  0.6756
  108VAL      C 1498   2.617   4.481   3.563  0.2622 -0.3936 -0.1288
  108VAL      O 1499   2.719   4.464   3.630 -0.3696 -0.0732  0.9441
  109VAL      N 1500   2.600   4.583   3.478  0.3908 -0.0488  0.2513
  109VAL      H 1501   2.523   4.589   3.414  1.5751  0.7331 -1.1651
  109VAL     CA 1502   2.706   4.681   3.460  0.1955  0.0838 -0.1761
  109VAL     HA 1503   2.799   4.636   3.494 -0.4299 -1.9548 -0.9923
  109VAL     CB 1504   2.713   4.715   3.311 -0.9540  0.1562 -0.2279
  109VAL     HB 1505   2.617   4.759   3.284 -1.4300  1.1412  2.6745
  109VAL    CG1 1506   2.830   4.808   3.279 -0.3317 -0.3544  0.5287
  109VAL   HG11 1507   2.833   4.848   3.178  1.1529  3.7377  1.9982
  109VAL   HG12 1508   2.831   4.899   3.338 -0.3754 -0.2086  0.3029
  109VAL   HG13 1509   2.925   4.763   3.309 -0.5560 -0.3270  1.3172
  109VAL    CG2 1510   2.734   4.588   3.228 -0.0948 -0.0696  0.3175
  109VAL   HG21 1511   2.755   4.628   3.129 -0.0731 -0.2013  0.2687
  109VAL   HG22 1512   2.816   4.525   3.261  1.1419 -0.0888 -2.4926
  109VAL   HG23 1513   2.644   4.527   3.227  0.2044 -0.5866  1.8397
  109VAL      C 1514   2.695   4.803   3.550  0.2706  0.2739 -0.4246
  109VAL      O 1515   2.584   4.839   3.589  0.1582 -0.5940  0.0726
  110VAL      N 1516   2.808   4.860   3.591  0.1189  0.2755 -0.0036
  110VAL      H 1517   2.894   4.814   3.564 -0.2392 -1.5365  1.7523
  110VAL     CA 1518   2.820   4.974   3.680  0.0311 -0.0523  0.4242
  110VAL     HA 1519   2.733   4.965   3.745 -0.9329 -0.7397 -0.9062
  110VAL     CB 1520   2.936   4.978   3.779  0.2674  0.2087  0.1371
  110VAL     HB 1521   3.031   4.985   3.726 -0.1313 -1.0435 -0.7736
  110VAL    CG1 1522   2.935   5.094   3.879  0.0578  0.5840 -0.3030
  110VAL   HG11 1523   2.980   5.188   3.847  2.6113 -0.4421  0.0508
  110VAL   HG12 1524   2.833   5.089   3.918 -0.9062  0.2440 -2.6660
  110VAL   HG13 1525   2.987   5.072   3.971 -1.2454  2.4251  0.9454
  110VAL    CG2 1526   2.941   4.854   3.869 -0.3811  0.0031 -0.1093
  110VAL   HG21 1527   2.854   4.856   3.935 -0.7262  1.5367 -0.5560
  110VAL   HG22 1528   2.922   4.764   3.811 -1.0598 -0.0288  0.1557
  110VAL   HG23 1529   3.033   4.848   3.927 -0.4639 -0.5463 -0.0376
  110VAL      C 1530   2.800   5.102   3.601 -0.2501 -0.1999  0.2565
  110VAL      O 1531   2.853   5.113   3.490  0.1257  0.1615  0.4734
  111ASN      N 1532   2.736   5.202   3.661  0.2297  0.1430  0.1998
  111ASN      H 1533   2.682   5.187   3.745 -1.7077  0.0856 -0.9922
  111ASN     CA 1534   2.704   5.325   3.592  0.1417 -0.1975 -0.3748
  111ASN     HA 1535   2.719   5.319   3.484  0.1213  0.5130 -0.4275
  111ASN     CB 1536   2.556   5.355   3.618  0.1694 -0.2558 -0.1526
  111ASN    HB1 1537   2.546   5.461   3.597  2.9927  0.3091  0.8129
  111ASN    HB2 1538   2.541   5.347   3.725 -2.0633 -0.9694 -0.4683
  111ASN     CG 1539   2.466   5.269   3.530  0.1682 -0.3222 -0.0860
  111ASN    OD1 1540   2.477   5.277   3.408  0.7268 -0.4976 -0.0509
  111ASN    ND2 1541   2.371   5.203   3.597 -0.1896  0.9827  0.7460
  111ASN   HD21 1542   2.358   5.203   3.697 -0.8388 -1.6844  0.7487
  111ASN   HD22 1543   2.305   5.154   3.539  2.4470 -3.5607  1.0770
  111ASN      C 1544   2.791   5.439   3.643  0.0187 -0.2335 -0.0862
  111ASN    OC1 1545   2.826   5.533   3.568  0.0928  0.3803  0.7114
  111ASN    OC2 1546   2.795   5.455   3.767 -0.1758 -0.1294 -0.0922
  112SOL     OW 1547   0.899   3.306   2.307 -0.1452 -0.1309  0.7710
  112SOL    HW1 1548   0.914   3.312   2.402  1.0332 -0.0491  0.5942
  112SOL    HW2 1549   0.971   3.253   2.275  0.3124  1.0866 -0.2819
  113SOL     OW 1550   3.069   6.431   4.878 -0.3488 -0.2038 -0.2073
  113SOL    HW1 1551   3.073   6.520   4.842  0.5729 -0.2432 -0.2379
  113SOL    HW2 1552   3.030   6.442   4.965  0.4168  0.3462  0.0846
  114SOL     OW 1553   1.313   1.028   4.236  0.0252  0.3043 -0.1789
  114SOL    HW1 1554   1.249   1.073   4.181  0.4167  0.3766 -0.5761
  114SOL    HW2 1555   1.309   1.075   4.319  1.6148  2.1762 -1.0804
  115SOL     OW 1556   1.108   2.097   1.122 -0.1613  0.3259 -0.4647
  115SOL    HW1 1557   1.020   2.064   1.140 -0.0982  0.1072 -0.5513
  115SOL    HW2 1558   1.166   2.030   1.158 -0.0357  0.0615 -1.1558
  116SOL     OW 1559   0.009   1.913   0.088 -0.4425  0.4486 -0.1547
  116SOL    HW1 1560   0.041   1.937   0.175 -1.2166  1.8418 -0.2378
  116SOL    HW2 1561   0.069   1.957   0.028  0.5448 -1.1069 -0.3763
  117SOL     OW 1562   1.046   6.564   5.662  0.0010  0.2330  0.3302
  117SOL    HW1 1563   1.138   6.543   5.644  0.0904  1.2264 -0.4962
  117SOL    HW2 1564   1.040   6.564   5.757  1.0709  0.9394  0.4201
  118SOL     OW 1565   2.202   4.127   2.696  0.5147 -0.2499  0.1290
  118SOL    HW1 1566   2.261   4.197   2.667 -0.3052 -0.0206 -1.0365
  118SOL    HW2 1567   2.190   4.143   2.790  0.1797  1.3075 -0.1562
  119SOL     OW 1568   0.933   2.728   6.266 -0.4291 -0.1758  0.5690
  119SOL    HW1 1569   0.973   2.679   6.194  1.2388  1.6594  0.1903
  119SOL    HW2 1570   0.861   2.776   6.225 -1.0599 -1.0160  0.6475
  120SOL     OW 1571   1.069   5.687   2.228  0.2169 -0.0684  0.0283
  120SOL    HW1 1572   1.154   5.729   2.214  0.3869 -0.3267  0.2775
  120SOL    HW2 1573   1.040   5.719   2.313  0.4134 -0.5592  0.2851
  121SOL     OW 1574   1.949   0.545   3.761 -0.3290 -0.8343  0.1021
  121SOL    HW1 1575   1.982   0.459   3.732  0.4188 -0.1620 -1.1126
  121SOL    HW2 1576   1.866   0.555   3.714  0.6635  0.0533 -1.5790
  122SOL     OW 1577   4.191   2.326   1.672  0.2589  0.0875 -0.4590
  122SOL    HW1 1578   4.142   2.244   1.663  0.2234  0.1175 -0.5439
  122SOL    HW2 1579   4.231   2.340   1.586  0.7111 -0.1220 -0.2839
  123SOL     OW 1580   4.517   0.042   3.212  0.2618 -0.3021 -0.1909
  123SOL    HW1 1581   4.458  -0.006   3.154  0.1819 -0.2494 -0.1538
  123SOL    HW2 1582   4.560  -0.026   3.263  0.0004 -0.3040  0.0025
  124SOL     OW 1583   1.889   3.764   2.485 -0.2093 -0.4958  0.7275
  124SOL    HW1 1584   1.874   3.702   2.557  0.3821  0.5490  1.7895
  124SOL    HW2 1585   1.983   3.783   2.489  0.0171 -1.0838 -0.9093
  125SOL     OW 1586   2.744   5.735   1.469 -0.3595 -0.0259  0.1512
  125SOL    HW1 1587   2.780   5.646   1.469  0.2227  0.2047  0.4047
  125SOL    HW2 1588   2.651   5.723   1.486 -0.4632 -0.6525 -0.7400
  126SOL     OW 1589   6.111   2.283   3.449 -0.1363 -0.4469 -0.5726
  126SOL    HW1 1590   6.037   2.227   3.428  0.5716 -0.9397 -1.8110
  126SOL    HW2 1591   6.188   2.227   3.440  0.7140  0.9529 -3.0967
  127SOL     OW 1592   6.381   1.871   4.358 -0.0325 -0.2851  0.4798
  127SOL    HW1 1593   6.400   1.778   4.353 -1.0525 -0.4302 -2.1293
  127SOL    HW2 1594   6.439   1.912   4.294 -1.0598  0.5944  0.0801
  128SOL     OW 1595   1.961   3.944   3.810 -0.4827 -0.6797 -0.4924
  128SOL    HW1 1596   2.043   3.951   3.859 -0.6965 -1.5261  0.0021
  128SOL    HW2 1597   1.976   3.994   3.730 -0.7277  2.3197  1.1965
  129SOL     OW 1598   3.942   0.501   0.230  0.0697  0.0446 -0.0577
  129SOL    HW1 1599   3.962   0.500   0.137 -0.3612 -1.8088 -0.1567
  129SOL    HW2 1600   3.879   0.431   0.243  2.0236 -1.5147  2.0213
  130SOL     OW 1601   3.190   2.481   1.858  0.9407 -0.4769  0.5510
  130SOL    HW1 1602   3.127   2.543   1.822 -0.1150 -1.7889  0.0562
  130SOL    HW2 1603   3.235   2.529   1.928 -0.3949  0.5815  0.7135
  131SOL     OW 1604   4.891   5.201   2.290  0.4210 -0.4698 -0.0544
  131SOL    HW1 1605   4.915   5.293   2.278  1.4603 -0.4131  1.9981
  131SOL    HW2 1606   4.904   5.185   2.384 -0.4194 -2.5279 -0.2419
  132SOL     OW 1607   5.312   3.449   6.158  0.3772  0.7352 -0.4493
  132SOL    HW1 1608   5.266   3.452   6.242  1.6898 -2.4123  0.5348
  132SOL    HW2 1609   5.244   3.429   6.094 -0.2095  0.1573  0.3392
  133SOL     OW 1610   1.491   2.768   1.124 -0.2542  0.1749  0.2138
  133SOL    HW1 1611   1.555   2.782   1.193 -2.1677  1.2624  1.9015
  133SOL    HW2 1612   1.419   2.721   1.167 -0.4703 -1.4193 -1.7069
  134SOL     OW 1613   2.914   5.289   3.305 -0.2498  0.3056  0.2028
  134SOL    HW1 1614   2.868   5.225   3.359  0.1669  1.1692  1.6379
  134SOL    HW2 1615   2.966   5.340   3.368 -0.6771  2.1281 -0.8629
  135SOL     OW 1616   3.554   4.757   1.444 -0.2349  0.1224 -0.5755
  135SOL    HW1 1617   3.632   4.773   1.391  1.9695  0.1230  2.4636
  135SOL    HW2 1618   3.485   4.806   1.399  2.0689  2.3404 -1.9398
  136SOL     OW 1619   2.783   0.088   6.218  0.0339  0.2273  0.3886
  136SOL    HW1 1620   2.706   0.118   6.170 -0.5794 -0.0673  1.1663
  136SOL    HW2 1621   2.810   0.165   6.269 -0.2005  0.1051  0.6948
  137SOL     OW 1622   4.104   0.605   5.109 -0.1138 -0.6919 -0.1523
  137SOL    HW1 1623   4.148   0.520   5.108  1.0137 -0.1267  0.4441
  137SOL    HW2 1624   4.093   0.627   5.017  0.8769 -0.8309 -0.3109
  138SOL     OW 1625   6.053   4.352   0.925 -0.1898 -0.2441 -0.3772
  138SOL    HW1 1626   6.110   4.350   1.002 -0.5559 -1.0739 -0.1140
  138SOL    HW2 1627   6.081   4.430   0.876 -0.3844  0.6897  0.9325
  139SOL     OW 1628   1.610   4.151   4.989  0.2156  0.3004  0.3384
  139SOL    HW1 1629   1.533   4.207   4.976 -0.4608 -0.4304  1.1578
  139SOL    HW2 1630   1.645   4.177   5.074 -0.8233 -1.3228  1.3182
  140SOL     OW 1631   0.337   1.399   0.118  0.1505 -0.1862 -0.0566
  140SOL    HW1 1632   0.333   1.307   0.093  1.4097 -0.1216 -0.5438
  140SOL    HW2 1633   0.295   1.446   0.046 -0.9780 -0.3947  0.4366
  141SOL     OW 1634   4.857   4.040   4.088  0.3339  0.4527  0.1832
  141SOL    HW1 1635   4.810   4.018   4.007  0.6282  1.0268 -0.1506
  141SOL    HW2 1636   4.801   4.104   4.131 -0.3527 -0.6543  0.9834
  142SOL     OW 1637   6.060   5.934   4.820  0.0055 -0.0701  0.2572
  142SOL    HW1 1638   6.021   5.862   4.869  1.7730 -0.9402  0.4879
  142SOL    HW2 1639   6.103   5.891   4.745 -1.3543  1.0727 -1.2361
  143SOL     OW 1640   4.083   5.131   6.279 -0.2785 -0.4549  0.2922
  143SOL    HW1 1641   4.157   5.183   6.309 -0.7481 -0.8375  2.2619
  143SOL    HW2 1642   4.088   5.135   6.184  1.7031  0.3104  0.3781
  144SOL     OW 1643   3.912   0.930   4.369  0.1294  0.0004 -0.5669
  144SOL    HW1 1644   3.918   0.835   4.384  0.5455  0.0530 -0.3701
  144SOL    HW2 1645   3.987   0.950   4.312  1.2994  0.5332  1.0879
  145SOL     OW 1646   5.496   4.929   2.821  0.3193 -0.1676 -0.1337
  145SOL    HW1 1647   5.550   5.005   2.843  0.0449 -0.5218  2.0107
  145SOL    HW2 1648   5.408   4.953   2.850  0.1216 -1.0989  0.0493
  146SOL     OW 1649   0.625   3.594   4.048 -0.3184  0.5434  0.2609
  146SOL    HW1 1650   0.573   3.520   4.081  0.2996  0.0061  0.0576
  146SOL    HW2 1651   0.619   3.660   4.117 -2.8637  1.2811 -0.5985
  147SOL     OW 1652   1.060   4.925   6.150  0.6284  0.2753 -0.1996
  147SOL    HW1 1653   0.980   4.896   6.194  1.8519 -1.4564  0.9919
  147SOL    HW2 1654   1.043   5.017   6.128 -2.3172 -0.4640 -1.5326
  148SOL     OW 1655   4.784   3.295   1.191  0.0161 -0.5941 -0.2107
  148SOL    HW1 1656   4.723   3.342   1.135  0.4276  1.3965  0.9259
  148SOL    HW2 1657   4.744   3.209   1.204 -1.9084  0.2252 -0.5047
  149SOL     OW 1658   0.598   1.186   5.575  0.1536  0.6251  1.1366
  149SOL    HW1 1659   0.546   1.134   5.514  0.5213 -0.5796  1.8087
  149SOL    HW2 1660   0.661   1.233   5.519  1.0209 -1.0776  0.6121
  150SOL     OW 1661   4.892   5.522   4.794 -0.1647  0.2467 -0.4619
  150SOL    HW1 1662   4.883   5.443   4.740 -0.0066  0.8364 -1.3745
  150SOL    HW2 1663   4.974   5.510   4.841  0.1234  0.1027 -0.9950
  151SOL     OW 1664   4.380   4.770   3.176 -0.0436 -0.6059 -0.3818
  151SOL    HW1 1665   4.450   4.822   3.138 -0.4749  1.1952  1.1426
  151SOL    HW2 1666   4.421   4.723   3.249 -0.7664  2.3500  2.1112
  152SOL     OW 1667   6.630   0.828   4.037 -0.1849  0.6878 -0.2963
  152SOL    HW1 1668   6.577   0.905   4.060  0.2888  0.3295  2.3599
  152SOL    HW2 1669   6.590   0.757   4.086  0.1506 -0.5283 -1.7324
  153SOL     OW 1670   6.324   3.352   3.558 -0.1511  0.3353  0.1414
  153SOL    HW1 1671   6.354   3.439   3.531 -1.7572  2.2889  3.8196
  153SOL    HW2 1672   6.237   3.344   3.519 -0.3910  0.8485  0.5527
  154SOL     OW 1673   4.769   3.135   0.049  0.0703  0.2761  0.0487
  154SOL    HW1 1674   4.713   3.102  -0.022 -0.1611  1.8144 -0.4947
  154SOL    HW2 1675   4.848   3.081   0.043 -1.7534 -2.8941  1.7243
  155SOL     OW 1676   2.428   6.439   5.185  0.1658  0.3984 -0.6563
  155SOL    HW1 1677   2.341   6.475   5.201  0.3680  0.5267  0.1761
  155SOL    HW2 1678   2.416   6.381   5.110 -0.7688 -0.0525 -0.1795
  156SOL     OW 1679   4.922   1.204   5.038 -0.0059 -0.3453 -0.0964
  156SOL    HW1 1680   4.962   1.225   4.954 -1.3869 -0.1265 -0.7245
  156SOL    HW2 1681   4.996   1.199   5.099  0.9331  0.4102 -1.1282
  157SOL     OW 1682   3.493   4.323   0.795  0.1671 -0.3164 -0.7843
  157SOL    HW1 1683   3.417   4.270   0.769  0.7199 -0.1000 -3.0369
  157SOL    HW2 1684   3.467   4.362   0.879 -1.9988 -0.6711 -1.2244
  158SOL     OW 1685   3.936   1.678   3.818  0.2643  0.7612  0.5342
  158SOL    HW1 1686   3.875   1.641   3.755 -0.0476 -0.2709  1.4297
  158SOL    HW2 1687   4.008   1.615   3.822  0.0938  0.6065  1.4893
  159SOL     OW 1688   5.323   3.172   1.543 -0.2341  0.1434  0.0376
  159SOL    HW1 1689   5.414   3.176   1.516  0.2350 -0.1393  1.4975
  159SOL    HW2 1690   5.293   3.263   1.540  0.1995  0.2833 -0.1089
  160SOL     OW 1691   5.732   3.924   0.171 -0.6669 -0.2875  0.0343
  160SOL    HW1 1692   5.663   3.989   0.181 -0.9118 -0.3939 -0.8336
  160SOL    HW2 1693   5.706   3.873   0.093  0.3141 -0.4090 -0.2286
  161SOL     OW 1694   3.051   1.740   2.338 -0.0343  0.2136 -0.3308
  161SOL    HW1 1695   2.989   1.702   2.401  0.7594  0.4559  0.6272
  161SOL    HW2 1696   3.134   1.741   2.385  0.3183  1.5705 -0.9526
  162SOL     OW 1697   5.950   0.171   4.580 -0.4099  0.7251 -1.2199
  162SOL    HW1 1698   5.942   0.267   4.579  3.1419  1.1476 -1.3148
  162SOL    HW2 1699   5.967   0.148   4.489  0.5315  0.2611 -0.9391
  163SOL     OW 1700   5.302   0.727   5.353  0.6103  1.0466  0.0710
  163SOL    HW1 1701   5.351   0.711   5.434  1.6958 -0.1106 -0.7841
  163SOL    HW2 1702   5.249   0.648   5.341  0.4252  1.2324 -0.3433
  164SOL     OW 1703   1.029   3.552   0.538  0.2495  0.4405 -0.6679
  164SOL    HW1 1704   0.975   3.488   0.493  0.4057  0.5346 -0.9944
  164SOL    HW2 1705   1.116   3.542   0.498  0.4798  0.2792 -0.1406
  165SOL     OW 1706   3.030   2.442   0.619 -0.0023  0.3439 -0.0698
  165SOL    HW1 1707   2.990   2.356   0.605 -0.4500  0.8555 -2.3041
  165SOL    HW2 1708   2.955   2.502   0.624  0.3366  0.7177  0.5769
  166SOL     OW 1709   3.014   5.487   6.640 -0.2999 -0.1321  0.1444
  166SOL    HW1 1710   3.017   5.408   6.694 -1.6935 -1.0541 -1.0806
  166SOL    HW2 1711   3.065   5.465   6.562  1.5688  1.1344  0.9230
  167SOL     OW 1712   6.327   2.464   0.866  0.4807 -0.1856  0.6094
  167SOL    HW1 1713   6.336   2.548   0.912  2.4230  0.4950 -0.8423
  167SOL    HW2 1714   6.233   2.448   0.863  0.1329  1.3117  2.0065
  168SOL     OW 1715   5.910   2.206   4.977  0.4677 -0.4398  0.0032
  168SOL    HW1 1716   5.957   2.125   4.997  1.9013  1.1713  4.2277
  168SOL    HW2 1717   5.826   2.196   5.022  0.2918  0.0822 -0.2025
  169SOL     OW 1718   5.239   1.379   1.076 -0.4829 -0.2877 -0.0551
  169SOL    HW1 1719   5.191   1.372   0.994 -0.7203  0.4290  0.0111
  169SOL    HW2 1720   5.243   1.290   1.110 -2.3627 -0.2973  0.2688
  170SOL     OW 1721   4.354   0.923   1.964 -0.1765 -0.1103  0.3669
  170SOL    HW1 1722   4.345   1.000   1.908 -1.5582 -1.0057 -0.7262
  170SOL    HW2 1723   4.267   0.912   2.003  0.4220 -0.2467  1.7276
  171SOL     OW 1724   3.695   0.977   2.962  0.0410 -0.2781 -0.3122
  171SOL    HW1 1725   3.635   0.966   2.889  1.3358 -1.0090 -1.3124
  171SOL    HW2 1726   3.654   1.043   3.018 -2.0141 -1.2395 -0.5845
  172SOL     OW 1727   3.304   5.134   2.606  0.4658 -0.3380  0.1711
  172SOL    HW1 1728   3.293   5.184   2.687  0.3056  1.2728 -0.8003
  172SOL    HW2 1729   3.302   5.200   2.537  1.9111 -1.5250 -1.0754
  173SOL     OW 1730   5.527   3.392   5.996 -0.3939  0.5283 -0.1705
  173SOL    HW1 1731   5.468   3.390   6.071  1.1917 -1.8657  1.1647
  173SOL    HW2 1732   5.473   3.366   5.922 -1.9883  2.9223  0.0720
  174SOL     OW 1733   1.917   1.466   0.203 -0.3004 -0.3368 -0.3247
  174SOL    HW1 1734   1.912   1.433   0.292 -0.6440 -1.6118 -0.7982
  174SOL    HW2 1735   2.008   1.452   0.176  0.1754  1.3622  0.2898
  175SOL     OW 1736   5.871   1.086   3.854  0.2924 -0.7458  0.5731
  175SOL    HW1 1737   5.928   1.092   3.931 -0.9172  2.1661  1.3886
  175SOL    HW2 1738   5.914   1.139   3.787 -0.6617  0.2202  0.6925
  176SOL     OW 1739   5.033   1.165   2.437  0.0772  0.0236  0.0315
  176SOL    HW1 1740   5.091   1.202   2.503 -1.0255  1.1215  0.4157
  176SOL    HW2 1741   5.050   1.215   2.358 -2.4998  2.5707  0.9328
  177SOL     OW 1742   5.466   0.340   0.862  0.0888  0.1536  0.6165
  177SOL    HW1 1743   5.518   0.393   0.922 -0.5965 -0.6845  2.0074
  177SOL    HW2 1744   5.512   0.257   0.856  2.1512  1.3104 -2.9666
  178SOL     OW 1745   3.631   1.703   3.723 -0.1372  0.6876 -0.1785
  178SOL    HW1 1746   3.640   1.661   3.638  0.8615 -0.6416  0.5588
  178SOL    HW2 1747   3.681   1.784   3.715 -0.1058  0.6063 -0.8677
  179SOL     OW 1748   1.422   2.900   0.457 -0.2244  0.2903 -0.0992
  179SOL    HW1 1749   1.489   2.934   0.516 -0.2131 -0.8629  0.5827
  179SOL    HW2 1750   1.343   2.895   0.511 -0.0727 -1.3378  0.0366
  180SOL     OW 1751   2.416   1.399   3.237  0.4574  0.5032  0.5572
  180SOL    HW1 1752   2.384   1.488   3.217 -0.6889 -0.0810 -0.3610
  180SOL    HW2 1753   2.370   1.375   3.317 -2.1790 -0.6253 -1.1602
  181SOL     OW 1754   0.022   3.399   0.980 -0.3916 -0.2905 -0.0789
  181SOL    HW1 1755   0.108   3.374   1.014  0.4423 -0.0527 -1.8866
  181SOL    HW2 1756  -0.021   3.316   0.961 -0.3348 -0.4054  0.3373
  182SOL     OW 1757   5.377   0.994   0.123  0.6083  0.0649 -0.5573
  182SOL    HW1 1758   5.446   1.058   0.141  0.4230 -0.1465  1.0430
  182SOL    HW2 1759   5.423   0.917   0.091  0.8215  0.9947 -2.7345
  183SOL     OW 1760   6.512   2.460   3.402 -0.1898  0.0653 -0.6962
  183SOL    HW1 1761   6.533   2.379   3.449 -3.8159 -0.2782  0.6397
  183SOL    HW2 1762   6.460   2.431   3.327 -1.2248  1.0797 -0.4029
  184SOL     OW 1763   1.872   1.920   2.827  0.2942  0.1106  0.0433
  184SOL    HW1 1764   1.947   1.897   2.882  1.5831  1.4214 -1.0835
  184SOL    HW2 1765   1.820   1.840   2.823  0.2004 -0.0956  3.0127
  185SOL     OW 1766   3.767   0.984   1.034 -0.0210 -0.3919 -0.3144
  185SOL    HW1 1767   3.720   0.995   1.117  1.4919 -0.6269  0.6283
  185SOL    HW2 1768   3.849   1.032   1.048 -0.2205  0.5437 -2.1204
  186SOL     OW 1769   5.607   4.731   3.188 -0.0153  0.4656  0.4540
  186SOL    HW1 1770   5.527   4.731   3.239 -0.0897 -0.9277  0.3813
  186SOL    HW2 1771   5.635   4.639   3.188 -1.0611 -0.0188 -3.6126
  187SOL     OW 1772   1.562   4.143   1.464 -0.5116  0.3135  0.3327
  187SOL    HW1 1773   1.645   4.128   1.510 -1.1286 -1.1297  1.0414
  187SOL    HW2 1774   1.584   4.205   1.395  1.3846 -0.8062 -0.1342
  188SOL     OW 1775   1.388   3.416   2.122 -0.5951 -0.3079 -0.1754
  188SOL    HW1 1776   1.293   3.418   2.110 -0.4719  0.4819 -1.1777
  188SOL    HW2 1777   1.414   3.507   2.118  0.4035 -0.6235 -1.7676
  189SOL     OW 1778   4.867   4.601   3.610 -0.4565  0.5861  0.1135
  189SOL    HW1 1779   4.782   4.641   3.628 -1.1396 -1.3948  1.5898
  189SOL    HW2 1780   4.907   4.587   3.696  0.5481 -0.1971 -0.4482
  190SOL     OW 1781   1.638   3.863   2.130  0.1952 -0.0234  0.1047
  190SOL    HW1 1782   1.626   3.935   2.191 -0.5918 -0.8102  0.9198
  190SOL    HW2 1783   1.731   3.863   2.110  0.1931  1.2478  0.0305
  191SOL     OW 1784   1.807   2.860   4.419 -0.0079 -0.1750 -0.1145
  191SOL    HW1 1785   1.901   2.875   4.421 -0.0139 -0.1637  0.5062
  191SOL    HW2 1786   1.779   2.888   4.332  0.6149 -0.5089 -0.4236
  192SOL     OW 1787   6.221   5.363   1.401  0.6312  0.3700 -0.3664
  192SOL    HW1 1788   6.253   5.416   1.328  2.2087 -1.2780 -0.9791
  192SOL    HW2 1789   6.150   5.414   1.439  1.0717  2.1917 -1.8182
  193SOL     OW 1790   4.639   6.074   0.753 -0.3575  0.4165  0.9997
  193SOL    HW1 1791   4.591   6.153   0.729 -2.1475 -0.5249  1.2899
  193SOL    HW2 1792   4.600   6.047   0.837 -1.3012 -1.9167 -0.1051
  194SOL     OW 1793   4.811   1.579   1.031 -0.0981  0.2132  0.1891
  194SOL    HW1 1794   4.872   1.573   0.958  1.4239  0.7613  1.3588
  194SOL    HW2 1795   4.859   1.542   1.106 -1.1045  0.8512  1.1872
  195SOL     OW 1796   4.141   2.181   0.073  0.1310  0.0826  0.4234
  195SOL    HW1 1797   4.090   2.186   0.154 -1.3990 -0.3646 -0.4761
  195SOL    HW2 1798   4.093   2.235   0.011  0.6028 -0.5702 -0.5115
  196SOL     OW 1799   0.012   5.411   3.414 -0.1582 -0.3503 -0.3708
  196SOL    HW1 1800   0.078   5.431   3.348  0.3804  3.4611  1.1124
  196SOL    HW2 1801   0.018   5.482   3.477 -3.2701 -1.7705  1.7894
  197SOL     OW 1802   3.441   1.814   3.176 -0.3041  0.0891  0.7639
  197SOL    HW1 1803   3.494   1.837   3.099  1.3324 -0.6123  1.6253
  197SOL    HW2 1804   3.386   1.890   3.192 -1.0212  0.0738 -1.3577
  198SOL     OW 1805   1.011   0.119   0.004  0.1034  0.5421 -0.1370
  198SOL    HW1 1806   1.016   0.031   0.041  0.5819  0.0459 -1.3337
  198SOL    HW2 1807   0.919   0.143   0.012 -0.2649 -0.5531 -0.8516
  199SOL     OW 1808   1.981   2.849   3.215 -0.0919 -0.3080 -0.8315
  199SOL    HW1 1809   1.976   2.770   3.268 -1.2617 -0.3226 -0.9252
  199SOL    HW2 1810   1.944   2.823   3.130 -0.2899  0.2716 -0.9290
  200SOL     OW 1811   3.780   0.050   2.828  0.5914 -0.6067 -0.0380
  200SOL    HW1 1812   3.834   0.010   2.759  1.5650 -0.3754  0.5644
  200SOL    HW2 1813   3.802   0.001   2.907 -0.5172 -0.8684  0.1116
  201SOL     OW 1814   3.375   2.419   6.057 -0.1923 -0.0018 -1.5412
  201SOL    HW1 1815   3.436   2.448   5.989  2.0492  4.8818  1.9343
  201SOL    HW2 1816   3.306   2.485   6.057 -0.0966  0.1828  0.7688
  202SOL     OW 1817   2.603   1.880   4.166 -0.2387 -0.3865  0.4635
  202SOL    HW1 1818   2.643   1.859   4.250 -1.1161  0.0572  1.0140
  202SOL    HW2 1819   2.557   1.962   4.182 -0.9161 -0.6113 -0.2790
  203SOL     OW 1820   2.381   0.054   4.068 -0.2955 -0.5167 -0.5992
  203SOL    HW1 1821   2.341   0.140   4.075 -2.8434 -1.6962  0.6905
  203SOL    HW2 1822   2.368   0.013   4.154 -0.1117 -2.5352 -1.4580
  204SOL     OW 1823   5.631   1.421   0.368  0.2479  0.7000  0.6026
  204SOL    HW1 1824   5.634   1.379   0.454 -0.8507  1.6896  1.1459
  204SOL    HW2 1825   5.698   1.489   0.371  2.4758 -1.2971 -0.4983
  205SOL     OW 1826   3.310   1.237   1.146  0.3146  0.1910  0.0412
  205SOL    HW1 1827   3.292   1.274   1.232 -0.5611 -0.6098  0.2160
  205SOL    HW2 1828   3.274   1.148   1.149 -1.6173  0.8327 -1.8244
  206SOL     OW 1829   6.459   0.673   4.505 -0.1863  0.1727  0.6269
  206SOL    HW1 1830   6.393   0.649   4.439  0.5913  0.8642 -0.4483
  206SOL    HW2 1831   6.455   0.769   4.508  2.7946  0.5456 -1.7689
  207SOL     OW 1832   4.964   1.040   2.063  0.2266 -0.2431  0.6158
  207SOL    HW1 1833   4.977   1.008   1.973 -1.3624 -1.1814  0.6777
  207SOL    HW2 1834   5.019   1.118   2.069  2.1977 -1.4927 -0.4023
  208SOL     OW 1835   5.700   4.883   0.472  0.4957 -0.0089 -0.1309
  208SOL    HW1 1836   5.630   4.945   0.454  1.6998  1.4914  0.1591
  208SOL    HW2 1837   5.763   4.897   0.401  0.3824 -1.5682 -0.5799
  209SOL     OW 1838   4.236   6.354   5.238 -0.0822 -0.0856  0.1665
  209SOL    HW1 1839   4.190   6.302   5.303  1.2339  0.2837  1.4475
  209SOL    HW2 1840   4.287   6.418   5.289  1.3585 -0.0846 -1.1736
  210SOL     OW 1841   2.677   0.655   5.867 -0.1048 -0.1331 -0.1146
  210SOL    HW1 1842   2.712   0.614   5.788  0.3352 -0.9136  0.4776
  210SOL    HW2 1843   2.695   0.749   5.855 -1.4425 -0.0301 -1.6290
  211SOL     OW 1844   5.070   0.299   4.909 -0.0203 -0.0792  0.0863
  211SOL    HW1 1845   5.049   0.315   4.817  0.3998 -0.3434 -0.0593
  211SOL    HW2 1846   5.127   0.222   4.908 -1.3579 -1.1133  0.7093
  212SOL     OW 1847   4.242   0.235   5.343  0.2434  0.3340 -0.8703
  212SOL    HW1 1848   4.329   0.210   5.374 -0.0284 -0.7069 -0.9116
  212SOL    HW2 1849   4.224   0.176   5.269 -0.6123  0.3317 -0.6778
  213SOL     OW 1850   2.563   0.217   4.242  0.5693 -0.0823 -0.4078
  213SOL    HW1 1851   2.501   0.145   4.237  1.6854 -1.1661  0.5680
  213SOL    HW2 1852   2.639   0.187   4.192 -0.3294  2.0470 -3.3949
  214SOL     OW 1853   1.665   1.734   3.108 -0.0335 -0.4381  0.0975
  214SOL    HW1 1854   1.720   1.809   3.129  2.0225 -2.1718  1.3484
  214SOL    HW2 1855   1.578   1.770   3.094  0.8102  2.1116  0.9862
  215SOL     OW 1856   3.177   6.025   5.300 -0.3689 -0.2910 -0.3512
  215SOL    HW1 1857   3.087   6.024   5.335 -0.1597 -0.9937  0.1943
  215SOL    HW2 1858   3.190   6.115   5.270 -2.3460 -0.8431 -3.3382
  216SOL     OW 1859   1.355   4.311   4.931  0.3193  0.1087 -0.0104
  216SOL    HW1 1860   1.275   4.335   4.884  0.6139  1.5398  0.1793
  216SOL    HW2 1861   1.324   4.264   5.009 -0.4740  2.0844  0.9281
  217SOL     OW 1862   6.322   4.017   5.870  0.3802 -0.2435 -0.0923
  217SOL    HW1 1863   6.391   4.069   5.911 -0.7107  0.2845  1.1454
  217SOL    HW2 1864   6.357   3.995   5.784  1.6860  0.8490  0.1185
  218SOL     OW 1865   0.112   6.304   4.438  0.3622  0.1995 -0.3366
  218SOL    HW1 1866   0.069   6.220   4.453 -0.2005  0.3349 -1.1352
  218SOL    HW2 1867   0.044   6.369   4.455  0.9073  0.5252  0.6865
  219SOL     OW 1868   1.235   2.731   3.922 -0.1225 -0.1165  0.7197
  219SOL    HW1 1869   1.157   2.751   3.973 -1.3811 -1.3265 -0.6221
  219SOL    HW2 1870   1.292   2.683   3.982 -0.2780  0.9758  1.7822
  220SOL     OW 1871   0.872   2.728   2.765 -0.0357 -0.2193 -0.5113
  220SOL    HW1 1872   0.798   2.673   2.739  0.0426  0.1260 -1.4895
  220SOL    HW2 1873   0.950   2.677   2.741  0.0652 -0.6502  0.6567
  221SOL     OW 1874   1.582   2.566   3.427  0.2063  0.0266  0.1540
  221SOL    HW1 1875   1.646   2.497   3.412  0.0715 -0.4221  1.5344
  221SOL    HW2 1876   1.505   2.537   3.378  0.0306 -1.0155  0.9916
  222SOL     OW 1877   3.833   3.532   5.094 -0.5207 -0.3178 -0.3403
  222SOL    HW1 1878   3.895   3.600   5.068 -0.1667 -0.6831 -0.4428
  222SOL    HW2 1879   3.815   3.483   5.014 -1.4662  0.1985 -0.4693
  223SOL     OW 1880   4.487   3.922   0.447  0.6296  0.5230  0.4633
  223SOL    HW1 1881   4.541   3.847   0.472 -0.6071 -1.4396 -2.2133
  223SOL    HW2 1882   4.513   3.941   0.357  0.6176  3.1190  0.9522
  224SOL     OW 1883   3.025   0.897   0.659  0.0342  0.0589  0.2943
  224SOL    HW1 1884   3.099   0.896   0.720 -0.5988  0.2655  1.0710
  224SOL    HW2 1885   2.997   0.805   0.655  1.4970 -0.3771 -1.4726
  225SOL     OW 1886   6.075   3.437   4.364  0.0630 -0.3689 -0.4186
  225SOL    HW1 1887   6.050   3.351   4.397 -1.7632  0.4112  0.3273
  225SOL    HW2 1888   6.015   3.454   4.292  0.8170  0.0505 -0.9674
  226SOL     OW 1889   6.658   2.557   6.085 -0.5787  0.0774  0.1733
  226SOL    HW1 1890   6.744   2.569   6.125 -0.8767 -1.1941  1.2614
  226SOL    HW2 1891   6.598   2.546   6.159 -1.5480  0.0518 -0.5870
  227SOL     OW 1892   2.837   4.429   0.616  0.3691  0.4481 -0.2737
  227SOL    HW1 1893   2.890   4.351   0.626 -0.5831 -0.1903 -0.0866
  227SOL    HW2 1894   2.749   4.396   0.597  0.0913  1.4819 -0.8692
  228SOL     OW 1895   4.731   5.257   6.555 -0.5724 -0.0548  0.2171
  228SOL    HW1 1896   4.781   5.183   6.522 -0.3670  0.5095 -0.7836
  228SOL    HW2 1897   4.657   5.217   6.602  0.6272 -0.8893  1.4864
  229SOL     OW 1898   4.011   3.783   0.151 -0.1535  0.0216 -1.0354
  229SOL    HW1 1899   4.093   3.759   0.194 -0.4384  0.7466 -0.0536
  229SOL    HW2 1900   3.995   3.712   0.089  1.3212 -0.0293 -1.4133
  230SOL     OW 1901   0.760   4.668   0.523 -0.5925  0.3254 -0.1096
  230SOL    HW1 1902   0.677   4.634   0.489 -0.3215  0.1147 -0.5630
  230SOL    HW2 1903   0.743   4.760   0.540 -0.8833  0.3098 -0.3167
  231SOL     OW 1904   3.441   6.555   5.955  0.4786  0.0481  0.3511
  231SOL    HW1 1905   3.412   6.645   5.945  0.6043  0.1589  0.9159
  231SOL    HW2 1906   3.516   6.547   5.896 -0.5302 -0.1750 -0.9311
  232SOL     OW 1907   1.367   1.297   2.829 -0.0206 -0.1153 -0.0728
  232SOL    HW1 1908   1.332   1.208   2.831 -1.5965  0.4880  1.3598
  232SOL    HW2 1909   1.458   1.287   2.857  0.2259 -1.4049 -1.2172
  233SOL     OW 1910   3.673   2.162   6.102 -0.5894  0.5590  0.1389
  233SOL    HW1 1911   3.604   2.097   6.115 -0.5446  0.6248  0.7051
  233SOL    HW2 1912   3.658   2.195   6.013 -0.8833  0.0999  0.0145
  234SOL     OW 1913   3.836   0.098   6.362 -0.0411  0.2639 -0.2750
  234SOL    HW1 1914   3.865   0.187   6.344  1.1884  0.4181  2.0614
  234SOL    HW2 1915   3.741   0.102   6.361  0.0002  1.3439 -1.2102
  235SOL     OW 1916   5.045   6.429   1.199  0.5322 -0.2065  0.4590
  235SOL    HW1 1917   4.999   6.455   1.119  0.5921  0.7985  0.7320
  235SOL    HW2 1918   4.986   6.453   1.270 -0.3212 -2.7759  0.7012
  236SOL     OW 1919   2.009   1.529   5.166  0.1484 -0.2549  0.3321
  236SOL    HW1 1920   2.101   1.544   5.188  0.8592 -0.4671 -2.1128
  236SOL    HW2 1921   1.966   1.510   5.249  2.9016 -3.0369  1.2986
  237SOL     OW 1922   6.666   5.699   2.085  0.7351  0.4090 -0.5816
  237SOL    HW1 1923   6.657   5.794   2.085  0.9738  0.4377 -0.3360
  237SOL    HW2 1924   6.606   5.668   2.017 -0.1041  0.6729  0.0233
  238SOL     OW 1925   5.351   4.290   0.490 -0.0307 -0.9273  0.0600
  238SOL    HW1 1926   5.340   4.262   0.399 -1.1804  0.0536 -0.1349
  238SOL    HW2 1927   5.385   4.379   0.483  1.2407 -1.3541  0.6211
  239SOL     OW 1928   6.416   4.625   1.610 -0.2344 -0.0034  0.3028
  239SOL    HW1 1929   6.342   4.646   1.667 -0.1974  0.3728  0.2162
  239SOL    HW2 1930   6.378   4.567   1.544 -0.8664  1.5161 -0.7316
  240SOL     OW 1931   4.351   3.906   4.546 -0.5856 -0.1687 -0.5032
  240SOL    HW1 1932   4.304   3.987   4.530 -0.2429 -0.0828 -1.1318
  240SOL    HW2 1933   4.444   3.930   4.542 -0.4820 -0.3935  0.3955
  241SOL     OW 1934   3.229   4.632   0.586  0.0189 -0.8213  0.2455
  241SOL    HW1 1935   3.317   4.597   0.597 -0.1926 -1.4042  0.1205
  241SOL    HW2 1936   3.225   4.660   0.494 -0.2547 -1.7583 -0.0441
  242SOL     OW 1937   5.352   1.894   0.146  0.2555  0.0449  0.0067
  242SOL    HW1 1938   5.274   1.919   0.097  0.1022 -0.3556  0.0458
  242SOL    HW2 1939   5.422   1.946   0.108 -0.1307  0.8306  0.3403
  243SOL     OW 1940   0.628   3.611   6.557 -0.0287  0.2027  0.2670
  243SOL    HW1 1941   0.580   3.531   6.534  1.3073 -0.8800  1.0401
  243SOL    HW2 1942   0.605   3.629   6.648  1.6630 -0.8843  0.9653
  244SOL     OW 1943   4.278   4.860   1.892  0.0798 -0.2892 -0.0180
  244SOL    HW1 1944   4.203   4.825   1.938 -0.3700 -0.3515 -0.7799
  244SOL    HW2 1945   4.345   4.792   1.898  0.5607  0.2752  1.7714
  245SOL     OW 1946   0.051   5.439   2.554 -0.8406 -0.0115 -0.5452
  245SOL    HW1 1947  -0.029   5.387   2.552 -1.0850  0.3780 -1.2931
  245SOL    HW2 1948   0.056   5.479   2.467  0.4382 -0.4385 -0.6879
  246SOL     OW 1949   0.836   3.717   0.968 -0.4298  0.1901 -0.5800
  246SOL    HW1 1950   0.866   3.763   1.045 -0.5623  1.3624 -1.2053
  246SOL    HW2 1951   0.915   3.699   0.918 -0.3032 -0.9022 -0.0126
  247SOL     OW 1952   5.787   4.818   3.449  0.3745 -0.3661 -0.3603
  247SOL    HW1 1953   5.823   4.794   3.363 -0.2311  3.0140 -1.7136
  247SOL    HW2 1954   5.864   4.838   3.502  0.7002  0.1407 -1.0074
  248SOL     OW 1955   6.496   4.529   2.322  0.1557  0.3243 -0.1387
  248SOL    HW1 1956   6.583   4.500   2.295  0.2031  0.0796  0.2669
  248SOL    HW2 1957   6.490   4.619   2.291  0.6467  0.4184  0.0328
  249SOL     OW 1958   5.200   1.513   5.376  0.5755 -0.1191 -0.6024
  249SOL    HW1 1959   5.184   1.607   5.369  0.1729 -0.2626 -2.0420
  249SOL    HW2 1960   5.113   1.475   5.388  0.4876 -0.4205 -1.9588
  250SOL     OW 1961   3.167   6.239   1.144 -0.0302  0.1977 -0.0576
  250SOL    HW1 1962   3.200   6.274   1.061  1.4553  0.9464  0.8072
  250SOL    HW2 1963   3.246   6.215   1.192 -0.8797 -0.3775  1.0858
  251SOL     OW 1964   5.963   1.819   5.963 -0.0280 -0.0794 -0.0407
  251SOL    HW1 1965   5.906   1.894   5.943 -0.1551  0.3732  1.7946
  251SOL    HW2 1966   6.051   1.850   5.944 -0.2362 -0.2075 -1.2983
  252SOL     OW 1967   6.512   2.617   3.789  0.1033 -0.0134  0.4648
  252SOL    HW1 1968   6.584   2.680   3.788 -1.5243  1.9404  0.4688
  252SOL    HW2 1969   6.456   2.642   3.716 -1.1247 -0.8180  1.0833
  253SOL     OW 1970   2.285   2.289   5.396  0.0609  0.0228 -0.2748
  253SOL    HW1 1971   2.191   2.308   5.402  0.3691  1.5316 -0.0154
  253SOL    HW2 1972   2.294   2.240   5.314 -1.1010 -1.2176  0.2888
  254SOL     OW 1973   4.228   4.741   2.541 -0.3765 -0.3807  0.4020
  254SOL    HW1 1974   4.228   4.834   2.562 -0.9375 -0.3887  0.4687
  254SOL    HW2 1975   4.158   4.731   2.476  0.9398 -0.4561 -1.0477
  255SOL     OW 1976   3.990   1.730   1.667 -0.2633  0.2378 -0.1759
  255SOL    HW1 1977   3.969   1.780   1.746 -0.3638 -1.3968  0.8982
  255SOL    HW2 1978   3.909   1.730   1.616 -0.4602  0.5856  0.1298
  256SOL     OW 1979   4.981   0.455   2.868 -0.7811  0.1318 -0.0097
  256SOL    HW1 1980   5.066   0.416   2.889 -1.8560 -3.3230 -1.4684
  256SOL    HW2 1981   4.998   0.512   2.793  0.5901  1.5329  1.2846
  257SOL     OW 1982   0.047   4.968   1.111 -0.1904 -0.0123 -0.0191
  257SOL    HW1 1983   0.046   4.878   1.078 -0.1634  0.2005 -0.6254
  257SOL    HW2 1984   0.062   4.960   1.205 -0.3309 -0.6464 -0.0469
  258SOL     OW 1985   6.119   2.561   3.185 -0.0861  0.7229 -0.0182
  258SOL    HW1 1986   6.194   2.508   3.211  0.3729  1.3019 -0.1423
  258SOL    HW2 1987   6.052   2.498   3.161  1.0517  0.1684 -1.9780
  259SOL     OW 1988   2.361   6.430   4.889 -0.1081 -0.3284  0.5051
  259SOL    HW1 1989   2.310   6.506   4.864 -1.5641 -1.2051  0.6823
  259SOL    HW2 1990   2.408   6.405   4.809 -0.8162 -0.1454  0.0193
  260SOL     OW 1991   3.040   5.901   3.988  0.2220  0.2650 -0.5517
  260SOL    HW1 1992   3.089   5.839   3.935 -0.4837  0.1294 -1.0690
  260SOL    HW2 1993   3.068   5.884   4.078  0.1541 -0.6873 -0.7010
  261SOL     OW 1994   2.441   1.964   0.683 -0.3033  0.4266  0.0677
  261SOL    HW1 1995   2.406   2.027   0.620 -0.6868  0.4428  0.2954
  261SOL    HW2 1996   2.368   1.905   0.701 -1.0477  1.8897  2.4241
  262SOL     OW 1997   1.267   1.785   5.650 -1.0924  0.5335  0.5997
  262SOL    HW1 1998   1.195   1.843   5.671  0.6492  3.3411 -0.5948
  262SOL    HW2 1999   1.318   1.832   5.583  1.8607 -1.2239  1.3870
  263SOL     OW 2000   4.380   4.284   2.843 -0.2597 -0.1122  0.0535
  263SOL    HW1 2001   4.411   4.328   2.764 -2.2531 -0.3117 -0.8987
  263SOL    HW2 2002   4.431   4.204   2.847 -0.7859 -0.5748 -1.6219
  264SOL     OW 2003   3.822   0.622   3.974 -0.2655 -0.1570 -0.0939
  264SOL    HW1 2004   3.764   0.692   4.002 -0.7909 -0.2526 -0.9242
  264SOL    HW2 2005   3.822   0.626   3.878  2.5695  1.0626 -0.1583
  265SOL     OW 2006   6.334   1.980   4.655 -0.3371 -0.0395 -0.2218
  265SOL    HW1 2007   6.400   2.012   4.717 -0.2435 -0.4141 -0.1281
  265SOL    HW2 2008   6.378   1.984   4.570  0.0029 -0.8066 -0.0929
  266SOL     OW 2009   2.136   5.863   3.811  0.4695 -0.1425 -0.1896
  266SOL    HW1 2010   2.083   5.933   3.849 -1.4169 -1.6017  0.0196
  266SOL    HW2 2011   2.095   5.844   3.727  0.9179 -1.0334 -0.2239
  267SOL     OW 2012   5.162   4.938   4.642  0.0629  0.1793  0.5663
  267SOL    HW1 2013   5.082   4.938   4.589 -1.1663  1.4540  2.3123
  267SOL    HW2 2014   5.200   4.851   4.628 -1.6100 -0.4530 -0.3310
  268SOL     OW 2015   6.302   0.377   6.115  0.1213  0.1821 -0.0563
  268SOL    HW1 2016   6.393   0.361   6.092 -0.4263 -2.1902 -0.7588
  268SOL    HW2 2017   6.305   0.405   6.207  1.4535 -1.6352  0.5061
  269SOL     OW 2018   1.480   3.280   3.427 -0.1456 -0.2414 -0.0345
  269SOL    HW1 2019   1.513   3.315   3.344 -1.3552  0.5530 -0.2105
  269SOL    HW2 2020   1.456   3.190   3.407 -0.6316  0.0048 -0.6309
  270SOL     OW 2021   4.563   3.081   2.101 -0.4845  0.0525  0.5907
  270SOL    HW1 2022   4.484   3.040   2.137 -0.3837  0.7862  1.6521
  270SOL    HW2 2023   4.611   3.008   2.061 -1.7872 -0.3763 -0.2751
  271SOL     OW 2024   1.257   0.376   5.610  0.5614 -0.3860  0.2394
  271SOL    HW1 2025   1.227   0.313   5.675  1.1836 -1.9359 -0.8973
  271SOL    HW2 2026   1.269   0.458   5.658 -2.8280 -0.3530  1.2717
  272SOL     OW 2027   6.356   1.174   2.904  0.3750  0.7053 -0.5910
  272SOL    HW1 2028   6.412   1.143   2.833 -1.1550  0.7763 -1.9037
  272SOL    HW2 2029   6.287   1.108   2.910 -0.6755  1.7519 -0.6356
  273SOL     OW 2030   1.312   3.686   4.054  0.0186  1.0888 -0.3495
  273SOL    HW1 2031   1.327   3.592   4.046 -1.9079  0.5788  1.1318
  273SOL    HW2 2032   1.249   3.694   4.125  0.0758  3.5167 -0.4853
  274SOL     OW 2033   0.177   5.549   6.269 -0.7179 -0.2686 -0.6077
  274SOL    HW1 2034   0.196   5.515   6.356 -1.3824 -1.7117 -0.9978
  274SOL    HW2 2035   0.138   5.476   6.223  0.5584  0.1386 -2.4604
  275SOL     OW 2036   2.960   4.245   6.395 -0.2713  0.1955 -0.1568
  275SOL    HW1 2037   2.887   4.227   6.335 -0.1905 -2.2875  0.3600
  275SOL    HW2 2038   2.920   4.291   6.468 -1.6560 -2.1285  0.6678
  276SOL     OW 2039   5.801   5.965   3.101 -0.2602  0.1157  0.6219
  276SOL    HW1 2040   5.808   5.873   3.128 -1.3211  0.0099  0.5508
  276SOL    HW2 2041   5.800   5.962   3.006 -0.8965  0.1583  0.6287
  277SOL     OW 2042   0.524   3.247   5.034 -0.0554  0.4441 -0.2388
  277SOL    HW1 2043   0.523   3.341   5.015 -0.2083 -0.0773 -3.3046
  277SOL    HW2 2044   0.432   3.221   5.030  0.1426 -0.1534 -1.6082
  278SOL     OW 2045   6.111   5.577   5.386  0.0885 -0.1162 -0.1675
  278SOL    HW1 2046   6.134   5.557   5.296  2.2224  0.0169  0.2992
  278SOL    HW2 2047   6.142   5.667   5.399  0.8235 -0.5153  0.9995
  279SOL     OW 2048   2.613   1.699   1.719 -0.0500 -0.4284  0.0923
  279SOL    HW1 2049   2.679   1.639   1.684  2.0738  2.5824 -1.4596
  279SOL    HW2 2050   2.654   1.736   1.797 -0.6112  0.2957  0.0482
  280SOL     OW 2051   2.673   5.109   0.213 -0.4531 -0.6230 -0.2818
  280SOL    HW1 2052   2.731   5.177   0.248 -0.1105 -1.7155  1.4284
  280SOL    HW2 2053   2.659   5.133   0.122  1.6252  0.4074 -0.3855
  281SOL     OW 2054   3.990   1.522   5.954 -0.1462 -0.1097  0.3718
  281SOL    HW1 2055   3.961   1.562   6.036 -0.3710  0.3279  0.0776
  281SOL    HW2 2056   4.070   1.570   5.931  0.0785 -0.4236  0.4796
  282SOL     OW 2057   0.593   3.270   2.305  0.1428  0.2512 -0.3815
  282SOL    HW1 2058   0.557   3.208   2.368 -0.3783  0.6393 -0.2878
  282SOL    HW2 2059   0.674   3.301   2.347 -0.8820  1.5258  0.7614
  283SOL     OW 2060   0.751   1.224   4.538 -0.0389  0.0581 -0.2054
  283SOL    HW1 2061   0.716   1.281   4.606 -1.8547 -1.7334  0.4852
  283SOL    HW2 2062   0.751   1.278   4.459 -3.6992  0.5352 -0.0804
  284SOL     OW 2063   5.266   5.399   3.528  0.4342  0.1709  0.1732
  284SOL    HW1 2064   5.345   5.349   3.507  0.2422 -0.2837  0.5052
  284SOL    HW2 2065   5.281   5.485   3.489 -0.6162 -1.0862 -3.3845
  285SOL     OW 2066   2.928   3.496   4.889  0.3460 -0.2384 -0.2214
  285SOL    HW1 2067   2.885   3.582   4.891 -1.7142 -1.1974 -0.0688
  285SOL    HW2 2068   2.880   3.446   4.823  1.0526 -1.4818  0.1632
  286SOL     OW 2069   5.563   0.801   5.272  0.5902 -0.2790 -0.3043
  286SOL    HW1 2070   5.473   0.782   5.298  0.7605 -0.4470  0.1626
  286SOL    HW2 2071   5.563   0.896   5.259  0.6626 -0.0839  0.9706
  287SOL     OW 2072   0.264   6.229   5.368 -0.2716 -0.1329  0.1378
  287SOL    HW1 2073   0.262   6.226   5.463  1.5212  1.8160  0.2968
  287SOL    HW2 2074   0.226   6.145   5.341 -1.5660 -0.3959  2.5195
  288SOL     OW 2075   5.598   6.066   2.092  0.5144 -0.2989  0.0601
  288SOL    HW1 2076   5.608   6.097   2.182 -0.1277 -1.9001  0.7275
  288SOL    HW2 2077   5.541   6.130   2.050  2.6308  1.7172  0.0807
  289SOL     OW 2078   1.901   6.281   1.373  0.0696  0.4014 -0.0512
  289SOL    HW1 2079   1.887   6.367   1.333 -1.2876  0.4292  0.4371
  289SOL    HW2 2080   1.902   6.220   1.299 -3.5216  0.3067 -0.1783
  290SOL     OW 2081   3.817   2.728   6.420 -0.0533 -0.1199  0.0097
  290SOL    HW1 2082   3.830   2.647   6.372 -0.0792 -0.2220  0.1746
  290SOL    HW2 2083   3.890   2.731   6.482  1.6653  1.4106 -1.9458
  291SOL     OW 2084   1.777   0.568   5.618 -0.4319 -0.1675  0.1786
  291SOL    HW1 2085   1.708   0.582   5.683 -0.3210  0.4529  0.1664
  291SOL    HW2 2086   1.853   0.541   5.670  0.2499  2.2898  0.5460
  292SOL     OW 2087   3.638   5.261   3.999 -0.0796  0.2570 -0.5734
  292SOL    HW1 2088   3.701   5.285   4.067 -0.7578  0.6792 -0.0927
  292SOL    HW2 2089   3.692   5.223   3.930  0.5759 -0.7046  0.4198
  293SOL     OW 2090   4.367   5.676   4.541 -0.1663  0.2140  0.4706
  293SOL    HW1 2091   4.366   5.581   4.550 -1.6472  0.0369 -1.1035
  293SOL    HW2 2092   4.426   5.706   4.611 -0.4021 -1.7704  1.6011
  294SOL     OW 2093   1.386   4.867   0.527 -0.5989  0.5904  0.4820
  294SOL    HW1 2094   1.308   4.838   0.478 -1.1741  0.3771  1.5086
  294SOL    HW2 2095   1.369   4.840   0.617  0.5017  0.8922  0.7883
  295SOL     OW 2096   0.463   0.412   5.443 -0.0272 -0.4737 -0.2797
  295SOL    HW1 2097   0.482   0.469   5.369  0.2087 -0.2610 -0.0589
  295SOL    HW2 2098   0.470   0.469   5.520 -1.8454 -0.3307 -0.1897
  296SOL     OW 2099   6.616   3.464   6.345  0.1079  0.1436  0.3193
  296SOL    HW1 2100   6.647   3.549   6.376 -2.2473  1.5188 -0.8039
  296SOL    HW2 2101   6.685   3.432   6.287 -0.5373  3.2629 -2.4483
  297SOL     OW 2102   1.101   2.568   2.019 -0.5974 -0.0505  0.1769
  297SOL    HW1 2103   1.090   2.606   1.932 -0.8946 -1.2722 -0.3470
  297SOL    HW2 2104   1.162   2.627   2.064  0.4497  0.0017 -1.2422
  298SOL     OW 2105   5.274   4.905   5.317  0.6578 -0.1330 -0.4372
  298SOL    HW1 2106   5.305   4.879   5.404  2.6949  0.5798 -0.9062
  298SOL    HW2 2107   5.250   4.997   5.327 -2.1519 -0.8339  0.0878
  299SOL     OW 2108   5.205   3.546   1.736  0.6368  0.4527  0.1898
  299SOL    HW1 2109   5.154   3.525   1.814  1.6054 -1.0668  0.4685
  299SOL    HW2 2110   5.208   3.642   1.734 -1.4271  0.5675  0.6370
  300SOL     OW 2111   1.075   6.412   6.308 -0.2354 -0.3466 -0.3009
  300SOL    HW1 2112   1.014   6.427   6.380  0.2059  0.1747 -0.0206
  300SOL    HW2 2113   1.158   6.390   6.352  0.4660  1.5831 -0.5775
  301SOL     OW 2114   4.017   0.476   1.769 -0.1747  0.3485 -0.4497
  301SOL    HW1 2115   4.021   0.412   1.840 -1.5870 -0.7087 -1.2719
  301SOL    HW2 2116   3.966   0.433   1.700 -1.4412  2.4552 -0.9267
  302SOL     OW 2117   1.266   3.535   5.427 -0.0345  0.3368 -0.0952
  302SOL    HW1 2118   1.354   3.498   5.424  0.3169  0.9523  1.5961
  302SOL    HW2 2119   1.278   3.622   5.465 -1.4794  0.0168  1.1803
  303SOL     OW 2120   6.405   1.193   0.940  0.2849 -0.1277 -0.1212
  303SOL    HW1 2121   6.425   1.129   0.872  1.8014  2.0242 -1.8878
  303SOL    HW2 2122   6.333   1.245   0.904 -0.3460 -0.2790  0.8891
  304SOL     OW 2123   3.815   0.459   3.115  0.6890  0.2014 -0.5140
  304SOL    HW1 2124   3.775   0.503   3.190  0.3681 -0.4204 -0.3117
  304SOL    HW2 2125   3.769   0.375   3.109 -0.5420  0.9327 -2.4806
  305SOL     OW 2126   4.399   3.499   5.988 -0.5045  0.2981 -0.6797
  305SOL    HW1 2127   4.428   3.471   5.902 -1.2432  1.7804 -1.4418
  305SOL    HW2 2128   4.345   3.576   5.972 -0.5375  0.7018  1.1191
  306SOL     OW 2129   1.179   0.785   3.385  0.1110  1.1589 -0.0728
  306SOL    HW1 2130   1.269   0.767   3.357  0.0631  2.8078 -1.5198
  306SOL    HW2 2131   1.128   0.782   3.304 -0.9051  1.4568  0.5416
  307SOL     OW 2132   1.134   1.722   1.093  0.0610 -0.9859  0.0642
  307SOL    HW1 2133   1.155   1.812   1.119  0.2709 -0.6899 -1.0909
  307SOL    HW2 2134   1.200   1.700   1.027  0.3941 -2.2226  0.7695
  308SOL     OW 2135   0.467   0.472   0.572  0.0515 -0.1450 -0.0405
  308SOL    HW1 2136   0.560   0.462   0.596  0.3578  1.1214 -0.6214
  308SOL    HW2 2137   0.456   0.566   0.559 -1.3910 -0.2508  0.2623
  309SOL     OW 2138   4.826   1.010   3.488  0.3068 -0.7548 -0.3884
  309SOL    HW1 2139   4.920   1.004   3.500  0.3264 -1.3409 -0.7956
  309SOL    HW2 2140   4.811   1.099   3.456  0.4008  0.3861  2.4593
  310SOL     OW 2141   5.615   6.215   3.877 -0.2145 -0.8037  0.4792
  310SOL    HW1 2142   5.572   6.177   3.954 -0.6728 -0.9857  0.1394
  310SOL    HW2 2143   5.551   6.278   3.844 -0.1741 -0.9981  0.0304
  311SOL     OW 2144   5.061   0.150   2.362 -0.0390 -0.2258  0.4239
  311SOL    HW1 2145   5.155   0.165   2.357  0.3403 -2.5573 -2.8318
  311SOL    HW2 2146   5.022   0.229   2.326  0.7821  0.0563  0.1269
  312SOL     OW 2147   1.632   4.581   1.754 -0.1766 -0.5153  0.2762
  312SOL    HW1 2148   1.565   4.635   1.713 -0.3029 -0.5442  0.4453
  312SOL    HW2 2149   1.704   4.580   1.691  0.4311  1.0552  0.8870
  313SOL     OW 2150   0.034   2.630   3.281  0.1970  0.3349  0.1531
  313SOL    HW1 2151  -0.026   2.705   3.279 -1.3071 -0.7878  1.0817
  313SOL    HW2 2152  -0.019   2.559   3.318  2.3593 -0.5301  1.7294
  314SOL     OW 2153   6.503   3.011   4.096 -0.3531  0.2642 -0.0795
  314SOL    HW1 2154   6.415   3.020   4.059 -0.5312 -1.4529 -0.1512
  314SOL    HW2 2155   6.490   2.966   4.179  0.5081 -0.6668 -0.4278
  315SOL     OW 2156   2.043   4.305   0.233  0.1229  0.1942 -0.4504
  315SOL    HW1 2157   2.125   4.340   0.267 -0.1601  0.9128 -0.4874
  315SOL    HW2 2158   2.045   4.212   0.256  1.3223  0.0179 -1.1784
  316SOL     OW 2159   2.204   6.202   2.541 -0.1402  0.2683  0.5843
  316SOL    HW1 2160   2.242   6.274   2.591 -0.6821  0.6481  0.4551
  316SOL    HW2 2161   2.280   6.157   2.503  0.2950 -0.1649  1.9048
  317SOL     OW 2162   0.787   6.361   6.031  0.6658  0.6937  0.2035
  317SOL    HW1 2163   0.829   6.411   6.101  0.3019  1.9137 -0.4278
  317SOL    HW2 2164   0.714   6.317   6.075  0.8889  0.8482  0.7416
  318SOL     OW 2165   2.278   6.597   5.598  0.3149  0.1768 -0.7729
  318SOL    HW1 2166   2.200   6.613   5.545  0.3327 -0.4469 -1.0004
  318SOL    HW2 2167   2.270   6.657   5.672 -0.4700 -0.0108 -0.7041
  319SOL     OW 2168   6.059   0.186   1.704 -0.7361  0.0038 -0.3117
  319SOL    HW1 2169   6.053   0.092   1.723 -0.9244  0.3285  1.4049
  319SOL    HW2 2170   6.153   0.205   1.707 -0.8134  0.7512  4.5768
  320SOL     OW 2171   0.390   3.235   3.716 -0.5113 -0.0348 -0.1331
  320SOL    HW1 2172   0.346   3.202   3.794 -0.8297  1.5775  0.4170
  320SOL    HW2 2173   0.435   3.314   3.746  1.0669 -0.5054 -1.1535
  321SOL     OW 2174   2.691   1.081   4.946 -0.0490 -0.8539 -0.2026
  321SOL    HW1 2175   2.686   1.075   5.041 -1.3189  1.4485 -0.0518
  321SOL    HW2 2176   2.600   1.092   4.917  0.4918  0.6822 -1.4634
  322SOL     OW 2177   4.248   1.251   4.170 -0.1052 -0.1946 -0.7555
  322SOL    HW1 2178   4.236   1.231   4.263  0.5774  1.4345 -0.2713
  322SOL    HW2 2179   4.179   1.202   4.126 -0.2836 -1.2121  0.5707
  323SOL     OW 2180   1.461   2.151   2.242 -0.5241  0.0330 -0.4569
  323SOL    HW1 2181   1.457   2.224   2.181 -2.6361  0.6523  0.3271
  323SOL    HW2 2182   1.536   2.172   2.298  0.7387  0.0282 -2.0638
  324SOL     OW 2183   3.551   3.146   5.783 -0.7290  0.5826  0.5800
  324SOL    HW1 2184   3.458   3.163   5.797 -1.0057 -0.6791  0.3991
  324SOL    HW2 2185   3.563   3.054   5.806  0.4860  0.7288  0.6339
  325SOL     OW 2186   3.662   3.645   0.872 -0.8133 -0.3667 -0.2243
  325SOL    HW1 2187   3.728   3.575   0.875 -0.7569 -0.2718  2.6082
  325SOL    HW2 2188   3.711   3.725   0.887 -1.3395 -0.0799 -0.0134
  326SOL     OW 2189   0.757   6.439   5.347 -0.3111  0.3521  0.3374
  326SOL    HW1 2190   0.750   6.533   5.335  0.3344  0.2812 -0.6340
  326SOL    HW2 2191   0.673   6.404   5.316 -1.1576  0.6995  2.0792
  327SOL     OW 2192   4.276   5.796   4.248 -0.2963  0.7272 -0.4213
  327SOL    HW1 2193   4.274   5.827   4.339 -2.4474  1.0890 -0.5277
  327SOL    HW2 2194   4.339   5.853   4.204  0.4018  0.8746  0.7317
  328SOL     OW 2195   0.998   5.617   6.078 -0.7682 -0.1897  0.2792
  328SOL    HW1 2196   0.918   5.574   6.107 -1.0119 -0.5117 -0.8285
  328SOL    HW2 2197   1.017   5.579   5.992 -1.3214  2.2998 -1.0591
  329SOL     OW 2198   3.567   2.389   5.237 -0.0392  0.1717  0.4284
  329SOL    HW1 2199   3.600   2.477   5.223 -0.5472  0.4020  0.6363
  329SOL    HW2 2200   3.594   2.366   5.326 -0.4422  0.3708  0.6087
  330SOL     OW 2201   2.537   0.205   2.099 -0.1787 -0.1795  0.3183
  330SOL    HW1 2202   2.468   0.201   2.032  0.5620  1.5928 -0.6068
  330SOL    HW2 2203   2.613   0.166   2.056  0.7588  2.3889 -0.5746
  331SOL     OW 2204   2.037   5.035   3.792 -0.1936  0.1624 -0.4990
  331SOL    HW1 2205   1.972   5.011   3.859  1.0767 -0.6845  0.4619
  331SOL    HW2 2206   2.007   5.121   3.761 -0.9882  0.4504  0.9393
  332SOL     OW 2207   4.995   6.019   2.322  0.1866  0.1140 -0.0917
  332SOL    HW1 2208   4.998   6.105   2.282 -0.5004  0.7585  1.1787
  332SOL    HW2 2209   4.927   5.972   2.274 -1.4687  1.2764  1.0076
  333SOL     OW 2210   3.559   5.782   4.829 -0.0526 -0.1445 -0.3926
  333SOL    HW1 2211   3.602   5.832   4.898  0.0422 -1.2689  0.3980
  333SOL    HW2 2212   3.550   5.694   4.866  0.3763 -0.8864 -1.9734
  334SOL     OW 2213   4.357   3.293   4.408 -0.9826  0.2935 -0.7587
  334SOL    HW1 2214   4.449   3.307   4.386 -0.6535 -1.3658 -0.5905
  334SOL    HW2 2215   4.310   3.315   4.328 -0.4871  1.4714 -0.7485
  335SOL     OW 2216   0.237   3.070   3.916  0.2034  0.2059  0.4714
  335SOL    HW1 2217   0.262   2.982   3.887  0.4315  0.1920  0.7098
  335SOL    HW2 2218   0.179   3.055   3.990 -0.4831  0.2396 -0.0446
  336SOL     OW 2219   2.698   3.056   0.585  0.0923  0.2865  0.5635
  336SOL    HW1 2220   2.673   2.998   0.656 -0.9379  0.9960  0.8055
  336SOL    HW2 2221   2.630   3.123   0.583  0.9473  1.1753 -0.0656
  337SOL     OW 2222   4.188   3.374   0.186  0.3611  0.0081  0.2153
  337SOL    HW1 2223   4.229   3.346   0.268 -2.3277 -0.7150  1.4416
  337SOL    HW2 2224   4.162   3.292   0.144  0.3182  0.4382 -0.5961
  338SOL     OW 2225   6.330   1.600   4.629 -0.0282 -0.0383  0.1473
  338SOL    HW1 2226   6.246   1.646   4.621  0.0968 -0.0462 -1.7340
  338SOL    HW2 2227   6.393   1.669   4.646 -0.3478  0.0118  1.1983
  339SOL     OW 2228   3.234   6.238   1.853 -0.2076  0.5033  0.0448
  339SOL    HW1 2229   3.197   6.292   1.923 -0.3985  0.5999 -0.1312
  339SOL    HW2 2230   3.318   6.208   1.888 -0.0306  1.0332  0.0854
  340SOL     OW 2231   3.544   2.821   6.174  0.6524  0.4082  0.2117
  340SOL    HW1 2232   3.537   2.749   6.111 -0.7313 -0.0703  0.8653
  340SOL    HW2 2233   3.519   2.782   6.257 -0.5187  1.7214  0.5170
  341SOL     OW 2234   3.927   0.768   2.571  0.1522 -0.0059  0.4917
  341SOL    HW1 2235   3.834   0.769   2.547 -0.4357 -0.6851  2.5052
  341SOL    HW2 2236   3.954   0.860   2.570  0.2012  0.0388 -2.5377
  342SOL     OW 2237   3.377   5.874   3.743  0.3561 -0.4158 -0.0358
  342SOL    HW1 2238   3.421   5.956   3.764  0.5469 -0.7420  0.8525
  342SOL    HW2 2239   3.418   5.809   3.800 -0.2108 -1.0168 -0.3020
  343SOL     OW 2240   1.157   5.974   5.219  0.2768 -0.3975 -0.3236
  343SOL    HW1 2241   1.081   5.915   5.215  1.1882 -1.6963  0.3883
  343SOL    HW2 2242   1.184   5.971   5.311  0.4973  0.9659 -0.3311
  344SOL     OW 2243   5.909   4.716   3.829  0.7768 -0.7801  0.4874
  344SOL    HW1 2244   5.933   4.719   3.921  0.0701  0.9416  0.6498
  344SOL    HW2 2245   5.960   4.786   3.788 -3.4472  2.9758  0.8337
  345SOL     OW 2246   6.082   4.759   5.001  0.3058  0.4147  0.0216
  345SOL    HW1 2247   6.167   4.801   5.018  1.9379 -2.2527 -0.8587
  345SOL    HW2 2248   6.073   4.762   4.906 -1.0252  1.3749  0.1581
  346SOL     OW 2249   0.720   0.105   5.343  0.4527 -0.6267  0.0428
  346SOL    HW1 2250   0.770   0.101   5.261  0.5906  0.1000  0.0910
  346SOL    HW2 2251   0.717   0.198   5.365 -1.0945 -0.6334 -0.0659
  347SOL     OW 2252   0.438   1.545   3.327 -0.2779 -0.0612 -0.4155
  347SOL    HW1 2253   0.477   1.632   3.320 -0.1527  0.0163  0.9829
  347SOL    HW2 2254   0.470   1.498   3.250 -1.3238  1.4852 -1.8522
  348SOL     OW 2255   5.418   4.026   2.381 -0.3935  0.2193  0.0528
  348SOL    HW1 2256   5.470   3.981   2.315  0.1704  3.1410 -1.6967
  348SOL    HW2 2257   5.328   4.016   2.351 -0.3216 -0.1243 -0.0521
  349SOL     OW 2258   5.224   0.274   5.595  0.5768 -0.0945  0.1910
  349SOL    HW1 2259   5.278   0.201   5.621  0.6182 -0.0431  0.2485
  349SOL    HW2 2260   5.177   0.299   5.674 -2.1610 -2.3385 -0.5579
  350SOL     OW 2261   1.930   0.989   1.482  0.4475  0.0369 -0.1378
  350SOL    HW1 2262   1.923   0.915   1.422  0.2306 -0.7878  0.8810
  350SOL    HW2 2263   1.922   0.951   1.569 -1.6440  1.4596  0.3794
  351SOL     OW 2264   4.212   4.878   1.175 -0.0434  0.3217  0.1250
  351SOL    HW1 2265   4.299   4.849   1.152  0.3982  1.6442  0.0243
  351SOL    HW2 2266   4.211   4.972   1.153 -1.3044  0.4466  0.6064
  352SOL     OW 2267   4.865   5.249   3.693  0.3017  0.4850 -0.1367
  352SOL    HW1 2268   4.882   5.253   3.599 -0.7859  2.5179 -0.2907
  352SOL    HW2 2269   4.943   5.288   3.734  1.2798 -1.4003 -0.0554
  353SOL     OW 2270   2.458   0.958   0.826 -0.0895  0.2161  0.5866
  353SOL    HW1 2271   2.390   0.898   0.857  0.2736  0.1569  1.2748
  353SOL    HW2 2272   2.412   1.042   0.814 -0.0499  0.4937  2.2079
  354SOL     OW 2273   5.264   1.747   2.845  0.2086  0.3512 -0.1925
  354SOL    HW1 2274   5.311   1.730   2.764 -0.6987 -2.4950 -0.2287
  354SOL    HW2 2275   5.206   1.820   2.824  1.7759  1.3300 -1.3004
  355SOL     OW 2276   4.328   4.012   5.659 -0.0423  0.3937 -0.0426
  355SOL    HW1 2277   4.405   4.011   5.603 -0.0088 -1.1738 -0.0075
  355SOL    HW2 2278   4.355   3.965   5.738 -1.3856 -1.4072 -0.5746
  356SOL     OW 2279   0.024   1.240   0.060  0.8021  0.5513  0.0475
  356SOL    HW1 2280   0.025   1.147   0.080 -1.0424  0.5306  0.2002
  356SOL    HW2 2281  -0.064   1.257   0.027 -0.1872  2.8831  3.3068
  357SOL     OW 2282   5.309   4.479   3.352 -0.0923  1.0182  0.8129
  357SOL    HW1 2283   5.292   4.572   3.337  1.3300  1.0772 -0.8110
  357SOL    HW2 2284   5.376   4.478   3.421 -0.7836  1.1338  1.4994
  358SOL     OW 2285   0.262   4.523   3.470 -0.7723 -0.5578  0.2631
  358SOL    HW1 2286   0.315   4.600   3.449 -0.5112 -0.7644  0.1565
  358SOL    HW2 2287   0.217   4.502   3.388 -0.7974 -0.5540  0.2758
  359SOL     OW 2288   2.087   5.608   4.620  0.7001  0.3649  0.1403
  359SOL    HW1 2289   2.118   5.529   4.664 -0.2761  0.4061  0.9401
  359SOL    HW2 2290   2.001   5.585   4.586  1.7658  0.0699 -2.5699
  360SOL     OW 2291   1.989   0.337   0.856 -0.8553  0.0676  0.2717
  360SOL    HW1 2292   2.023   0.298   0.937 -0.5648  0.8546  0.5439
  360SOL    HW2 2293   1.898   0.310   0.853 -0.9027  0.1350  0.9357
  361SOL     OW 2294   2.068   5.375   2.810 -0.0403  0.1857 -0.0120
  361SOL    HW1 2295   2.108   5.340   2.889 -0.9223  2.0672  1.3576
  361SOL    HW2 2296   2.140   5.388   2.749  1.0106  0.7125  1.3000
  362SOL     OW 2297   0.947   3.764   5.140 -0.6135 -0.4114  0.1237
  362SOL    HW1 2298   0.896   3.796   5.065  0.1229  1.4097  0.3521
  362SOL    HW2 2299   1.038   3.766   5.109 -0.3156  0.2446  1.0237
  363SOL     OW 2300   5.697   4.052   2.232  0.0216 -0.2958  0.2517
  363SOL    HW1 2301   5.658   4.083   2.150 -1.1469 -1.7309  0.2312
  363SOL    HW2 2302   5.691   4.128   2.291 -0.5141  0.2812 -0.5202
  364SOL     OW 2303   4.587   1.293   1.508  0.1585 -0.3990 -0.2364
  364SOL    HW1 2304   4.638   1.312   1.586 -0.1438 -2.3459  0.4993
  364SOL    HW2 2305   4.573   1.378   1.467  0.0157  0.7330  2.0122
  365SOL     OW 2306   4.116   4.322   1.937  0.0413  0.5631  0.2965
  365SOL    HW1 2307   4.122   4.226   1.935  0.1687  0.4958  2.0839
  365SOL    HW2 2308   4.074   4.345   1.854 -0.0893 -1.0438 -0.1229
  366SOL     OW 2309   2.935   3.731   0.106 -0.5376 -0.7399 -0.2600
  366SOL    HW1 2310   2.873   3.742   0.034  0.8160  0.2966 -1.3210
  366SOL    HW2 2311   3.020   3.725   0.064  0.5194  1.7881  1.2639
  367SOL     OW 2312   2.090   4.499   5.460 -0.2228  0.3648  0.1367
  367SOL    HW1 2313   2.044   4.452   5.530  0.2675 -0.4015 -0.0397
  367SOL    HW2 2314   2.142   4.431   5.416 -2.5817  0.2148 -2.7488
  368SOL     OW 2315   1.921   1.938   6.192  0.1585  0.4750  0.0580
  368SOL    HW1 2316   1.837   1.899   6.217 -0.0217  1.5567  1.2762
  368SOL    HW2 2317   1.902   1.985   6.110 -0.4281  0.7008  0.3175
  369SOL     OW 2318   3.173   1.634   5.588  0.1725  0.0777 -0.4602
  369SOL    HW1 2319   3.096   1.627   5.644  0.2133 -1.4170 -0.5420
  369SOL    HW2 2320   3.245   1.602   5.642  0.5282  0.3338 -0.7745
  370SOL     OW 2321   5.397   4.557   5.008 -0.1265  0.4372 -0.0352
  370SOL    HW1 2322   5.319   4.588   5.054  0.4786  0.2617  1.1463
  370SOL    HW2 2323   5.411   4.468   5.041 -0.6176 -0.3672 -1.8141
  371SOL     OW 2324   6.556   3.005   2.902 -0.4607  0.1370  0.7104
  371SOL    HW1 2325   6.629   3.067   2.893  0.3763 -0.7832  0.9853
  371SOL    HW2 2326   6.480   3.052   2.867  0.7585  0.1444 -2.1618
  372SOL     OW 2327   0.215   5.108   1.510  0.5317  0.3055  0.5632
  372SOL    HW1 2328   0.256   5.113   1.596  0.5506 -0.7446  0.6199
  372SOL    HW2 2329   0.275   5.055   1.458  1.0139  1.7239 -0.3958
  373SOL     OW 2330   0.908   0.381   1.657  0.2340  0.1912 -0.2729
  373SOL    HW1 2331   0.923   0.474   1.639 -1.9689  0.5727 -0.4159
  373SOL    HW2 2332   0.989   0.338   1.628  0.9114  1.9396 -1.1623
  374SOL     OW 2333   4.593   1.611   6.176 -0.8733 -0.1038 -0.6698
  374SOL    HW1 2334   4.523   1.588   6.115 -0.9729  3.5563 -2.1692
  374SOL    HW2 2335   4.549   1.656   6.248 -0.3030 -0.0569 -0.3432
  375SOL     OW 2336   5.499   0.210   1.349  0.1106  0.6637  0.2810
  375SOL    HW1 2337   5.488   0.301   1.322 -0.1627  0.0765 -1.7660
  375SOL    HW2 2338   5.549   0.169   1.278 -0.0791 -0.8764  0.9793
  376SOL     OW 2339   2.197   5.972   5.998  0.0635  0.2299  0.1760
  376SOL    HW1 2340   2.197   6.056   6.043 -2.2263 -0.3672  1.4526
  376SOL    HW2 2341   2.110   5.965   5.959 -0.3706 -2.1346  1.3531
  377SOL     OW 2342   3.194   5.081   4.115 -0.3768 -0.1386 -0.1361
  377SOL    HW1 2343   3.170   5.170   4.087  0.4989  0.0240 -0.4028
  377SOL    HW2 2344   3.285   5.089   4.144  0.3143 -1.3055 -1.8250
  378SOL     OW 2345   1.352   0.472   4.134 -0.4511  0.1116  0.0537
  378SOL    HW1 2346   1.411   0.485   4.060 -1.0649 -1.8194 -0.8335
  378SOL    HW2 2347   1.360   0.552   4.186  1.8300  0.5074 -0.8082
  379SOL     OW 2348   4.063   6.190   4.149 -0.3111 -0.2327 -0.0593
  379SOL    HW1 2349   4.107   6.266   4.109 -0.2866 -0.3718 -0.2968
  379SOL    HW2 2350   3.970   6.206   4.133 -0.3106 -0.2159 -0.0459
  380SOL     OW 2351   2.504   0.203   2.902  0.0067  0.3579 -0.0585
  380SOL    HW1 2352   2.577   0.223   2.844  0.2378  0.3999  0.2414
  380SOL    HW2 2353   2.535   0.227   2.989  0.0939 -0.7789  0.2470
  381SOL     OW 2354   3.230   3.710   0.719  0.4930 -0.3888 -0.0981
  381SOL    HW1 2355   3.235   3.804   0.733 -0.0843 -0.3005 -0.4443
  381SOL    HW2 2356   3.200   3.701   0.629  0.0401 -0.8994  0.0993
  382SOL     OW 2357   3.354   5.941   6.286 -0.0415 -0.2601 -0.1120
  382SOL    HW1 2358   3.448   5.957   6.285  0.2231 -1.6456 -1.3481
  382SOL    HW2 2359   3.318   6.012   6.232  0.4956 -0.6830 -1.0507
  383SOL     OW 2360   2.083   2.160   0.318 -0.6137  0.0061 -0.8150
  383SOL    HW1 2361   2.071   2.230   0.253  1.9373  1.9189  0.6018
  383SOL    HW2 2362   2.009   2.101   0.302 -1.5614  1.7198 -3.6931
  384SOL     OW 2363   2.170   1.049   0.488  0.1873 -0.7679 -0.4249
  384SOL    HW1 2364   2.230   1.122   0.498 -0.8410 -0.1410  2.1451
  384SOL    HW2 2365   2.084   1.084   0.511 -0.6369 -2.3710 -0.8541
  385SOL     OW 2366   3.367   0.860   5.779  0.1632  0.7261  0.2042
  385SOL    HW1 2367   3.414   0.884   5.699 -0.2637  1.0359  0.0412
  385SOL    HW2 2368   3.431   0.812   5.831 -0.1547 -1.4363 -1.2626
  386SOL     OW 2369   6.306   2.003   1.464 -0.1299  0.5509 -0.3186
  386SOL    HW1 2370   6.237   2.069   1.456  0.1136  0.8971  0.3000
  386SOL    HW2 2371   6.337   2.013   1.554  0.7667  0.4400 -0.6100
  387SOL     OW 2372   2.170   2.627   4.699  0.1658 -0.0439 -0.5315
  387SOL    HW1 2373   2.153   2.561   4.766 -3.2405  0.9364 -0.2005
  387SOL    HW2 2374   2.088   2.631   4.649  0.9805  2.4709 -1.8284
  388SOL     OW 2375   5.428   4.795   6.616 -0.5529  0.2645  0.2997
  388SOL    HW1 2376   5.470   4.765   6.698 -0.2657  0.7029  0.2944
  388SOL    HW2 2377   5.403   4.885   6.634  2.2927  1.4559 -1.0789
  389SOL     OW 2378   5.231   2.037   2.592 -0.2356 -0.5255  0.1588
  389SOL    HW1 2379   5.222   2.127   2.561 -1.0634 -1.0655 -1.2837
  389SOL    HW2 2380   5.300   2.041   2.658  1.3125  0.7950 -1.4451
  390SOL     OW 2381   5.018   3.706   3.107 -0.1022 -1.0775 -0.1269
  390SOL    HW1 2382   5.051   3.796   3.103  0.6275 -1.3725 -0.9591
  390SOL    HW2 2383   5.047   3.666   3.025 -0.6400 -2.0001  0.1231
  391SOL     OW 2384   4.000   2.945   5.641 -0.1873 -0.0088  0.1750
  391SOL    HW1 2385   4.002   2.887   5.565  1.2543 -1.0168  0.9235
  391SOL    HW2 2386   3.938   3.013   5.618  0.8830  0.2417 -2.2962
  392SOL     OW 2387   6.600   6.533   0.430  0.7245  0.1326 -0.2056
  392SOL    HW1 2388   6.568   6.608   0.380  0.4070 -0.3999 -0.8171
  392SOL    HW2 2389   6.654   6.571   0.499  2.0278  0.8332 -1.5774
  393SOL     OW 2390   3.692   1.646   3.445  0.7013  0.1214  0.2057
  393SOL    HW1 2391   3.772   1.692   3.419  0.3196  0.0106 -1.2070
  393SOL    HW2 2392   3.718   1.555   3.455  0.8645  0.1782  0.3043
  394SOL     OW 2393   2.605   1.470   4.661 -0.3100 -0.3560 -0.5093
  394SOL    HW1 2394   2.667   1.532   4.699 -0.8196  0.3503 -0.8037
  394SOL    HW2 2395   2.536   1.525   4.623 -0.9830 -1.1181 -0.4211
  395SOL     OW 2396   3.104   5.004   3.331 -0.0057  0.6262 -0.3790
  395SOL    HW1 2397   3.048   4.997   3.409  1.5402 -0.5511  0.6987
  395SOL    HW2 2398   3.159   5.080   3.348  1.3644 -0.4971  0.4497
  396SOL     OW 2399   5.110   6.184   5.318 -0.0125  0.1960  0.3643
  396SOL    HW1 2400   5.168   6.259   5.331  0.3354  0.0269 -0.1945
  396SOL    HW2 2401   5.051   6.210   5.248  2.0797 -1.1397 -2.0657
  397SOL     OW 2402   4.975   3.071   1.311 -0.3041  0.0382  0.2745
  397SOL    HW1 2403   5.035   3.115   1.251 -0.3379 -0.1033  0.1372
  397SOL    HW2 2404   4.967   3.131   1.385  2.8875 -1.4950  2.0792
  398SOL     OW 2405   4.653   6.036   3.722 -0.0414  0.4689  0.0442
  398SOL    HW1 2406   4.590   6.103   3.694 -0.8257 -0.2611  0.0196
  398SOL    HW2 2407   4.656   5.973   3.650 -0.1614 -0.1044  0.5277
  399SOL     OW 2408   0.051   6.637   1.930  0.5539  0.3579 -0.0978
  399SOL    HW1 2409   0.144   6.644   1.953  0.4295  0.7446  0.2922
  399SOL    HW2 2410   0.006   6.689   1.996  0.0854  0.2074 -0.3300
  400SOL     OW 2411   4.027   5.883   1.786 -0.1214  0.4485  0.2001
  400SOL    HW1 2412   4.011   5.882   1.880  0.6667 -0.6617  0.3501
  400SOL    HW2 2413   3.950   5.840   1.749  0.2981 -0.5913  0.4963
  401SOL     OW 2414   4.673   4.848   0.527 -0.0614  0.0904  0.0706
  401SOL    HW1 2415   4.714   4.931   0.550 -1.0734  0.5876  0.1082
  401SOL    HW2 2416   4.738   4.782   0.552  0.6686  0.8503  0.2299
  402SOL     OW 2417   5.440   6.576   5.353  0.4351 -0.4161  0.4205
  402SOL    HW1 2418   5.378   6.650   5.353 -1.2090 -1.6935  2.2358
  402SOL    HW2 2419   5.507   6.602   5.415  0.3105 -0.1084  0.4295
  403SOL     OW 2420   2.791   0.167   5.442  0.5014  0.3130 -0.0468
  403SOL    HW1 2421   2.780   0.254   5.480  0.9023 -0.4587  1.9923
  403SOL    HW2 2422   2.702   0.137   5.424  0.4097  1.7493 -2.4242
  404SOL     OW 2423   5.910   4.265   2.074 -0.0649 -0.8465 -0.1625
  404SOL    HW1 2424   5.851   4.268   2.150 -0.5579 -0.1555 -0.5539
  404SOL    HW2 2425   5.866   4.319   2.008 -0.1329 -2.2290 -1.2976
  405SOL     OW 2426   3.086   0.028   6.219  0.0066  0.0048 -0.0844
  405SOL    HW1 2427   3.069   0.022   6.125 -0.9796  1.7769 -0.0554
  405SOL    HW2 2428   3.003   0.005   6.260  0.9396 -2.7726  0.5067
  406SOL     OW 2429   1.011   1.911   4.180 -0.0094 -0.1541  0.2903
  406SOL    HW1 2430   0.973   1.982   4.233 -0.8447  0.3968 -1.0073
  406SOL    HW2 2431   0.964   1.916   4.097  2.1933 -0.1288 -1.0084
  407SOL     OW 2432   0.715   6.586   6.634  0.5060  0.1991  0.5295
  407SOL    HW1 2433   0.738   6.591   6.727  1.7772 -1.7555  0.3654
  407SOL    HW2 2434   0.655   6.512   6.627  1.6419 -0.7044 -0.3475
  408SOL     OW 2435   4.126   6.048   2.464 -0.2123  0.1125 -0.7231
  408SOL    HW1 2436   4.196   5.988   2.492 -0.5762 -0.2620 -0.5958
  408SOL    HW2 2437   4.058   6.036   2.530 -1.5563 -1.5924 -2.3020
  409SOL     OW 2438   4.489   1.610   3.714  0.0304  0.0555  0.0861
  409SOL    HW1 2439   4.491   1.517   3.735 -0.0112 -0.0836 -0.5334
  409SOL    HW2 2440   4.425   1.646   3.776 -2.4516 -0.8853 -1.7719
  410SOL     OW 2441   4.600   0.687   3.298 -0.3536 -0.4035 -0.3098
  410SOL    HW1 2442   4.506   0.677   3.315 -0.2025  0.0008  0.8758
  410SOL    HW2 2443   4.642   0.652   3.376  0.4052  1.5671  0.2243
  411SOL     OW 2444   4.944   2.645   2.046 -0.2517 -0.2122  0.2160
  411SOL    HW1 2445   5.032   2.611   2.064 -0.1368 -0.4044 -0.6462
  411SOL    HW2 2446   4.894   2.625   2.125  0.6409  0.4744  0.9752
  412SOL     OW 2447   4.097   1.895   4.044 -0.7506  0.3474  0.1949
  412SOL    HW1 2448   4.086   1.892   3.949 -1.5723 -1.0609  0.2940
  412SOL    HW2 2449   4.191   1.884   4.058 -0.7374 -0.4414 -0.4447
  413SOL     OW 2450   1.802   1.915   0.841 -0.4047  0.1613 -0.4929
  413SOL    HW1 2451   1.757   1.838   0.876  1.3853 -1.0936 -0.8149
  413SOL    HW2 2452   1.768   1.924   0.753 -1.3835  0.3807 -0.1026
  414SOL     OW 2453   6.138   0.439   2.777  0.4288  0.2106 -0.0262
  414SOL    HW1 2454   6.201   0.507   2.753 -0.3398  1.0639  0.3004
  414SOL    HW2 2455   6.094   0.474   2.854  0.8268 -1.1863  0.8736
  415SOL     OW 2456   2.264   0.629   0.243 -0.1357  0.1360  0.2319
  415SOL    HW1 2457   2.259   0.724   0.251 -0.7601  0.0776  0.6127
  415SOL    HW2 2458   2.173   0.600   0.253  0.3375 -0.7015  2.8245
  416SOL     OW 2459   1.765   5.370   6.445 -0.5747 -0.2447  0.0517
  416SOL    HW1 2460   1.765   5.304   6.515 -1.4988 -0.7994 -0.4454
  416SOL    HW2 2461   1.739   5.321   6.367  0.1879  0.4198 -0.6353
  417SOL     OW 2462   4.364   6.133   6.026  0.3130 -0.0267 -0.4045
  417SOL    HW1 2463   4.341   6.225   6.030 -1.9393 -0.5561  2.4693
  417SOL    HW2 2464   4.326   6.102   5.944  0.0692  1.3407 -0.8281
  418SOL     OW 2465   5.295   0.775   3.309  0.0039  0.1250 -0.3148
  418SOL    HW1 2466   5.223   0.748   3.366  0.7371  0.2621  0.7195
  418SOL    HW2 2467   5.347   0.696   3.297 -0.9144 -0.2651 -2.0285
  419SOL     OW 2468   2.289   2.393   0.182  0.5531 -0.0456 -0.1249
  419SOL    HW1 2469   2.360   2.352   0.232 -1.0203 -2.2910  0.4255
  419SOL    HW2 2470   2.229   2.425   0.249 -0.2668 -0.6710 -0.5432
  420SOL     OW 2471   0.885   5.278   5.709 -0.7147 -0.4108 -0.0850
  420SOL    HW1 2472   0.971   5.243   5.687 -1.2596 -1.4151 -0.7204
  420SOL    HW2 2473   0.848   5.214   5.769 -0.9710  0.0711  0.2730
  421SOL     OW 2474   1.156   3.042   1.250 -0.1681 -0.4417 -0.1401
  421SOL    HW1 2475   1.187   3.004   1.331 -0.5855 -1.1969 -0.3260
  421SOL    HW2 2476   1.192   3.131   1.250 -0.9812 -0.0711  1.3474
  422SOL     OW 2477   3.954   6.280   4.719  0.5753 -0.1481 -0.4839
  422SOL    HW1 2478   3.918   6.278   4.631 -0.5959  0.9080 -0.0679
  422SOL    HW2 2479   3.882   6.248   4.775  1.2284 -0.6190  0.1077
  423SOL     OW 2480   3.983   3.958   2.862  0.4690  0.1614 -0.1272
  423SOL    HW1 2481   4.041   3.913   2.923 -0.6392 -0.2811  0.6576
  423SOL    HW2 2482   4.030   3.959   2.779  2.2331  1.2015  0.8272
  424SOL     OW 2483   2.401   4.889   5.003 -0.1211  0.2365  0.5326
  424SOL    HW1 2484   2.372   4.911   4.915  0.1888 -0.9176  0.1265
  424SOL    HW2 2485   2.398   4.794   5.007 -2.7648  0.2705  2.6703
  425SOL     OW 2486   5.534   3.821   1.752  0.4888 -0.2317 -0.1425
  425SOL    HW1 2487   5.618   3.844   1.711  0.8181 -1.3875 -0.1555
  425SOL    HW2 2488   5.559   3.764   1.824 -0.4373 -4.2595 -2.6887
  426SOL     OW 2489   3.120   6.199   2.695 -0.2811  0.0002 -0.2077
  426SOL    HW1 2490   3.128   6.256   2.619  0.2698 -0.5536 -0.5820
  426SOL    HW2 2491   3.192   6.225   2.753 -0.9566  0.7114  0.3379
  427SOL     OW 2492   1.557   4.928   0.809 -0.1576  0.3995  0.1168
  427SOL    HW1 2493   1.537   5.000   0.750 -0.2407  0.7947  0.6169
  427SOL    HW2 2494   1.563   4.969   0.896  1.1274  0.0184  0.2306
  428SOL     OW 2495   4.044   3.489   4.816  0.2632  0.5833  0.0567
  428SOL    HW1 2496   4.111   3.492   4.748 -0.0467  0.0472 -0.2670
  428SOL    HW2 2497   4.055   3.572   4.863  1.7896  0.1111  0.6183
  429SOL     OW 2498   2.206   2.107   4.241 -0.6087 -0.9003  0.1305
  429SOL    HW1 2499   2.219   2.085   4.149  0.3697 -0.4730  0.1478
  429SOL    HW2 2500   2.222   2.026   4.288  0.3385 -0.8018  0.0101
  430SOL     OW 2501   6.120   6.371   4.463 -0.3036 -0.5705  0.2995
  430SOL    HW1 2502   6.130   6.301   4.399 -1.2232 -1.0773  0.6885
  430SOL    HW2 2503   6.121   6.326   4.548  0.9939  0.0985  0.6601
  431SOL     OW 2504   0.880   4.928   1.174 -0.2347 -0.0540  0.5016
  431SOL    HW1 2505   0.939   4.944   1.248 -0.4733 -0.4725  0.7900
  431SOL    HW2 2506   0.855   5.015   1.143 -0.1715  0.1270  0.9492
  432SOL     OW 2507   4.674   6.001   2.718 -0.1879  0.0740 -0.1532
  432SOL    HW1 2508   4.715   6.046   2.644 -1.8559  0.3861 -0.9554
  432SOL    HW2 2509   4.745   5.954   2.761  1.3177  2.0792 -0.3151
  433SOL     OW 2510   5.620   3.117   5.668 -0.0785 -0.3705  0.3035
  433SOL    HW1 2511   5.665   3.051   5.617 -0.5285  0.1851 -0.8434
  433SOL    HW2 2512   5.610   3.078   5.755  1.3288 -1.0480  0.1825
  434SOL     OW 2513   2.873   1.606   4.370 -0.0504  0.0977  0.2550
  434SOL    HW1 2514   2.955   1.622   4.324  0.8051 -0.0232  1.6807
  434SOL    HW2 2515   2.884   1.648   4.455 -1.4494  0.0267  0.5002
  435SOL     OW 2516   0.187   3.833   0.337 -0.2675 -0.2424  0.3992
  435SOL    HW1 2517   0.157   3.785   0.261  1.5168  0.3371 -0.7437
  435SOL    HW2 2518   0.109   3.878   0.370 -1.4552 -2.0100  0.0916
  436SOL     OW 2519   0.442   3.354   1.852  0.5312  0.3426 -0.1082
  436SOL    HW1 2520   0.426   3.309   1.936  1.4369  0.3150  0.0537
  436SOL    HW2 2521   0.385   3.431   1.856 -0.7153 -0.5291 -0.2001
  437SOL     OW 2522   1.693   4.980   5.141  0.0481  0.3669  0.3546
  437SOL    HW1 2523   1.745   5.012   5.214 -0.9438 -0.1895  1.3420
  437SOL    HW2 2524   1.602   4.991   5.170 -0.3608 -0.1804 -0.6577
  438SOL     OW 2525   0.417   1.761   3.015  0.2392  0.4737  0.1045
  438SOL    HW1 2526   0.445   1.842   3.058  0.1154  1.0918 -0.9466
  438SOL    HW2 2527   0.451   1.768   2.926  0.0036 -0.5189 -0.0766
  439SOL     OW 2528   1.313   3.476   3.842  0.5064  0.0273 -0.2450
  439SOL    HW1 2529   1.366   3.396   3.838  2.9605  1.3599  2.2587
  439SOL    HW2 2530   1.259   3.464   3.920  0.7460  0.7107  0.0294
  440SOL     OW 2531   5.200   1.589   3.226  0.2538  0.6787 -0.6884
  440SOL    HW1 2532   5.226   1.567   3.136  0.9782  2.8937 -1.0908
  440SOL    HW2 2533   5.273   1.560   3.280  0.4070  0.5274 -0.9725
  441SOL     OW 2534   5.254   2.727   1.986 -0.4034 -0.3256  0.0089
  441SOL    HW1 2535   5.312   2.731   1.909  0.9817  0.9499  1.0607
  441SOL    HW2 2536   5.261   2.636   2.016  2.7146  0.1876  1.2372
  442SOL     OW 2537   2.001   0.328   6.171 -0.1054 -0.0626  0.1237
  442SOL    HW1 2538   1.998   0.301   6.263 -0.5189 -0.6002 -0.0446
  442SOL    HW2 2539   2.095   0.333   6.151  0.0204 -2.0088 -0.0002
  443SOL     OW 2540   2.477   0.627   4.909  0.1823 -0.0976  0.1736
  443SOL    HW1 2541   2.492   0.677   4.829  1.6004 -1.6372 -0.5751
  443SOL    HW2 2542   2.477   0.536   4.881 -0.1296 -0.6363  1.8237
  444SOL     OW 2543   0.919   1.572   1.162 -0.0326 -0.1550 -0.7340
  444SOL    HW1 2544   0.927   1.484   1.126  0.7554  0.0222 -1.0256
  444SOL    HW2 2545   0.999   1.617   1.133 -0.8869  0.9689 -1.4551
  445SOL     OW 2546   4.023   4.687   3.903  0.2369  0.1712  0.3771
  445SOL    HW1 2547   4.107   4.724   3.932 -0.5466  1.7578  0.7651
  445SOL    HW2 2548   3.985   4.755   3.847 -0.9523 -0.3505  0.5158
  446SOL     OW 2549   5.213   4.793   5.078  0.0763 -0.1444  0.1933
  446SOL    HW1 2550   5.128   4.792   5.123 -0.0409  1.6306  0.0619
  446SOL    HW2 2551   5.272   4.836   5.140  1.1540 -2.1673  0.6649
  447SOL     OW 2552   4.567   2.558   2.362 -0.3791  0.3269  0.0754
  447SOL    HW1 2553   4.605   2.586   2.445  0.7769  0.4751 -0.4872
  447SOL    HW2 2554   4.496   2.620   2.346  0.2634  1.1338  0.2960
  448SOL     OW 2555   1.015   4.677   0.980  0.1486  0.3925 -0.1534
  448SOL    HW1 2556   0.941   4.727   0.945 -0.5437  0.2981  1.1081
  448SOL    HW2 2557   1.072   4.743   1.020 -1.3759  0.1968  2.6291
  449SOL     OW 2558   5.551   3.188   1.336 -0.1404  0.1502  0.0284
  449SOL    HW1 2559   5.475   3.185   1.277 -0.0240  1.7562 -0.2606
  449SOL    HW2 2560   5.627   3.194   1.278  0.2234 -1.3286  0.3190
  450SOL     OW 2561   5.630   2.177   3.779  0.6426 -0.2462 -0.5383
  450SOL    HW1 2562   5.700   2.119   3.809  0.9526  1.5227  2.7141
  450SOL    HW2 2563   5.550   2.138   3.813  0.6514  0.1880  0.0104
  451SOL     OW 2564   4.483   5.963   0.283 -0.2095  0.0670 -0.3971
  451SOL    HW1 2565   4.484   5.970   0.379  0.1339  0.1147 -0.4010
  451SOL    HW2 2566   4.549   5.896   0.264  0.6200  0.9438 -0.6639
  452SOL     OW 2567   5.489   1.448   0.813  0.5216 -0.8004  0.2340
  452SOL    HW1 2568   5.579   1.455   0.845  0.9174 -1.2275 -0.7519
  452SOL    HW2 2569   5.473   1.354   0.804 -0.8747 -0.8806  2.6736
  453SOL     OW 2570   2.473   2.417   2.316  0.0045  0.1911  0.1750
  453SOL    HW1 2571   2.529   2.495   2.314  0.3039  0.0240  1.2108
  453SOL    HW2 2572   2.534   2.345   2.303 -0.2539  0.1160 -0.6507
  454SOL     OW 2573   4.175   5.432   0.625 -0.1602 -0.3773  0.1029
  454SOL    HW1 2574   4.189   5.509   0.570  0.8764  0.4488  1.4743
  454SOL    HW2 2575   4.177   5.358   0.564  2.0431  0.4081 -0.8665
  455SOL     OW 2576   3.869   3.167   0.264 -0.1324  0.5288 -0.1305
  455SOL    HW1 2577   3.823   3.174   0.347  1.3577 -0.2608  0.7988
  455SOL    HW2 2578   3.800   3.170   0.198 -1.3601  0.9780  1.1260
  456SOL     OW 2579   0.131   1.734   5.056  0.1597  0.0431 -0.1983
  456SOL    HW1 2580   0.064   1.741   4.989  1.4032 -1.4422 -1.6784
  456SOL    HW2 2581   0.169   1.821   5.061 -0.9605  0.5525 -0.3104
  457SOL     OW 2582   6.259   5.499   1.167 -0.5574 -0.1320  0.3134
  457SOL    HW1 2583   6.341   5.480   1.121  0.1974  0.2067  1.4949
  457SOL    HW2 2584   6.199   5.528   1.098  0.4169 -0.0483 -0.5149
  458SOL     OW 2585   6.235   3.614   4.056  0.2673  0.3702 -0.9352
  458SOL    HW1 2586   6.142   3.619   4.076  0.1205 -0.4975 -1.3481
  458SOL    HW2 2587   6.240   3.638   3.963  0.3527 -0.3563 -1.1237
  459SOL     OW 2588   5.507   0.450   1.231 -0.6285 -0.1305  0.9052
  459SOL    HW1 2589   5.417   0.468   1.205 -0.5787  0.2108  0.9670
  459SOL    HW2 2590   5.557   0.454   1.149 -0.5908  0.1902  0.9418
  460SOL     OW 2591   1.583   5.505   4.015  0.3400 -0.3179 -0.7712
  460SOL    HW1 2592   1.592   5.600   4.022 -1.6328 -0.2325  1.6583
  460SOL    HW2 2593   1.602   5.486   3.923  1.4385  2.3050 -1.1675
  461SOL     OW 2594   3.718   1.035   0.302 -0.3937 -0.1998 -0.5001
  461SOL    HW1 2595   3.748   0.995   0.384  1.1595 -0.7396 -1.2906
  461SOL    HW2 2596   3.699   1.126   0.326  0.3028 -0.2746  0.4047
  462SOL     OW 2597   3.852   2.033   0.793  0.1154  0.3760 -0.3145
  462SOL    HW1 2598   3.898   2.104   0.838 -1.1846  1.1392 -0.1572
  462SOL    HW2 2599   3.879   1.954   0.841  0.4846  0.9168  0.3937
  463SOL     OW 2600   0.863   2.525   4.566 -0.1683 -0.2864  0.0954
  463SOL    HW1 2601   0.807   2.509   4.491 -1.4607 -0.9398  1.1547
  463SOL    HW2 2602   0.879   2.437   4.603 -0.8746  0.1467  1.4877
  464SOL     OW 2603   5.467   2.255   0.269  0.7173 -0.0404  0.3288
  464SOL    HW1 2604   5.502   2.299   0.347 -0.5507  1.1757  0.2341
  464SOL    HW2 2605   5.545   2.229   0.220  1.5633 -0.9245  2.0160
  465SOL     OW 2606   2.549   3.669   0.088 -0.7311 -0.1875  0.3744
  465SOL    HW1 2607   2.590   3.697   0.170 -1.3746  1.6844  0.0995
  465SOL    HW2 2608   2.619   3.677   0.023 -0.6727 -0.0987  0.4477
  466SOL     OW 2609   1.285   6.529   3.598 -0.3483 -0.6406  0.4549
  466SOL    HW1 2610   1.198   6.529   3.559  0.4933 -0.4445 -1.5272
  466SOL    HW2 2611   1.299   6.620   3.625 -0.3164 -0.4342 -0.3095
  467SOL     OW 2612   5.385   6.541   3.989 -0.3562  0.2965 -0.2482
  467SOL    HW1 2613   5.397   6.470   4.053  2.0003 -0.2700 -1.2140
  467SOL    HW2 2614   5.295   6.530   3.958 -1.0190 -0.4262  1.7211
  468SOL     OW 2615   5.711   5.454   2.387 -0.1727 -0.9230 -0.9472
  468SOL    HW1 2616   5.717   5.375   2.442  1.0573 -1.9486 -2.4776
  468SOL    HW2 2617   5.795   5.459   2.342 -0.2838  1.2157 -1.0146
  469SOL     OW 2618   2.357   0.496   4.297  0.1795 -0.1682 -0.8968
  469SOL    HW1 2619   2.264   0.493   4.319  0.6413  1.8756  1.8509
  469SOL    HW2 2620   2.364   0.566   4.232  0.1796  2.9780  2.2345
  470SOL     OW 2621   0.287   2.049   6.042 -0.5835  0.0775  0.1131
  470SOL    HW1 2622   0.220   2.089   6.096  0.1644  1.4543  0.0698
  470SOL    HW2 2623   0.268   2.079   5.953  1.1851  2.1516  0.3579
  471SOL     OW 2624   2.763   1.487   3.517  0.0555 -0.3107 -0.7323
  471SOL    HW1 2625   2.747   1.401   3.556  1.7622  0.3731  1.6626
  471SOL    HW2 2626   2.811   1.535   3.584 -0.8108  2.5273 -2.0152
  472SOL     OW 2627   4.159   6.053   1.635 -0.3833  0.5269  0.8085
  472SOL    HW1 2628   4.109   5.985   1.680 -1.4298  0.0385 -0.9811
  472SOL    HW2 2629   4.093   6.102   1.584  0.7815  0.6491 -0.6530
  473SOL     OW 2630   1.551   1.591   0.756 -0.2268  1.0385 -0.4863
  473SOL    HW1 2631   1.560   1.498   0.775  0.8662  1.2509  0.1415
  473SOL    HW2 2632   1.562   1.597   0.661 -0.1383  0.5487 -0.5106
  474SOL     OW 2633   2.137   1.618   3.484  0.0879 -0.1270  0.3657
  474SOL    HW1 2634   2.137   1.646   3.576  1.7813  0.1524  0.3041
  474SOL    HW2 2635   2.198   1.678   3.441 -0.1654 -0.6950 -0.8203
  475SOL     OW 2636   0.746   5.453   4.731 -0.1203  0.5923  0.1824
  475SOL    HW1 2637   0.797   5.395   4.788  1.1274 -0.2422 -1.6646
  475SOL    HW2 2638   0.811   5.509   4.689 -0.8060  0.3086 -1.3498
  476SOL     OW 2639   1.861   0.891   0.378  0.1437 -0.1756  0.9740
  476SOL    HW1 2640   1.928   0.831   0.411  0.7674  0.3078  0.6163
  476SOL    HW2 2641   1.869   0.887   0.283 -0.9848 -0.8219  0.8876
  477SOL     OW 2642   0.616   5.584   2.063 -0.1250 -0.3275 -0.4698
  477SOL    HW1 2643   0.537   5.626   2.028 -1.4707 -1.2966  1.2497
  477SOL    HW2 2644   0.614   5.496   2.027  1.1072  0.1114 -1.7136
  478SOL     OW 2645   1.911   5.087   6.001  0.4962 -0.1338 -0.2289
  478SOL    HW1 2646   1.954   5.152   6.056 -1.2272 -0.2964  1.4302
  478SOL    HW2 2647   1.927   5.117   5.911  2.3727  0.8169  0.3680
  479SOL     OW 2648   4.557   6.201   1.576 -0.4322  0.4023  0.1005
  479SOL    HW1 2649   4.635   6.151   1.555  1.4263  2.7546  0.9614
  479SOL    HW2 2650   4.547   6.262   1.503  0.3201  2.0527  1.3087
  480SOL     OW 2651   5.638   3.943   6.328 -0.2164 -0.1803 -0.0588
  480SOL    HW1 2652   5.559   3.903   6.293  0.3630 -1.4715  0.0624
  480SOL    HW2 2653   5.607   3.994   6.403 -0.8606 -1.2611  0.4432
  481SOL     OW 2654   0.680   1.806   1.438 -0.0443 -0.6670 -0.0345
  481SOL    HW1 2655   0.684   1.778   1.347  1.7368 -0.9527  0.0961
  481SOL    HW2 2656   0.596   1.850   1.446  0.6738  1.3605 -2.4192
  482SOL     OW 2657   5.585   3.009   5.153  0.2341 -0.0436  0.5228
  482SOL    HW1 2658   5.612   2.932   5.203  0.2874  1.0274  2.2510
  482SOL    HW2 2659   5.665   3.042   5.114  0.0551 -1.4049 -1.1054
  483SOL     OW 2660   3.394   3.649   6.649 -0.7029 -0.4583 -0.5266
  483SOL    HW1 2661   3.398   3.741   6.624 -0.7620 -0.1950  0.3865
  483SOL    HW2 2662   3.301   3.627   6.646 -1.2711  0.7251  3.2622
  484SOL     OW 2663   0.645   1.932   5.688  0.1380 -0.2659 -0.2350
  484SOL    HW1 2664   0.692   1.968   5.612 -0.1454 -1.8717 -1.2225
  484SOL    HW2 2665   0.570   1.991   5.699  0.2620  0.0784 -1.1187
  485SOL     OW 2666   4.107   0.676   4.828  0.7265 -0.2023  0.1125
  485SOL    HW1 2667   4.106   0.771   4.820  0.6663 -0.2014  0.1330
  485SOL    HW2 2668   4.103   0.644   4.738 -2.3367 -0.2260  0.1644
  486SOL     OW 2669   4.964   4.058   0.609  0.3427  0.5138 -0.0474
  486SOL    HW1 2670   4.898   4.003   0.566  0.4470  0.2191  0.1660
  486SOL    HW2 2671   5.012   3.998   0.665  0.3046  0.8713  0.3692
  487SOL     OW 2672   2.725   2.193   5.349  0.4758 -0.2931 -0.5099
  487SOL    HW1 2673   2.806   2.148   5.323  0.3394 -1.5878  1.1129
  487SOL    HW2 2674   2.737   2.211   5.442 -0.6676  0.4890 -0.4965
  488SOL     OW 2675   1.457   0.575   3.048  0.2941 -0.1986 -0.4565
  488SOL    HW1 2676   1.366   0.544   3.045  0.3375 -0.4249  0.4645
  488SOL    HW2 2677   1.491   0.555   2.960 -0.2215 -1.1069 -0.4642
  489SOL     OW 2678   3.544   0.073   3.145 -0.4394 -0.4549 -0.0696
  489SOL    HW1 2679   3.625   0.093   3.192 -0.8634  1.0818  0.0717
  489SOL    HW2 2680   3.537  -0.022   3.148 -0.0270 -0.4755  2.2756
  490SOL     OW 2681   1.283   0.609   0.202  0.1775 -0.4680  0.3492
  490SOL    HW1 2682   1.232   0.567   0.270 -0.9733  0.3602  0.0156
  490SOL    HW2 2683   1.219   0.651   0.145  0.6486 -4.5785 -3.7466
  491SOL     OW 2684   5.120   0.893   6.492  0.1007 -0.1826  0.0322
  491SOL    HW1 2685   5.078   0.886   6.577  0.9777  1.2407  0.6223
  491SOL    HW2 2686   5.139   0.803   6.466  0.0637 -0.6195  1.4685
  492SOL     OW 2687   2.868   1.600   0.946  0.5741  0.5299 -0.4126
  492SOL    HW1 2688   2.887   1.645   0.863  1.5579  2.1160  0.6088
  492SOL    HW2 2689   2.781   1.562   0.933  0.2008  1.7363 -1.7745
  493SOL     OW 2690   2.726   0.268   2.752 -0.0198  0.2356 -0.1935
  493SOL    HW1 2691   2.702   0.358   2.730 -0.6507 -0.1882 -1.3355
  493SOL    HW2 2692   2.803   0.250   2.700 -0.2551 -0.0822 -0.4361
  494SOL     OW 2693   4.387   4.484   1.503 -0.1874  0.0524 -0.5062
  494SOL    HW1 2694   4.438   4.419   1.553  0.0629  0.7052  0.1087
  494SOL    HW2 2695   4.307   4.495   1.554  0.3377  1.1822  0.1089
  495SOL     OW 2696   4.222   1.261   6.511 -0.2939  0.1196 -0.3676
  495SOL    HW1 2697   4.251   1.190   6.567  1.1520  1.2101  0.3349
  495SOL    HW2 2698   4.127   1.262   6.520 -0.3383 -1.6166 -0.3080
  496SOL     OW 2699   1.567   4.916   4.269  0.1630  0.2623 -0.2265
  496SOL    HW1 2700   1.640   4.952   4.218 -0.2645  1.1406 -0.2440
  496SOL    HW2 2701   1.528   4.851   4.212  0.7927 -0.0529 -0.3082
  497SOL     OW 2702   2.766   1.177   3.313 -0.0753 -0.0371  0.6189
  497SOL    HW1 2703   2.844   1.131   3.283  0.2631  0.5267  0.6035
  497SOL    HW2 2704   2.777   1.182   3.408  0.5062  1.0661  0.5147
  498SOL     OW 2705   1.884   6.666   3.716  0.1786  0.0262  0.8789
  498SOL    HW1 2706   1.879   6.639   3.625  2.9855  1.2915  0.2288
  498SOL    HW2 2707   1.824   6.740   3.723 -0.7797 -0.7070  0.3599
  499SOL     OW 2708   2.451   3.992   5.805 -0.1845 -0.3003 -0.4253
  499SOL    HW1 2709   2.438   3.903   5.838  0.6867 -0.4366 -0.4272
  499SOL    HW2 2710   2.369   4.014   5.762 -0.8227 -0.6584  0.5884
  500SOL     OW 2711   6.035   1.557   3.157  0.0072  0.2930  0.6091
  500SOL    HW1 2712   5.960   1.614   3.172 -0.0285 -0.1371  2.3385
  500SOL    HW2 2713   6.068   1.537   3.245  1.0249 -1.0129 -0.0209
  501SOL     OW 2714   5.649   1.001   1.178  0.0470 -0.1615 -0.1830
  501SOL    HW1 2715   5.705   1.017   1.255 -1.1891  0.5187  0.6207
  501SOL    HW2 2716   5.589   1.076   1.177 -0.5315 -0.6250 -1.2995
  502SOL     OW 2717   5.414   5.860   0.915  0.2762 -0.2644 -0.4553
  502SOL    HW1 2718   5.363   5.800   0.969 -0.5613  0.2377 -0.6853
  502SOL    HW2 2719   5.368   5.944   0.921  3.5654  1.6644  3.2884
  503SOL     OW 2720   6.142   2.912   1.529  0.2020 -0.2367 -0.1864
  503SOL    HW1 2721   6.149   2.949   1.617  0.0187  0.7786 -0.5853
  503SOL    HW2 2722   6.204   2.839   1.529 -0.0203 -0.4464  0.8765
  504SOL     OW 2723   5.825   6.625   4.035 -0.3353 -0.3379  0.1640
  504SOL    HW1 2724   5.920   6.614   4.043  0.2937  3.2024 -0.9895
  504SOL    HW2 2725   5.803   6.581   3.953  0.0905 -1.9618  0.8813
  505SOL     OW 2726   2.297   3.701   1.312  0.5369 -0.1985  0.3976
  505SOL    HW1 2727   2.375   3.680   1.364 -1.4573 -1.2614  3.2060
  505SOL    HW2 2728   2.285   3.795   1.324  2.0912  0.2653 -1.2403
  506SOL     OW 2729   5.514   0.544   0.381 -0.3964 -0.2535  0.0929
  506SOL    HW1 2730   5.489   0.606   0.450 -0.4852  0.1751 -0.3210
  506SOL    HW2 2731   5.581   0.591   0.330 -1.8701  0.2980 -1.4349
  507SOL     OW 2732   2.063   4.973   0.288 -0.6227  0.2623  0.5161
  507SOL    HW1 2733   2.104   4.913   0.225  0.3618 -1.3036  2.5080
  507SOL    HW2 2734   2.026   4.915   0.355 -1.2597  1.8507  1.6054
  508SOL     OW 2735   4.453   5.227   0.098  0.2905 -0.2014  0.1781
  508SOL    HW1 2736   4.384   5.181   0.145 -0.5397  0.1663 -0.6428
  508SOL    HW2 2737   4.426   5.319   0.099  0.6664 -0.0790 -0.3073
  509SOL     OW 2738   2.477   5.492   0.164  0.2166 -1.0584  0.4763
  509SOL    HW1 2739   2.451   5.440   0.088 -1.1639 -0.8645  0.7918
  509SOL    HW2 2740   2.423   5.458   0.236  0.2941 -0.1175  0.9909
  510SOL     OW 2741   2.528   3.782   0.455  0.0828  0.0842  0.4865
  510SOL    HW1 2742   2.436   3.759   0.443  0.1442 -0.2524  0.6268
  510SOL    HW2 2743   2.528   3.842   0.530 -0.1496  1.0721 -0.2925
  511SOL     OW 2744   3.408   5.630   5.423  0.1305  0.7239 -0.2422
  511SOL    HW1 2745   3.382   5.719   5.448 -1.3634  0.0200  0.8186
  511SOL    HW2 2746   3.410   5.581   5.505 -0.3608 -0.5478 -0.9588
  512SOL     OW 2747   2.141   3.221   3.648 -0.1967 -0.1364  0.4154
  512SOL    HW1 2748   2.224   3.225   3.603 -0.2899  3.0108  0.3322
  512SOL    HW2 2749   2.099   3.141   3.615  1.7708 -0.5248 -1.3106
  513SOL     OW 2750   2.693   0.289   0.822 -0.0321 -0.0317  0.2212
  513SOL    HW1 2751   2.605   0.266   0.854 -0.2858  0.8520  0.2034
  513SOL    HW2 2752   2.706   0.379   0.853  1.8318 -0.8918  2.2519
  514SOL     OW 2753   5.851   0.609   3.442  0.7253 -0.1922  0.5304
  514SOL    HW1 2754   5.778   0.570   3.490  1.1139 -1.0645  0.4295
  514SOL    HW2 2755   5.855   0.560   3.360 -0.0926  1.4473 -0.5395
  515SOL     OW 2756   3.727   2.510   0.995  0.0886  0.2057  0.2228
  515SOL    HW1 2757   3.812   2.526   1.035 -0.2655  0.3794  0.9162
  515SOL    HW2 2758   3.747   2.464   0.914  0.7504 -1.1611  1.1265
  516SOL     OW 2759   5.300   2.341   0.631  0.4614 -0.2076  0.2451
  516SOL    HW1 2760   5.379   2.394   0.624  0.1926  0.5284  2.0595
  516SOL    HW2 2761   5.287   2.332   0.726 -2.6328  1.2884  0.0856
  517SOL     OW 2762   5.975   5.246   0.517  0.2812  0.1735  0.3747
  517SOL    HW1 2763   6.037   5.310   0.550 -1.5030  1.6594  1.0267
  517SOL    HW2 2764   5.954   5.275   0.428 -1.7967  1.6058  1.2412
  518SOL     OW 2765   2.631   5.137   6.598  0.1359  0.0703  0.8157
  518SOL    HW1 2766   2.595   5.130   6.509  0.9513 -3.6353  0.5798
  518SOL    HW2 2767   2.725   5.147   6.585  0.1926  0.1276  1.2594
  519SOL     OW 2768   5.994   4.418   0.361  0.1993 -0.3423 -0.1431
  519SOL    HW1 2769   5.931   4.487   0.343  1.6739  1.2761  0.6203
  519SOL    HW2 2770   5.967   4.382   0.445  0.6736  0.8589  0.5493
  520SOL     OW 2771   6.275   2.980   4.587  0.4648 -0.4119  0.2471
  520SOL    HW1 2772   6.224   2.931   4.523 -0.3278 -1.1367  1.3944
  520SOL    HW2 2773   6.237   2.956   4.672  1.7365  0.2000  1.0274
  521SOL     OW 2774   4.651   5.942   6.318  0.6284 -0.2643  0.3117
  521SOL    HW1 2775   4.717   6.006   6.290 -0.4659  0.9467  0.4060
  521SOL    HW2 2776   4.628   5.895   6.238  0.6394  0.2289  0.0125
  522SOL     OW 2777   0.619   2.469   0.595  0.2141 -0.2859 -0.5821
  522SOL    HW1 2778   0.699   2.496   0.640  0.9266 -0.3837 -1.7508
  522SOL    HW2 2779   0.550   2.522   0.635  1.2280  1.5575 -1.1461
  523SOL     OW 2780   4.738   6.585   5.350  0.2193 -0.1373 -0.3110
  523SOL    HW1 2781   4.812   6.609   5.405 -0.3394  0.4202  0.2108
  523SOL    HW2 2782   4.671   6.553   5.411 -0.5360  0.8159 -0.6182
  524SOL     OW 2783   1.277   0.630   3.623 -0.0124  0.5939 -0.1878
  524SOL    HW1 2784   1.257   0.696   3.556  0.3250  0.2217 -0.6653
  524SOL    HW2 2785   1.305   0.554   3.573 -0.9198 -0.1048  0.3273
  525SOL     OW 2786   1.832   4.822   3.632 -0.0203 -0.1948 -0.1618
  525SOL    HW1 2787   1.913   4.792   3.671 -0.1540  0.2258  0.4517
  525SOL    HW2 2788   1.854   4.839   3.540  0.3522 -0.9534 -0.2253
  526SOL     OW 2789   4.835   3.833   3.485 -0.2210  0.0136 -0.0756
  526SOL    HW1 2790   4.814   3.757   3.431  0.2276 -0.9907  1.1098
  526SOL    HW2 2791   4.811   3.908   3.432 -0.0369 -0.9399 -1.5563
  527SOL     OW 2792   2.219   1.892   1.791 -0.0836 -0.4843 -0.1374
  527SOL    HW1 2793   2.221   1.797   1.793  2.8463 -0.5262 -0.5234
  527SOL    HW2 2794   2.296   1.917   1.739 -0.5733  2.0969  0.2269
  528SOL     OW 2795   6.441   1.364   3.882 -0.1211 -1.1153 -0.2480
  528SOL    HW1 2796   6.352   1.367   3.915 -0.2744  0.5263 -0.7189
  528SOL    HW2 2797   6.496   1.378   3.959 -0.4511  1.8672 -0.4304
  529SOL     OW 2798   0.989   5.250   2.487  0.9151 -0.0257  0.0525
  529SOL    HW1 2799   1.003   5.257   2.581  0.0524  0.7181  0.1336
  529SOL    HW2 2800   0.954   5.162   2.474  0.1782  0.1902  0.5399
  530SOL     OW 2801   0.757   0.958   3.839  0.1766  0.4510  0.1858
  530SOL    HW1 2802   0.674   0.977   3.883  0.0726 -0.5656  0.4517
  530SOL    HW2 2803   0.814   0.926   3.908  0.7537  1.0161 -0.0227
  531SOL     OW 2804   2.691   5.941   5.139  0.1886  0.1492  0.2303
  531SOL    HW1 2805   2.620   5.921   5.201  0.3583 -1.1315  0.0469
  531SOL    HW2 2806   2.669   5.890   5.061  1.8374 -1.1175  0.5353
  532SOL     OW 2807   5.750   6.123   5.786 -0.0527  0.4414 -0.1371
  532SOL    HW1 2808   5.715   6.056   5.728  1.1957 -0.9264  0.6253
  532SOL    HW2 2809   5.695   6.120   5.864 -0.7730  1.2099 -0.5969
  533SOL     OW 2810   0.132   5.588   1.534 -0.2694 -0.2316 -0.2836
  533SOL    HW1 2811   0.160   5.580   1.624  2.2119 -1.4660 -1.0856
  533SOL    HW2 2812   0.037   5.603   1.539 -0.5048 -2.0409  2.4498
  534SOL     OW 2813   2.635   5.119   2.617  0.4827 -0.5830 -0.2303
  534SOL    HW1 2814   2.694   5.172   2.670  0.7159 -0.0874 -0.9648
  534SOL    HW2 2815   2.552   5.121   2.665  1.2999 -2.1471  1.3348
  535SOL     OW 2816   2.522   0.153   5.781 -0.1946 -0.5497  0.0701
  535SOL    HW1 2817   2.576   0.200   5.718 -0.6839  0.2636  0.2425
  535SOL    HW2 2818   2.542   0.060   5.766  0.2271 -0.3290 -0.7794
  536SOL     OW 2819   6.098   3.032   3.343 -0.4009 -0.1614 -0.4881
  536SOL    HW1 2820   6.097   2.950   3.293  1.0389 -2.3455  2.7367
  536SOL    HW2 2821   6.169   3.020   3.406 -0.6152  3.3398  0.5973
  537SOL     OW 2822   0.075   0.791   4.306  0.7703 -0.0498  0.1619
  537SOL    HW1 2823   0.013   0.764   4.375  2.5797 -1.0590  1.4763
  537SOL    HW2 2824   0.059   0.884   4.295 -1.4915 -0.4184 -0.1246
  538SOL     OW 2825   4.503   5.082   0.743 -0.3471  0.3093  0.3521
  538SOL    HW1 2826   4.454   5.050   0.667 -0.9538  0.9531  0.4601
  538SOL    HW2 2827   4.437   5.092   0.812 -0.1697  1.6418  0.3627
  539SOL     OW 2828   0.950   5.284   1.474 -0.2246  0.4243  0.1761
  539SOL    HW1 2829   0.956   5.258   1.566 -1.8141 -2.4783 -0.3925
  539SOL    HW2 2830   0.873   5.340   1.470 -2.0054 -1.8626  0.2889
  540SOL     OW 2831   2.512   5.630   3.885  0.6397 -0.0672  0.1597
  540SOL    HW1 2832   2.472   5.702   3.835  1.3369  0.9291  0.9965
  540SOL    HW2 2833   2.550   5.573   3.818 -0.8441 -0.2441 -0.5686
  541SOL     OW 2834   0.502   5.404   6.364 -0.0670 -0.6008  0.0443
  541SOL    HW1 2835   0.445   5.445   6.429  0.6646 -0.0577  0.3526
  541SOL    HW2 2836   0.580   5.459   6.361  0.7659 -1.7264  0.1557
  542SOL     OW 2837   5.803   3.721   4.107  0.0362 -0.1250 -0.0579
  542SOL    HW1 2838   5.865   3.714   4.180  0.3253  0.3970 -0.2448
  542SOL    HW2 2839   5.773   3.812   4.110 -0.1688 -0.1784 -0.4184
  543SOL     OW 2840   4.657   5.588   6.028  0.5293 -0.1883  0.6644
  543SOL    HW1 2841   4.642   5.616   5.937  1.7795 -1.4940  0.0136
  543SOL    HW2 2842   4.685   5.668   6.073  0.5619  0.3465 -0.2763
  544SOL     OW 2843   5.663   3.590   5.866 -0.4189 -0.1774  0.2474
  544SOL    HW1 2844   5.678   3.581   5.772  1.1152 -2.0128  0.6126
  544SOL    HW2 2845   5.594   3.527   5.886 -1.6347  1.0944  0.1893
  545SOL     OW 2846   0.959   5.991   4.187  0.2206 -0.5131  0.8871
  545SOL    HW1 2847   0.943   5.932   4.261  0.5821 -0.9986  0.5895
  545SOL    HW2 2848   1.027   6.051   4.218  2.5016 -2.4917  0.0667
  546SOL     OW 2849   6.378   0.023   1.024 -0.7462 -0.1871 -0.1689
  546SOL    HW1 2850   6.357   0.046   1.115  1.9769  0.5971  0.3429
  546SOL    HW2 2851   6.448   0.083   0.999  0.8690 -2.5466 -1.6601
  547SOL     OW 2852   5.130   4.482   4.763 -0.2057 -0.3476  0.4797
  547SOL    HW1 2853   5.080   4.480   4.682 -0.3304  1.0787  0.4928
  547SOL    HW2 2854   5.155   4.574   4.774  1.4633 -0.8212  1.0544
  548SOL     OW 2855   4.735   4.541   3.847  0.0826 -0.1957 -0.0491
  548SOL    HW1 2856   4.814   4.496   3.876 -0.5314 -1.2457  0.0840
  548SOL    HW2 2857   4.663   4.489   3.885 -0.7028 -0.5328 -1.8714
  549SOL     OW 2858   2.653   2.154   5.655  0.3901  0.1537 -0.2402
  549SOL    HW1 2859   2.618   2.066   5.640  0.6400  0.1625 -0.9202
  549SOL    HW2 2860   2.579   2.213   5.641  0.2347  0.0597  0.1674
  550SOL     OW 2861   4.833   5.071   0.522 -0.0279 -0.0226  0.4156
  550SOL    HW1 2862   4.926   5.054   0.508 -0.2021 -0.5141 -0.2013
  550SOL    HW2 2863   4.803   5.113   0.442 -0.8386 -2.0301 -0.4012
  551SOL     OW 2864   3.321   2.293   4.855 -0.0642  0.7670 -0.4999
  551SOL    HW1 2865   3.393   2.345   4.818 -0.4402  1.6630 -0.0212
  551SOL    HW2 2866   3.274   2.355   4.911 -1.8778  0.5208 -1.6646
  552SOL     OW 2867   6.260   5.575   2.055 -0.1473  0.0521  0.7784
  552SOL    HW1 2868   6.196   5.623   2.003  1.5867  1.9857  0.2922
  552SOL    HW2 2869   6.345   5.610   2.028  1.0708 -1.5401  2.2558
  553SOL     OW 2870   4.439   4.003   2.149 -0.3363  0.7178 -0.0420
  553SOL    HW1 2871   4.378   3.944   2.193  1.2911 -0.6615  0.4358
  553SOL    HW2 2872   4.449   3.967   2.061 -0.0644  0.8259 -0.0568
  554SOL     OW 2873   3.247   3.982   5.598 -0.0710 -0.1800 -0.2622
  554SOL    HW1 2874   3.157   3.994   5.627  0.2959  0.1934  0.7834
  554SOL    HW2 2875   3.295   3.957   5.677  1.0838  1.4427 -0.3928
  555SOL     OW 2876   1.351   5.768   0.281  0.0655 -0.9339 -0.2077
  555SOL    HW1 2877   1.441   5.741   0.261 -0.0051 -2.0982  0.9548
  555SOL    HW2 2878   1.297   5.721   0.219  0.1776 -1.0193 -0.2402
  556SOL     OW 2879   4.909   3.762   1.069  0.1227 -0.1120 -0.1411
  556SOL    HW1 2880   4.929   3.855   1.057  1.8651 -0.4797 -0.3037
  556SOL    HW2 2881   4.846   3.742   1.000  0.7642  0.6361 -0.9582
  557SOL     OW 2882   0.310   6.462   4.330  0.4933  0.5017 -0.2050
  557SOL    HW1 2883   0.253   6.407   4.384  0.4753  1.0478  0.3381
  557SOL    HW2 2884   0.357   6.400   4.274 -0.3925  0.0149 -0.4373
  558SOL     OW 2885   4.356   6.222   3.913  0.3308 -0.3180  0.3276
  558SOL    HW1 2886   4.300   6.296   3.938 -1.4917 -0.6723 -2.2360
  558SOL    HW2 2887   4.304   6.144   3.934 -0.7813 -0.6378 -3.0263
  559SOL     OW 2888   1.526   1.322   4.288  0.2795 -0.0622  0.1345
  559SOL    HW1 2889   1.510   1.390   4.353 -3.1600 -0.2953 -0.2706
  559SOL    HW2 2890   1.492   1.242   4.328  0.8144 -0.7992 -0.8327
  560SOL     OW 2891   4.798   4.050   4.770 -0.5219 -0.8931  0.0239
  560SOL    HW1 2892   4.766   4.140   4.777  0.0047 -0.6499 -0.6044
  560SOL    HW2 2893   4.764   4.006   4.848  0.2379  0.1658  0.9712
  561SOL     OW 2894   1.318   3.315   0.136 -0.5708  0.1680 -0.3569
  561SOL    HW1 2895   1.260   3.267   0.076 -1.5706  0.0263  0.6796
  561SOL    HW2 2896   1.377   3.248   0.170 -0.3080  0.1611 -0.8120
  562SOL     OW 2897   0.694   5.265   0.613 -0.1376 -0.0685 -0.2551
  562SOL    HW1 2898   0.770   5.304   0.657  1.2492 -0.2231 -2.3418
  562SOL    HW2 2899   0.630   5.252   0.683  2.3946 -1.5926  1.9728
  563SOL     OW 2900   0.695   5.572   5.129 -0.2220  0.0418  0.2230
  563SOL    HW1 2901   0.720   5.653   5.173  1.7557  0.0244 -0.7808
  563SOL    HW2 2902   0.721   5.503   5.190  2.0781  0.0366 -0.6852
  564SOL     OW 2903   2.114   4.556   6.113 -0.5282  0.2173 -0.5311
  564SOL    HW1 2904   2.126   4.628   6.052  0.8507  1.5214  1.1650
  564SOL    HW2 2905   2.064   4.594   6.186  1.1787 -0.1793  0.9022
  565SOL     OW 2906   3.602   2.148   5.815  0.0588 -0.2982  0.2078
  565SOL    HW1 2907   3.661   2.073   5.826  0.2072 -0.1266  0.6048
  565SOL    HW2 2908   3.524   2.111   5.774  0.0313 -0.7220  0.6251
  566SOL     OW 2909   0.959   4.865   0.156 -0.1986  0.5639 -0.0779
  566SOL    HW1 2910   1.036   4.902   0.113 -0.1184  0.6342  0.1231
  566SOL    HW2 2911   0.916   4.940   0.197  0.4539  0.3281  1.0951
  567SOL     OW 2912   6.143   6.217   1.385  0.3299 -0.3010  0.3653
  567SOL    HW1 2913   6.174   6.286   1.327  0.7983  0.9804  2.0485
  567SOL    HW2 2914   6.222   6.180   1.424 -0.0132 -0.1256  1.2676
  568SOL     OW 2915   2.432   2.662   0.007 -0.5312 -0.1316  0.0875
  568SOL    HW1 2916   2.527   2.654   0.020 -0.3873  0.6442 -0.4479
  568SOL    HW2 2917   2.423   2.722  -0.067 -1.4589  1.3144  1.3321
  569SOL     OW 2918   5.429   0.726   1.670 -0.1963  0.0301  0.1269
  569SOL    HW1 2919   5.382   0.730   1.586 -0.4788 -1.5441  0.1793
  569SOL    HW2 2920   5.481   0.646   1.664  0.7904  0.5949  0.9497
  570SOL     OW 2921   2.102   1.315   5.974 -0.7369 -0.0963  0.4116
  570SOL    HW1 2922   2.040   1.376   5.934 -1.4547 -0.6090  0.7004
  570SOL    HW2 2923   2.070   1.228   5.948  1.9325 -0.3742 -2.4997
  571SOL     OW 2924   5.492   3.856   5.633 -0.4888  0.4075 -0.4545
  571SOL    HW1 2925   5.437   3.933   5.651 -0.2416  0.9656 -1.8896
  571SOL    HW2 2926   5.513   3.821   5.719 -3.0622  0.1801  0.1765
  572SOL     OW 2927   0.191   1.763   5.939  0.5119  0.3132 -0.0247
  572SOL    HW1 2928   0.188   1.731   6.029 -2.0211  2.4571  0.7703
  572SOL    HW2 2929   0.264   1.824   5.937  0.0764  0.8818  0.8402
  573SOL     OW 2930   1.843   1.987   2.209  0.3632 -0.4076 -0.8544
  573SOL    HW1 2931   1.908   2.011   2.142 -0.5997 -0.0047 -1.6790
  573SOL    HW2 2932   1.895   1.964   2.286  1.5145 -1.1932 -1.8328
  574SOL     OW 2933   0.958   0.349   0.563 -0.3607  0.4225 -0.0485
  574SOL    HW1 2934   0.956   0.404   0.485  0.6372 -1.2835 -1.3283
  574SOL    HW2 2935   1.050   0.326   0.574 -0.6286 -0.2040  1.0385
  575SOL     OW 2936   4.748   4.896   2.501  0.4068  0.3353 -0.7272
  575SOL    HW1 2937   4.825   4.934   2.459  0.7006 -0.2255 -0.7040
  575SOL    HW2 2938   4.754   4.802   2.483  1.3697 -0.1709  1.7975
  576SOL     OW 2939   6.450   3.152   3.258  0.1174  0.1767  0.0903
  576SOL    HW1 2940   6.376   3.093   3.274  0.0371  0.4198  0.6593
  576SOL    HW2 2941   6.421   3.207   3.186 -0.4033  0.5031  0.5359
  577SOL     OW 2942   6.134   2.715   4.072 -0.4708  0.3871 -0.3425
  577SOL    HW1 2943   6.129   2.688   3.980  0.4836  1.9909 -0.9069
  577SOL    HW2 2944   6.216   2.676   4.104 -0.5343  0.2643 -0.3305
  578SOL     OW 2945   1.681   4.882   0.524 -0.1067 -0.1166  0.2752
  578SOL    HW1 2946   1.612   4.818   0.507  0.6245 -1.0404  0.7140
  578SOL    HW2 2947   1.635   4.955   0.566 -0.6474 -1.2826  1.8272
  579SOL     OW 2948   1.948   1.010   2.360  0.5697  0.2941 -0.2201
  579SOL    HW1 2949   1.997   1.022   2.442 -0.7760  0.0479  0.6633
  579SOL    HW2 2950   2.007   0.959   2.305  2.7666  3.0592 -0.6483
  580SOL     OW 2951   4.989   1.775   6.232  0.4371  0.1797  0.0671
  580SOL    HW1 2952   4.903   1.783   6.190  0.1694 -1.6860  0.2101
  580SOL    HW2 2953   4.972   1.797   6.324  0.1472 -0.0546  0.0713
  581SOL     OW 2954   2.298   1.921   5.280 -0.1713 -0.1763 -0.1717
  581SOL    HW1 2955   2.208   1.936   5.251  0.0595 -1.1860 -1.5043
  581SOL    HW2 2956   2.345   2.001   5.255 -0.6088  0.1771  0.1352
  582SOL     OW 2957   0.073   5.208   0.951 -0.2063 -0.7722  0.0379
  582SOL    HW1 2958   0.043   5.172   0.868 -0.1485 -0.8688  0.0584
  582SOL    HW2 2959   0.083   5.132   1.008  1.2887 -0.8860 -0.3492
  583SOL     OW 2960   6.336   2.134   3.388  0.2071  0.3298  0.0156
  583SOL    HW1 2961   6.330   2.055   3.334 -0.7599 -0.9918  1.9203
  583SOL    HW2 2962   6.395   2.110   3.459 -0.6767  1.0617  1.0248
  584SOL     OW 2963   5.273   3.724   4.500 -0.5831  0.3467 -0.1756
  584SOL    HW1 2964   5.285   3.799   4.442 -1.1162  0.7912  0.2833
  584SOL    HW2 2965   5.246   3.653   4.442 -0.5136  0.6208 -0.5509
  585SOL     OW 2966   0.872   6.348   3.956  0.5861 -0.0433 -0.3556
  585SOL    HW1 2967   0.944   6.288   3.936  2.4335  2.4913 -2.0244
  585SOL    HW2 2968   0.797   6.312   3.908  1.6731 -0.9290 -1.4527
  586SOL     OW 2969   1.572   1.942   6.027  0.1645 -0.0467 -0.1135
  586SOL    HW1 2970   1.647   1.998   6.005  1.3874 -1.0712  1.2405
  586SOL    HW2 2971   1.609   1.855   6.040 -1.2106 -0.5258  0.8948
  587SOL     OW 2972   0.289   2.121   4.603 -0.0218 -0.3232  0.2333
  587SOL    HW1 2973   0.361   2.114   4.540 -0.0108  2.8774 -0.2704
  587SOL    HW2 2974   0.315   2.063   4.675  1.6553 -1.4065 -1.1624
  588SOL     OW 2975   6.040   3.972   2.612 -0.2515 -0.7362  0.3330
  588SOL    HW1 2976   5.951   3.940   2.599 -0.7036  0.6860 -0.1335
  588SOL    HW2 2977   6.059   4.024   2.535 -0.5325  2.3421  2.1914
  589SOL     OW 2978   5.027   0.681   0.432  0.0094  0.3744 -0.2286
  589SOL    HW1 2979   5.116   0.710   0.414  0.2745 -0.0890  0.3597
  589SOL    HW2 2980   5.036   0.608   0.492 -0.7725  0.3755 -0.1002
  590SOL     OW 2981   3.603   5.517   4.945  0.0849 -0.2756  0.2444
  590SOL    HW1 2982   3.696   5.495   4.944 -0.1497 -1.3332  0.4494
  590SOL    HW2 2983   3.585   5.540   5.036  0.1039 -0.2816  0.2498
  591SOL     OW 2984   4.579   6.664   3.833  0.1979  0.7770 -0.1030
  591SOL    HW1 2985   4.652   6.700   3.883 -0.3806  1.1995  0.4368
  591SOL    HW2 2986   4.544   6.595   3.889  0.1031  0.6711 -0.2929
  592SOL     OW 2987   5.837   5.052   5.085  0.3441 -0.5086 -0.0301
  592SOL    HW1 2988   5.911   5.023   5.137 -0.0707  0.0235  0.8706
  592SOL    HW2 2989   5.856   5.144   5.064  0.5909 -0.7596 -0.9857
  593SOL     OW 2990   1.836   3.486   2.916  0.3690  0.2032 -0.0295
  593SOL    HW1 2991   1.864   3.395   2.912  0.1097  0.0767  0.7000
  593SOL    HW2 2992   1.757   3.484   2.971  1.9479  1.1942  2.4931
  594SOL     OW 2993   5.640   2.598   3.856 -0.0997 -0.1390  0.6953
  594SOL    HW1 2994   5.691   2.531   3.900 -1.6237 -1.1909  0.9240
  594SOL    HW2 2995   5.592   2.642   3.927 -1.5258 -0.9409  0.2625
  595SOL     OW 2996   2.027   1.973   5.213 -0.1484 -0.2814 -0.2385
  595SOL    HW1 2997   1.931   1.976   5.218 -0.1272  2.0569 -0.0065
  595SOL    HW2 2998   2.049   2.033   5.142  1.1495 -1.2860 -0.7300
  596SOL     OW 2999   2.549   4.419   2.933 -0.3083  0.2261  0.1689
  596SOL    HW1 3000   2.545   4.376   3.019 -1.6449  0.3859  0.2192
  596SOL    HW2 3001   2.458   4.444   2.916  0.2665  2.1153 -0.3277
  597SOL     OW 3002   1.374   4.843   4.913 -0.1232  0.3863 -0.0473
  597SOL    HW1 3003   1.342   4.929   4.885 -1.1734 -0.2510 -0.9169
  597SOL    HW2 3004   1.420   4.809   4.837 -0.9594 -0.3911 -0.2300
  598SOL     OW 3005   2.040   2.183   3.963 -0.2093 -0.2539  0.2383
  598SOL    HW1 3006   2.092   2.249   4.009 -1.3802 -0.6999  2.3967
  598SOL    HW2 3007   2.103   2.129   3.917  1.1269  0.0689  1.6137
  599SOL     OW 3008   4.315   2.221   0.279 -0.0697  0.3793  0.2026
  599SOL    HW1 3009   4.264   2.197   0.202  2.2240  0.8734 -1.5712
  599SOL    HW2 3010   4.340   2.312   0.264 -0.0418  0.6781  1.8326
  600SOL     OW 3011   5.894   1.349   2.380 -0.3490 -0.2657 -0.0242
  600SOL    HW1 3012   5.908   1.261   2.344 -0.0779  0.2750 -1.2931
  600SOL    HW2 3013   5.973   1.397   2.357 -0.7317  0.4682  0.1670
  601SOL     OW 3014   5.858   2.003   3.080  0.4772 -0.0857  0.0972
  601SOL    HW1 3015   5.859   1.960   3.165  0.8811 -0.3358 -0.0299
  601SOL    HW2 3016   5.927   2.068   3.084  0.1997  0.2078  0.1143
  602SOL     OW 3017   4.909   0.582   6.036  0.1684  0.0526 -0.0593
  602SOL    HW1 3018   4.921   0.489   6.052  1.5500  0.1353 -0.5189
  602SOL    HW2 3019   4.816   0.598   6.053 -0.2343 -1.5434 -0.6549
  603SOL     OW 3020   1.647   0.535   2.161 -0.0506 -0.3945  0.5357
  603SOL    HW1 3021   1.707   0.600   2.197 -0.3259  0.9107 -1.2002
  603SOL    HW2 3022   1.640   0.468   2.229  0.1163  1.4596  2.4766
  604SOL     OW 3023   3.318   1.010   6.137 -0.2143 -0.0767  0.7075
  604SOL    HW1 3024   3.312   0.920   6.169 -1.2931 -0.7446 -1.1790
  604SOL    HW2 3025   3.227   1.036   6.124  0.1258  0.9470  0.2973
  605SOL     OW 3026   6.662   5.006   5.434 -0.0499 -0.0423 -0.1535
  605SOL    HW1 3027   6.710   4.923   5.439 -0.8091 -0.4425  0.9225
  605SOL    HW2 3028   6.700   5.060   5.503 -1.9890 -0.8715  1.6973
  606SOL     OW 3029   0.784   3.901   0.704 -0.1218  0.7002  0.2417
  606SOL    HW1 3030   0.726   3.835   0.665  0.0425  1.1823 -0.8785
  606SOL    HW2 3031   0.869   3.859   0.709 -0.4406  0.1592  1.4229
  607SOL     OW 3032   4.222   0.296   1.401  0.6258 -0.1207 -0.0791
  607SOL    HW1 3033   4.226   0.385   1.435 -0.6471  0.0786 -0.4131
  607SOL    HW2 3034   4.262   0.302   1.314  1.9904 -0.2182  0.5165
  608SOL     OW 3035   6.050   1.459   3.670 -0.4226 -0.2462 -0.2000
  608SOL    HW1 3036   6.013   1.372   3.653  0.2686 -0.5326 -0.2801
  608SOL    HW2 3037   6.058   1.463   3.766  2.2209 -1.4604 -0.2591
  609SOL     OW 3038   5.672   0.376   3.393 -0.6169 -0.6720 -0.4813
  609SOL    HW1 3039   5.716   0.303   3.437 -0.3577  0.6762  1.6813
  609SOL    HW2 3040   5.579   0.356   3.401 -0.5501 -0.7607  0.1337
  610SOL     OW 3041   0.491   4.336   3.528  0.0715 -0.2906  0.1419
  610SOL    HW1 3042   0.504   4.284   3.449 -0.3348  0.9102 -0.7552
  610SOL    HW2 3043   0.413   4.389   3.509  1.1837  1.5660  0.4764
  611SOL     OW 3044   3.422   1.709   6.541 -0.2214 -0.6362 -0.6707
  611SOL    HW1 3045   3.447   1.706   6.448  0.5962 -0.6783 -0.4569
  611SOL    HW2 3046   3.385   1.623   6.559  0.0432 -0.7885 -0.8470
  612SOL     OW 3047   6.398   2.320   1.665 -0.3080  0.1900 -0.3208
  612SOL    HW1 3048   6.430   2.387   1.725  1.6086 -1.3065  0.4285
  612SOL    HW2 3049   6.470   2.306   1.604 -0.5041 -1.3954 -0.2360
  613SOL     OW 3050   0.330   5.663   1.998  0.6045  0.1435  0.2732
  613SOL    HW1 3051   0.299   5.636   2.084  1.8738 -1.1854  0.3385
  613SOL    HW2 3052   0.261   5.635   1.938 -0.6974  1.8333  0.8797
  614SOL     OW 3053   1.572   4.942   6.544 -0.1452  0.6002 -0.1857
  614SOL    HW1 3054   1.595   4.990   6.623 -0.6582 -1.3175  1.2145
  614SOL    HW2 3055   1.476   4.932   6.549 -0.0893 -0.2720 -0.5704
  615SOL     OW 3056   1.140   5.793   6.620  0.0692  0.6880 -0.1096
  615SOL    HW1 3057   1.195   5.851   6.672  1.2642  0.2737 -0.8760
  615SOL    HW2 3058   1.134   5.836   6.535 -0.6938  0.6800 -0.0616
  616SOL     OW 3059   4.944   1.805   2.679 -0.1322 -0.3805 -0.4773
  616SOL    HW1 3060   4.888   1.748   2.733  0.3592  0.7004  1.2793
  616SOL    HW2 3061   4.988   1.861   2.743 -1.3291  2.6511 -2.1332
  617SOL     OW 3062   2.387   4.636   4.111 -0.3898 -0.0627  0.3261
  617SOL    HW1 3063   2.343   4.622   4.027  0.3917  1.0523 -0.2841
  617SOL    HW2 3064   2.320   4.678   4.166 -1.0089 -1.1046  0.3957
  618SOL     OW 3065   1.968   2.817   1.857 -0.5660 -0.2859 -0.3666
  618SOL    HW1 3066   1.972   2.722   1.843  1.5882  0.0398 -2.7466
  618SOL    HW2 3067   1.928   2.852   1.777 -2.9588  0.7846  1.1857
  619SOL     OW 3068   2.609   3.157   4.986  0.1771 -0.0560  0.5727
  619SOL    HW1 3069   2.596   3.247   4.955 -0.3853 -0.3198  0.0075
  619SOL    HW2 3070   2.523   3.132   5.021 -0.1105 -0.8843 -0.6664
  620SOL     OW 3071   3.709   1.921   5.533 -0.4247  0.2980  0.0426
  620SOL    HW1 3072   3.701   1.926   5.438 -0.3012  0.9604  0.0632
  620SOL    HW2 3073   3.630   1.963   5.566 -0.5479 -0.0821  0.2320
  621SOL     OW 3074   4.658   2.164   1.997 -0.1004 -0.1557  0.0727
  621SOL    HW1 3075   4.582   2.185   2.051  0.4739 -0.6559  1.1200
  621SOL    HW2 3076   4.621   2.123   1.918 -0.9510  0.4702  0.1287
  622SOL     OW 3077   1.077   2.046   4.620  0.7544  0.6878 -0.2721
  622SOL    HW1 3078   1.087   1.966   4.569  1.7438  0.1654  0.7020
  622SOL    HW2 3079   1.167   2.075   4.637  0.5172  0.2159  2.0907
  623SOL     OW 3080   1.642   2.898   5.939  0.2965  0.2491  0.2186
  623SOL    HW1 3081   1.711   2.963   5.938  0.9155 -0.3957 -0.6304
  623SOL    HW2 3082   1.568   2.941   5.982  0.5925  1.5978 -0.5791
  624SOL     OW 3083   4.604   0.777   5.046  0.0348  1.0473  0.2461
  624SOL    HW1 3084   4.624   0.685   5.030  0.0311  1.2657 -1.1318
  624SOL    HW2 3085   4.516   0.776   5.083 -0.1631  0.5231 -0.2183
  625SOL     OW 3086   6.646   0.577   0.786  0.4913  0.1714  0.1378
  625SOL    HW1 3087   6.631   0.484   0.807  0.1911  0.3121  0.5676
  625SOL    HW2 3088   6.595   0.591   0.706  2.4306 -0.6139 -1.3164
  626SOL     OW 3089   6.144   0.703   0.422  0.0718 -0.0971 -0.3942
  626SOL    HW1 3090   6.183   0.618   0.406  1.4071 -0.0566  2.0571
  626SOL    HW2 3091   6.100   0.693   0.507  1.2004  1.8709  0.4991
  627SOL     OW 3092   3.687   4.004   6.456 -0.5023 -0.2274  0.0223
  627SOL    HW1 3093   3.650   3.952   6.385 -0.3864 -0.7195  0.3173
  627SOL    HW2 3094   3.680   3.948   6.533 -1.1016  0.4991  0.5117
  628SOL     OW 3095   5.552   0.171   2.998  0.4567 -0.2464  0.1055
  628SOL    HW1 3096   5.529   0.080   2.977 -0.1150 -0.1797  0.4071
  628SOL    HW2 3097   5.478   0.202   3.051  1.0786  0.0999  0.7864
  629SOL     OW 3098   0.791   4.146   0.781 -0.2231  0.1194  0.4497
  629SOL    HW1 3099   0.779   4.137   0.876 -2.3630 -0.9731  0.1427
  629SOL    HW2 3100   0.782   4.057   0.747 -3.3188  0.8457 -1.0554
  630SOL     OW 3101   1.087   5.100   3.117 -0.1818  0.1360 -0.3761
  630SOL    HW1 3102   1.033   5.160   3.168 -2.2155 -1.9594  0.1177
  630SOL    HW2 3103   1.056   5.013   3.142  0.0983 -1.0674 -3.7416
  631SOL     OW 3104   0.951   3.768   3.209  0.0746 -0.1738 -0.1703
  631SOL    HW1 3105   0.974   3.823   3.283 -0.9936 -0.8732  0.7088
  631SOL    HW2 3106   0.950   3.679   3.243 -0.2101 -0.5358 -1.0690
  632SOL     OW 3107   2.841   0.623   4.922  0.1904  0.6489  0.0780
  632SOL    HW1 3108   2.834   0.690   4.854 -2.0089  1.4636  1.0110
  632SOL    HW2 3109   2.799   0.545   4.884  2.3266 -0.1292 -0.8298
  633SOL     OW 3110   4.800   4.135   0.828  0.2234 -0.3740 -0.0960
  633SOL    HW1 3111   4.872   4.152   0.767 -0.2927 -1.1131 -0.9466
  633SOL    HW2 3112   4.727   4.186   0.794  0.3657  0.4826  0.8439
  634SOL     OW 3113   1.664   6.103   5.751  0.4790 -0.5085  0.2034
  634SOL    HW1 3114   1.632   6.169   5.812 -0.0725 -2.0175  1.6211
  634SOL    HW2 3115   1.726   6.051   5.801  0.8254 -1.1479 -0.8398
  635SOL     OW 3116   4.116   0.054   4.602 -0.5160 -0.1377 -0.0192
  635SOL    HW1 3117   4.106   0.127   4.663 -1.4762 -0.7278  0.5370
  635SOL    HW2 3118   4.145  -0.020   4.656 -3.2464 -1.1795  0.1321
  636SOL     OW 3119   6.472   1.440   6.310 -0.6234  0.0377  0.1778
  636SOL    HW1 3120   6.493   1.458   6.218 -1.6860  0.3008 -0.0212
  636SOL    HW2 3121   6.388   1.484   6.325 -0.2792  0.3185  1.3857
  637SOL     OW 3122   2.660   4.466   1.419 -0.8183 -0.2134  0.1419
  637SOL    HW1 3123   2.591   4.532   1.428  0.3896  0.9661  1.3629
  637SOL    HW2 3124   2.684   4.468   1.327 -0.9089  0.9970  0.1295
  638SOL     OW 3125   1.071   1.367   5.663 -0.3997  0.0686  0.4503
  638SOL    HW1 3126   1.009   1.368   5.590  1.6716  1.1547 -1.4170
  638SOL    HW2 3127   1.149   1.411   5.629  1.2266 -0.7464  2.8499
  639SOL     OW 3128   4.567   1.586   3.326  0.2369  0.3860  0.5029
  639SOL    HW1 3129   4.516   1.645   3.271  1.6876  0.4128 -0.9006
  639SOL    HW2 3130   4.622   1.537   3.265  1.5441  0.0188  1.8977
  640SOL     OW 3131   3.708   0.268   4.680 -0.2596  0.1566 -0.1819
  640SOL    HW1 3132   3.756   0.348   4.658 -0.8054 -0.0861 -2.5193
  640SOL    HW2 3133   3.757   0.198   4.639 -1.8519 -0.2313 -1.5248
  641SOL     OW 3134   5.640   0.192   3.760  0.6696  0.7629  0.6134
  641SOL    HW1 3135   5.616   0.102   3.738  1.1756  0.7282  0.1935
  641SOL    HW2 3136   5.717   0.210   3.707  0.7108  1.3672  0.8719
  642SOL     OW 3137   2.056   3.569   5.206  0.0763 -0.3086 -0.5419
  642SOL    HW1 3138   2.129   3.626   5.183 -0.8711  0.2881 -2.3031
  642SOL    HW2 3139   2.031   3.527   5.124 -2.0888  0.1770 -0.2127
  643SOL     OW 3140   0.632   4.649   3.966 -0.3041  0.2902 -0.0514
  643SOL    HW1 3141   0.576   4.725   3.950 -0.6824  0.1089  0.4070
  643SOL    HW2 3142   0.584   4.596   4.029 -0.0722 -0.3663 -0.4129
  644SOL     OW 3143   5.234   3.944   4.326 -0.3615  0.6051  0.6107
  644SOL    HW1 3144   5.170   3.964   4.257 -1.1605 -0.7598  0.9213
  644SOL    HW2 3145   5.317   3.937   4.280 -0.9383 -0.6894 -0.3178
  645SOL     OW 3146   0.909   2.654   4.811 -0.0797  0.0297 -0.1011
  645SOL    HW1 3147   0.862   2.605   4.880 -2.6598  2.2240 -0.1287
  645SOL    HW2 3148   0.878   2.615   4.730 -0.2835  0.1410 -0.0784
  646SOL     OW 3149   2.524   0.822   4.683  0.5557 -0.0723 -1.2036
  646SOL    HW1 3150   2.479   0.800   4.601 -1.1399  1.0713 -0.6423
  646SOL    HW2 3151   2.587   0.890   4.657 -0.0721  0.3904 -1.5642
  647SOL     OW 3152   4.119   1.586   4.130 -0.3015  0.0929  0.3728
  647SOL    HW1 3153   4.128   1.681   4.138 -0.5070  0.2233 -0.7587
  647SOL    HW2 3154   4.047   1.574   4.068  1.4068 -0.7360 -1.6026
  648SOL     OW 3155   4.784   2.361   2.564 -0.4154 -0.3285  0.1049
  648SOL    HW1 3156   4.874   2.389   2.544 -0.2805 -0.3468  0.6727
  648SOL    HW2 3157   4.741   2.441   2.594 -1.0982  0.0809 -1.7813
  649SOL     OW 3158   0.095   0.496   0.150  0.0585  0.2271 -0.1416
  649SOL    HW1 3159   0.115   0.487   0.243 -0.2907  2.7456  0.2369
  649SOL    HW2 3160   0.003   0.523   0.148 -0.3298 -1.0320 -1.3387
  650SOL     OW 3161   6.489   0.542   0.132  0.2514  0.0193  0.7746
  650SOL    HW1 3162   6.413   0.483   0.127  0.9309 -0.9674  1.6170
  650SOL    HW2 3163   6.451   0.629   0.146 -0.8078 -0.0344 -1.3979
  651SOL     OW 3164   5.836   3.417   0.910 -0.5075  0.1167  0.0729
  651SOL    HW1 3165   5.920   3.383   0.942 -1.1143  0.6245  2.3279
  651SOL    HW2 3166   5.848   3.422   0.815  2.3768  1.0802  0.3757
  652SOL     OW 3167   5.460   3.582   0.741  0.1779 -0.3425  0.1263
  652SOL    HW1 3168   5.515   3.660   0.738 -1.4485  1.0126  2.4099
  652SOL    HW2 3169   5.499   3.528   0.810 -0.2043 -0.2792  0.3975
  653SOL     OW 3170   3.490   3.332   0.592  0.1999  0.1082  0.2600
  653SOL    HW1 3171   3.483   3.390   0.668  0.7364 -0.3212  0.6474
  653SOL    HW2 3172   3.544   3.259   0.623  0.6831  0.0773 -0.6223
  654SOL     OW 3173   0.716   4.931   6.209 -0.2579 -0.3036  0.2845
  654SOL    HW1 3174   0.685   5.009   6.255  0.2423  1.3628 -1.9867
  654SOL    HW2 3175   0.666   4.930   6.127  1.2221 -1.1072 -0.6786
  655SOL     OW 3176   1.235   1.162   1.372  0.4767  0.3511 -0.1467
  655SOL    HW1 3177   1.328   1.171   1.353  0.4063  1.4606 -0.0066
  655SOL    HW2 3178   1.194   1.153   1.286  0.6806  0.0815 -0.2186
  656SOL     OW 3179   0.176   0.275   3.854  0.1444  0.1643  0.4259
  656SOL    HW1 3180   0.211   0.218   3.922  1.3251 -0.3712 -0.5892
  656SOL    HW2 3181   0.224   0.250   3.775 -1.9333  0.0309 -0.8492
  657SOL     OW 3182   3.463   6.150   1.962  0.3011 -0.6543 -0.2030
  657SOL    HW1 3183   3.539   6.123   1.910 -0.4429 -0.6706 -1.3322
  657SOL    HW2 3184   3.500   6.203   2.033  1.4829 -1.8855  0.1416
  658SOL     OW 3185   5.450   0.280   6.002  0.1562  0.0814  0.0337
  658SOL    HW1 3186   5.393   0.357   5.997 -2.6644 -1.8919 -0.2527
  658SOL    HW2 3187   5.539   0.316   6.002 -1.0204  3.4485  2.5939
  659SOL     OW 3188   4.707   1.386   0.064 -0.1249 -0.0158  0.3845
  659SOL    HW1 3189   4.736   1.323   0.130  0.1131 -0.3425 -0.0292
  659SOL    HW2 3190   4.733   1.348  -0.019 -1.9080 -0.4209 -0.0122
  660SOL     OW 3191   3.470   3.540   0.416 -0.2655 -0.1606 -0.9356
  660SOL    HW1 3192   3.475   3.618   0.472 -1.6547  0.0171 -1.0220
  660SOL    HW2 3193   3.476   3.466   0.477 -1.1190  0.0319 -0.6017
  661SOL     OW 3194   1.919   5.688   5.159  0.8225  0.1703  0.2761
  661SOL    HW1 3195   1.858   5.616   5.175  0.1384  0.5784 -0.4245
  661SOL    HW2 3196   1.937   5.684   5.066  0.2313  1.3214  0.0929
  662SOL     OW 3197   1.196   4.532   5.704  0.6145  0.6822  0.9842
  662SOL    HW1 3198   1.251   4.497   5.775  1.5646 -0.2386 -0.1577
  662SOL    HW2 3199   1.138   4.459   5.681 -0.7631  1.4818  1.8260
  663SOL     OW 3200   0.383   3.543   1.467  0.4315 -0.5347 -0.2413
  663SOL    HW1 3201   0.468   3.583   1.453 -0.2588  1.3248  0.5809
  663SOL    HW2 3202   0.322   3.617   1.474 -1.0749 -1.7694  0.3418
  664SOL     OW 3203   6.419   6.334   6.557 -0.2871  0.2480  0.1976
  664SOL    HW1 3204   6.489   6.314   6.620 -1.5402  1.1075  1.9669
  664SOL    HW2 3205   6.353   6.266   6.572  0.2243 -0.7169 -1.6438
  665SOL     OW 3206   3.377   5.538   4.776  0.6097 -0.1112  0.2480
  665SOL    HW1 3207   3.419   5.502   4.854  2.0749  0.7009 -0.1339
  665SOL    HW2 3208   3.337   5.462   4.734 -0.4799 -0.5308  1.9131
  666SOL     OW 3209   1.961   2.231   6.501 -0.2709  0.3517  0.4678
  666SOL    HW1 3210   1.910   2.311   6.490  0.1549  0.4801 -0.7157
  666SOL    HW2 3211   1.896   2.161   6.509 -0.6613  0.4952 -1.1409
  667SOL     OW 3212   4.129   1.287   4.653  0.1840  0.5613 -0.7473
  667SOL    HW1 3213   4.043   1.284   4.611  0.7246 -0.2838 -1.8283
  667SOL    HW2 3214   4.170   1.204   4.630 -0.1782 -0.8460  3.0259
  668SOL     OW 3215   0.606   6.239   2.033 -0.6041 -0.6807 -0.6711
  668SOL    HW1 3216   0.529   6.288   2.060  0.1095 -0.7595  1.7328
  668SOL    HW2 3217   0.591   6.219   1.940 -1.4343  3.0095 -1.4582
  669SOL     OW 3218   2.838   4.929   2.594 -0.2434 -0.2212  0.4548
  669SOL    HW1 3219   2.924   4.966   2.574  0.3661 -0.5940  2.2341
  669SOL    HW2 3220   2.779   5.004   2.588 -0.1012 -0.2117 -2.1809
  670SOL     OW 3221   3.606   0.737   0.890 -0.9482  0.0145 -0.2508
  670SOL    HW1 3222   3.522   0.692   0.893 -0.7011 -0.7780 -2.6673
  670SOL    HW2 3223   3.604   0.798   0.964 -2.8241 -1.3322  0.8926
  671SOL     OW 3224   2.255   0.493   5.830  0.6300 -0.0870  0.3479
  671SOL    HW1 3225   2.184   0.507   5.767  0.3441  0.4597  0.7778
  671SOL    HW2 3226   2.334   0.512   5.781  0.4425 -0.2061 -0.0028
  672SOL     OW 3227   6.045   3.733   0.612  0.3155  0.0163  0.2778
  672SOL    HW1 3228   6.045   3.748   0.707 -1.2923 -0.9066  0.4553
  672SOL    HW2 3229   6.086   3.647   0.602  0.0684 -0.0889  0.1734
  673SOL     OW 3230   1.676   3.772   1.694 -0.4734  0.2821 -0.4738
  673SOL    HW1 3231   1.677   3.836   1.766  1.3993  0.3149 -0.4829
  673SOL    HW2 3232   1.588   3.736   1.696 -0.5653  0.4616  1.7075
  674SOL     OW 3233   4.326   3.361   1.239  0.6332  0.5055 -0.3816
  674SOL    HW1 3234   4.349   3.445   1.199 -1.9788  0.4817 -2.1608
  674SOL    HW2 3235   4.231   3.361   1.241  0.5943 -1.6436  1.4008
  675SOL     OW 3236   0.490   4.793   6.519 -0.7359 -0.3176  0.2590
  675SOL    HW1 3237   0.442   4.823   6.442 -0.6578 -1.0059 -0.0660
  675SOL    HW2 3238   0.422   4.778   6.585 -1.0459 -1.7506 -0.3487
  676SOL     OW 3239   4.683   3.976   2.601  0.3492 -0.5518  0.0602
  676SOL    HW1 3240   4.682   3.993   2.507  0.7981 -1.7110 -0.1651
  676SOL    HW2 3241   4.747   3.906   2.613  0.6275 -0.1228  1.2861
  677SOL     OW 3242   1.486   6.441   6.508 -0.3166  0.3240 -0.0157
  677SOL    HW1 3243   1.452   6.450   6.597  1.8810  0.1044  0.9070
  677SOL    HW2 3244   1.442   6.511   6.459  1.0113  2.8360  2.1093
  678SOL     OW 3245   0.749   2.411   6.567 -0.1225 -0.1032 -0.3469
  678SOL    HW1 3246   0.825   2.468   6.553  0.5973 -1.1414 -0.8693
  678SOL    HW2 3247   0.712   2.441   6.650  1.2891 -0.0127  0.2700
  679SOL     OW 3248   0.937   0.168   3.594  0.5467 -0.3877 -0.0194
  679SOL    HW1 3249   0.930   0.202   3.684 -1.8188 -0.7487 -0.0148
  679SOL    HW2 3250   0.893   0.083   3.597  0.3777 -0.3787 -1.5496
  680SOL     OW 3251   1.932   5.753   5.654  0.0571  0.0351  0.1090
  680SOL    HW1 3252   1.843   5.728   5.630  0.2900 -1.2863  0.5548
  680SOL    HW2 3253   1.978   5.761   5.570 -0.4325  0.6034 -0.1155
  681SOL     OW 3254   4.947   3.238   3.548 -0.2158  0.5326  0.0042
  681SOL    HW1 3255   4.925   3.319   3.502 -1.6433 -0.4716 -1.1565
  681SOL    HW2 3256   4.877   3.177   3.525  2.5508 -2.1846 -2.0126
  682SOL     OW 3257   5.590   6.291   5.252 -0.3452  0.4095  0.1126
  682SOL    HW1 3258   5.615   6.383   5.240  0.5696 -0.0062 -1.3668
  682SOL    HW2 3259   5.671   6.248   5.280 -0.4268 -0.2015 -0.5721
  683SOL     OW 3260   4.475   2.883   2.557 -0.4040  0.2420  0.1969
  683SOL    HW1 3261   4.568   2.905   2.566  0.0533 -1.9586  1.5785
  683SOL    HW2 3262   4.444   2.873   2.647 -2.0535  1.0339 -0.2382
  684SOL     OW 3263   5.585   3.500   2.420  0.0331  0.6005 -0.2818
  684SOL    HW1 3264   5.626   3.564   2.478  0.4898 -2.0820  2.6517
  684SOL    HW2 3265   5.624   3.517   2.334  0.6417  3.6768  0.4692
  685SOL     OW 3266   3.496   3.673   5.971 -0.1714  0.3070 -0.3465
  685SOL    HW1 3267   3.449   3.613   5.913 -1.2972 -0.6792  1.4615
  685SOL    HW2 3268   3.554   3.617   6.022 -1.3663  0.6302  1.5056
  686SOL     OW 3269   5.824   0.789   5.599 -0.4441 -0.1878 -0.3150
  686SOL    HW1 3270   5.858   0.787   5.509  0.2698  0.9947 -0.0844
  686SOL    HW2 3271   5.789   0.701   5.613  2.6572 -1.5504 -0.4971
  687SOL     OW 3272   3.615   2.623   6.000  0.3394 -0.3309  0.1451
  687SOL    HW1 3273   3.677   2.591   5.935 -0.6030 -2.3157  0.1669
  687SOL    HW2 3274   3.624   2.563   6.074 -0.5077  0.2821  0.7684
  688SOL     OW 3275   0.143   3.081   4.206 -0.2920  0.1902 -0.0254
  688SOL    HW1 3276   0.065   3.082   4.262 -0.7342 -4.2445 -0.2475
  688SOL    HW2 3277   0.183   3.167   4.220 -3.1668  1.2523  3.0045
  689SOL     OW 3278   1.238   2.543   3.024  0.1434  0.2022 -0.5106
  689SOL    HW1 3279   1.312   2.603   3.023  0.5492 -0.1523  2.3265
  689SOL    HW2 3280   1.161   2.599   3.016  0.6183  0.7344 -1.5410
  690SOL     OW 3281   3.084   2.279   5.111  0.1388 -0.3160 -0.1634
  690SOL    HW1 3282   3.058   2.285   5.019  1.2190 -0.5439 -0.4911
  690SOL    HW2 3283   3.175   2.308   5.113  0.2970 -0.8385  0.7459
  691SOL     OW 3284   5.823   6.249   3.673  0.3155  0.2982  0.5220
  691SOL    HW1 3285   5.739   6.238   3.718 -0.4820  1.2207 -0.6854
  691SOL    HW2 3286   5.825   6.341   3.648  0.3947 -0.2963 -1.9210
  692SOL     OW 3287   4.385   6.197   4.326  0.4493  0.1343  0.5339
  692SOL    HW1 3288   4.349   6.271   4.277  1.0560 -0.9463 -1.6661
  692SOL    HW2 3289   4.311   6.165   4.378 -0.2332  1.3276  0.3344
  693SOL     OW 3290   4.258   0.315   2.453  0.3092 -0.0697  0.6705
  693SOL    HW1 3291   4.176   0.363   2.464  0.6442  1.6265 -2.8793
  693SOL    HW2 3292   4.319   0.356   2.515 -0.9567 -0.0451  1.9519
  694SOL     OW 3293   4.150   6.456   0.450  0.2393 -0.0622  0.3381
  694SOL    HW1 3294   4.218   6.522   0.434 -0.0248  0.3031  0.6969
  694SOL    HW2 3295   4.072   6.507   0.472 -0.4228 -0.4438 -1.0526
  695SOL     OW 3296   0.789   1.994   3.290 -0.0037 -0.1535 -0.4124
  695SOL    HW1 3297   0.817   1.909   3.324 -0.6783 -0.4550 -0.6029
  695SOL    HW2 3298   0.701   2.007   3.327  0.5452  1.0099  0.5922
  696SOL     OW 3299   3.604   5.170   5.612 -0.4085 -0.1883  0.2880
  696SOL    HW1 3300   3.595   5.114   5.689 -1.8943  0.9266  0.9774
  696SOL    HW2 3301   3.558   5.124   5.543 -0.1444 -0.6083  0.3897
  697SOL     OW 3302   5.175   5.824   2.403 -0.0158  0.4070 -0.6359
  697SOL    HW1 3303   5.143   5.791   2.487  1.8594  2.4547  1.0004
  697SOL    HW2 3304   5.118   5.899   2.383 -0.1393  0.2314 -0.9502
  698SOL     OW 3305   2.353   6.637   4.681  0.5542 -0.0557  0.6110
  698SOL    HW1 3306   2.288   6.703   4.658  0.7101 -0.4638 -1.1554
  698SOL    HW2 3307   2.407   6.627   4.602  2.3016 -0.2799  1.7682
  699SOL     OW 3308   4.904   0.390   3.817 -0.1458 -1.1734 -0.1826
  699SOL    HW1 3309   4.871   0.300   3.809  1.1903 -1.7101  0.0182
  699SOL    HW2 3310   4.999   0.380   3.826  0.0548  0.2827 -0.4074
  700SOL     OW 3311   0.679   6.263   1.612  0.2583  0.2721  0.1617
  700SOL    HW1 3312   0.736   6.338   1.629  1.0592  0.1456 -1.6859
  700SOL    HW2 3313   0.620   6.293   1.543 -1.1398  0.0077  1.2139
  701SOL     OW 3314   3.482   4.562   0.645 -0.1287  0.0866  0.0350
  701SOL    HW1 3315   3.567   4.605   0.655  0.1066 -0.3222 -0.2265
  701SOL    HW2 3316   3.487   4.485   0.702 -0.5853  0.4438  0.5763
  702SOL     OW 3317   0.143   4.083   4.274  0.3711 -0.1488 -0.0695
  702SOL    HW1 3318   0.143   4.136   4.353 -0.4647 -1.4411  0.8306
  702SOL    HW2 3319   0.056   4.043   4.271  1.2241 -2.1164 -0.2365
  703SOL     OW 3320   2.795   3.017   1.634  0.0530 -0.3736 -0.0167
  703SOL    HW1 3321   2.836   3.013   1.721 -0.0861  1.1224  0.1330
  703SOL    HW2 3322   2.868   3.020   1.573  0.1758  0.4058  0.1561
  704SOL     OW 3323   6.143   5.375   3.500 -0.5031 -0.3064 -0.2018
  704SOL    HW1 3324   6.226   5.415   3.523 -0.4827  0.6086 -1.7902
  704SOL    HW2 3325   6.165   5.284   3.479  0.3955  0.3338 -2.2336
  705SOL     OW 3326   2.705   4.097   5.048 -0.2812  0.4946 -0.6566
  705SOL    HW1 3327   2.779   4.126   5.101 -0.5404  0.8604 -0.4864
  705SOL    HW2 3328   2.727   4.122   4.958  0.7202 -1.2326 -0.9373
  706SOL     OW 3329   1.343   1.173   0.584 -0.6609 -0.0258  0.5415
  706SOL    HW1 3330   1.272   1.185   0.647 -1.2260 -1.3833  0.2139
  706SOL    HW2 3331   1.345   1.254   0.533 -0.3774  0.9867  2.0947
  707SOL     OW 3332   4.096   5.950   6.491  0.5329  0.2254 -0.2521
  707SOL    HW1 3333   4.178   5.981   6.452 -1.2722  2.8507 -2.2924
  707SOL    HW2 3334   4.113   5.952   6.585  2.2146  2.8062 -0.4962
  708SOL     OW 3335   3.415   0.823   2.037 -0.1464  0.5688 -0.2270
  708SOL    HW1 3336   3.348   0.782   2.092  0.9424 -0.2185  0.5589
  708SOL    HW2 3337   3.487   0.843   2.098  0.1707  1.7994 -0.9657
  709SOL     OW 3338   1.764   4.669   1.966  0.5832 -0.5221 -0.4838
  709SOL    HW1 3339   1.705   4.638   1.897 -1.4763 -0.4203  1.1268
  709SOL    HW2 3340   1.711   4.730   2.017  2.6988  1.0342 -0.0294
  710SOL     OW 3341   0.378   5.077   4.066  0.2920  0.2537 -0.5351
  710SOL    HW1 3342   0.340   5.097   4.152  0.1226 -1.9538 -0.0338
  710SOL    HW2 3343   0.472   5.092   4.078  0.3736 -0.7347  0.3154
  711SOL     OW 3344   5.579   6.223   3.382 -0.5532  0.1006 -0.2083
  711SOL    HW1 3345   5.536   6.250   3.463 -0.2674  0.4029 -0.1568
  711SOL    HW2 3346   5.670   6.207   3.408 -0.4093  0.4119 -0.5128
  712SOL     OW 3347   1.598   0.849   0.824 -0.7261  0.8150 -0.4346
  712SOL    HW1 3348   1.629   0.767   0.864 -0.4615 -2.1359 -5.7313
  712SOL    HW2 3349   1.503   0.844   0.833 -0.6229  1.5393  1.7127
  713SOL     OW 3350   5.906   0.425   4.598  0.0394  0.1090 -0.6934
  713SOL    HW1 3351   5.816   0.392   4.597  0.4642 -1.6674  3.1360
  713SOL    HW2 3352   5.897   0.518   4.619 -0.9221 -0.1344  0.0400
  714SOL     OW 3353   6.531   3.113   1.014 -0.1010 -0.4034  0.4557
  714SOL    HW1 3354   6.525   3.018   1.010  0.8105 -0.4129 -1.3112
  714SOL    HW2 3355   6.533   3.133   1.108  1.4402 -2.2359  0.8682
  715SOL     OW 3356   2.995   3.075   1.402  0.8857 -0.0582 -0.4158
  715SOL    HW1 3357   3.056   3.002   1.394  0.3026 -0.3706 -2.3479
  715SOL    HW2 3358   2.976   3.101   1.312 -0.8162  0.8868  0.1760
  716SOL     OW 3359   0.835   5.314   3.749  0.1908 -0.0197  0.0789
  716SOL    HW1 3360   0.786   5.246   3.704  0.7306  0.9995 -2.2079
  716SOL    HW2 3361   0.768   5.376   3.778 -0.1122 -0.2201 -0.1795
  717SOL     OW 3362   3.992   5.565   4.210  0.0452 -0.3469 -0.6322
  717SOL    HW1 3363   4.084   5.544   4.229 -0.7301 -1.6135  2.2371
  717SOL    HW2 3364   3.966   5.625   4.279 -1.2628  0.1661 -1.5305
  718SOL     OW 3365   2.752   4.068   2.375 -0.0206  0.1435 -0.2021
  718SOL    HW1 3366   2.733   4.141   2.315  1.0333  1.7317  1.3037
  718SOL    HW2 3367   2.824   4.020   2.332  0.3732  0.9499 -0.4641
  719SOL     OW 3368   1.014   2.961   6.426 -0.0474 -0.2598  0.4766
  719SOL    HW1 3369   0.980   2.875   6.404 -1.3930  0.2429  0.5318
  719SOL    HW2 3370   1.107   2.957   6.402 -0.2105 -1.5403 -0.0003
  720SOL     OW 3371   5.397   4.917   1.263  0.1120 -0.8748 -0.2726
  720SOL    HW1 3372   5.426   4.858   1.193 -0.2085  0.2864 -1.4074
  720SOL    HW2 3373   5.347   4.985   1.219  2.1427  1.4061  0.6875
  721SOL     OW 3374   1.107   5.662   3.389  0.0974  0.3978  0.0936
  721SOL    HW1 3375   1.018   5.642   3.418 -0.6452  1.3924 -1.3171
  721SOL    HW2 3376   1.127   5.746   3.430 -0.5482  1.2939 -1.3371
  722SOL     OW 3377   3.644   2.753   0.923 -0.2915 -0.1305  0.3572
  722SOL    HW1 3378   3.678   2.672   0.962  1.1283  0.1267 -0.2491
  722SOL    HW2 3379   3.549   2.746   0.930 -0.1599 -1.4441  1.1160
  723SOL     OW 3380   6.212   0.964   1.256 -0.5909  0.4224  0.2375
  723SOL    HW1 3381   6.118   0.953   1.271 -0.3229 -2.4711  0.3846
  723SOL    HW2 3382   6.223   0.953   1.161 -0.4213  1.3138  0.1400
  724SOL     OW 3383   5.101   5.863   6.632 -0.9459 -0.2007  0.3999
  724SOL    HW1 3384   5.037   5.915   6.584 -1.5721  1.0775  2.4533
  724SOL    HW2 3385   5.052   5.827   6.706 -0.1853 -2.6427 -0.2267
  725SOL     OW 3386   3.643   4.434   4.970 -0.4856 -0.3729 -0.1334
  725SOL    HW1 3387   3.725   4.429   4.921 -0.2548  0.4971  0.1454
  725SOL    HW2 3388   3.585   4.487   4.915 -0.7128 -0.6189 -0.1318
  726SOL     OW 3389   0.664   5.927   6.259  0.0851 -0.1112 -0.0167
  726SOL    HW1 3390   0.607   5.852   6.248  0.6920 -0.4183 -1.2459
  726SOL    HW2 3391   0.746   5.901   6.218 -0.1449  1.7292 -1.7753
  727SOL     OW 3392   1.781   4.959   1.022  0.3985 -0.1593 -0.3539
  727SOL    HW1 3393   1.692   4.966   1.054  0.4690  1.5697 -0.4699
  727SOL    HW2 3394   1.772   4.930   0.931 -0.0325 -0.1869 -0.3032
  728SOL     OW 3395   2.712   5.419   4.937  0.5980 -0.1266  0.3996
  728SOL    HW1 3396   2.756   5.504   4.943 -2.1001  1.4489 -0.2113
  728SOL    HW2 3397   2.707   5.401   4.843  0.9710 -0.8706  0.5172
  729SOL     OW 3398   2.030   5.381   2.121  0.2610 -0.3334 -0.1550
  729SOL    HW1 3399   1.986   5.372   2.036 -0.5302 -0.0279  0.2132
  729SOL    HW2 3400   2.099   5.445   2.105  0.5112 -0.7234 -0.7111
  730SOL     OW 3401   0.563   0.712   2.290  0.0892  0.1562 -0.2255
  730SOL    HW1 3402   0.646   0.752   2.263  0.0165  0.7723  0.4225
  730SOL    HW2 3403   0.589   0.628   2.328  0.4490  0.4195  0.1296
  731SOL     OW 3404   2.713   4.803   0.246  0.0087 -0.6601  0.2555
  731SOL    HW1 3405   2.687   4.895   0.242 -0.6138 -0.8134  0.6667
  731SOL    HW2 3406   2.722   4.785   0.340  0.1541 -1.0076  0.1748
  732SOL     OW 3407   3.489   6.470   0.744 -0.3812  0.1133 -0.1322
  732SOL    HW1 3408   3.518   6.561   0.748  0.3199 -0.1349  2.3154
  732SOL    HW2 3409   3.547   6.424   0.805 -2.1088 -1.5553  0.3476
  733SOL     OW 3410   1.587   2.636   4.477 -0.4268 -0.0234  0.7804
  733SOL    HW1 3411   1.660   2.696   4.462 -0.6591  0.0560 -0.1410
  733SOL    HW2 3412   1.510   2.687   4.454 -0.7778 -0.1221  1.7051
  734SOL     OW 3413   2.621   5.146   1.234 -0.2585 -0.3393  0.2569
  734SOL    HW1 3414   2.549   5.147   1.296 -1.6325  1.0008 -1.2604
  734SOL    HW2 3415   2.658   5.235   1.238 -0.1462 -0.3398 -0.5832
  735SOL     OW 3416   1.431   5.214   3.375 -0.1318 -0.1578  0.4899
  735SOL    HW1 3417   1.378   5.136   3.392  1.3464 -1.6106 -1.2095
  735SOL    HW2 3418   1.367   5.285   3.372 -1.8690 -1.6648 -0.4565
  736SOL     OW 3419   2.107   1.748   6.624  0.1915 -0.3202 -0.6180
  736SOL    HW1 3420   2.128   1.686   6.694  0.9344  0.8844  0.2528
  736SOL    HW2 3421   2.131   1.833   6.660 -2.4754  0.7400 -1.0999
  737SOL     OW 3422   0.246   2.684   0.336  0.1345 -0.3664  0.0587
  737SOL    HW1 3423   0.321   2.625   0.327  0.8188  0.2657  1.4343
  737SOL    HW2 3424   0.260   2.728   0.419 -2.0723 -0.6638  0.6411
  738SOL     OW 3425   6.551   0.323   1.759  0.1427  0.1548  0.1328
  738SOL    HW1 3426   6.586   0.284   1.839 -0.6773  0.7492  0.7962
  738SOL    HW2 3427   6.491   0.390   1.789  1.0941  1.5691 -0.9778
  739SOL     OW 3428   1.436   4.816   3.322 -0.3618  0.1370 -0.0667
  739SOL    HW1 3429   1.515   4.853   3.282  0.5302  1.4682  2.6961
  739SOL    HW2 3430   1.467   4.742   3.373 -1.1232 -0.2286 -0.1308
  740SOL     OW 3431   0.648   3.214   4.062 -0.0770 -0.6488 -0.6656
  740SOL    HW1 3432   0.610   3.141   4.012 -0.5099  0.3289 -1.8395
  740SOL    HW2 3433   0.574   3.272   4.078  0.3642 -0.1979 -0.2452
  741SOL     OW 3434   2.008   1.117   5.807  0.4407 -0.0139  0.1301
  741SOL    HW1 3435   2.054   1.055   5.863  1.0182 -1.7442 -2.0783
  741SOL    HW2 3436   1.919   1.081   5.800 -0.6697  2.0052  2.4561
  742SOL     OW 3437   4.413   2.445   1.021 -0.4356  0.3035 -0.5054
  742SOL    HW1 3438   4.342   2.407   1.072  0.1353 -0.4101 -0.2326
  742SOL    HW2 3439   4.441   2.521   1.072  1.3596 -1.4194  1.2711
  743SOL     OW 3440   1.115   2.465   3.567 -0.0174 -0.0525 -0.5815
  743SOL    HW1 3441   1.198   2.469   3.614 -0.9801 -0.1935  1.2281
  743SOL    HW2 3442   1.136   2.495   3.478  1.9389 -0.0790 -0.1771
  744SOL     OW 3443   5.307   5.009   0.057  0.6200 -0.0336 -0.1166
  744SOL    HW1 3444   5.308   5.077   0.124  0.0434 -0.8994  0.7998
  744SOL    HW2 3445   5.219   5.014   0.019  0.9973  0.5690 -0.9677
  745SOL     OW 3446   4.461   1.019   4.674 -0.1114  0.3932 -0.4763
  745SOL    HW1 3447   4.453   0.932   4.634 -0.4421  0.0454  0.3216
  745SOL    HW2 3448   4.389   1.069   4.636  0.5986  0.6006 -1.6036
  746SOL     OW 3449   5.415   0.288   3.390  0.1098  0.3880 -0.0386
  746SOL    HW1 3450   5.372   0.278   3.475 -0.0685  0.1425 -0.1557
  746SOL    HW2 3451   5.353   0.250   3.327  0.2446  0.5570 -0.2768
  747SOL     OW 3452   3.557   5.584   3.237  0.8181  0.4650  0.9517
  747SOL    HW1 3453   3.530   5.616   3.151 -0.6493 -0.2878  1.0938
  747SOL    HW2 3454   3.619   5.514   3.219 -0.1838 -0.3117  0.4571
  748SOL     OW 3455   1.693   1.618   2.869 -0.1087 -0.6298 -0.1074
  748SOL    HW1 3456   1.672   1.525   2.878 -2.2785 -0.4753 -2.3379
  748SOL    HW2 3457   1.693   1.651   2.959  1.0395 -2.8008  0.7739
  749SOL     OW 3458   2.256   4.222   4.644  0.0749  0.3229 -0.0575
  749SOL    HW1 3459   2.213   4.307   4.658 -0.7329  0.1590 -1.4042
  749SOL    HW2 3460   2.337   4.243   4.597  0.4174  0.4270  0.5607
  750SOL     OW 3461   0.556   5.060   2.468  0.4289  0.0186 -0.5477
  750SOL    HW1 3462   0.587   5.135   2.518  3.6984 -0.4940 -1.5634
  750SOL    HW2 3463   0.530   4.996   2.534  1.0947  0.6981  0.3972
  751SOL     OW 3464   2.376   4.939   6.073  0.0565 -0.0204  0.1409
  751SOL    HW1 3465   2.449   4.998   6.053 -0.0013 -0.2101 -0.6579
  751SOL    HW2 3466   2.337   4.975   6.153  0.3476  0.7133 -0.0440
  752SOL     OW 3467   3.289   5.291   2.389  0.3723 -0.5424 -0.2902
  752SOL    HW1 3468   3.204   5.320   2.356  1.1726  2.0830 -0.2883
  752SOL    HW2 3469   3.344   5.282   2.311  1.3168  2.3677 -0.0820
  753SOL     OW 3470   4.129   4.883   6.354 -0.0859  0.6495  0.0255
  753SOL    HW1 3471   4.108   4.973   6.328 -0.3839  0.8273  0.8443
  753SOL    HW2 3472   4.049   4.834   6.338 -0.6460  0.9861  1.5787
  754SOL     OW 3473   6.105   1.874   3.651  0.3921 -0.2723  0.0253
  754SOL    HW1 3474   6.193   1.912   3.650  0.3302 -0.1397 -0.4617
  754SOL    HW2 3475   6.085   1.857   3.559  0.3144 -1.2420  0.2122
  755SOL     OW 3476   5.110   6.417   4.286  0.7601 -0.1269  0.3239
  755SOL    HW1 3477   5.109   6.342   4.346  1.7630 -0.5725 -0.1909
  755SOL    HW2 3478   5.197   6.415   4.248  0.1245  0.1097 -1.2029
  756SOL     OW 3479   6.099   6.409   6.287 -0.6008 -0.1699 -0.3782
  756SOL    HW1 3480   6.021   6.391   6.235 -0.6525 -1.0025 -0.0266
  756SOL    HW2 3481   6.171   6.371   6.237 -0.4587  0.2809 -0.5260
  757SOL     OW 3482   4.136   5.883   1.256 -0.1937  0.6084  0.2669
  757SOL    HW1 3483   4.108   5.973   1.237  0.0267  0.5498 -0.3702
  757SOL    HW2 3484   4.085   5.858   1.333  0.3209  1.5596  0.9400
  758SOL     OW 3485   1.349   2.942   0.052  0.2210 -0.7480  0.2506
  758SOL    HW1 3486   1.361   2.995   0.130 -3.0719  0.8152 -0.1637
  758SOL    HW2 3487   1.285   2.875   0.078 -0.7300 -0.3594 -0.9661
  759SOL     OW 3488   2.894   2.721   6.265 -0.3182  0.2585  0.2355
  759SOL    HW1 3489   2.917   2.758   6.180 -0.3352 -0.2503  0.0127
  759SOL    HW2 3490   2.935   2.781   6.328 -2.4803  2.1656 -0.0374
  760SOL     OW 3491   4.211   0.466   0.668 -0.1159 -0.3507 -0.2833
  760SOL    HW1 3492   4.142   0.462   0.602  0.8914 -2.2041 -1.3026
  760SOL    HW2 3493   4.178   0.527   0.734 -2.2625 -0.4035 -1.2339
  761SOL     OW 3494   3.388   2.292   6.309  0.3780 -0.0452  0.2818
  761SOL    HW1 3495   3.381   2.332   6.222  1.3371 -0.7387 -0.1295
  761SOL    HW2 3496   3.378   2.198   6.294 -0.3840 -0.1002  1.0520
  762SOL     OW 3497   1.394   5.397   0.847 -0.3396  0.0291 -0.5994
  762SOL    HW1 3498   1.302   5.423   0.852 -0.6275 -0.9852 -0.3966
  762SOL    HW2 3499   1.427   5.409   0.936  0.0839  1.5957 -0.9364
  763SOL     OW 3500   0.532   2.811   5.863 -0.5618 -0.0518 -0.7361
  763SOL    HW1 3501   0.571   2.845   5.782  0.7057 -1.1848 -0.6317
  763SOL    HW2 3502   0.605   2.806   5.925 -1.6796  1.7713  0.8676
  764SOL     OW 3503   4.046   6.269   5.027 -0.4610 -0.0472  0.5706
  764SOL    HW1 3504   4.087   6.316   5.100 -1.1330 -0.2649  1.0924
  764SOL    HW2 3505   3.993   6.336   4.983  1.8518  0.7276 -1.2523
  765SOL     OW 3506   6.274   0.200   3.006  0.5452  0.9263 -0.6457
  765SOL    HW1 3507   6.229   0.283   2.987 -2.6596 -0.4846  0.0426
  765SOL    HW2 3508   6.277   0.154   2.922  1.0841  1.1758 -0.7658
  766SOL     OW 3509   6.489   3.719   4.783  0.5960  0.3778  0.0846
  766SOL    HW1 3510   6.403   3.743   4.819  0.3231 -0.5013  0.0506
  766SOL    HW2 3511   6.471   3.644   4.727  1.2924  0.6255 -0.4840
  767SOL     OW 3512   5.351   1.484   6.200 -0.4401  0.2655  1.0174
  767SOL    HW1 3513   5.314   1.571   6.182  0.8192  0.3683 -1.4935
  767SOL    HW2 3514   5.409   1.467   6.126  1.1618 -1.7390  2.6193
  768SOL     OW 3515   6.437   3.484   4.644 -0.2372 -0.7778 -0.1225
  768SOL    HW1 3516   6.532   3.481   4.641 -0.2336 -0.1210 -2.2082
  768SOL    HW2 3517   6.410   3.392   4.650  0.5063 -0.9686  0.4550
  769SOL     OW 3518   6.456   1.543   5.250 -0.3763  0.4718  0.2308
  769SOL    HW1 3519   6.372   1.577   5.279  0.0345  1.0308  0.8109
  769SOL    HW2 3520   6.445   1.525   5.157 -0.7484  1.7973  0.0062
  770SOL     OW 3521   4.980   2.404   0.290 -0.1721  0.9540 -0.2173
  770SOL    HW1 3522   5.014   2.483   0.332 -1.0200  0.6933  1.0107
  770SOL    HW2 3523   5.057   2.352   0.269  0.2901  1.2872  0.6370
  771SOL     OW 3524   5.941   4.527   2.441  0.5152 -0.1918  0.0150
  771SOL    HW1 3525   6.034   4.538   2.459  0.4127 -0.8645  1.0528
  771SOL    HW2 3526   5.931   4.433   2.427  0.0909 -0.0413 -0.7202
  772SOL     OW 3527   4.908   2.766   4.019 -0.1197 -0.2336  0.3092
  772SOL    HW1 3528   4.835   2.826   4.008  0.2984  0.2015 -0.1540
  772SOL    HW2 3529   4.922   2.762   4.114  1.6563  2.6697  0.2965
  773SOL     OW 3530   2.833   5.936   1.651 -0.0510 -0.1050 -0.3600
  773SOL    HW1 3531   2.806   5.856   1.606  0.2097 -0.3318 -0.1109
  773SOL    HW2 3532   2.899   5.975   1.594 -0.0303 -0.1708 -0.3803
  774SOL     OW 3533   2.970   3.384   0.047  0.3924  0.5132  0.0287
  774SOL    HW1 3534   3.056   3.382   0.089 -0.5229 -1.4573  2.0152
  774SOL    HW2 3535   2.908   3.387   0.120 -1.2702  1.7299 -1.3426
  775SOL     OW 3536   3.587   1.664   0.571  0.0387  0.1128  0.5907
  775SOL    HW1 3537   3.629   1.627   0.649  1.1403 -0.4735 -0.2527
  775SOL    HW2 3538   3.503   1.618   0.565 -0.4186  0.7444  1.8701
  776SOL     OW 3539   5.687   0.147   1.894  0.1314  0.7819 -0.5777
  776SOL    HW1 3540   5.742   0.174   1.968  0.7432 -0.2469 -0.6517
  776SOL    HW2 3541   5.604   0.122   1.935  0.7662 -0.6598 -0.1129
  777SOL     OW 3542   1.110   4.107   1.219 -0.2982  0.1423 -0.1556
  777SOL    HW1 3543   1.161   4.136   1.295 -1.1362  0.8838  0.1403
  777SOL    HW2 3544   1.074   4.022   1.244  0.4169 -0.1762 -0.1957
  778SOL     OW 3545   5.125   2.964   5.919  0.9789  0.1180  0.4926
  778SOL    HW1 3546   5.081   3.042   5.954 -2.0257 -1.4759  0.6266
  778SOL    HW2 3547   5.071   2.938   5.844  2.8155 -0.9893 -0.5108
  779SOL     OW 3548   5.031   3.719   5.984 -0.1438  0.1513 -0.0654
  779SOL    HW1 3549   4.967   3.658   5.947 -0.1796  0.2767 -0.2087
  779SOL    HW2 3550   5.028   3.701   6.078  0.5532 -0.7431 -0.2038
  780SOL     OW 3551   0.297   1.354   2.825 -0.1293  0.1231 -0.1373
  780SOL    HW1 3552   0.261   1.412   2.893  0.2263  0.6542 -0.3999
  780SOL    HW2 3553   0.231   1.356   2.756  0.4566  1.2069 -0.6773
  781SOL     OW 3554   1.987   1.368   4.426  0.3233 -0.6352  0.4822
  781SOL    HW1 3555   1.962   1.389   4.516  1.3781  1.9526  0.2689
  781SOL    HW2 3556   1.920   1.411   4.372  1.0774  0.0191  0.0388
  782SOL     OW 3557   6.378   6.366   1.787  0.6912 -0.3709  0.4706
  782SOL    HW1 3558   6.419   6.415   1.715  1.7147 -0.1015  1.2058
  782SOL    HW2 3559   6.290   6.347   1.756  1.4975 -1.3967 -1.3997
  783SOL     OW 3560   0.312   0.670   4.176  0.0075 -0.2311 -0.0997
  783SOL    HW1 3561   0.228   0.632   4.200  0.8635 -2.3654 -0.2531
  783SOL    HW2 3562   0.365   0.663   4.255 -0.5533  3.2305  0.7410
  784SOL     OW 3563   2.527   2.827   5.560  0.0984 -0.5805  0.2714
  784SOL    HW1 3564   2.533   2.871   5.475 -0.2749 -1.5470 -0.2731
  784SOL    HW2 3565   2.534   2.734   5.539 -1.4645 -0.9237  1.1356
  785SOL     OW 3566   3.220   2.960   4.707 -0.3383 -0.3833 -0.5539
  785SOL    HW1 3567   3.309   2.981   4.737 -1.0592 -0.3178  1.7317
  785SOL    HW2 3568   3.225   2.967   4.612  1.6645  1.3776 -0.4100
  786SOL     OW 3569   3.399   1.353   2.476  0.7210 -0.6563 -0.0696
  786SOL    HW1 3570   3.445   1.407   2.540  0.5586 -0.6577  0.0496
  786SOL    HW2 3571   3.450   1.362   2.395  0.6116 -0.2051 -0.0913
  787SOL     OW 3572   0.621   3.519   4.979 -0.1779  0.9688  0.2448
  787SOL    HW1 3573   0.656   3.530   5.068 -0.4892  1.5759  0.3003
  787SOL    HW2 3574   0.604   3.609   4.950 -1.0955  0.7179 -0.0150
  788SOL     OW 3575   0.148   0.540   5.454  0.0114  0.1271 -0.0076
  788SOL    HW1 3576   0.170   0.449   5.435 -1.5394 -0.4528  0.7914
  788SOL    HW2 3577   0.075   0.560   5.397 -0.2490  0.5728  0.4701
  789SOL     OW 3578   6.450   4.194   6.505 -0.2617  0.0475  0.3212
  789SOL    HW1 3579   6.492   4.127   6.559 -0.8510 -0.6010 -0.0037
  789SOL    HW2 3580   6.360   4.200   6.539 -0.3867  0.2409 -0.0334
  790SOL     OW 3581   2.793   1.252   5.193 -0.1105  0.2452 -0.7811
  790SOL    HW1 3582   2.778   1.341   5.161  0.7631 -0.2662 -2.7100
  790SOL    HW2 3583   2.858   1.262   5.263  0.6437  1.0494 -1.5753
  791SOL     OW 3584   0.536   6.335   6.585  0.3948 -0.1967  0.0972
  791SOL    HW1 3585   0.573   6.275   6.519 -0.7508 -0.3815 -0.4108
  791SOL    HW2 3586   0.448   6.354   6.552  0.3120  0.8178  0.8824
  792SOL     OW 3587   4.302   3.067   4.867 -0.3618  0.1770 -0.2786
  792SOL    HW1 3588   4.209   3.063   4.845 -0.4908 -2.4677  0.4647
  792SOL    HW2 3589   4.322   2.980   4.902  2.1072  1.0794  0.7405
  793SOL     OW 3590   5.879   2.437   2.748 -0.1630  0.1815  0.2358
  793SOL    HW1 3591   5.807   2.444   2.811  0.4911  0.8144  0.9355
  793SOL    HW2 3592   5.846   2.379   2.680 -0.3544 -1.8631  1.9476
  794SOL     OW 3593   0.894   5.282   0.197 -0.6520 -0.0942  0.5110
  794SOL    HW1 3594   0.924   5.359   0.244 -0.8886 -0.7649  1.8080
  794SOL    HW2 3595   0.890   5.309   0.105  1.5992  0.7286  0.5908
  795SOL     OW 3596   2.017   0.431   5.659 -0.4993  0.3306 -0.1231
  795SOL    HW1 3597   2.097   0.379   5.653 -0.2596  0.6054  0.5093
  795SOL    HW2 3598   1.955   0.373   5.704 -1.8501 -1.2160 -3.6404
  796SOL     OW 3599   5.154   3.875   0.733 -0.3912  0.2521 -0.1600
  796SOL    HW1 3600   5.241   3.893   0.698  0.2649  0.0793  1.2992
  796SOL    HW2 3601   5.162   3.788   0.772 -0.6003  1.0638  1.7963
  797SOL     OW 3602   5.898   5.063   2.122 -0.4675 -0.1442 -0.2666
  797SOL    HW1 3603   5.870   5.141   2.074  0.2240 -0.8408 -1.8471
  797SOL    HW2 3604   5.816   5.017   2.143 -0.7646  0.0078 -1.0697
  798SOL     OW 3605   5.268   0.034   0.074  0.0016 -0.5152 -0.0548
  798SOL    HW1 3606   5.362   0.046   0.079  0.2780 -2.2585 -0.4630
  798SOL    HW2 3607   5.256  -0.058   0.047 -1.7951 -0.2369 -0.2929
  799SOL     OW 3608   4.248   0.460   3.677 -0.2499  0.1523 -0.7429
  799SOL    HW1 3609   4.315   0.402   3.642 -0.2662 -1.0023  0.9881
  799SOL    HW2 3610   4.296   0.523   3.730 -0.5056 -0.9543  0.8715
  800SOL     OW 3611   2.613   3.647   4.703  0.0347 -0.1740 -0.0884
  800SOL    HW1 3612   2.681   3.698   4.747  0.5351  0.8940 -1.9745
  800SOL    HW2 3613   2.531   3.692   4.724 -0.0970 -1.2359  1.8691
  801SOL     OW 3614   1.672   6.396   6.279 -0.4004 -0.1257  0.6537
  801SOL    HW1 3615   1.762   6.422   6.296 -0.5437  0.2326  0.8905
  801SOL    HW2 3616   1.638   6.372   6.365 -0.8314  0.7166  0.7307
  802SOL     OW 3617   2.008   4.424   5.077  0.0734  0.1774  0.7850
  802SOL    HW1 3618   1.992   4.507   5.122 -1.4323  0.4898 -0.2456
  802SOL    HW2 3619   1.921   4.387   5.063  0.5505 -0.3588 -0.9894
  803SOL     OW 3620   3.521   5.722   1.828 -0.1612 -0.2509 -0.6283
  803SOL    HW1 3621   3.532   5.712   1.922 -1.5134 -1.5226 -0.5588
  803SOL    HW2 3622   3.430   5.696   1.812 -0.3808  1.2875 -2.1168
  804SOL     OW 3623   1.151   4.707   6.027  0.2860 -0.4501 -0.0412
  804SOL    HW1 3624   1.112   4.770   6.087 -0.1903 -0.3391 -0.4664
  804SOL    HW2 3625   1.233   4.748   5.999  1.0503 -0.9577  1.3422
  805SOL     OW 3626   3.568   1.097   5.398 -0.7005 -0.2767 -0.0560
  805SOL    HW1 3627   3.574   1.114   5.304 -0.9779  1.1234  0.1563
  805SOL    HW2 3628   3.647   1.136   5.435 -0.5556 -0.8873  0.2937
  806SOL     OW 3629   1.501   0.700   3.759  0.1933 -0.2280 -0.0260
  806SOL    HW1 3630   1.501   0.794   3.772 -0.6464 -0.5907  3.3286
  806SOL    HW2 3631   1.416   0.680   3.720  0.0447  0.2940  0.0340
  807SOL     OW 3632   6.057   4.344   4.472 -0.1015 -0.5172 -0.5999
  807SOL    HW1 3633   6.028   4.364   4.561 -1.8893  0.6755 -1.4231
  807SOL    HW2 3634   6.152   4.331   4.481  0.0338  1.2741  1.1981
  808SOL     OW 3635   4.043   1.386   3.919  0.4936 -0.0892  0.1939
  808SOL    HW1 3636   4.117   1.381   3.979  0.9529  1.4987 -0.2054
  808SOL    HW2 3637   4.052   1.310   3.862  0.0072 -1.6822  2.1449
  809SOL     OW 3638   0.910   1.474   5.883  0.8123 -0.3410 -0.1861
  809SOL    HW1 3639   0.883   1.383   5.869  0.9136 -0.4312  0.2058
  809SOL    HW2 3640   0.948   1.500   5.799  1.8449 -1.0320  0.0480
  810SOL     OW 3641   0.429   4.043   4.301 -0.1171  0.1768 -0.6610
  810SOL    HW1 3642   0.455   4.103   4.231 -1.7846  3.8934  1.5731
  810SOL    HW2 3643   0.344   4.008   4.272 -1.0734  2.1246 -0.4196
  811SOL     OW 3644   4.417   0.658   1.297 -0.5698  0.2054 -0.2295
  811SOL    HW1 3645   4.411   0.753   1.292 -2.4496  0.2272  1.1373
  811SOL    HW2 3646   4.360   0.626   1.226 -0.7647  0.1305 -0.0430
  812SOL     OW 3647   0.315   3.709   3.792 -0.6413  0.0621 -0.4772
  812SOL    HW1 3648   0.256   3.696   3.717 -1.5779  0.4523  0.1731
  812SOL    HW2 3649   0.256   3.727   3.865  0.0898 -2.5284  0.8672
  813SOL     OW 3650   3.623   3.293   0.145 -0.5255  0.2899 -0.2669
  813SOL    HW1 3651   3.542   3.292   0.196 -0.2903  1.2102  0.1479
  813SOL    HW2 3652   3.598   3.261   0.059 -1.1685 -0.1853  0.0885
  814SOL     OW 3653   0.112   2.869   2.581 -0.3337  0.3963 -0.2246
  814SOL    HW1 3654   0.148   2.787   2.615 -2.2163 -0.1960  0.4488
  814SOL    HW2 3655   0.155   2.882   2.497  4.0102  1.5283  1.8642
  815SOL     OW 3656   0.812   0.740   5.158  0.5732  0.3041 -0.4393
  815SOL    HW1 3657   0.788   0.716   5.069  0.6347 -0.1024 -0.3458
  815SOL    HW2 3658   0.908   0.739   5.157  0.7173  3.4794 -1.2590
  816SOL     OW 3659   4.896   4.043   6.259  0.3532  0.0426  0.6733
  816SOL    HW1 3660   4.962   4.042   6.189 -0.7889 -2.4975 -0.4997
  816SOL    HW2 3661   4.853   4.128   6.250 -0.0400 -0.3468 -2.0715
  817SOL     OW 3662   6.058   2.526   5.291  0.5137  0.0035 -0.1577
  817SOL    HW1 3663   6.145   2.537   5.331  0.9839 -0.0864 -1.1317
  817SOL    HW2 3664   6.027   2.616   5.277 -0.2456  0.0629  1.6010
  818SOL     OW 3665   5.281   1.690   3.867  0.0391  0.0034  0.2950
  818SOL    HW1 3666   5.226   1.627   3.820 -0.6099  0.7411  0.0314
  818SOL    HW2 3667   5.224   1.722   3.937 -0.4917  1.9799 -0.9514
  819SOL     OW 3668   0.921   0.651   6.526  0.5439 -0.0823  0.0107
  819SOL    HW1 3669   0.833   0.669   6.559  1.1719  2.1924  0.6508
  819SOL    HW2 3670   0.908   0.621   6.436 -0.8950 -0.2341  0.2499
  820SOL     OW 3671   5.730   0.855   4.883  0.5942  0.1227  0.1103
  820SOL    HW1 3672   5.785   0.890   4.953 -1.7514  0.8298  1.7289
  820SOL    HW2 3673   5.687   0.779   4.922 -2.5438  1.8746  0.4207
  821SOL     OW 3674   5.073   5.894   6.337 -0.2740  0.3310 -0.2559
  821SOL    HW1 3675   5.068   5.803   6.367 -2.2095  0.0728 -1.2643
  821SOL    HW2 3676   5.167   5.913   6.339  0.2345 -1.8313 -0.4509
  822SOL     OW 3677   3.748   6.271   5.990  0.3136  0.6230  0.3968
  822SOL    HW1 3678   3.790   6.224   6.062 -0.8295 -3.3884 -1.2871
  822SOL    HW2 3679   3.679   6.323   6.032  0.0814 -1.0830  2.2492
  823SOL     OW 3680   4.956   1.243   4.711 -0.3290  0.4786  0.0080
  823SOL    HW1 3681   5.020   1.177   4.740 -0.1038  0.4001 -0.6537
  823SOL    HW2 3682   4.877   1.193   4.690 -0.3572  0.4893  0.0889
  824SOL     OW 3683   1.382   1.969   2.511 -0.2429 -0.2285  0.5642
  824SOL    HW1 3684   1.298   1.936   2.542  0.5112 -0.9664  1.8808
  824SOL    HW2 3685   1.389   2.056   2.549 -0.0522 -0.4916  1.1434
  825SOL     OW 3686   2.927   0.348   3.442 -0.0682  0.5053  0.0291
  825SOL    HW1 3687   2.887   0.301   3.515 -1.5589  0.1022 -0.9991
  825SOL    HW2 3688   2.893   0.437   3.449  1.4288  1.0432  0.9927
  826SOL     OW 3689   5.870   2.632   2.997 -0.2203 -0.0396 -0.2931
  826SOL    HW1 3690   5.885   2.554   3.050 -0.7549 -0.0103 -0.0898
  826SOL    HW2 3691   5.788   2.613   2.950 -1.2652  1.0559  1.0161
  827SOL     OW 3692   4.365   5.855   2.941 -0.6055 -0.5560 -0.2002
  827SOL    HW1 3693   4.271   5.869   2.935 -0.5780 -0.2552  0.0871
  827SOL    HW2 3694   4.389   5.883   3.029 -0.0578  0.4809 -0.6557
  828SOL     OW 3695   1.912   0.885   2.961  0.0705 -0.3646 -0.2074
  828SOL    HW1 3696   1.948   0.925   3.039 -0.5887  3.6438 -1.7112
  828SOL    HW2 3697   1.988   0.871   2.904  0.0771  2.2487 -0.9802
  829SOL     OW 3698   2.914   5.494   5.624  0.2870 -0.4611  0.2735
  829SOL    HW1 3699   2.873   5.439   5.690 -0.1228  0.8493  1.1547
  829SOL    HW2 3700   3.007   5.473   5.629 -0.0263 -2.3963 -0.7271
  830SOL     OW 3701   5.548   1.944   2.039 -0.3252  0.0171  0.0813
  830SOL    HW1 3702   5.477   1.886   2.011 -1.2595  1.1633  0.0379
  830SOL    HW2 3703   5.596   1.893   2.105 -1.5900 -0.5201  0.6107
  831SOL     OW 3704   4.411   5.239   1.732  0.3692  0.3385  0.1603
  831SOL    HW1 3705   4.473   5.276   1.794 -0.9446  3.5480 -0.2234
  831SOL    HW2 3706   4.454   5.246   1.647  1.1081 -1.5524  0.3272
  832SOL     OW 3707   0.583   1.925   4.968 -0.0423  0.0779  0.0565
  832SOL    HW1 3708   0.487   1.920   4.977  0.0948 -0.2856  1.6154
  832SOL    HW2 3709   0.616   1.886   5.049  1.4256  2.3214  0.6025
  833SOL     OW 3710   0.656   2.525   2.722  0.1567 -0.8129  0.5834
  833SOL    HW1 3711   0.676   2.546   2.813 -2.0532 -0.4523  1.0546
  833SOL    HW2 3712   0.560   2.531   2.716  0.0601 -2.7032 -1.2999
  834SOL     OW 3713   4.482   1.401   5.789  0.1883 -0.4481 -0.0831
  834SOL    HW1 3714   4.472   1.456   5.866  0.1608  0.8877 -1.0046
  834SOL    HW2 3715   4.537   1.328   5.818  0.1525  0.0067  1.1869
  835SOL     OW 3716   1.248   2.312   1.123  0.4583 -0.1705  0.4004
  835SOL    HW1 3717   1.192   2.235   1.119 -0.1580  0.2616  0.5912
  835SOL    HW2 3718   1.321   2.291   1.065 -0.1255 -0.5616 -0.2149
  836SOL     OW 3719   5.347   3.841   3.615 -0.3548  0.3379 -0.3715
  836SOL    HW1 3720   5.277   3.840   3.551  1.2916  0.4999 -2.2668
  836SOL    HW2 3721   5.347   3.753   3.653 -1.7548  0.4422 -0.0730
  837SOL     OW 3722   0.946   4.234   6.474  1.1937  0.5691  0.4041
  837SOL    HW1 3723   1.026   4.183   6.487  0.9823  0.0372 -0.3485
  837SOL    HW2 3724   0.909   4.202   6.392  0.1448  0.7304  0.7949
  838SOL     OW 3725   2.163   0.359   5.347  0.3191  0.0666 -0.1645
  838SOL    HW1 3726   2.238   0.352   5.288 -0.5443 -1.8400 -1.1430
  838SOL    HW2 3727   2.090   0.324   5.296 -1.4187  2.4746  0.5192
  839SOL     OW 3728   1.933   5.587   0.998 -0.4021 -0.0816 -0.1832
  839SOL    HW1 3729   1.876   5.628   0.934  0.0489 -0.9222 -1.1433
  839SOL    HW2 3730   1.874   5.555   1.067 -0.7687  2.1219  0.5985
  840SOL     OW 3731   2.953   2.943   0.078  0.2189  0.6956 -0.2457
  840SOL    HW1 3732   2.991   2.860   0.106 -2.3094  0.2178  2.1410
  840SOL    HW2 3733   2.996   3.009   0.134 -0.8176  0.4121  0.9331
  841SOL     OW 3734   1.789   5.349   4.245 -0.4671  0.1345 -0.4080
  841SOL    HW1 3735   1.866   5.354   4.189 -0.4533 -0.1200 -0.4130
  841SOL    HW2 3736   1.767   5.440   4.264  0.7175  0.1872  0.8284
  842SOL     OW 3737   3.905   1.514   3.588 -0.2253 -0.0553 -0.1012
  842SOL    HW1 3738   3.829   1.463   3.616 -1.5210  0.4673 -2.3803
  842SOL    HW2 3739   3.973   1.450   3.570 -0.6316 -0.6642  0.5093
  843SOL     OW 3740   2.861   5.274   0.392  0.6251  0.2005 -0.3509
  843SOL    HW1 3741   2.809   5.350   0.365 -1.7183 -1.1082  0.2122
  843SOL    HW2 3742   2.854   5.272   0.487  0.4191 -0.8685 -0.3783
  844SOL     OW 3743   3.760   1.468   1.054  0.2181 -0.0831 -0.4713
  844SOL    HW1 3744   3.721   1.381   1.047 -1.9680  0.9073 -1.8699
  844SOL    HW2 3745   3.687   1.528   1.039  1.5138  2.0395  1.1223
  845SOL     OW 3746   1.611   0.633   1.582 -0.4581  0.0505  0.4780
  845SOL    HW1 3747   1.583   0.570   1.516  0.4495 -0.7756  0.8567
  845SOL    HW2 3748   1.683   0.681   1.541 -0.1476 -0.1999  0.7274
  846SOL     OW 3749   5.579   4.529   4.242  0.3836 -0.3606 -0.3633
  846SOL    HW1 3750   5.645   4.460   4.234  1.0633 -0.2682  2.8787
  846SOL    HW2 3751   5.625   4.610   4.220  1.4853 -0.2998  1.8535
  847SOL     OW 3752   1.477   6.168   0.200 -0.1339 -0.4840  0.1750
  847SOL    HW1 3753   1.463   6.171   0.294 -1.7250  1.2062 -0.0555
  847SOL    HW2 3754   1.396   6.131   0.165 -1.4801  2.9044 -0.7347
  848SOL     OW 3755   1.807   5.401   3.155 -0.4533  0.0403 -0.6838
  848SOL    HW1 3756   1.852   5.410   3.072 -0.0840 -0.3383 -0.5290
  848SOL    HW2 3757   1.812   5.488   3.195  2.2226 -0.4954  0.3767
  849SOL     OW 3758   1.649   0.160   5.138 -0.1065 -0.0473 -0.1454
  849SOL    HW1 3759   1.597   0.102   5.082  1.0623 -0.4638 -0.8263
  849SOL    HW2 3760   1.685   0.226   5.078  0.5879 -0.0830  0.2226
  850SOL     OW 3761   1.086   4.274   0.669 -0.0827  0.2873  0.1273
  850SOL    HW1 3762   0.997   4.239   0.666 -0.1277  0.4477 -0.5702
  850SOL    HW2 3763   1.086   4.333   0.744 -0.5474  0.2438  0.1653
  851SOL     OW 3764   1.866   4.142   4.861 -0.1507 -0.4306  0.6419
  851SOL    HW1 3765   1.873   4.220   4.806  0.1324  0.0440  1.3314
  851SOL    HW2 3766   1.777   4.147   4.897 -0.0537 -0.2901  0.8693
  852SOL     OW 3767   6.362   0.652   1.811  0.1524  0.3239 -0.0168
  852SOL    HW1 3768   6.354   0.634   1.718  5.9026 -1.1546 -0.5720
  852SOL    HW2 3769   6.400   0.739   1.816 -0.3914  0.5195  1.0115
  853SOL     OW 3770   3.476   2.803   1.620  0.1828  0.0174 -0.6709
  853SOL    HW1 3771   3.568   2.788   1.598  0.1668 -0.5191 -0.3836
  853SOL    HW2 3772   3.436   2.716   1.618 -0.1136  0.1298  0.1226
  854SOL     OW 3773   1.666   1.339   2.889 -0.4375  0.0730  0.0611
  854SOL    HW1 3774   1.654   1.275   2.960  1.3340 -0.2135  0.1625
  854SOL    HW2 3775   1.738   1.303   2.837 -2.3546 -0.2524 -2.5407
  855SOL     OW 3776   3.219   4.675   0.989  0.2714  0.1798 -0.2632
  855SOL    HW1 3777   3.315   4.679   1.000  0.2231  1.0071 -0.0749
  855SOL    HW2 3778   3.199   4.749   0.933 -0.5489  1.6673  1.8914
  856SOL     OW 3779   1.162   2.562   0.424 -0.2053  0.2025 -0.1680
  856SOL    HW1 3780   1.230   2.521   0.372 -1.6222 -0.6609 -1.4212
  856SOL    HW2 3781   1.159   2.510   0.505 -0.4308 -0.7469 -0.7766
  857SOL     OW 3782   4.424   5.587   3.037 -0.5731  0.0674  0.2598
  857SOL    HW1 3783   4.366   5.514   3.015 -1.8028 -0.0288  3.2724
  857SOL    HW2 3784   4.368   5.665   3.028  0.1583  0.4770 -1.0108
  858SOL     OW 3785   6.135   4.491   3.069  0.3240  0.6793 -0.7876
  858SOL    HW1 3786   6.207   4.554   3.055 -0.3919  1.2916 -1.9000
  858SOL    HW2 3787   6.178   4.406   3.070  1.5230  1.2043  2.2645
  859SOL     OW 3788   0.693   1.329   5.283 -0.0375  0.3279  0.4280
  859SOL    HW1 3789   0.630   1.400   5.297  0.2552  0.3852  1.5187
  859SOL    HW2 3790   0.664   1.288   5.201 -0.4549  1.4353 -0.0080
  860SOL     OW 3791   5.700   2.453   0.313 -0.4420  0.1831  0.4184
  860SOL    HW1 3792   5.743   2.445   0.228  3.4401 -0.6841  2.2756
  860SOL    HW2 3793   5.684   2.363   0.341 -1.7608  0.4599  0.6265
  861SOL     OW 3794   0.016   0.322   3.085  0.2846  0.3412 -0.2265
  861SOL    HW1 3795  -0.018   0.267   3.014  0.7461 -0.8046  0.4111
  861SOL    HW2 3796   0.015   0.411   3.049 -3.6592  0.5137 -0.1659
  862SOL     OW 3797   6.663   6.429   5.954 -0.2133 -0.0182 -0.3329
  862SOL    HW1 3798   6.698   6.357   5.902 -1.4927 -0.8511 -0.0764
  862SOL    HW2 3799   6.693   6.412   6.043 -2.1749 -1.4132  0.1261
  863SOL     OW 3800   5.994   4.096   0.832 -0.1031  0.1464  0.0697
  863SOL    HW1 3801   6.025   4.182   0.861  0.3622  0.3188 -0.9172
  863SOL    HW2 3802   5.899   4.100   0.845  0.0946  0.1339  1.7607
  864SOL     OW 3803   6.246   6.506   5.962 -0.2882 -0.2610  0.2441
  864SOL    HW1 3804   6.325   6.499   5.909  0.3270  0.6336  0.9901
  864SOL    HW2 3805   6.191   6.432   5.935 -0.3504  0.5748 -2.1632
  865SOL     OW 3806   4.673   3.334   4.056 -0.3717 -0.3123 -0.2779
  865SOL    HW1 3807   4.665   3.320   4.150  1.8170  2.1283  0.3954
  865SOL    HW2 3808   4.601   3.394   4.035 -1.7257 -1.9629 -0.5000
  866SOL     OW 3809   4.060   6.658   3.100  0.4681 -0.5389  0.0078
  866SOL    HW1 3810   4.066   6.705   3.017 -1.0365 -2.5151 -1.3414
  866SOL    HW2 3811   4.147   6.620   3.112  1.2208  1.1989  0.2990
  867SOL     OW 3812   3.178   5.435   3.352  0.2459 -0.0532  0.7142
  867SOL    HW1 3813   3.194   5.436   3.258 -0.9418 -0.5418  0.4842
  867SOL    HW2 3814   3.239   5.370   3.386  0.8259  0.2773  0.3062
  868SOL     OW 3815   2.028   5.747   5.393 -0.1660  0.2845  0.2376
  868SOL    HW1 3816   2.111   5.782   5.363 -1.3474  2.7918 -0.3307
  868SOL    HW2 3817   1.980   5.726   5.313  0.2271 -2.1478  0.5596
  869SOL     OW 3818   2.957   1.770   4.581  0.1395 -0.0765  0.5137
  869SOL    HW1 3819   3.030   1.724   4.621  0.4335  0.6410  0.8135
  869SOL    HW2 3820   2.981   1.863   4.585 -0.4512  0.1142 -0.0557
  870SOL     OW 3821   4.674   4.043   3.883 -0.5180  0.0493  0.2319
  870SOL    HW1 3822   4.636   4.111   3.827 -0.4909 -0.1942 -0.0854
  870SOL    HW2 3823   4.599   3.995   3.916 -0.5543  0.4466  0.7300
  871SOL     OW 3824   6.578   2.420   2.089 -0.0611  0.3969 -0.3127
  871SOL    HW1 3825   6.663   2.427   2.045 -0.4170 -0.2541 -1.0922
  871SOL    HW2 3826   6.579   2.332   2.128  0.1344  0.8788  0.7907
  872SOL     OW 3827   2.426   4.417   1.658  0.1290 -0.2306  0.1324
  872SOL    HW1 3828   2.442   4.510   1.674 -0.2657 -0.4990  2.4530
  872SOL    HW2 3829   2.336   4.414   1.623  0.2618  0.2718 -0.2581
  873SOL     OW 3830   5.324   1.526   6.603 -0.2628  0.0410  0.0214
  873SOL    HW1 3831   5.419   1.513   6.597 -0.4724 -1.9155  0.2678
  873SOL    HW2 3832   5.308   1.546   6.695 -0.1493 -0.2689  0.0871
  874SOL     OW 3833   0.991   2.662   0.860  0.1884 -0.2541 -0.1338
  874SOL    HW1 3834   1.064   2.611   0.896 -0.0778 -0.8524 -0.4388
  874SOL    HW2 3835   0.950   2.701   0.937  1.2199  0.6299 -0.0062
  875SOL     OW 3836   5.642   3.410   0.470  0.6641 -0.0491  0.1944
  875SOL    HW1 3837   5.596   3.476   0.418  0.5633  0.1602  0.5469
  875SOL    HW2 3838   5.578   3.381   0.535  0.7556 -0.3884  0.1374
  876SOL     OW 3839   1.981   2.808   0.753  0.2037 -0.3189  0.2208
  876SOL    HW1 3840   2.061   2.834   0.708 -1.1860  4.3030 -0.0563
  876SOL    HW2 3841   2.000   2.822   0.846 -0.5616  2.2840  0.0686
  877SOL     OW 3842   4.106   4.670   1.964  0.6626 -0.1665  0.1598
  877SOL    HW1 3843   4.142   4.614   1.895  1.1242  0.7564 -0.3706
  877SOL    HW2 3844   4.012   4.673   1.947  0.8776  0.7605 -0.9794
  878SOL     OW 3845   0.404   0.964   4.217 -0.3236  0.3543  0.4517
  878SOL    HW1 3846   0.460   1.040   4.231 -1.8761  1.9596 -1.5206
  878SOL    HW2 3847   0.316   0.995   4.236 -1.1115 -0.6531 -1.3519
  879SOL     OW 3848   2.864   0.992   6.644 -0.4551 -0.6198 -0.4613
  879SOL    HW1 3849   2.874   0.929   6.572  0.7383  0.0335 -0.8803
  879SOL    HW2 3850   2.821   1.067   6.603 -0.5760 -0.5898 -0.2560
  880SOL     OW 3851   0.647   2.819   1.245 -0.5480 -0.4260  0.3759
  880SOL    HW1 3852   0.732   2.784   1.218 -1.1153 -0.8356 -0.9461
  880SOL    HW2 3853   0.644   2.805   1.340  0.1019 -2.1028  0.1800
  881SOL     OW 3854   2.890   2.495   4.758 -0.3273 -0.7906  0.1807
  881SOL    HW1 3855   2.944   2.447   4.695 -2.3156 -1.0009 -1.4614
  881SOL    HW2 3856   2.895   2.443   4.838  1.2367 -1.2061 -0.1484
  882SOL     OW 3857   1.740   0.113   0.095  0.0868  0.9332 -0.9709
  882SOL    HW1 3858   1.671   0.109   0.162 -0.8255  0.3718 -1.9101
  882SOL    HW2 3859   1.809   0.055   0.128  0.3861  1.9416  0.2560
  883SOL     OW 3860   3.525   5.007   0.807  0.0411  0.2415 -0.4582
  883SOL    HW1 3861   3.548   4.915   0.815  1.7240  0.7749  1.8585
  883SOL    HW2 3862   3.442   5.016   0.854 -0.2837 -0.1178 -0.9543
  884SOL     OW 3863   2.876   4.257   0.926 -0.2294  0.2347  0.1129
  884SOL    HW1 3864   2.928   4.218   0.856 -0.2953  0.3714 -0.0134
  884SOL    HW2 3865   2.939   4.303   0.981 -0.1372 -0.1406  0.3249
  885SOL     OW 3866   5.140   2.618   6.601 -0.1256 -0.1318  0.7651
  885SOL    HW1 3867   5.219   2.611   6.653 -1.4959 -1.8630  2.7634
  885SOL    HW2 3868   5.076   2.659   6.659 -0.5043  2.2146 -1.1344
  886SOL     OW 3869   1.674   4.139   0.269  0.3895  0.4758 -0.5515
  886SOL    HW1 3870   1.590   4.097   0.248 -0.1163  1.8313 -1.4301
  886SOL    HW2 3871   1.729   4.120   0.193  0.5812  0.3276 -0.3742
  887SOL     OW 3872   6.406   1.682   1.707  0.2164 -0.0797  0.1030
  887SOL    HW1 3873   6.367   1.710   1.625 -0.4684 -1.3362 -0.0228
  887SOL    HW2 3874   6.482   1.740   1.719  0.8791 -0.4682 -1.8797
  888SOL     OW 3875   4.261   3.223   3.302 -0.1268  0.2623  0.4197
  888SOL    HW1 3876   4.199   3.273   3.354  0.1836  1.6217 -0.4652
  888SOL    HW2 3877   4.250   3.257   3.213  2.6689  1.3765  0.4064
  889SOL     OW 3878   5.385   2.675   3.719 -0.0479  0.2662  0.0493
  889SOL    HW1 3879   5.296   2.684   3.752 -1.3512  2.3761 -3.4392
  889SOL    HW2 3880   5.430   2.619   3.783 -3.6206 -0.2843  2.3187
  890SOL     OW 3881   6.489   1.133   2.621  0.3455  0.3270  0.1837
  890SOL    HW1 3882   6.520   1.154   2.533 -1.1822 -1.2115 -0.7888
  890SOL    HW2 3883   6.569   1.108   2.669  0.9947 -0.6980 -1.3586
  891SOL     OW 3884   5.330   4.043   1.565  0.0382  0.4750 -0.3057
  891SOL    HW1 3885   5.389   4.068   1.636  0.0386  1.3947 -0.6268
  891SOL    HW2 3886   5.377   3.973   1.519  0.4039  0.4622  0.0804
  892SOL     OW 3887   1.804   1.513   5.869 -0.3151 -0.2748 -0.3099
  892SOL    HW1 3888   1.733   1.531   5.808 -0.1795 -2.4110 -1.1950
  892SOL    HW2 3889   1.873   1.475   5.814 -0.4281 -2.8573  1.2032
  893SOL     OW 3890   5.054   2.334   1.203 -0.7322 -0.0003 -0.5413
  893SOL    HW1 3891   5.066   2.429   1.211 -0.6941 -0.1187  1.1959
  893SOL    HW2 3892   5.024   2.306   1.289 -1.7672 -1.4415 -1.3238
  894SOL     OW 3893   2.691   2.041   1.324  0.0340  0.0799 -0.0827
  894SOL    HW1 3894   2.783   2.020   1.341 -0.3186 -0.9352  0.7184
  894SOL    HW2 3895   2.656   2.065   1.410  0.0909  2.8340 -0.7531
  895SOL     OW 3896   1.501   5.506   6.387  0.2275  0.4028 -0.5641
  895SOL    HW1 3897   1.571   5.473   6.331  0.6783  1.9255 -0.9326
  895SOL    HW2 3898   1.455   5.571   6.334 -0.7634  0.2572  0.0692
  896SOL     OW 3899   2.331   5.623   1.913  0.0785 -0.1283 -0.4549
  896SOL    HW1 3900   2.256   5.591   1.863 -1.2724  2.0063  0.0795
  896SOL    HW2 3901   2.396   5.553   1.906 -2.0209 -2.1793 -0.7513
  897SOL     OW 3902   1.940   5.900   3.552  0.8448 -0.8890 -0.0971
  897SOL    HW1 3903   1.858   5.922   3.507  1.8032  0.6775 -1.1583
  897SOL    HW2 3904   1.990   5.851   3.486  1.8843  0.6242 -0.4863
  898SOL     OW 3905   2.560   0.353   1.719  0.2025  0.3535 -0.3917
  898SOL    HW1 3906   2.491   0.419   1.728 -1.6383 -1.3531 -1.2611
  898SOL    HW2 3907   2.604   0.352   1.804 -2.0558  0.2331  0.8520
  899SOL     OW 3908   3.983   4.830   5.780 -0.1099 -0.1038  0.0941
  899SOL    HW1 3909   4.058   4.883   5.805  1.8399 -2.3156 -0.7212
  899SOL    HW2 3910   3.946   4.798   5.862 -0.0882  0.8698  0.4902
  900SOL     OW 3911   1.456   6.264   5.052 -0.3187 -0.4315  0.1227
  900SOL    HW1 3912   1.486   6.174   5.060  1.0453  0.0108  0.2614
  900SOL    HW2 3913   1.408   6.281   5.133 -1.0986 -1.2055 -0.1629
  901SOL     OW 3914   0.396   6.361   3.789  0.3381 -0.0955 -0.7880
  901SOL    HW1 3915   0.351   6.381   3.707  1.1087 -1.5737 -1.6141
  901SOL    HW2 3916   0.326   6.334   3.849 -0.2750  1.3809 -0.7938
  902SOL     OW 3917   5.065   2.807   3.764 -0.1069  0.1856  0.1262
  902SOL    HW1 3918   5.039   2.740   3.827 -2.2019  0.0647 -0.7811
  902SOL    HW2 3919   5.127   2.862   3.811 -1.4675 -0.0025  2.2508
  903SOL     OW 3920   1.055   1.774   6.381  0.2182  0.1868 -0.1882
  903SOL    HW1 3921   1.063   1.802   6.472  0.0703  1.2287 -0.4753
  903SOL    HW2 3922   1.036   1.680   6.385 -1.1220  0.4749  0.8978
  904SOL     OW 3923   6.415   0.712   1.085  0.2576  0.6330  0.7638
  904SOL    HW1 3924   6.476   0.782   1.064 -2.1762  2.3234 -1.4301
  904SOL    HW2 3925   6.428   0.647   1.016 -0.1404  0.8343  0.4922
  905SOL     OW 3926   0.754   3.382   5.582 -0.0730  0.4514 -0.2465
  905SOL    HW1 3927   0.791   3.354   5.499 -0.8152 -3.1145  0.4410
  905SOL    HW2 3928   0.659   3.379   5.569 -0.2210 -1.0196  0.8973
  906SOL     OW 3929   3.377   6.607   4.071 -0.1416 -0.4187 -0.2806
  906SOL    HW1 3930   3.305   6.641   4.125  0.1809  0.9389 -0.6590
  906SOL    HW2 3931   3.346   6.618   3.981  0.7131  0.6261 -0.4591
  907SOL     OW 3932   0.368   1.972   3.684 -0.4674 -0.3298  0.5090
  907SOL    HW1 3933   0.387   1.891   3.731 -1.8982 -0.0769  1.6008
  907SOL    HW2 3934   0.336   2.032   3.751 -2.0093  0.2386 -0.6681
  908SOL     OW 3935   0.504   0.280   4.470 -0.4600 -0.3806  0.0662
  908SOL    HW1 3936   0.499   0.328   4.387  1.2164 -0.3897 -0.0767
  908SOL    HW2 3937   0.456   0.199   4.455 -0.8172 -0.0429 -0.6414
  909SOL     OW 3938   2.288   3.213   1.810 -0.3917 -0.3700  0.1458
  909SOL    HW1 3939   2.319   3.290   1.763  0.1364 -0.0131  1.0464
  909SOL    HW2 3940   2.228   3.169   1.749  1.3119 -0.6845 -1.4008
  910SOL     OW 3941   3.569   5.192   6.351  0.4038 -0.0656 -0.0261
  910SOL    HW1 3942   3.522   5.147   6.280 -0.0878  0.7865 -0.2464
  910SOL    HW2 3943   3.560   5.285   6.331 -1.0709  0.2961  1.9646
  911SOL     OW 3944   1.072   1.383   1.898 -0.3248  0.0763  0.1720
  911SOL    HW1 3945   1.149   1.399   1.953  0.1209  1.0925 -0.7049
  911SOL    HW2 3946   1.101   1.404   1.809 -1.3511 -0.4376 -0.3005
  912SOL     OW 3947   4.131   4.495   4.733 -0.0676 -0.2526 -0.0578
  912SOL    HW1 3948   4.045   4.453   4.742 -0.6832  1.0031  0.2656
  912SOL    HW2 3949   4.191   4.424   4.711 -1.2323 -1.1232 -0.5153
  913SOL     OW 3950   4.681   4.816   3.895  0.6706 -0.0396 -0.8699
  913SOL    HW1 3951   4.765   4.859   3.881  1.3529 -0.9489  0.2400
  913SOL    HW2 3952   4.694   4.726   3.867  0.6809 -0.6855  1.0184
  914SOL     OW 3953   3.485   4.213   1.886  0.2219  0.0374 -0.1777
  914SOL    HW1 3954   3.574   4.228   1.852  1.4143 -3.3442  1.1000
  914SOL    HW2 3955   3.450   4.143   1.831 -1.3752  0.7179 -0.0862
  915SOL     OW 3956   5.336   4.434   1.560 -0.2382  0.7321 -0.1407
  915SOL    HW1 3957   5.252   4.469   1.529  0.2263  1.4937 -0.5420
  915SOL    HW2 3958   5.402   4.480   1.509  0.3970 -0.7137 -0.6709
  916SOL     OW 3959   5.678   0.447   6.024  0.0979 -0.3158  0.0158
  916SOL    HW1 3960   5.756   0.404   6.059 -0.0742  0.1292  0.9801
  916SOL    HW2 3961   5.693   0.540   6.042 -0.0730 -0.0922 -0.9638
  917SOL     OW 3962   1.914   1.122   0.548  0.4143 -0.3156 -0.2637
  917SOL    HW1 3963   1.861   1.121   0.627 -1.6246  1.3740 -1.5031
  917SOL    HW2 3964   1.878   1.052   0.493  0.5992 -0.2579 -0.4630
  918SOL     OW 3965   4.184   4.746   4.741  0.4402 -0.1531 -0.6022
  918SOL    HW1 3966   4.191   4.651   4.748 -0.4432 -0.0812  2.4382
  918SOL    HW2 3967   4.092   4.765   4.760  1.0137  1.4222  0.8409
  919SOL     OW 3968   2.212   5.043   2.334 -0.0446  0.1443 -0.5873
  919SOL    HW1 3969   2.233   4.960   2.292 -0.2079 -0.6772  0.8980
  919SOL    HW2 3970   2.120   5.058   2.314  0.4125  0.8972 -2.3411
  920SOL     OW 3971   6.602   5.701   4.172 -0.3335  0.1990 -0.1031
  920SOL    HW1 3972   6.543   5.775   4.165 -1.3148 -0.7210 -3.2852
  920SOL    HW2 3973   6.547   5.624   4.155  1.4928 -0.7994 -2.0165
  921SOL     OW 3974   4.101   2.847   5.881  0.5134  0.3615  0.2744
  921SOL    HW1 3975   4.164   2.915   5.906 -0.0829  1.5046 -1.2130
  921SOL    HW2 3976   4.055   2.883   5.805 -0.4835 -1.3254  0.0276
  922SOL     OW 3977   4.469   3.524   4.055 -0.1609  0.2102  0.1493
  922SOL    HW1 3978   4.502   3.568   3.977  2.8943 -1.4035  0.3657
  922SOL    HW2 3979   4.443   3.595   4.114  0.5889  1.5623 -1.0893
  923SOL     OW 3980   3.214   4.147   5.190 -0.3870  0.5839  0.3658
  923SOL    HW1 3981   3.227   4.189   5.105 -0.5925 -1.0692 -0.5247
  923SOL    HW2 3982   3.239   4.214   5.254 -1.5718  2.3461 -0.9345
  924SOL     OW 3983   0.033   0.636   5.690 -0.3458 -0.2702  0.0253
  924SOL    HW1 3984   0.063   0.564   5.635  0.1076  0.9903 -1.4519
  924SOL    HW2 3985   0.098   0.641   5.760 -0.1872 -1.0463 -0.0538
  925SOL     OW 3986   0.403   4.616   1.023 -0.1818 -0.6127  0.4537
  925SOL    HW1 3987   0.323   4.570   0.999 -1.2243  1.0002  0.7012
  925SOL    HW2 3988   0.412   4.684   0.956 -1.7252  2.3043  3.0024
  926SOL     OW 3989   4.396   6.629   6.648 -0.4321 -0.2951 -0.0482
  926SOL    HW1 3990   4.353   6.648   6.732  0.0681  1.1716 -0.1066
  926SOL    HW2 3991   4.344   6.675   6.583 -0.2541 -0.6098 -0.4209
  927SOL     OW 3992   2.398   0.351   3.432 -0.4575 -0.4389  0.2620
  927SOL    HW1 3993   2.386   0.390   3.518 -0.7743 -1.3312  0.6352
  927SOL    HW2 3994   2.490   0.366   3.411  0.1063 -1.7833  1.5752
  928SOL     OW 3995   1.725   5.741   4.021 -0.7854 -0.4879  0.1090
  928SOL    HW1 3996   1.802   5.749   4.077 -0.0721 -0.2849 -0.8643
  928SOL    HW2 3997   1.741   5.803   3.949 -1.9408 -0.3153 -0.0228
  929SOL     OW 3998   0.485   1.739   3.792 -0.0145 -0.3714  0.2695
  929SOL    HW1 3999   0.506   1.716   3.702  1.9169  3.9609 -0.6320
  929SOL    HW2 4000   0.569   1.735   3.838 -0.0559  1.9017  0.6415
  930SOL     OW 4001   0.610   0.420   3.454 -0.4321 -1.0175  0.0573
  930SOL    HW1 4002   0.646   0.461   3.532 -0.8379 -0.2394 -0.1487
  930SOL    HW2 4003   0.655   0.336   3.448  0.3444 -0.6518  0.5510
  931SOL     OW 4004   2.254   6.630   3.671  0.3765 -0.0286 -0.1104
  931SOL    HW1 4005   2.175   6.684   3.670 -0.0404 -0.6552 -0.7190
  931SOL    HW2 4006   2.227   6.547   3.631  1.7685  0.3999 -2.0690
  932SOL     OW 4007   5.897   6.270   0.833 -0.0287  0.1029  0.0045
  932SOL    HW1 4008   5.972   6.261   0.892 -0.7512 -0.5990  0.8463
  932SOL    HW2 4009   5.820   6.265   0.891 -0.7267  2.0856 -0.6719
  933SOL     OW 4010   2.999   3.238   1.936 -0.1748  0.1283 -0.2678
  933SOL    HW1 4011   2.909   3.269   1.944 -0.1399 -0.1952  1.9304
  933SOL    HW2 4012   3.025   3.263   1.847 -1.7303  2.0846 -0.2529
  934SOL     OW 4013   1.750   0.813   4.181  0.2463  0.4247 -0.1664
  934SOL    HW1 4014   1.669   0.829   4.133  0.4197 -0.4888 -0.8005
  934SOL    HW2 4015   1.764   0.892   4.233  0.5089  1.8686 -2.2854
  935SOL     OW 4016   3.432   6.521   6.235  0.1198  0.0508 -0.4519
  935SOL    HW1 4017   3.512   6.469   6.240 -0.5462 -0.9233  0.4138
  935SOL    HW2 4018   3.435   6.561   6.148  1.7489  0.3841 -0.2730
  936SOL     OW 4019   4.490   1.637   1.801  0.3847 -0.8954 -0.3305
  936SOL    HW1 4020   4.470   1.544   1.795 -0.0937 -0.8230  0.0613
  936SOL    HW2 4021   4.439   1.667   1.877 -0.6166 -0.0126 -1.3276
  937SOL     OW 4022   0.433   6.033   4.606  0.0723  0.3282  0.2827
  937SOL    HW1 4023   0.499   5.967   4.627  0.0491  0.0807 -0.3877
  937SOL    HW2 4024   0.362   5.984   4.566  0.3280  0.8218 -0.8212
  938SOL     OW 4025   5.379   5.523   0.133 -0.0954 -0.4770 -1.1138
  938SOL    HW1 4026   5.313   5.546   0.199  1.6863  0.6709  0.3800
  938SOL    HW2 4027   5.330   5.479   0.064 -2.3514 -0.0074  0.0941
  939SOL     OW 4028   6.649   0.888   5.878 -0.1829 -0.4596 -0.1266
  939SOL    HW1 4029   6.566   0.842   5.861  0.3212 -0.7388 -1.9899
  939SOL    HW2 4030   6.680   0.915   5.792  0.4750  1.8187  0.7403
  940SOL     OW 4031   0.219   4.131   3.323 -0.1148  0.1073  0.0640
  940SOL    HW1 4032   0.175   4.046   3.317  1.1614 -0.4935 -1.5333
  940SOL    HW2 4033   0.150   4.195   3.303 -1.0337 -0.5433  1.0615
  941SOL     OW 4034   6.327   4.356   4.478 -0.0978 -0.8040  0.1724
  941SOL    HW1 4035   6.306   4.302   4.554  2.0106 -3.4618 -0.9576
  941SOL    HW2 4036   6.405   4.406   4.505 -0.0914 -0.8089  0.1629
  942SOL     OW 4037   4.149   0.336   4.452  0.5833 -0.0801  0.1206
  942SOL    HW1 4038   4.218   0.272   4.465 -0.5380 -1.3479  0.0313
  942SOL    HW2 4039   4.069   0.285   4.446 -0.2672  1.2639 -0.7804
  943SOL     OW 4040   3.280   6.519   2.658  0.3133  0.2703  0.3620
  943SOL    HW1 4041   3.197   6.484   2.627  0.5547 -1.0650  1.1653
  943SOL    HW2 4042   3.308   6.459   2.727  1.0685  1.6984  1.3618
  944SOL     OW 4043   1.235   1.947   3.814  0.5675 -0.1013 -0.0991
  944SOL    HW1 4044   1.261   1.867   3.860 -0.6634 -0.4737 -0.0112
  944SOL    HW2 4045   1.317   1.984   3.782  1.2667 -0.7919  0.8477
  945SOL     OW 4046   0.518   5.364   4.577 -0.5039 -0.0557  0.3037
  945SOL    HW1 4047   0.434   5.344   4.618 -0.4024 -2.5433 -0.5159
  945SOL    HW2 4048   0.570   5.403   4.648 -1.7854 -0.0336  1.2747
  946SOL     OW 4049   4.303   5.284   5.400  0.5962 -0.0082  0.1028
  946SOL    HW1 4050   4.330   5.197   5.371  0.1871 -0.1000 -0.0183
  946SOL    HW2 4051   4.355   5.345   5.348 -0.7401 -0.1546 -1.4799
  947SOL     OW 4052   4.408   5.511   1.519 -0.5483 -0.6422  0.5839
  947SOL    HW1 4053   4.395   5.539   1.609 -0.4188 -0.9871  0.7089
  947SOL    HW2 4054   4.328   5.462   1.498  0.1086 -1.9300  1.0348
  948SOL     OW 4055   6.579   5.069   0.238  0.5003  0.0699  0.4351
  948SOL    HW1 4056   6.673   5.053   0.228  0.3897 -1.5455  1.5177
  948SOL    HW2 4057   6.549   5.091   0.149  1.4578 -2.0776 -0.4947
  949SOL     OW 4058   1.388   2.368   3.956 -0.2745  0.5924 -0.3226
  949SOL    HW1 4059   1.443   2.312   4.009  0.1368 -0.5355 -1.8682
  949SOL    HW2 4060   1.312   2.387   4.011  0.5445  0.2315  0.9724
  950SOL     OW 4061   0.294   2.220   0.792  0.4171 -0.1137 -0.6231
  950SOL    HW1 4062   0.233   2.285   0.827 -0.0465  0.0976 -1.7849
  950SOL    HW2 4063   0.375   2.269   0.779  1.2357 -0.6320  1.9282
  951SOL     OW 4064   4.943   6.095   2.937 -0.9328 -1.0593 -0.3550
  951SOL    HW1 4065   4.894   6.108   3.019 -1.6824 -1.5176 -0.7248
  951SOL    HW2 4066   4.897   6.149   2.873 -1.3345 -1.9503 -0.8432
  952SOL     OW 4067   1.574   0.882   4.526  0.0321 -0.0306  0.1780
  952SOL    HW1 4068   1.586   0.928   4.609 -2.5411  0.7876  0.1874
  952SOL    HW2 4069   1.484   0.848   4.530  0.6021 -1.9052 -1.3770
  953SOL     OW 4070   2.214   5.446   1.749  0.1167 -0.3716 -0.2919
  953SOL    HW1 4071   2.206   5.439   1.654 -1.6839  0.5201 -0.2464
  953SOL    HW2 4072   2.199   5.357   1.781  0.5704 -0.6442 -0.8178
  954SOL     OW 4073   5.438   6.192   5.461  0.6336 -0.1518 -0.1979
  954SOL    HW1 4074   5.392   6.110   5.440 -0.6290  0.8717 -1.6255
  954SOL    HW2 4075   5.508   6.198   5.397 -0.3865  0.7187 -1.2860
  955SOL     OW 4076   4.801   2.164   0.396 -0.5758  0.0198 -0.1887
  955SOL    HW1 4077   4.878   2.221   0.396 -0.4794 -0.1073 -0.0125
  955SOL    HW2 4078   4.832   2.083   0.437 -0.2883 -0.7491 -1.8723
  956SOL     OW 4079   3.018   5.110   2.839 -0.3962 -0.3325 -0.0783
  956SOL    HW1 4080   3.102   5.082   2.801 -0.0328 -1.1975  1.2995
  956SOL    HW2 4081   3.040   5.136   2.928 -1.3985  0.6983 -0.1172
  957SOL     OW 4082   2.245   1.452   0.713 -0.1370 -0.0898 -0.2795
  957SOL    HW1 4083   2.195   1.412   0.784  0.7751 -0.9616 -0.1038
  957SOL    HW2 4084   2.292   1.524   0.754  0.8075 -0.9223  0.1462
  958SOL     OW 4085   5.489   1.420   5.966 -0.2937  0.0532  0.1712
  958SOL    HW1 4086   5.498   1.341   5.912  2.3487  1.3282 -1.4482
  958SOL    HW2 4087   5.416   1.468   5.926  0.1410 -0.0985 -0.8382
  959SOL     OW 4088   1.610   2.778   5.159  0.3596 -0.3144  0.3535
  959SOL    HW1 4089   1.543   2.709   5.166  0.4620 -0.2115  4.1401
  959SOL    HW2 4090   1.693   2.731   5.166  0.6166 -0.0938 -0.9146
  960SOL     OW 4091   6.455   0.299   0.445 -0.4771 -0.2113  0.0042
  960SOL    HW1 4092   6.442   0.255   0.530 -0.6060  0.3885  0.2998
  960SOL    HW2 4093   6.548   0.325   0.446 -0.3247 -0.7335 -0.2972
  961SOL     OW 4094   2.040   2.418   3.204  0.2852 -0.2343  0.0650
  961SOL    HW1 4095   1.959   2.431   3.155 -0.5946 -1.2039  1.2069
  961SOL    HW2 4096   2.047   2.494   3.261  1.9617  1.5509 -2.2896
  962SOL     OW 4097   2.912   4.721   0.515  0.4342 -0.3852 -0.6630
  962SOL    HW1 4098   2.942   4.698   0.603 -0.7915 -3.0529 -0.8603
  962SOL    HW2 4099   2.986   4.768   0.477  0.6399  1.7986  2.0680
  963SOL     OW 4100   3.527   0.523   1.585 -0.1575 -0.3749 -0.0092
  963SOL    HW1 4101   3.460   0.461   1.613 -0.0970 -0.2994  0.3069
  963SOL    HW2 4102   3.502   0.547   1.495 -0.8808  0.0951  0.3067
  964SOL     OW 4103   1.422   4.293   5.392 -0.6756 -0.4250  0.8404
  964SOL    HW1 4104   1.428   4.360   5.460  1.1348  0.5011 -0.1605
  964SOL    HW2 4105   1.509   4.255   5.388  0.3561  1.7787 -3.0541
  965SOL     OW 4106   5.354   4.451   4.386 -0.0094  0.1242  0.2497
  965SOL    HW1 4107   5.360   4.424   4.478 -1.2448  0.7171  0.5286
  965SOL    HW2 4108   5.440   4.488   4.366  0.3400 -0.2060  1.1019
  966SOL     OW 4109   6.662   1.751   2.524  0.2648 -0.4370 -0.2213
  966SOL    HW1 4110   6.731   1.787   2.581 -0.1253 -1.8922  1.2341
  966SOL    HW2 4111   6.656   1.659   2.550 -1.3502 -0.6424 -1.2225
  967SOL     OW 4112   3.239   2.530   0.802 -0.4416  0.3588 -0.1012
  967SOL    HW1 4113   3.207   2.496   0.719 -0.3001 -1.1445  0.4312
  967SOL    HW2 4114   3.229   2.457   0.864 -0.3915  1.3840  1.1625
  968SOL     OW 4115   1.434   0.662   6.546 -0.6279 -0.0388  0.0371
  968SOL    HW1 4116   1.460   0.665   6.454 -1.1146 -1.1498 -0.1560
  968SOL    HW2 4117   1.341   0.642   6.544 -0.1245 -3.0937  0.7363
  969SOL     OW 4118   1.498   4.893   6.152  0.0850 -0.3588  0.6876
  969SOL    HW1 4119   1.409   4.918   6.176 -0.6374 -3.1409  1.3450
  969SOL    HW2 4120   1.522   4.952   6.081 -2.1135  0.7504  0.7893
  970SOL     OW 4121   1.082   4.881   4.465 -0.0098  0.1267 -0.1420
  970SOL    HW1 4122   1.118   4.795   4.445  1.2293  0.3973  0.8352
  970SOL    HW2 4123   1.153   4.942   4.446 -0.1231  0.7306  1.2600
  971SOL     OW 4124   1.022   4.603   3.460 -0.1399 -0.5040  0.1522
  971SOL    HW1 4125   0.978   4.528   3.500 -0.8795 -0.5613 -0.7210
  971SOL    HW2 4126   0.977   4.680   3.496  1.7439 -0.3618  2.3740
  972SOL     OW 4127   1.947   2.547   1.812 -0.1254  0.3996 -0.4586
  972SOL    HW1 4128   1.986   2.494   1.881  0.6395  1.3169 -0.1607
  972SOL    HW2 4129   1.864   2.504   1.792 -0.2115 -0.0528  0.8079
  973SOL     OW 4130   4.758   1.529   3.494  0.1831  0.2702  0.4676
  973SOL    HW1 4131   4.821   1.557   3.428 -1.4270 -1.0600 -1.7439
  973SOL    HW2 4132   4.673   1.537   3.452 -0.8075 -1.8828  1.8954
  974SOL     OW 4133   4.570   1.106   2.949  0.1245 -0.3726  0.3522
  974SOL    HW1 4134   4.619   1.184   2.921  1.0212 -1.4517 -1.2709
  974SOL    HW2 4135   4.634   1.035   2.943 -1.0482 -1.4614  0.4153
  975SOL     OW 4136   3.008   4.609   5.987 -0.5194  0.3506  0.3646
  975SOL    HW1 4137   2.946   4.537   5.976 -0.3861  0.1054  1.1547
  975SOL    HW2 4138   3.077   4.573   6.042  0.8256  0.3321 -1.2330
  976SOL     OW 4139   1.083   1.102   1.094  0.4678  0.5257  0.9253
  976SOL    HW1 4140   1.094   1.056   1.011  1.3514  1.8333  0.2685
  976SOL    HW2 4141   1.048   1.037   1.154 -0.4527 -0.3743 -0.5448
  977SOL     OW 4142   0.395   6.136   4.959  0.0281 -0.6422 -0.5678
  977SOL    HW1 4143   0.328   6.086   4.914 -1.7225  0.5327  0.6168
  977SOL    HW2 4144   0.437   6.072   5.017 -2.6507 -0.7496  1.4660
  978SOL     OW 4145   5.823   4.205   6.432 -0.2386  0.6925 -0.1962
  978SOL    HW1 4146   5.819   4.120   6.388 -0.1082  1.0797 -0.9680
  978SOL    HW2 4147   5.896   4.250   6.391  1.7387  0.0429  2.3251
  979SOL     OW 4148   3.928   4.824   4.799  0.4371 -0.0543 -0.0590
  979SOL    HW1 4149   3.861   4.835   4.866  2.2016  0.4134  1.7176
  979SOL    HW2 4150   3.904   4.887   4.731 -2.3477 -1.7282 -0.7964
  980SOL     OW 4151   1.475   0.210   3.835  0.1625 -0.2731 -0.2809
  980SOL    HW1 4152   1.483   0.301   3.864 -0.8693  0.0791 -1.0425
  980SOL    HW2 4153   1.470   0.159   3.916 -0.6035  0.4889  0.1747
  981SOL     OW 4154   3.717   1.754   2.294  0.0872  0.6550 -0.1380
  981SOL    HW1 4155   3.652   1.760   2.364 -0.6828 -0.2072 -0.7514
  981SOL    HW2 4156   3.784   1.694   2.328 -0.4535 -0.0308 -0.2491
  982SOL     OW 4157   4.687   1.299   0.845 -0.0409  0.1910  0.0301
  982SOL    HW1 4158   4.756   1.364   0.849 -1.1666  1.3820  1.2659
  982SOL    HW2 4159   4.697   1.248   0.926 -0.2286 -0.0336 -0.0848
  983SOL     OW 4160   2.984   4.043   5.670 -0.0104 -0.1738 -0.1930
  983SOL    HW1 4161   2.970   4.131   5.635 -0.7664  0.4196  1.4821
  983SOL    HW2 4162   2.924   4.037   5.744 -0.9490 -2.6154 -1.0723
  984SOL     OW 4163   4.592   5.565   2.500  0.3323 -0.4018  0.3416
  984SOL    HW1 4164   4.686   5.578   2.509  0.3642  0.4506 -0.9928
  984SOL    HW2 4165   4.555   5.610   2.576  0.9266  0.7067 -0.0012
  985SOL     OW 4166   0.855   1.279   2.152 -0.2235 -0.2198 -0.3564
  985SOL    HW1 4167   0.813   1.294   2.068 -0.1161 -1.0161 -0.5615
  985SOL    HW2 4168   0.860   1.365   2.193 -1.2618  0.0096 -0.6985
  986SOL     OW 4169   0.926   1.887   0.393  0.1385 -0.4546 -0.5664
  986SOL    HW1 4170   0.879   1.956   0.440 -0.9952 -1.0674 -0.7635
  986SOL    HW2 4171   0.869   1.865   0.319  1.3142 -0.3768 -1.5290
  987SOL     OW 4172   2.013   0.333   4.366  0.5532 -0.2252  0.2868
  987SOL    HW1 4173   2.019   0.427   4.349  1.4662 -0.4951 -0.9952
  987SOL    HW2 4174   1.932   0.323   4.416 -1.1281  0.8901 -2.0613
  988SOL     OW 4175   1.327   4.980   3.513 -0.2848  0.1115  0.3972
  988SOL    HW1 4176   1.236   5.009   3.506 -0.3180 -0.3841 -1.9579
  988SOL    HW2 4177   1.350   4.951   3.425  2.1727  0.2139  0.9311
  989SOL     OW 4178   2.648   4.275   2.159  0.2868  0.0606 -0.3622
  989SOL    HW1 4179   2.712   4.327   2.206 -0.4763  2.0062 -1.3383
  989SOL    HW2 4180   2.674   4.282   2.067  0.9201 -2.4587 -0.4619
  990SOL     OW 4181   4.932   1.632   4.204 -0.0608 -0.2102  0.0143
  990SOL    HW1 4182   4.949   1.716   4.161  1.5592 -0.9343 -0.8633
  990SOL    HW2 4183   4.842   1.611   4.181 -0.1703  0.8311 -0.5629
  991SOL     OW 4184   4.956   0.714   4.145 -0.0003 -0.5036  0.2367
  991SOL    HW1 4185   4.904   0.791   4.121 -3.4238 -1.0169  4.6451
  991SOL    HW2 4186   5.038   0.750   4.179  0.3352  0.7642 -1.7475
  992SOL     OW 4187   5.321   1.122   4.938 -0.0524 -0.0513  0.1131
  992SOL    HW1 4188   5.253   1.145   5.001 -0.6259  0.8036 -0.7928
  992SOL    HW2 4189   5.402   1.154   4.977 -0.7539  3.4938 -0.9599
  993SOL     OW 4190   5.930   0.358   6.068  0.1002 -0.7304 -0.2147
  993SOL    HW1 4191   5.980   0.306   6.131 -0.1648  1.5723  2.0211
  993SOL    HW2 4192   5.986   0.433   6.048 -1.6770  1.0201  1.0333
  994SOL     OW 4193   0.323   4.172   2.099 -0.1249  0.9148 -0.2386
  994SOL    HW1 4194   0.286   4.204   2.181 -0.2933  0.2801 -0.0654
  994SOL    HW2 4195   0.298   4.080   2.095  0.1265  0.8663 -0.8649
  995SOL     OW 4196   3.048   5.012   1.558  0.1041  0.1349  0.0846
  995SOL    HW1 4197   3.041   4.979   1.468  1.8351  0.2716 -0.1308
  995SOL    HW2 4198   3.136   4.988   1.586 -0.4020  0.0891  1.7715
  996SOL     OW 4199   0.988   4.238   2.059  0.0842 -0.4544  0.2405
  996SOL    HW1 4200   0.915   4.228   2.119 -0.8652  3.5070  0.0168
  996SOL    HW2 4201   1.060   4.271   2.114  0.3002 -0.1487 -0.2124
  997SOL     OW 4202   4.132   2.581   1.549  0.1043  0.3984 -0.4709
  997SOL    HW1 4203   4.134   2.497   1.504  0.5310 -0.3423  0.8851
  997SOL    HW2 4204   4.223   2.612   1.546  0.2567  0.0479  0.4110
  998SOL     OW 4205   1.489   5.304   4.462  0.0350  0.0962  0.2048
  998SOL    HW1 4206   1.444   5.383   4.434 -1.0634 -0.1250  1.2726
  998SOL    HW2 4207   1.530   5.270   4.383 -1.7804  0.2390 -0.8460
  999SOL     OW 4208   1.809   1.587   1.321  0.1716  0.1315  0.0207
  999SOL    HW1 4209   1.722   1.623   1.305 -0.4464 -0.2647  2.2017
  999SOL    HW2 4210   1.850   1.648   1.382  0.9762 -0.3001 -0.0712
 1000SOL     OW 4211   0.419   5.746   3.017  0.2493  0.1872 -0.7496
 1000SOL    HW1 4212   0.437   5.692   3.094  0.8692  0.6381 -0.5769
 1000SOL    HW2 4213   0.364   5.690   2.961 -0.7973  0.1070  0.3111
 1001SOL     OW 4214   1.689   4.303   1.262 -0.5645 -0.2411  0.5592
 1001SOL    HW1 4215   1.773   4.267   1.232 -0.5410  0.8804 -0.8688
 1001SOL    HW2 4216   1.702   4.398   1.260 -1.9276 -0.0426  0.0958
 1002SOL     OW 4217   6.187   4.572   6.379  0.2448  0.3815  0.0921
 1002SOL    HW1 4218   6.187   4.655   6.330  1.7509  0.4238  0.1222
 1002SOL    HW2 4219   6.272   4.533   6.360  0.3484 -0.2174  1.6616
 1003SOL     OW 4220   1.634   3.098   1.724 -0.1014  0.4329  0.2943
 1003SOL    HW1 4221   1.603   3.018   1.767 -0.2496 -0.2416 -1.0021
 1003SOL    HW2 4222   1.576   3.167   1.757 -1.3318 -0.3607 -0.1250
 1004SOL     OW 4223   1.874   3.878   3.206 -0.0400 -0.4609 -0.3887
 1004SOL    HW1 4224   1.879   3.837   3.120  0.5109  0.0904 -0.6233
 1004SOL    HW2 4225   1.954   3.929   3.214  0.7109 -1.7945  1.1332
 1005SOL     OW 4226   3.825   0.486   2.038 -0.1277  0.4933 -0.9692
 1005SOL    HW1 4227   3.776   0.516   1.962  0.8584 -0.3197 -1.9591
 1005SOL    HW2 4228   3.905   0.538   2.037  1.5834 -1.9330 -2.6840
 1006SOL     OW 4229   1.816   5.639   3.267  0.2123 -0.2826  0.7658
 1006SOL    HW1 4230   1.772   5.721   3.247 -0.5441 -0.9906 -0.7101
 1006SOL    HW2 4231   1.886   5.662   3.328 -1.0926  1.1489  1.7804
 1007SOL     OW 4232   0.419   2.447   6.184 -0.3188  0.2188  0.3031
 1007SOL    HW1 4233   0.448   2.445   6.093  0.0818  0.6337  0.4122
 1007SOL    HW2 4234   0.441   2.361   6.219 -0.5664  0.0258 -0.0197
 1008SOL     OW 4235   1.746   5.265   0.269 -0.0213 -0.3489  0.2894
 1008SOL    HW1 4236   1.810   5.299   0.330 -1.6771 -1.5200  2.8726
 1008SOL    HW2 4237   1.665   5.313   0.289 -0.6448 -0.8538 -0.9012
 1009SOL     OW 4238   6.014   5.787   6.342  0.3045 -0.0468 -1.0080
 1009SOL    HW1 4239   6.013   5.768   6.249  0.4330 -1.8973 -0.6712
 1009SOL    HW2 4240   5.936   5.743   6.377  1.6067 -1.5835  0.1082
 1010SOL     OW 4241   4.408   3.877   2.471  0.1227  0.0741  0.4006
 1010SOL    HW1 4242   4.353   3.866   2.549 -0.3685  1.7871  0.3416
 1010SOL    HW2 4243   4.424   3.971   2.466  1.1268 -0.1337 -0.9216
 1011SOL     OW 4244   1.269   5.191   2.522  0.1726  0.0280 -0.5410
 1011SOL    HW1 4245   1.271   5.143   2.605 -0.2059  1.2287  0.1843
 1011SOL    HW2 4246   1.187   5.163   2.481 -0.2769  0.3870  0.0871
 1012SOL     OW 4247   2.396   4.094   4.111 -0.6077 -0.1384  0.3149
 1012SOL    HW1 4248   2.490   4.079   4.122 -0.3843  1.2802  0.5308
 1012SOL    HW2 4249   2.371   4.150   4.185 -0.5990  3.4062 -2.1005
 1013SOL     OW 4250   1.253   1.047   2.844 -0.3319 -0.0294  0.3300
 1013SOL    HW1 4251   1.179   1.034   2.785 -0.0489  1.2528 -0.3306
 1013SOL    HW2 4252   1.310   0.971   2.828 -0.7155 -0.1849 -0.3301
 1014SOL     OW 4253   0.740   4.295   3.667 -0.1537 -0.5631 -0.5415
 1014SOL    HW1 4254   0.655   4.265   3.636 -0.3353 -0.2684 -0.3344
 1014SOL    HW2 4255   0.803   4.259   3.604 -0.4345 -0.7378 -0.7240
 1015SOL     OW 4256   1.901   4.218   2.887 -0.0755  0.1450 -0.0926
 1015SOL    HW1 4257   1.872   4.203   2.977  1.6717 -1.6430  0.2473
 1015SOL    HW2 4258   1.828   4.188   2.833 -1.0995  1.1272  0.7026
 1016SOL     OW 4259   4.180   1.522   1.908  0.2740  0.0480 -0.0402
 1016SOL    HW1 4260   4.099   1.523   1.856 -0.5664 -0.8937  1.1737
 1016SOL    HW2 4261   4.187   1.431   1.938  1.0097  0.4432  1.0346
 1017SOL     OW 4262   2.226   1.704   1.416 -0.4346 -0.2217 -0.0756
 1017SOL    HW1 4263   2.197   1.734   1.330  0.1789  0.7501  0.0372
 1017SOL    HW2 4264   2.187   1.766   1.477  0.2587 -0.0782  0.2317
 1018SOL     OW 4265   5.439   4.685   1.118  0.3485 -0.0593  0.7526
 1018SOL    HW1 4266   5.493   4.615   1.154 -1.0714 -1.4226  0.3527
 1018SOL    HW2 4267   5.489   4.718   1.043  0.7303 -1.1433  0.5190
 1019SOL     OW 4268   3.996   5.072   5.992 -0.9736 -0.3392 -0.6684
 1019SOL    HW1 4269   3.901   5.061   6.000 -1.4031  3.2197  0.8790
 1019SOL    HW2 4270   4.007   5.148   5.936  0.7587  1.2174  1.5742
 1020SOL     OW 4271   3.767   6.509   2.213 -0.1982  0.2735 -0.0670
 1020SOL    HW1 4272   3.711   6.575   2.173 -0.5293  1.2012  1.7804
 1020SOL    HW2 4273   3.856   6.533   2.187 -0.3195  1.4938  0.5706
 1021SOL     OW 4274   1.024   1.360   1.024  0.1862 -0.1915  0.1310
 1021SOL    HW1 4275   1.081   1.411   0.966 -1.5537 -0.5905 -2.0659
 1021SOL    HW2 4276   1.068   1.276   1.033  0.2720 -0.3029 -1.0932
 1022SOL     OW 4277   5.751   2.479   1.361 -0.7461 -0.0480  0.1039
 1022SOL    HW1 4278   5.736   2.526   1.444 -0.8977  0.0823  0.0028
 1022SOL    HW2 4279   5.828   2.521   1.324 -2.2753  1.7969 -1.1806
 1023SOL     OW 4280   0.576   2.721   2.463  0.3390  0.0227 -0.1507
 1023SOL    HW1 4281   0.496   2.672   2.482  0.8932 -0.8803 -0.0974
 1023SOL    HW2 4282   0.573   2.796   2.522  0.1586 -0.6942  0.7667
 1024SOL     OW 4283   0.387   2.620   0.710 -0.0776  0.0390 -0.5000
 1024SOL    HW1 4284   0.367   2.689   0.647 -2.1184 -0.7476 -0.7798
 1024SOL    HW2 4285   0.383   2.663   0.795 -3.5018 -0.0665 -0.4964
 1025SOL     OW 4286   0.759   1.426   0.920 -0.9980  0.0967  0.0259
 1025SOL    HW1 4287   0.668   1.447   0.943 -0.7663  0.9622  0.1669
 1025SOL    HW2 4288   0.790   1.502   0.871 -0.5415 -0.4656 -0.5913
 1026SOL     OW 4289   1.356   4.809   2.175 -0.0872 -0.0157  0.3894
 1026SOL    HW1 4290   1.417   4.832   2.105 -0.3678  0.4181  0.2754
 1026SOL    HW2 4291   1.386   4.860   2.250 -0.2569  0.1329  0.3570
 1027SOL     OW 4292   5.216   5.874   1.649 -0.1750  0.2629  0.1210
 1027SOL    HW1 4293   5.309   5.884   1.629  0.1075 -1.3361  0.5036
 1027SOL    HW2 4294   5.199   5.936   1.720  0.6687  0.3630  0.2428
 1028SOL     OW 4295   1.783   0.465   3.976 -0.1393 -0.1501 -0.5872
 1028SOL    HW1 4296   1.852   0.500   3.921  1.6796  0.7671  2.0749
 1028SOL    HW2 4297   1.814   0.377   4.000 -1.4074 -0.9602 -1.7623
 1029SOL     OW 4298   2.826   1.040   1.132 -0.1800 -0.0018  0.4920
 1029SOL    HW1 4299   2.811   0.954   1.172 -0.6952 -0.1187  0.0514
 1029SOL    HW2 4300   2.851   1.020   1.041 -0.7435  0.3285  0.2620
 1030SOL     OW 4301   2.135   4.546   2.681  0.1971  0.0825 -0.3263
 1030SOL    HW1 4302   2.181   4.628   2.702 -0.3019  0.4782 -0.7451
 1030SOL    HW2 4303   2.187   4.508   2.610  0.5285 -0.0541 -0.0136
 1031SOL     OW 4304   2.441   1.694   2.943 -0.3925  0.1729  0.1959
 1031SOL    HW1 4305   2.408   1.773   2.900 -1.3489  0.3127  1.1425
 1031SOL    HW2 4306   2.417   1.623   2.883  0.7910  0.6074 -0.8318
 1032SOL     OW 4307   3.343   5.221   6.572 -0.2202 -0.2537  0.3352
 1032SOL    HW1 4308   3.358   5.157   6.641  0.6356 -0.2472  0.1731
 1032SOL    HW2 4309   3.404   5.196   6.503 -0.1742  0.4858  0.0989
 1033SOL     OW 4310   1.816   5.948   5.200 -0.4015  0.0671  0.0968
 1033SOL    HW1 4311   1.849   5.865   5.167 -0.4916  0.3036 -0.6006
 1033SOL    HW2 4312   1.886   6.011   5.182 -0.6621  0.2987 -0.1267
 1034SOL     OW 4313   4.465   3.979   4.252 -0.2630 -0.2727  0.3727
 1034SOL    HW1 4314   4.547   3.985   4.302  0.5282 -0.8868 -0.8069
 1034SOL    HW2 4315   4.435   3.889   4.266 -0.0043 -0.4681 -0.2829
 1035SOL     OW 4316   4.456   5.665   0.602  0.0954  0.3805  0.3158
 1035SOL    HW1 4317   4.544   5.631   0.585  0.0326  0.2739  0.2054
 1035SOL    HW2 4318   4.398   5.609   0.551  0.1420  1.8015 -1.3584
 1036SOL     OW 4319   5.778   1.835   0.876 -0.1054  0.4800  0.3603
 1036SOL    HW1 4320   5.728   1.909   0.910 -1.1531 -0.1623  0.2710
 1036SOL    HW2 4321   5.712   1.778   0.835  0.8243  0.1034 -0.6820
 1037SOL     OW 4322   4.520   0.327   5.158  0.0521 -0.1248 -0.1277
 1037SOL    HW1 4323   4.496   0.245   5.115 -1.2999  0.4725 -0.5634
 1037SOL    HW2 4324   4.583   0.302   5.225  0.1414 -1.4315 -0.6846
 1038SOL     OW 4325   2.932   0.276   5.040 -0.5701  0.4435 -0.2554
 1038SOL    HW1 4326   2.917   0.181   5.049 -2.6077  0.7118 -0.4484
 1038SOL    HW2 4327   2.988   0.284   4.963  1.3115 -0.6975  0.9014
 1039SOL     OW 4328   0.592   6.233   6.192  0.8585 -0.8107 -0.1012
 1039SOL    HW1 4329   0.498   6.237   6.213  1.2561  0.2930  1.6815
 1039SOL    HW2 4330   0.618   6.144   6.216  0.3270 -1.0333 -0.3356
 1040SOL     OW 4331   2.173   0.783   5.684 -0.4887 -0.0697 -0.3295
 1040SOL    HW1 4332   2.178   0.816   5.773  0.8704 -0.3702 -0.2662
 1040SOL    HW2 4333   2.079   0.776   5.665 -0.9182 -2.6431  2.0770
 1041SOL     OW 4334   3.358   5.286   5.341 -0.4193  0.2825  0.4786
 1041SOL    HW1 4335   3.417   5.212   5.355  0.6481  0.9129 -0.4769
 1041SOL    HW2 4336   3.323   5.272   5.253 -1.2155  0.2419  0.7971
 1042SOL     OW 4337   1.840   1.605   6.343 -0.1487 -0.2640  1.2052
 1042SOL    HW1 4338   1.926   1.587   6.304 -0.8592 -2.1797  0.4390
 1042SOL    HW2 4339   1.845   1.569   6.432 -0.1047 -0.1891  1.2336
 1043SOL     OW 4340   3.577   6.004   1.551 -0.3764 -0.2418 -0.2886
 1043SOL    HW1 4341   3.506   5.940   1.561 -0.0062 -0.6639 -0.3514
 1043SOL    HW2 4342   3.534   6.089   1.560 -0.5442 -0.5091  2.0528
 1044SOL     OW 4343   4.041   1.324   1.364 -0.1097  0.2099  0.1676
 1044SOL    HW1 4344   4.050   1.373   1.445  0.8896  0.0473  0.1692
 1044SOL    HW2 4345   4.017   1.390   1.299 -0.3583  0.4329  0.4845
 1045SOL     OW 4346   5.881   0.486   3.828  0.2387  0.0894  0.4627
 1045SOL    HW1 4347   5.940   0.416   3.799 -0.2288 -0.0910 -0.0894
 1045SOL    HW2 4348   5.939   0.557   3.855  0.7148  0.2942 -1.0083
 1046SOL     OW 4349   4.682   4.706   3.087  0.4292  0.0835 -0.1207
 1046SOL    HW1 4350   4.777   4.697   3.083  0.3636 -0.9490  0.2694
 1046SOL    HW2 4351   4.665   4.797   3.066  1.4349  0.0067 -1.3667
 1047SOL     OW 4352   1.718   0.301   3.022 -0.2140 -0.3257  0.0281
 1047SOL    HW1 4353   1.746   0.334   3.108  0.3320  0.8148 -0.5632
 1047SOL    HW2 4354   1.707   0.207   3.035  2.4659 -0.6264  0.7132
 1048SOL     OW 4355   0.037   6.550   3.970 -0.4045  0.2949 -0.0815
 1048SOL    HW1 4356   0.010   6.631   3.927 -1.8326  0.8713  1.7847
 1048SOL    HW2 4357   0.083   6.579   4.048  1.6993 -0.7254 -0.8663
 1049SOL     OW 4358   5.835   5.784   5.759  0.3197  0.0006 -0.0596
 1049SOL    HW1 4359   5.742   5.792   5.741  0.4397  1.4654 -0.1906
 1049SOL    HW2 4360   5.872   5.743   5.681 -0.1571 -0.2583 -0.1517
 1050SOL     OW 4361   2.414   2.212   1.424 -0.3927  0.1035  0.1547
 1050SOL    HW1 4362   2.499   2.192   1.461 -0.3466 -0.0601 -0.0383
 1050SOL    HW2 4363   2.376   2.127   1.402 -0.5300  0.1850  0.0711
 1051SOL     OW 4364   1.050   5.559   1.093  0.1582 -0.1157  0.4191
 1051SOL    HW1 4365   1.072   5.560   1.186  1.0400 -0.8165  0.2334
 1051SOL    HW2 4366   0.960   5.593   1.089  0.6015  1.2600  1.3768
 1052SOL     OW 4367   3.250   0.807   2.473  0.0185  0.0197  0.0454
 1052SOL    HW1 4368   3.284   0.895   2.460 -1.4214  0.6854  0.5804
 1052SOL    HW2 4369   3.220   0.806   2.563  2.0962 -1.7940  0.8152
 1053SOL     OW 4370   3.062   2.481   5.693 -0.0817  0.1295  0.5694
 1053SOL    HW1 4371   3.027   2.537   5.763  0.5111  0.0847  0.9047
 1053SOL    HW2 4372   3.000   2.409   5.687  0.4571 -0.4746  1.8467
 1054SOL     OW 4373   1.523   5.730   4.698  0.3038  0.2615  0.5870
 1054SOL    HW1 4374   1.536   5.680   4.779 -2.2745 -1.5594  0.0010
 1054SOL    HW2 4375   1.441   5.777   4.711 -0.0888  0.0453 -0.8916
 1055SOL     OW 4376   1.990   0.598   5.099 -0.3944 -0.2856 -0.1123
 1055SOL    HW1 4377   1.965   0.510   5.074  1.1113 -0.6935 -0.2747
 1055SOL    HW2 4378   1.977   0.601   5.194 -2.1614 -0.0771 -0.3376
 1056SOL     OW 4379   3.163   0.883   5.351 -0.1453 -0.0002  0.4464
 1056SOL    HW1 4380   3.161   0.880   5.256 -0.9103  0.9506  0.4240
 1056SOL    HW2 4381   3.094   0.943   5.375  1.6542  1.7668  1.5004
 1057SOL     OW 4382   4.135   1.436   5.261 -0.2098  0.4639 -0.3758
 1057SOL    HW1 4383   4.152   1.488   5.182  3.3501  0.6279  0.3304
 1057SOL    HW2 4384   4.107   1.500   5.327 -1.5922  0.5594 -1.0256
 1058SOL     OW 4385   2.692   0.093   2.447 -0.7744  0.0957  0.1864
 1058SOL    HW1 4386   2.620   0.156   2.442  0.6726  1.9056  1.1237
 1058SOL    HW2 4387   2.771   0.146   2.442  0.5120 -1.7635 -0.0226
 1059SOL     OW 4388   4.584   0.871   5.744  0.0621  0.4554  0.7170
 1059SOL    HW1 4389   4.638   0.884   5.666 -0.8505 -1.4534 -0.3142
 1059SOL    HW2 4390   4.494   0.866   5.710 -0.5849  1.6957  2.1665
 1060SOL     OW 4391   2.966   3.871   0.827  0.4359  0.2632  0.4292
 1060SOL    HW1 4392   2.986   3.778   0.835  1.2253  0.1211 -2.1166
 1060SOL    HW2 4393   3.052   3.913   0.825  0.3484  0.5187 -2.6006
 1061SOL     OW 4394   1.645   1.802   2.455  0.1776 -0.2639 -0.1289
 1061SOL    HW1 4395   1.601   1.769   2.533  0.6280 -0.5165  0.0212
 1061SOL    HW2 4396   1.661   1.895   2.474  1.7067 -0.6623  0.7645
 1062SOL     OW 4397   1.016   0.418   6.091  0.9243 -0.0259 -0.8370
 1062SOL    HW1 4398   0.966   0.367   6.026 -1.5557  0.5873  0.4852
 1062SOL    HW2 4399   1.073   0.474   6.038 -1.2216  0.6706 -2.5499
 1063SOL     OW 4400   5.368   5.385   2.503  0.1891 -0.1965  0.5623
 1063SOL    HW1 4401   5.451   5.405   2.546  0.6809 -2.0380  0.5831
 1063SOL    HW2 4402   5.393   5.366   2.412 -0.3071 -0.1091  0.4082
 1064SOL     OW 4403   6.282   6.604   4.453 -0.6200 -0.0956 -0.1330
 1064SOL    HW1 4404   6.297   6.611   4.547  0.5575  0.0821 -0.3077
 1064SOL    HW2 4405   6.251   6.515   4.439  2.7517 -1.4582  0.0683
 1065SOL     OW 4406   2.742   6.279   5.691 -0.2180 -0.1595 -0.0480
 1065SOL    HW1 4407   2.762   6.220   5.618 -0.0076 -0.6458  0.3933
 1065SOL    HW2 4408   2.659   6.246   5.726  0.8969 -1.5317  1.5020
 1066SOL     OW 4409   2.382   4.635   0.872 -0.0643  0.2267 -0.2007
 1066SOL    HW1 4410   2.457   4.585   0.904 -0.3776 -0.0428  0.1079
 1066SOL    HW2 4411   2.367   4.603   0.783 -0.4016 -0.3837  0.0741
 1067SOL     OW 4412   5.247   1.886   4.506  0.1712 -0.3369 -0.6170
 1067SOL    HW1 4413   5.210   1.935   4.433 -0.9546 -0.8048 -0.3805
 1067SOL    HW2 4414   5.194   1.806   4.511  0.3152 -0.3803  0.6155
 1068SOL     OW 4415   5.303   5.635   2.277  0.0549  0.4297  0.0792
 1068SOL    HW1 4416   5.232   5.690   2.308 -0.0080 -0.5935  1.9041
 1068SOL    HW2 4417   5.382   5.674   2.315  0.2681  0.5052 -0.4296
 1069SOL     OW 4418   4.463   4.015   6.262 -0.5420  0.0304 -0.8711
 1069SOL    HW1 4419   4.372   4.008   6.236 -1.1337  2.4970  0.2108
 1069SOL    HW2 4420   4.485   4.107   6.246  0.5688  0.4410  2.3714
 1070SOL     OW 4421   3.008   1.296   5.370  0.1272 -0.5953 -0.4907
 1070SOL    HW1 4422   3.088   1.272   5.416  0.9093  2.4769 -0.0393
 1070SOL    HW2 4423   2.943   1.309   5.439 -0.8502 -3.0015 -0.8500
 1071SOL     OW 4424   2.522   1.704   6.527  0.0006 -0.5059 -0.3710
 1071SOL    HW1 4425   2.535   1.750   6.444  0.9652 -0.0193  0.0238
 1071SOL    HW2 4426   2.429   1.715   6.546  0.1772  1.3028 -0.3144
 1072SOL     OW 4427   5.416   4.780   1.524 -0.2008 -0.1143 -0.2916
 1072SOL    HW1 4428   5.436   4.841   1.453  1.5277 -1.7445 -1.3106
 1072SOL    HW2 4429   5.461   4.699   1.500  0.6367 -0.7111  2.7500
 1073SOL     OW 4430   2.378   6.110   0.436 -0.5787  0.2191 -0.2673
 1073SOL    HW1 4431   2.449   6.151   0.386  0.9812  1.1980  2.4975
 1073SOL    HW2 4432   2.320   6.183   0.458 -1.2574 -0.1956 -0.6778
 1074SOL     OW 4433   4.102   0.970   2.121 -0.3094  0.2865 -0.0971
 1074SOL    HW1 4434   4.057   0.899   2.075 -0.6160  1.0591 -1.0248
 1074SOL    HW2 4435   4.033   1.019   2.165 -0.2862  0.8895 -0.7089
 1075SOL     OW 4436   5.228   5.075   5.775  0.4297 -0.2813 -0.4544
 1075SOL    HW1 4437   5.194   4.996   5.732  0.5992  0.9772 -3.1344
 1075SOL    HW2 4438   5.152   5.133   5.782  0.3754 -0.5196  1.1928
 1076SOL     OW 4439   6.401   5.639   6.214  0.3058  0.3390  0.4664
 1076SOL    HW1 4440   6.336   5.611   6.150  1.0122  0.8894 -0.5153
 1076SOL    HW2 4441   6.355   5.635   6.298 -1.0766  0.9432 -0.2212
 1077SOL     OW 4442   0.258   0.599   6.572  0.3460  0.2501  0.2626
 1077SOL    HW1 4443   0.179   0.652   6.585  0.4376  0.4106  0.1563
 1077SOL    HW2 4444   0.266   0.548   6.653  0.1912  0.3097  0.2929
 1078SOL     OW 4445   1.067   3.538   1.401  0.0501 -0.2752  0.3072
 1078SOL    HW1 4446   0.994   3.574   1.350  0.3377  0.6221  0.5248
 1078SOL    HW2 4447   1.144   3.584   1.369  0.3971 -0.5648  0.7226
 1079SOL     OW 4448   3.213   1.550   3.887 -0.0088 -0.4023 -0.6372
 1079SOL    HW1 4449   3.217   1.455   3.880 -2.6060 -0.6605  0.1984
 1079SOL    HW2 4450   3.257   1.582   3.808  3.7764 -2.1141  0.5612
 1080SOL     OW 4451   5.034   2.149   1.677  0.1903 -0.1541  0.0301
 1080SOL    HW1 4452   5.014   2.204   1.601  1.2049 -1.3800 -1.1747
 1080SOL    HW2 4453   4.966   2.081   1.675  0.6441 -0.6085 -0.2420
 1081SOL     OW 4454   4.021   6.570   1.408  0.1064  0.1090 -0.2013
 1081SOL    HW1 4455   4.085   6.502   1.423 -1.0415 -0.6999  1.2721
 1081SOL    HW2 4456   4.029   6.629   1.483  1.1908  1.7430 -1.5258
 1082SOL     OW 4457   2.962   4.214   0.340  0.2958  0.0001  0.6363
 1082SOL    HW1 4458   2.978   4.141   0.400 -2.9381  0.2565  2.0234
 1082SOL    HW2 4459   2.928   4.173   0.260  1.0495 -0.1216  0.3678
 1083SOL     OW 4460   4.771   1.524   6.442 -0.0732  0.2288  0.1606
 1083SOL    HW1 4461   4.685   1.537   6.402  0.7062  0.2730 -1.5819
 1083SOL    HW2 4462   4.830   1.508   6.368  1.8966  2.6240  1.0744
 1084SOL     OW 4463   0.571   0.437   2.874  0.0957 -0.3726 -0.4186
 1084SOL    HW1 4464   0.643   0.374   2.880 -0.6295 -1.0994  0.9138
 1084SOL    HW2 4465   0.603   0.503   2.812  2.7714  0.4337  1.6452
 1085SOL     OW 4466   5.619   5.041   1.933  0.8375  0.4192 -0.2750
 1085SOL    HW1 4467   5.623   5.016   1.841  0.2228  1.0647 -0.4902
 1085SOL    HW2 4468   5.580   4.965   1.977  2.1075 -0.3077 -0.3620
 1086SOL     OW 4469   5.459   5.335   2.250  0.6833 -0.3341  0.5664
 1086SOL    HW1 4470   5.438   5.299   2.165  2.3819 -2.4414  0.9526
 1086SOL    HW2 4471   5.515   5.411   2.230 -0.0723  0.0336 -0.2003
 1087SOL     OW 4472   0.817   4.681   6.243  0.3632 -0.4902  0.0972
 1087SOL    HW1 4473   0.775   4.767   6.230  0.9078 -0.0022  1.4177
 1087SOL    HW2 4474   0.746   4.618   6.234 -0.8138  0.3374  2.6693
 1088SOL     OW 4475   2.132   2.356   1.984  0.2931 -0.7066 -0.3802
 1088SOL    HW1 4476   2.048   2.313   2.003 -0.4404  1.0209  0.5860
 1088SOL    HW2 4477   2.191   2.325   2.053 -0.2112 -0.2596  0.2725
 1089SOL     OW 4478   5.583   0.543   3.015 -0.0176 -0.1860  0.7208
 1089SOL    HW1 4479   5.571   0.489   2.937 -2.8134 -0.0308  0.9327
 1089SOL    HW2 4480   5.584   0.633   2.982 -2.7866 -0.0115  0.8638
 1090SOL     OW 4481   1.270   5.323   4.109  0.1218 -0.1121 -0.2307
 1090SOL    HW1 4482   1.286   5.317   4.015  0.4410  0.0548 -0.1870
 1090SOL    HW2 4483   1.344   5.277   4.149 -1.4087 -2.6871 -0.1316
 1091SOL     OW 4484   5.695   3.753   6.585 -0.2076 -0.6569  0.0463
 1091SOL    HW1 4485   5.747   3.685   6.542 -2.4334 -1.4734 -1.5364
 1091SOL    HW2 4486   5.715   3.833   6.535 -2.0934 -1.4212 -2.1259
 1092SOL     OW 4487   4.369   0.868   4.345  0.5246 -0.0731 -0.5407
 1092SOL    HW1 4488   4.351   0.809   4.271 -0.3839 -0.5968  0.0739
 1092SOL    HW2 4489   4.385   0.809   4.419 -1.0325  0.4402  0.2345
 1093SOL     OW 4490   5.355   3.368   4.629 -0.4055 -0.4036  0.3437
 1093SOL    HW1 4491   5.392   3.436   4.686 -0.7243 -0.4486  0.6024
 1093SOL    HW2 4492   5.312   3.307   4.689  0.0156 -0.9207  0.1259
 1094SOL     OW 4493   2.662   6.289   0.043  0.2169 -0.1665 -0.0882
 1094SOL    HW1 4494   2.736   6.305   0.101 -0.3786 -0.5258  0.7903
 1094SOL    HW2 4495   2.689   6.214  -0.010 -0.0119 -1.1438  1.1570
 1095SOL     OW 4496   5.377   0.062   4.416 -0.0046 -0.2273  0.1099
 1095SOL    HW1 4497   5.353   0.003   4.488 -1.4419  0.2102  0.0101
 1095SOL    HW2 4498   5.377   0.149   4.457 -1.1242  0.0434 -0.4338
 1096SOL     OW 4499   0.755   5.186   5.292  0.6079  0.3713 -0.2618
 1096SOL    HW1 4500   0.761   5.279   5.314  0.3503  0.4681 -0.5892
 1096SOL    HW2 4501   0.823   5.172   5.226  0.0328  0.5389 -0.9005
 1097SOL     OW 4502   1.720   0.586   3.645  0.2332 -1.3085  0.2733
 1097SOL    HW1 4503   1.647   0.624   3.694 -0.3155 -1.3127 -0.5192
 1097SOL    HW2 4504   1.690   0.585   3.554  1.3208 -1.0790 -0.1035
 1098SOL     OW 4505   5.229   0.601   1.444  0.0833 -0.1041 -0.4142
 1098SOL    HW1 4506   5.313   0.630   1.409  0.2743  0.9534  0.7948
 1098SOL    HW2 4507   5.212   0.517   1.402  1.3278  0.0750 -1.3244
 1099SOL     OW 4508   2.204   1.626   1.849 -0.5298 -0.0567  0.1806
 1099SOL    HW1 4509   2.274   1.587   1.797 -2.8566 -0.4558 -2.9205
 1099SOL    HW2 4510   2.140   1.556   1.860 -0.7183  0.4067  2.5590
 1100SOL     OW 4511   2.980   5.622   4.611  0.0233  0.6770 -0.0245
 1100SOL    HW1 4512   3.027   5.620   4.528  0.7744 -0.0841  0.4030
 1100SOL    HW2 4513   3.048   5.631   4.678 -0.5324  0.8093  0.5326
 1101SOL     OW 4514   0.887   0.540   2.740 -0.5762 -0.6290  0.4563
 1101SOL    HW1 4515   0.798   0.573   2.732 -0.7550 -1.4580 -1.6240
 1101SOL    HW2 4516   0.921   0.581   2.820 -2.4220  0.5883  0.6740
 1102SOL     OW 4517   5.001   4.970   1.984  0.1158 -0.4738  0.0075
 1102SOL    HW1 4518   5.019   5.026   1.909  0.4355 -0.3440  0.1796
 1102SOL    HW2 4519   5.031   5.020   2.059 -3.5618  1.0741  0.6711
 1103SOL     OW 4520   3.869   4.766   6.332 -0.0250  0.2717 -0.7389
 1103SOL    HW1 4521   3.781   4.790   6.303 -0.8537  0.2193  1.5073
 1103SOL    HW2 4522   3.866   4.670   6.338  0.3168  0.2421 -1.0404
 1104SOL     OW 4523   1.649   2.981   0.658  0.0881  0.1454 -0.5122
 1104SOL    HW1 4524   1.720   2.999   0.597 -0.2617  1.1030 -0.6470
 1104SOL    HW2 4525   1.690   2.931   0.729  0.1642 -2.5673 -2.3218
 1105SOL     OW 4526   4.579   2.150   4.278 -0.0382  0.0649 -0.4106
 1105SOL    HW1 4527   4.513   2.086   4.302 -0.2527 -0.5330 -2.4007
 1105SOL    HW2 4528   4.556   2.229   4.327 -0.9533 -0.7531  0.5253
 1106SOL     OW 4529   6.606   1.537   0.038  0.3481  0.4792 -0.2357
 1106SOL    HW1 4530   6.615   1.459  -0.016 -2.1584 -0.3859  0.4674
 1106SOL    HW2 4531   6.612   1.505   0.128 -1.4669  0.9226  0.0784
 1107SOL     OW 4532   1.709   4.473   5.073 -0.4080 -0.3129 -0.1314
 1107SOL    HW1 4533   1.689   4.488   4.980 -0.7002  2.0903  0.2524
 1107SOL    HW2 4534   1.657   4.538   5.119  0.7808 -0.5381  1.6209
 1108SOL     OW 4535   5.670   4.497   2.454  0.4657 -0.0117 -0.3397
 1108SOL    HW1 4536   5.624   4.510   2.537  0.7314 -1.5011  0.0738
 1108SOL    HW2 4537   5.757   4.535   2.469  0.7685 -0.9222  0.3526
 1109SOL     OW 4538   2.998   3.761   0.405 -0.1107 -0.3755  0.2475
 1109SOL    HW1 4539   2.983   3.749   0.311 -0.1794  0.4589  0.1431
 1109SOL    HW2 4540   3.019   3.673   0.437 -0.6021 -0.7572 -0.4478
 1110SOL     OW 4541   4.511   6.386   5.915 -0.4138  0.0327  0.4084
 1110SOL    HW1 4542   4.530   6.411   6.005  0.4853  0.4810  0.0978
 1110SOL    HW2 4543   4.577   6.320   5.894 -0.7842 -0.2636  0.1562
 1111SOL     OW 4544   2.207   4.966   1.986  0.0916  0.0127  0.1000
 1111SOL    HW1 4545   2.172   4.951   2.074  1.5622 -0.1692  0.6785
 1111SOL    HW2 4546   2.219   4.879   1.950 -0.0231  0.0733 -0.0824
 1112SOL     OW 4547   0.703   4.039   3.808 -0.2578 -0.2578  0.0075
 1112SOL    HW1 4548   0.711   4.129   3.775 -1.7122  0.9322  2.6033
 1112SOL    HW2 4549   0.776   4.028   3.868  0.4365 -1.1934 -0.9639
 1113SOL     OW 4550   1.233   1.091   2.075 -0.0498 -0.0504  0.0409
 1113SOL    HW1 4551   1.187   1.160   2.027  1.1826  0.0794 -1.0258
 1113SOL    HW2 4552   1.164   1.042   2.119 -1.1175  0.6867 -0.7567
 1114SOL     OW 4553   1.473   4.561   1.163  0.3830 -0.1900 -0.1399
 1114SOL    HW1 4554   1.407   4.526   1.104 -1.0917  1.6384  0.3282
 1114SOL    HW2 4555   1.550   4.574   1.108 -0.1676 -0.8163 -1.0772
 1115SOL     OW 4556   2.140   2.415   1.494  0.0292 -0.7659  0.0199
 1115SOL    HW1 4557   2.064   2.361   1.515  1.3181 -2.3390  0.7872
 1115SOL    HW2 4558   2.206   2.353   1.463  1.1739  0.5046 -0.1647
 1116SOL     OW 4559   5.600   0.417   4.573 -0.1137  0.0169 -0.1107
 1116SOL    HW1 4560   5.548   0.472   4.631 -0.4332  0.2038 -0.5617
 1116SOL    HW2 4561   5.536   0.377   4.514 -0.0421 -1.9516  1.0722
 1117SOL     OW 4562   5.431   4.190   3.481  0.3852  0.1952  0.0050
 1117SOL    HW1 4563   5.508   4.133   3.480  0.2418 -0.0167  0.8236
 1117SOL    HW2 4564   5.465   4.275   3.508  0.1062 -0.2683  1.9579
 1118SOL     OW 4565   3.363   3.063   5.161  0.0256  0.3323  0.1325
 1118SOL    HW1 4566   3.457   3.047   5.156  0.0680  0.5282  0.3098
 1118SOL    HW2 4567   3.338   3.035   5.249 -0.1171  0.1049  0.0212
 1119SOL     OW 4568   5.510   6.481   1.689  0.3085 -0.4853 -0.3389
 1119SOL    HW1 4569   5.487   6.562   1.643  1.8509  0.9072  1.2042
 1119SOL    HW2 4570   5.434   6.463   1.745  0.6901  1.0091  0.7181
 1120SOL     OW 4571   5.058   3.483   3.408  0.2021 -0.0788 -0.3837
 1120SOL    HW1 4572   5.137   3.499   3.357  1.7602 -1.2059  1.5430
 1120SOL    HW2 4573   5.067   3.538   3.485 -0.3461 -1.0505  0.3946
 1121SOL     OW 4574   1.527   4.960   5.719  0.8348 -0.2737 -0.1204
 1121SOL    HW1 4575   1.465   4.908   5.670  0.3161  2.1154 -2.2125
 1121SOL    HW2 4576   1.604   4.967   5.662  0.8909  1.1519  0.0828
 1122SOL     OW 4577   4.773   5.773   3.401 -0.6365 -0.0997  0.6906
 1122SOL    HW1 4578   4.822   5.850   3.430 -1.0199  0.2786  0.3394
 1122SOL    HW2 4579   4.830   5.733   3.334 -0.1251 -0.5135  1.3624
 1123SOL     OW 4580   4.978   2.013   2.464 -0.8146  0.0699  0.0877
 1123SOL    HW1 4581   4.928   2.062   2.530 -1.0334 -0.1890  0.1176
 1123SOL    HW2 4582   5.059   1.990   2.509 -0.3039  1.2051 -0.2281
 1124SOL     OW 4583   4.683   1.519   1.387 -0.2291 -0.4315  0.0715
 1124SOL    HW1 4584   4.755   1.581   1.399  2.0552 -3.0679  1.1922
 1124SOL    HW2 4585   4.604   1.571   1.398  1.4629  2.5524 -0.7909
 1125SOL     OW 4586   6.325   4.991   4.309 -0.3149  0.1409 -0.1310
 1125SOL    HW1 4587   6.315   5.001   4.403  0.1918  1.0021 -0.1529
 1125SOL    HW2 4588   6.302   4.900   4.291 -2.7195  0.5480  0.4972
 1126SOL     OW 4589   0.982   2.043   2.827  0.4085 -0.3038 -0.4871
 1126SOL    HW1 4590   0.906   2.020   2.881  0.6131 -1.5099 -0.6814
 1126SOL    HW2 4591   1.047   2.073   2.890  0.5640 -1.4766 -0.0556
 1127SOL     OW 4592   5.057   3.270   2.584  0.3772  0.5158  0.0360
 1127SOL    HW1 4593   5.153   3.262   2.579  0.3767  0.1375  0.6218
 1127SOL    HW2 4594   5.031   3.293   2.495  0.8674 -1.0150 -0.5382
 1128SOL     OW 4595   2.459   4.313   6.456 -0.0497 -0.0236 -0.7517
 1128SOL    HW1 4596   2.528   4.319   6.522 -0.2994 -0.4812 -0.4391
 1128SOL    HW2 4597   2.413   4.232   6.478 -0.6379  0.2406 -1.0002
 1129SOL     OW 4598   6.194   1.840   6.392 -0.3164 -0.2766 -0.1789
 1129SOL    HW1 4599   6.111   1.861   6.350 -0.0606  0.4594 -0.3271
 1129SOL    HW2 4600   6.183   1.871   6.482  0.4268  1.5176 -0.6578
 1130SOL     OW 4601   3.617   0.396   5.473 -0.2416 -0.1641  0.0983
 1130SOL    HW1 4602   3.550   0.459   5.448  0.6271  0.1456 -1.6311
 1130SOL    HW2 4603   3.698   0.432   5.437  0.6760 -1.0643  1.2006
 1131SOL     OW 4604   4.768   4.228   1.319 -0.1145  0.0820 -0.4306
 1131SOL    HW1 4605   4.822   4.150   1.335  0.6916  0.4799 -1.1799
 1131SOL    HW2 4606   4.681   4.203   1.352  0.1869 -1.0495 -0.4399
 1132SOL     OW 4607   3.254   0.981   4.045 -0.2622 -0.3461  0.5867
 1132SOL    HW1 4608   3.194   0.931   4.100 -1.3320  0.5821  0.2896
 1132SOL    HW2 4609   3.293   1.045   4.105 -0.1664 -0.4228  0.6072
 1133SOL     OW 4610   4.193   4.735   3.537  0.3307 -0.2206  0.7450
 1133SOL    HW1 4611   4.123   4.769   3.480  0.2180 -1.4569  0.1030
 1133SOL    HW2 4612   4.207   4.804   3.602  1.9253  2.2385 -1.9608
 1134SOL     OW 4613   3.655   6.013   6.262 -0.5560 -0.0296 -0.7127
 1134SOL    HW1 4614   3.705   6.004   6.181  1.5592 -0.3928  0.5661
 1134SOL    HW2 4615   3.706   5.965   6.327 -1.0434  2.0712  1.3360
 1135SOL     OW 4616   0.560   5.579   0.775 -0.2896 -0.2999 -0.2361
 1135SOL    HW1 4617   0.565   5.601   0.869  1.7701 -2.5264  0.2683
 1135SOL    HW2 4618   0.494   5.639   0.741 -1.9641 -0.1332  2.8530
 1136SOL     OW 4619   3.203   5.958   3.474  0.1855  0.5234  0.4006
 1136SOL    HW1 4620   3.259   5.925   3.544  0.5818 -2.7905 -1.2481
 1136SOL    HW2 4621   3.258   6.019   3.426  0.5955  1.2423  1.7289
 1137SOL     OW 4622   4.435   3.368   5.764 -0.0014  0.3327  0.3489
 1137SOL    HW1 4623   4.359   3.339   5.713 -0.2222  0.8713  0.3650
 1137SOL    HW2 4624   4.478   3.287   5.791 -0.7129  0.0165  0.5559
 1138SOL     OW 4625   0.952   3.413   0.008  0.2408  0.0104  0.1758
 1138SOL    HW1 4626   1.015   3.483   0.023 -0.5468  0.4469  1.7112
 1138SOL    HW2 4627   0.995   3.353  -0.053  0.9946  1.7352 -1.0157
 1139SOL     OW 4628   6.506   3.517   2.859 -0.1298 -0.3399 -0.0241
 1139SOL    HW1 4629   6.577   3.576   2.833  0.1221 -0.1595  1.0305
 1139SOL    HW2 4630   6.457   3.501   2.778 -0.4068  1.6064 -0.2894
 1140SOL     OW 4631   1.467   6.204   6.168 -0.1103 -0.2187  0.1643
 1140SOL    HW1 4632   1.487   6.162   6.251  0.2376 -0.8195 -0.2163
 1140SOL    HW2 4633   1.543   6.186   6.113  0.2800  1.3784  0.1561
 1141SOL     OW 4634   2.740   3.011   5.671 -0.2228  0.6697  0.3024
 1141SOL    HW1 4635   2.816   2.958   5.645  0.5969 -0.0032  3.6553
 1141SOL    HW2 4636   2.672   2.986   5.609  1.3132 -1.2887 -0.7257
 1142SOL     OW 4637   4.519   1.633   0.334 -0.0762  0.0917 -0.0057
 1142SOL    HW1 4638   4.498   1.615   0.426 -0.0962 -0.9584 -0.2079
 1142SOL    HW2 4639   4.605   1.592   0.320  0.8232  1.8760  0.0391
 1143SOL     OW 4640   1.579   2.992   2.391  0.4360 -0.1101  0.3904
 1143SOL    HW1 4641   1.544   3.047   2.322  0.8426 -1.9348 -1.3538
 1143SOL    HW2 4642   1.674   2.995   2.379  0.4190 -2.3125 -0.7260
 1144SOL     OW 4643   5.811   3.597   2.184 -0.2165  0.0858 -0.3324
 1144SOL    HW1 4644   5.861   3.648   2.248 -0.5462  0.0761 -0.0632
 1144SOL    HW2 4645   5.735   3.651   2.164  0.9455  1.0529 -2.3498
 1145SOL     OW 4646   5.806   3.381   2.711  0.2332  0.0304  0.6000
 1145SOL    HW1 4647   5.781   3.355   2.623 -0.1276  0.4467  0.5793
 1145SOL    HW2 4648   5.843   3.301   2.750  0.7356 -0.0603 -0.0443
 1146SOL     OW 4649   2.593   0.543   3.363  0.0336  0.1599 -0.0373
 1146SOL    HW1 4650   2.640   0.536   3.447  3.5238 -0.3772 -1.8475
 1146SOL    HW2 4651   2.573   0.636   3.355 -1.3626  0.0761  1.8221
 1147SOL     OW 4652   5.542   1.896   3.867 -0.5228 -0.0523  0.1240
 1147SOL    HW1 4653   5.591   1.832   3.816  0.6536  0.5949  0.4068
 1147SOL    HW2 4654   5.531   1.855   3.953 -0.6693 -0.2862 -0.0052
 1148SOL     OW 4655   5.729   5.211   0.761  1.2404 -0.6851  0.0665
 1148SOL    HW1 4656   5.798   5.277   0.767  0.7938  0.1547 -2.6280
 1148SOL    HW2 4657   5.711   5.187   0.852  3.5306  0.6559  0.9760
 1149SOL     OW 4658   4.949   2.377   3.319  0.2153  0.0593 -0.0688
 1149SOL    HW1 4659   4.963   2.371   3.225 -1.5929  0.0401 -0.3692
 1149SOL    HW2 4660   4.966   2.469   3.340  1.9857 -0.2182 -0.1324
 1150SOL     OW 4661   4.653   3.344   2.383 -0.4492 -0.4278 -0.2173
 1150SOL    HW1 4662   4.730   3.296   2.353  0.4251  1.6224 -1.4593
 1150SOL    HW2 4663   4.688   3.415   2.437 -1.5048  0.1435 -0.2578
 1151SOL     OW 4664   5.996   5.848   5.151 -0.0057  0.4600 -0.3815
 1151SOL    HW1 4665   6.009   5.940   5.128  1.2526  0.6493  0.9036
 1151SOL    HW2 4666   6.073   5.826   5.204 -2.0135 -0.2398  2.5088
 1152SOL     OW 4667   5.382   2.395   6.402  0.4041  1.0783 -0.1896
 1152SOL    HW1 4668   5.329   2.452   6.346  0.1526  0.6750 -0.3694
 1152SOL    HW2 4669   5.358   2.306   6.375  0.4210  0.8823  0.4288
 1153SOL     OW 4670   0.269   1.364   1.891  0.1819 -0.4264 -0.2688
 1153SOL    HW1 4671   0.239   1.402   1.809  1.1571 -0.4335 -0.6504
 1153SOL    HW2 4672   0.190   1.349   1.942 -0.2050  3.4099  0.5008
 1154SOL     OW 4673   3.345   4.204   5.443  0.3626  0.1029  0.3073
 1154SOL    HW1 4674   3.340   4.121   5.491  0.0883  0.5995  1.1769
 1154SOL    HW2 4675   3.308   4.269   5.504 -0.6975  0.6438 -0.8724
 1155SOL     OW 4676   3.932   2.489   5.337  0.1290  0.1261 -0.4022
 1155SOL    HW1 4677   4.007   2.463   5.391  1.5687  3.0753 -0.8029
 1155SOL    HW2 4678   3.968   2.503   5.250 -1.2024  0.1715 -0.9699
 1156SOL     OW 4679   3.973   3.268   5.038 -0.2289  0.5826  0.7839
 1156SOL    HW1 4680   3.902   3.273   4.974 -0.4170  2.4069  1.0777
 1156SOL    HW2 4681   4.015   3.354   5.034  1.4708 -0.1772  1.2035
 1157SOL     OW 4682   1.218   6.516   2.355 -0.2316 -0.5508  0.4902
 1157SOL    HW1 4683   1.154   6.497   2.286  0.3865 -0.5355 -0.0910
 1157SOL    HW2 4684   1.302   6.517   2.310  0.1316 -0.0970  1.1695
 1158SOL     OW 4685   0.501   2.356   5.928 -0.2521 -0.3657 -0.2963
 1158SOL    HW1 4686   0.512   2.271   5.886  2.2905  0.2681 -1.0702
 1158SOL    HW2 4687   0.504   2.419   5.856  0.6824  0.5277  0.4885
 1159SOL     OW 4688   0.184   3.893   1.808 -0.1127  0.4630 -0.6353
 1159SOL    HW1 4689   0.138   3.815   1.839 -0.3966  0.8504 -0.0707
 1159SOL    HW2 4690   0.272   3.861   1.786 -0.3906 -0.1216 -0.9451
 1160SOL     OW 4691   6.639   6.071   0.472 -0.1669 -0.5153 -0.2806
 1160SOL    HW1 4692   6.632   5.991   0.523 -1.5823 -1.0272 -1.2157
 1160SOL    HW2 4693   6.696   6.128   0.524 -1.4826 -1.0346  1.8258
 1161SOL     OW 4694   3.505   6.129   3.605 -0.1358  0.1858  0.3872
 1161SOL    HW1 4695   3.453   6.199   3.644 -0.2261  0.2869  0.0917
 1161SOL    HW2 4696   3.467   6.117   3.518  1.0392  1.0387 -0.2725
 1162SOL     OW 4697   1.546   5.735   4.238  0.3614 -0.4362  0.1705
 1162SOL    HW1 4698   1.512   5.822   4.253 -0.0203 -0.5466 -0.0547
 1162SOL    HW2 4699   1.605   5.744   4.163  0.8033 -0.2575  0.5282
 1163SOL     OW 4700   1.308   0.836   2.338  0.0779  0.0219 -0.0104
 1163SOL    HW1 4701   1.295   0.817   2.431  0.0188  1.0290  0.1972
 1163SOL    HW2 4702   1.357   0.919   2.337  1.3831 -0.7183 -0.8560
 1164SOL     OW 4703   4.878   4.652   1.709  0.0484 -0.4637 -0.4238
 1164SOL    HW1 4704   4.801   4.648   1.653 -0.6816  1.9441  0.2755
 1164SOL    HW2 4705   4.940   4.707   1.660  0.1092  0.1456  0.3123
 1165SOL     OW 4706   5.296   4.439   2.378  0.0549 -0.2457  0.1923
 1165SOL    HW1 4707   5.244   4.421   2.299  0.3416  2.0577 -0.5930
 1165SOL    HW2 4708   5.324   4.353   2.408 -1.4375 -1.3100 -1.2682
 1166SOL     OW 4709   3.281   4.787   1.868 -0.6260  0.3796 -0.2637
 1166SOL    HW1 4710   3.373   4.770   1.849 -0.7022 -0.1622 -0.1667
 1166SOL    HW2 4711   3.283   4.837   1.950 -0.4523 -0.4731  0.2652
 1167SOL     OW 4712   5.504   5.693   4.120  0.4312  0.2767  0.5258
 1167SOL    HW1 4713   5.532   5.669   4.031  2.5682 -0.7514  1.4055
 1167SOL    HW2 4714   5.438   5.760   4.106  0.3778 -0.1541 -1.8556
 1168SOL     OW 4715   5.329   0.338   6.637 -0.1939  0.4559 -0.3556
 1168SOL    HW1 4716   5.301   0.261   6.686 -0.5566  1.1405  0.5421
 1168SOL    HW2 4717   5.287   0.411   6.682  0.6503  1.2369 -0.8372
 1169SOL     OW 4718   6.196   1.327   0.830  0.5251 -0.2864 -0.4874
 1169SOL    HW1 4719   6.194   1.351   0.737  0.5105  1.4692 -0.0726
 1169SOL    HW2 4720   6.160   1.404   0.875  0.0407 -1.3209  0.9386
 1170SOL     OW 4721   4.880   2.561   5.424  0.2408  0.1652  0.2477
 1170SOL    HW1 4722   4.806   2.608   5.461 -0.5354 -0.1732 -0.8202
 1170SOL    HW2 4723   4.878   2.583   5.331  0.9149 -0.5930  0.0428
 1171SOL     OW 4724   3.956   2.766   0.252  0.3951  0.0432 -0.3085
 1171SOL    HW1 4725   4.050   2.761   0.237  1.0169  0.3170  2.7905
 1171SOL    HW2 4726   3.929   2.849   0.212  2.0124  1.2294  0.9605
 1172SOL     OW 4727   6.345   1.427   1.799  0.1769  0.1868 -0.0121
 1172SOL    HW1 4728   6.344   1.375   1.719  0.0936 -0.0728  0.1570
 1172SOL    HW2 4729   6.363   1.516   1.769 -0.0186  0.1195 -0.3357
 1173SOL     OW 4730   2.532   5.629   6.068  0.1744 -0.4136  0.6637
 1173SOL    HW1 4731   2.451   5.680   6.070  1.3544  1.6512 -0.6764
 1173SOL    HW2 4732   2.541   5.604   5.976  1.5010  0.1886  0.6107
 1174SOL     OW 4733   2.441   2.130   3.281  0.7276  0.4410 -0.0027
 1174SOL    HW1 4734   2.463   2.173   3.364  3.8157  1.2621 -1.1132
 1174SOL    HW2 4735   2.395   2.198   3.230  0.4832  0.5354  0.3410
 1175SOL     OW 4736   5.260   4.035   5.394  0.0388  0.0466 -0.0712
 1175SOL    HW1 4737   5.304   3.950   5.402 -2.2611 -1.2277 -0.1498
 1175SOL    HW2 4738   5.215   4.031   5.310 -0.7895  0.9738  0.3080
 1176SOL     OW 4739   5.820   0.174   0.405  0.1426 -0.0294 -0.6360
 1176SOL    HW1 4740   5.780   0.212   0.484  0.8275  0.1330 -0.3613
 1176SOL    HW2 4741   5.795   0.082   0.408  2.0441 -0.5802  1.0349
 1177SOL     OW 4742   5.931   6.138   5.146  0.0719 -0.2446  0.3804
 1177SOL    HW1 4743   5.866   6.100   5.086 -1.0168  2.3810 -0.2274
 1177SOL    HW2 4744   5.986   6.193   5.091  1.2067 -0.3952  1.3131
 1178SOL     OW 4745   3.001   3.150   5.715  1.0247 -0.1315  0.4287
 1178SOL    HW1 4746   2.915   3.164   5.676  2.6464  1.4977 -2.9834
 1178SOL    HW2 4747   2.989   3.167   5.808 -2.1485  0.7643 -0.0433
 1179SOL     OW 4748   2.909   0.836   1.652  0.1289  0.6796 -0.6165
 1179SOL    HW1 4749   3.002   0.830   1.629 -0.1447  0.3425 -1.6744
 1179SOL    HW2 4750   2.875   0.907   1.598 -0.5200 -0.1020 -1.2568
 1180SOL     OW 4751   2.311   0.854   2.258  0.1572 -0.1870 -0.4502
 1180SOL    HW1 4752   2.283   0.844   2.349 -0.6482  3.1704 -0.1775
 1180SOL    HW2 4753   2.255   0.794   2.209 -1.9903  0.5476  0.9341
 1181SOL     OW 4754   5.619   4.088   5.189  0.0186  0.1773 -0.2263
 1181SOL    HW1 4755   5.710   4.074   5.161  0.5032  2.4097  0.0382
 1181SOL    HW2 4756   5.567   4.078   5.110  0.5443 -0.5607 -0.4893
 1182SOL     OW 4757   5.540   0.787   0.516  0.2169 -0.4649  0.0502
 1182SOL    HW1 4758   5.604   0.846   0.476  1.7453 -0.9431  1.6364
 1182SOL    HW2 4759   5.583   0.757   0.596 -1.5043 -1.8323  0.5134
 1183SOL     OW 4760   0.326   0.713   5.091  0.2574 -0.1446  0.0497
 1183SOL    HW1 4761   0.401   0.658   5.115  0.0998 -0.4362 -0.1295
 1183SOL    HW2 4762   0.272   0.657   5.036  1.5909  1.1111 -2.7097
 1184SOL     OW 4763   2.420   2.900   0.441  0.0799 -0.1420 -0.2366
 1184SOL    HW1 4764   2.383   2.834   0.382  0.1492  0.0621 -0.5109
 1184SOL    HW2 4765   2.504   2.862   0.469  0.6560  0.3102 -1.2849
 1185SOL     OW 4766   2.419   6.005   2.210 -0.2473  0.5210  0.3138
 1185SOL    HW1 4767   2.515   6.005   2.213 -0.2299 -0.2018 -0.0030
 1185SOL    HW2 4768   2.398   5.968   2.124 -0.8130 -1.5750  1.3047
 1186SOL     OW 4769   3.212   3.177   6.652 -0.2813  0.1537  0.5464
 1186SOL    HW1 4770   3.131   3.187   6.602 -0.5963  1.3886  1.2448
 1186SOL    HW2 4771   3.183   3.145   6.738  0.1800 -1.2657  0.1734
 1187SOL     OW 4772   1.962   6.122   4.170  0.2401 -0.0726 -0.1578
 1187SOL    HW1 4773   1.877   6.165   4.175  0.9068  1.5258 -1.4065
 1187SOL    HW2 4774   1.971   6.075   4.253 -0.9828  1.3938  0.8556
 1188SOL     OW 4775   3.425   0.268   5.252  0.4050 -0.4330  0.6715
 1188SOL    HW1 4776   3.397   0.345   5.203  3.0085  0.3809  0.2683
 1188SOL    HW2 4777   3.385   0.278   5.338 -1.0070  0.2284 -0.0325
 1189SOL     OW 4778   5.760   6.059   4.964 -0.0802 -0.2138  0.4059
 1189SOL    HW1 4779   5.685   6.116   4.947 -0.1876 -0.7413 -1.0030
 1189SOL    HW2 4780   5.722   5.975   4.987  0.0258 -0.7401 -1.1941
 1190SOL     OW 4781   4.798   3.358   5.227 -0.1897 -0.3202 -0.1255
 1190SOL    HW1 4782   4.829   3.388   5.313  1.0262 -0.0533 -0.6389
 1190SOL    HW2 4783   4.877   3.329   5.182 -0.8803 -0.9205 -0.9894
 1191SOL     OW 4784   4.719   5.936   5.185  0.7392  0.0460  0.0872
 1191SOL    HW1 4785   4.744   5.951   5.276  2.2866  0.5106 -0.3692
 1191SOL    HW2 4786   4.639   5.987   5.173  0.9254  0.5775  0.9977
 1192SOL     OW 4787   1.204   5.064   3.911 -0.2580 -0.0892 -0.0069
 1192SOL    HW1 4788   1.173   5.145   3.871  0.1021 -1.2315 -2.7734
 1192SOL    HW2 4789   1.169   5.067   4.001 -2.3775  1.9340 -0.8007
 1193SOL     OW 4790   2.635   4.101   5.535  0.4737 -0.6175 -0.7044
 1193SOL    HW1 4791   2.540   4.107   5.539  0.5272  1.8187 -1.1783
 1193SOL    HW2 4792   2.664   4.113   5.626  0.3330 -0.8725 -0.6270
 1194SOL     OW 4793   4.638   3.702   3.616  0.1740 -0.1084  0.1131
 1194SOL    HW1 4794   4.726   3.733   3.592  1.2751 -1.9083  1.5154
 1194SOL    HW2 4795   4.628   3.619   3.569 -1.0227  0.3262 -0.4341
 1195SOL     OW 4796   0.127   0.284   5.682 -0.0345 -0.3703  0.0408
 1195SOL    HW1 4797   0.198   0.222   5.698  1.9149  1.5484 -0.6857
 1195SOL    HW2 4798   0.107   0.275   5.589 -0.5108 -0.6303  0.1612
 1196SOL     OW 4799   0.034   3.486   0.545  0.4183 -0.0665 -0.6783
 1196SOL    HW1 4800  -0.024   3.550   0.586 -0.5622  0.8710 -3.3324
 1196SOL    HW2 4801   0.122   3.517   0.564 -0.0347  1.1200 -0.4386
 1197SOL     OW 4802   5.651   5.554   3.065 -0.2288  0.0547  0.4911
 1197SOL    HW1 4803   5.580   5.513   3.114 -0.3791 -1.6495 -1.0366
 1197SOL    HW2 4804   5.707   5.593   3.132 -1.7025 -0.0202  1.8264
 1198SOL     OW 4805   2.338   3.033   0.836 -0.0258  0.4620  0.5777
 1198SOL    HW1 4806   2.285   3.055   0.760  0.6844  0.4588  0.0719
 1198SOL    HW2 4807   2.400   2.968   0.804  1.3857  1.6879  0.7009
 1199SOL     OW 4808   1.694   5.340   5.892  0.1355  0.1442  0.2611
 1199SOL    HW1 4809   1.700   5.417   5.948  0.8827 -0.5632  1.2029
 1199SOL    HW2 4810   1.606   5.306   5.906  0.1852  0.1972  0.7204
 1200SOL     OW 4811   5.634   2.558   1.125 -0.1795  0.1038  0.3063
 1200SOL    HW1 4812   5.603   2.646   1.146 -2.7343 -1.1095  2.1886
 1200SOL    HW2 4813   5.696   2.537   1.195  3.0447  1.4574 -1.9016
 1201SOL     OW 4814   3.678   5.578   1.236  0.0019  0.0318 -0.1707
 1201SOL    HW1 4815   3.687   5.671   1.213 -0.9359  0.5066  1.2219
 1201SOL    HW2 4816   3.583   5.563   1.236  0.1731 -1.2326 -1.4243
 1202SOL     OW 4817   0.078   0.319   6.614  0.2018  0.1002  0.3060
 1202SOL    HW1 4818  -0.011   0.346   6.589  0.7544  0.2612 -1.6033
 1202SOL    HW2 4819   0.100   0.376   6.688 -0.2649  2.1076 -1.0192
 1203SOL     OW 4820   0.758   4.693   1.136 -0.1035  0.7841 -0.0529
 1203SOL    HW1 4821   0.789   4.636   1.206 -0.6628  1.5607  0.8541
 1203SOL    HW2 4822   0.809   4.773   1.146  0.5528  0.5274 -1.2071
 1204SOL     OW 4823   3.691   4.297   1.267 -0.3423  0.0463  0.2119
 1204SOL    HW1 4824   3.754   4.323   1.199  0.0175 -0.5213  0.3246
 1204SOL    HW2 4825   3.675   4.378   1.316  1.1909 -0.0356  0.9004
 1205SOL     OW 4826   3.409   4.263   5.731 -0.2403 -0.3086 -0.3983
 1205SOL    HW1 4827   3.471   4.196   5.704  1.9577  1.1863  0.6596
 1205SOL    HW2 4828   3.430   4.280   5.823 -0.7601  1.7608 -0.6066
 1206SOL     OW 4829   4.531   3.530   5.568 -0.2122  0.5026 -0.0720
 1206SOL    HW1 4830   4.484   3.484   5.637 -0.4253  1.0023  0.1187
 1206SOL    HW2 4831   4.478   3.518   5.489  0.4018 -0.6953 -0.3301
 1207SOL     OW 4832   5.317   1.943   1.145 -0.1571 -0.1917  0.4457
 1207SOL    HW1 4833   5.369   1.865   1.125  0.0430 -0.1980  0.9742
 1207SOL    HW2 4834   5.277   1.924   1.229 -0.8726 -0.1036  0.1350
 1208SOL     OW 4835   6.644   1.277   0.640 -0.2529 -0.1586  0.5227
 1208SOL    HW1 4836   6.663   1.361   0.683  0.5537 -1.0376  1.9748
 1208SOL    HW2 4837   6.651   1.213   0.711 -0.1884 -1.5384 -0.7095
 1209SOL     OW 4838   0.622   3.090   3.395 -0.1827 -0.1211 -0.1066
 1209SOL    HW1 4839   0.553   3.154   3.408  0.2096  0.3463 -0.2863
 1209SOL    HW2 4840   0.591   3.035   3.322 -0.2659  0.2240 -0.3337
 1210SOL     OW 4841   0.831   6.278   4.228  0.2282  0.3066 -0.2391
 1210SOL    HW1 4842   0.876   6.259   4.146  0.5100  1.0853 -0.2795
 1210SOL    HW2 4843   0.841   6.373   4.239 -0.9871  0.4212  0.0011
 1211SOL     OW 4844   5.718   4.986   4.270  0.1355 -0.4502  0.1319
 1211SOL    HW1 4845   5.736   4.910   4.215 -3.4719  0.4281 -2.5686
 1211SOL    HW2 4846   5.701   4.949   4.357  0.8069 -2.4257 -0.5257
 1212SOL     OW 4847   6.150   0.824   4.078 -0.8977  0.1452 -0.1046
 1212SOL    HW1 4848   6.114   0.907   4.108 -2.1890  0.5448 -2.5089
 1212SOL    HW2 4849   6.134   0.763   4.150  0.3628  1.9948  1.8355
 1213SOL     OW 4850   1.928   2.946   0.104  0.2147 -0.0518  0.4925
 1213SOL    HW1 4851   1.993   2.966   0.170  0.9128  0.7941 -0.4136
 1213SOL    HW2 4852   1.942   3.013   0.036 -3.3836  1.9702  1.4724
 1214SOL     OW 4853   2.910   4.796   0.040  0.7816 -0.0411  0.0430
 1214SOL    HW1 4854   2.858   4.786   0.119  1.9008  0.7929  0.9211
 1214SOL    HW2 4855   2.945   4.886   0.045 -1.7219  1.3174 -3.0142
 1215SOL     OW 4856   4.571   5.284   3.417  0.6603 -0.1938 -0.2433
 1215SOL    HW1 4857   4.593   5.345   3.345 -1.0865  0.3740 -0.3283
 1215SOL    HW2 4858   4.486   5.248   3.393 -0.4428  0.7439  1.9934
 1216SOL     OW 4859   1.359   0.255   5.171 -0.2185 -0.2775  0.1576
 1216SOL    HW1 4860   1.385   0.168   5.140 -0.0716  0.4739 -1.9646
 1216SOL    HW2 4861   1.305   0.237   5.248  1.5022 -2.1341  1.0293
 1217SOL     OW 4862   5.067   1.182   5.998 -0.2542  0.1045  0.0449
 1217SOL    HW1 4863   5.077   1.093   5.966 -0.4719 -0.2624  0.9793
 1217SOL    HW2 4864   5.021   1.173   6.081 -0.6158  1.1172 -0.0350
 1218SOL     OW 4865   4.315   3.477   2.664 -0.0736 -0.1468 -0.0311
 1218SOL    HW1 4866   4.390   3.534   2.648  0.0276  0.0496  1.0739
 1218SOL    HW2 4867   4.285   3.501   2.752 -2.0707  0.4940 -0.8269
 1219SOL     OW 4868   0.690   4.636   3.012 -0.0545  0.1876  0.0428
 1219SOL    HW1 4869   0.629   4.678   3.073 -0.6649 -0.7035  0.0708
 1219SOL    HW2 4870   0.741   4.576   3.066 -0.6845 -0.6990 -0.3171
 1220SOL     OW 4871   1.889   5.527   3.886  0.3509  0.4950 -0.5888
 1220SOL    HW1 4872   1.824   5.596   3.901  1.9055  1.4658  2.3241
 1220SOL    HW2 4873   1.926   5.547   3.800 -0.1594  2.5225 -0.3802
 1221SOL     OW 4874   2.185   5.220   0.186  0.3868 -0.5743  0.5241
 1221SOL    HW1 4875   2.228   5.205   0.102 -0.0458  2.1204 -0.2924
 1221SOL    HW2 4876   2.148   5.136   0.211 -1.2856 -1.0494 -3.0447
 1222SOL     OW 4877   0.638   6.422   2.577 -0.7513 -0.4756  0.1214
 1222SOL    HW1 4878   0.654   6.394   2.486 -0.2263  0.9784 -0.2485
 1222SOL    HW2 4879   0.544   6.440   2.580 -0.5982  0.4877 -0.4429
 1223SOL     OW 4880   5.380   3.572   3.671  0.4727  0.0094  0.0680
 1223SOL    HW1 4881   5.363   3.503   3.606  1.4514 -0.5531  0.3843
 1223SOL    HW2 4882   5.345   3.537   3.753 -0.2042  0.4571 -0.0217
 1224SOL     OW 4883   5.205   6.361   3.353 -0.4731 -0.6002  0.1961
 1224SOL    HW1 4884   5.283   6.388   3.401 -0.5570  0.4239 -0.2141
 1224SOL    HW2 4885   5.238   6.307   3.281 -0.1283 -0.0795 -0.0404
 1225SOL     OW 4886   6.284   3.625   6.572 -0.0450  0.6661 -0.1724
 1225SOL    HW1 4887   6.310   3.683   6.500  1.6017 -0.3102 -0.4217
 1225SOL    HW2 4888   6.297   3.678   6.651  0.2519  1.0336 -0.4662
 1226SOL     OW 4889   4.179   4.638   6.063  0.4813 -0.4106  0.1062
 1226SOL    HW1 4890   4.218   4.723   6.083 -0.4109 -0.2485  1.2145
 1226SOL    HW2 4891   4.213   4.616   5.976  1.7659  0.4536  0.3630
 1227SOL     OW 4892   6.050   0.695   1.719 -0.5319 -0.1959 -0.3651
 1227SOL    HW1 4893   6.086   0.772   1.762  0.0334  0.3260 -1.6983
 1227SOL    HW2 4894   6.089   0.696   1.631 -1.1181 -1.5669 -0.6747
 1228SOL     OW 4895   4.878   3.495   5.829 -0.3294 -0.7497 -0.1693
 1228SOL    HW1 4896   4.789   3.492   5.793 -0.0023  1.2523 -1.3010
 1228SOL    HW2 4897   4.931   3.447   5.766 -0.0363  1.3533 -1.6492
 1229SOL     OW 4898   3.467   6.537   2.458 -0.1750  0.4527  0.3486
 1229SOL    HW1 4899   3.546   6.586   2.484  0.1610  0.0278  0.1382
 1229SOL    HW2 4900   3.406   6.550   2.531 -0.1974  1.4196  0.1706
 1230SOL     OW 4901   4.650   2.495   3.481  0.4109 -0.1890  0.4271
 1230SOL    HW1 4902   4.683   2.583   3.465  2.7759 -0.7456  1.6468
 1230SOL    HW2 4903   4.651   2.486   3.577 -3.0442 -0.4697  0.5645
 1231SOL     OW 4904   2.047   5.098   5.117  0.4243 -0.5391  0.1047
 1231SOL    HW1 4905   1.977   5.048   5.075  0.2439 -1.1929  1.1430
 1231SOL    HW2 4906   2.112   5.033   5.141  0.9072 -0.0693  0.0805
 1232SOL     OW 4907   1.693   3.139   4.332  0.2146 -0.2506 -0.2881
 1232SOL    HW1 4908   1.769   3.189   4.364 -0.6910  2.0099 -1.4661
 1232SOL    HW2 4909   1.633   3.137   4.407  0.2633  0.4816 -0.2183
 1233SOL     OW 4910   0.496   2.317   4.060  0.0464 -0.0193  0.4642
 1233SOL    HW1 4911   0.513   2.395   4.008  1.4154 -2.0391 -2.4050
 1233SOL    HW2 4912   0.482   2.349   4.149 -1.1731  3.5795 -0.8465
 1234SOL     OW 4913   5.103   2.614   1.280  0.2961  0.1976  0.0281
 1234SOL    HW1 4914   5.184   2.574   1.312  1.0053  1.4174 -0.1934
 1234SOL    HW2 4915   5.131   2.667   1.205 -0.9419 -0.5419 -0.9951
 1235SOL     OW 4916   1.477   3.062   1.089 -0.1490 -0.5657 -0.2793
 1235SOL    HW1 4917   1.467   2.972   1.120 -1.4173 -0.8612 -1.4718
 1235SOL    HW2 4918   1.448   3.060   0.998 -1.7021  1.3493  0.1086
 1236SOL     OW 4919   1.567   6.197   4.452  0.1106 -0.4866  0.4329
 1236SOL    HW1 4920   1.636   6.217   4.515 -0.8949  0.6123  1.2450
 1236SOL    HW2 4921   1.612   6.191   4.368  1.2311 -0.0321  0.9731
 1237SOL     OW 4922   0.755   5.060   3.065 -0.0086  0.6622 -0.1492
 1237SOL    HW1 4923   0.811   4.986   3.086  0.0069  0.8634  0.5570
 1237SOL    HW2 4924   0.743   5.105   3.148 -0.3257  1.2402 -0.4993
 1238SOL     OW 4925   5.481   0.660   2.341 -0.0934  0.6608  0.1010
 1238SOL    HW1 4926   5.518   0.678   2.255  0.1584 -2.2449 -0.4705
 1238SOL    HW2 4927   5.396   0.620   2.324  1.3437 -3.1126  0.9617
 1239SOL     OW 4928   1.656   0.117   3.261  0.0354 -0.5503  0.5810
 1239SOL    HW1 4929   1.655   0.148   3.352  2.2575 -1.4120  0.9513
 1239SOL    HW2 4930   1.569   0.139   3.228  0.0611  2.2760  2.0498
 1240SOL     OW 4931   3.518   0.705   6.435  0.3040 -0.1333  0.3043
 1240SOL    HW1 4932   3.606   0.688   6.402  1.2258  0.6542  2.1815
 1240SOL    HW2 4933   3.519   0.670   6.524 -0.7523  1.2444  0.9042
 1241SOL     OW 4934   0.780   0.760   4.398  0.0716  0.1500  0.7018
 1241SOL    HW1 4935   0.790   0.848   4.360 -0.9396 -0.0275  0.0075
 1241SOL    HW2 4936   0.852   0.709   4.360 -1.4475 -0.2856 -1.8068
 1242SOL     OW 4937   5.396   3.941   1.211 -0.8923  0.0482 -0.1995
 1242SOL    HW1 4938   5.455   3.875   1.248 -0.8579  0.5416  0.6586
 1242SOL    HW2 4939   5.453   4.017   1.196 -1.8195  1.8466  4.0096
 1243SOL     OW 4940   6.007   0.645   1.152  0.3555 -0.0835  0.1869
 1243SOL    HW1 4941   5.978   0.690   1.231  0.1150 -0.0909  0.1010
 1243SOL    HW2 4942   6.040   0.560   1.184  1.5164  0.4389  0.4420
 1244SOL     OW 4943   4.287   1.143   1.810  0.1697  0.0268 -0.0373
 1244SOL    HW1 4944   4.290   1.115   1.719  2.7637 -0.8192  0.2088
 1244SOL    HW2 4945   4.352   1.214   1.816 -1.5266  1.5989  0.7439
 1245SOL     OW 4946   1.722   3.409   6.463 -0.2462 -0.2158  0.0518
 1245SOL    HW1 4947   1.803   3.410   6.515 -1.8576 -1.8338  2.8676
 1245SOL    HW2 4948   1.718   3.496   6.423  3.3280 -0.4100 -1.0437
 1246SOL     OW 4949   4.758   2.912   1.288 -0.6324 -0.1773  0.2903
 1246SOL    HW1 4950   4.701   2.941   1.217  0.5671 -1.3203 -1.1960
 1246SOL    HW2 4951   4.820   2.983   1.301 -1.1135  0.2115  0.5190
 1247SOL     OW 4952   6.502   2.190   4.741 -0.5940 -0.4364 -0.0781
 1247SOL    HW1 4953   6.498   2.276   4.698 -2.0300  1.1566  2.9016
 1247SOL    HW2 4954   6.584   2.193   4.792  0.2369 -1.6087 -1.2748
 1248SOL     OW 4955   6.303   3.873   2.206 -0.5109  0.3070  0.4014
 1248SOL    HW1 4956   6.274   3.960   2.231  1.3535  0.2974  2.9663
 1248SOL    HW2 4957   6.332   3.882   2.115  0.2359  2.5186  0.8208
 1249SOL     OW 4958   0.589   5.670   3.680 -0.1787  0.2820 -0.4182
 1249SOL    HW1 4959   0.523   5.698   3.743  0.3020 -0.4275  0.4167
 1249SOL    HW2 4960   0.671   5.671   3.729  0.1358 -0.7263 -0.8931
 1250SOL     OW 4961   5.277   3.033   5.702  0.2266 -0.3528 -0.4401
 1250SOL    HW1 4962   5.308   3.120   5.728 -0.6582 -0.1816  0.0710
 1250SOL    HW2 4963   5.237   2.997   5.781 -0.4787 -0.7423 -0.9624
 1251SOL     OW 4964   0.945   0.325   4.907 -1.0545  0.0209  0.5318
 1251SOL    HW1 4965   0.956   0.251   4.846 -0.4393 -0.8550  1.6648
 1251SOL    HW2 4966   1.033   0.341   4.941 -1.5617 -0.3259  2.1005
 1252SOL     OW 4967   5.673   4.200   4.753 -0.0072  0.4573  0.2698
 1252SOL    HW1 4968   5.694   4.205   4.846  1.9140 -0.4933 -0.0823
 1252SOL    HW2 4969   5.658   4.107   4.737  0.8317  0.4690 -0.6069
 1253SOL     OW 4970   1.101   4.488   3.248  0.0181  0.2526  0.0627
 1253SOL    HW1 4971   1.180   4.451   3.289 -1.3516 -0.8514  1.8622
 1253SOL    HW2 4972   1.068   4.551   3.311 -0.5058  0.7671 -0.7057
 1254SOL     OW 4973   4.863   5.388   5.987  0.3950 -0.5491 -0.0719
 1254SOL    HW1 4974   4.794   5.448   6.014  0.4407 -0.6408  0.2463
 1254SOL    HW2 4975   4.927   5.445   5.942  0.3174 -0.3986  0.0057
 1255SOL     OW 4976   0.650   3.413   3.560  0.3106 -0.0322  0.4644
 1255SOL    HW1 4977   0.671   3.326   3.596 -0.0641  0.6146  2.3244
 1255SOL    HW2 4978   0.621   3.464   3.635 -0.2729  1.4837 -0.7430
 1256SOL     OW 4979   0.897   5.216   6.355  0.2842  0.0889 -0.4359
 1256SOL    HW1 4980   0.828   5.206   6.421  1.1209 -0.5290  0.3794
 1256SOL    HW2 4981   0.859   5.272   6.288 -1.1886 -0.6629 -0.2641
 1257SOL     OW 4982   1.646   1.401   5.028  0.1884 -0.3297 -0.2523
 1257SOL    HW1 4983   1.675   1.347   5.102  0.2440 -2.4383 -1.7092
 1257SOL    HW2 4984   1.724   1.411   4.973 -0.1881 -0.0665 -0.7508
 1258SOL     OW 4985   4.789   5.651   3.948  0.4941  0.3525  0.5240
 1258SOL    HW1 4986   4.769   5.725   4.005  0.0800 -0.0506  0.9198
 1258SOL    HW2 4987   4.865   5.679   3.897  0.8923  0.7148  1.2977
 1259SOL     OW 4988   6.418   6.448   1.533 -0.7131 -0.0034  0.0318
 1259SOL    HW1 4989   6.498   6.397   1.549 -0.2263  0.2337 -1.4746
 1259SOL    HW2 4990   6.446   6.539   1.542 -0.9970  0.0614  0.2584
 1260SOL     OW 4991   3.104   5.450   0.561  0.3934 -0.0090 -0.4528
 1260SOL    HW1 4992   3.164   5.449   0.635  0.5133 -0.6719 -0.5515
 1260SOL    HW2 4993   3.026   5.405   0.593  0.9937 -1.6281 -1.1602
 1261SOL     OW 4994   5.646   2.245   2.744  0.1909  0.8372 -0.3396
 1261SOL    HW1 4995   5.626   2.207   2.658  0.5286 -0.8231  0.2614
 1261SOL    HW2 4996   5.727   2.202   2.771 -0.8935 -0.1419  1.6097
 1262SOL     OW 4997   2.000   0.602   0.592 -0.2476  0.4395 -0.0342
 1262SOL    HW1 4998   1.906   0.610   0.605 -0.3135  0.2471 -0.3811
 1262SOL    HW2 4999   2.009   0.552   0.511  0.1538 -0.4763  0.5600
 1263SOL     OW 5000   1.801   2.361   0.256 -0.4186 -0.1634  0.5208
 1263SOL    HW1 5001   1.885   2.347   0.211  0.2651 -0.1505  1.7498
 1263SOL    HW2 5002   1.813   2.444   0.302 -1.0484 -0.2607  0.8644
 1264SOL     OW 5003   6.138   5.850   1.633 -0.3629 -0.1743  0.4794
 1264SOL    HW1 5004   6.160   5.927   1.687 -0.1234 -1.0483  1.6608
 1264SOL    HW2 5005   6.076   5.884   1.568 -0.7111  0.9057  1.3372
 1265SOL     OW 5006   3.814   2.884   5.200  0.0667  0.1460  0.7545
 1265SOL    HW1 5007   3.896   2.898   5.153  0.7364 -2.2095  1.0880
 1265SOL    HW2 5008   3.770   2.969   5.198  1.5555  0.9396 -1.2300
 1266SOL     OW 5009   1.712   0.404   5.044  0.2293  0.2548  0.2160
 1266SOL    HW1 5010   1.649   0.474   5.062 -1.3490 -0.3261 -2.5289
 1266SOL    HW2 5011   1.711   0.394   4.949  3.3289 -0.9155  0.1964
 1267SOL     OW 5012   0.517   0.693   4.341  0.0493 -0.0585 -0.4379
 1267SOL    HW1 5013   0.496   0.785   4.353  0.2384  0.2154 -1.9730
 1267SOL    HW2 5014   0.607   0.684   4.372  0.4770  0.5659 -1.4765
 1268SOL     OW 5015   6.557   2.985   2.504 -0.6279 -0.0755  0.0032
 1268SOL    HW1 5016   6.544   2.957   2.413  0.3755  2.3614 -0.9936
 1268SOL    HW2 5017   6.614   2.918   2.541 -0.6425 -0.8713 -1.3383
 1269SOL     OW 5018   2.600   1.734   4.416  0.1775 -0.0244  0.3350
 1269SOL    HW1 5019   2.683   1.695   4.388  0.7664  0.0507  1.8594
 1269SOL    HW2 5020   2.605   1.733   4.512 -0.7467  1.7552  0.4430
 1270SOL     OW 5021   2.021   2.793   4.023 -0.1712  0.1374  0.1129
 1270SOL    HW1 5022   1.986   2.728   3.963  1.6278  0.7516 -1.6984
 1270SOL    HW2 5023   2.046   2.743   4.101  0.7955 -1.3019 -1.0797
 1271SOL     OW 5024   4.780   5.030   0.823  0.4862  0.1228 -0.1907
 1271SOL    HW1 5025   4.690   5.047   0.794  0.9512 -1.7450 -3.1468
 1271SOL    HW2 5026   4.833   5.090   0.771  1.0677  0.7133  1.0344
 1272SOL     OW 5027   1.945   6.142   2.591  0.0665  0.2749  0.7163
 1272SOL    HW1 5028   1.900   6.101   2.518  0.6067 -1.7875  1.4905
 1272SOL    HW2 5029   2.027   6.173   2.555  0.5716 -1.2239  0.5285
 1273SOL     OW 5030   4.460   0.334   5.526 -0.1175  0.2781  0.2039
 1273SOL    HW1 5031   4.494   0.246   5.542  0.9490  0.8059  1.0472
 1273SOL    HW2 5032   4.537   0.384   5.499 -0.6993  0.9599 -0.2109
 1274SOL     OW 5033   1.878   6.373   2.734 -0.1829  0.4325 -0.1857
 1274SOL    HW1 5034   1.818   6.350   2.805  2.9092 -2.1640  1.8358
 1274SOL    HW2 5035   1.885   6.294   2.681  3.0316 -0.1926  0.9687
 1275SOL     OW 5036   5.096   0.561   2.591 -0.6441 -0.0172 -0.0390
 1275SOL    HW1 5037   5.176   0.561   2.644 -1.0893  0.0008  0.6524
 1275SOL    HW2 5038   5.126   0.562   2.500  0.1399 -0.9918  0.2050
 1276SOL     OW 5039   0.453   4.266   6.277 -0.5130  0.3216  0.3595
 1276SOL    HW1 5040   0.400   4.191   6.306 -1.6084  1.4809  1.5036
 1276SOL    HW2 5041   0.483   4.307   6.358  0.1916  1.0285 -0.2439
 1277SOL     OW 5042   5.621   3.679   4.470  0.3403  0.0903  0.1626
 1277SOL    HW1 5043   5.644   3.626   4.547  1.3622  1.4628  0.8425
 1277SOL    HW2 5044   5.589   3.615   4.406  1.4771 -1.3549  0.9554
 1278SOL     OW 5045   3.918   1.183   1.869 -0.3283  0.4777  0.3179
 1278SOL    HW1 5046   3.916   1.276   1.893 -0.0203  0.2541  1.2487
 1278SOL    HW2 5047   3.990   1.176   1.806  0.3099  0.7079  1.0053
 1279SOL     OW 5048   3.220   0.370   0.493  0.3346 -0.0155  0.2391
 1279SOL    HW1 5049   3.270   0.430   0.438  0.4021  0.9437  1.3157
 1279SOL    HW2 5050   3.284   0.337   0.556  0.0216 -0.2619  0.4291
 1280SOL     OW 5051   6.605   3.936   0.420 -0.0140  0.8563  0.1492
 1280SOL    HW1 5052   6.557   3.899   0.494  2.1304 -1.9454  0.2940
 1280SOL    HW2 5053   6.551   3.916   0.344 -0.3166  0.0912  0.5536
 1281SOL     OW 5054   1.373   0.337   1.889 -0.8132  0.0079  0.2279
 1281SOL    HW1 5055   1.296   0.364   1.938 -1.2315 -0.1573 -0.3318
 1281SOL    HW2 5056   1.339   0.287   1.815 -0.1981  0.3090 -0.2751
 1282SOL     OW 5057   6.442   1.346   0.238  0.3347 -0.5559  0.1319
 1282SOL    HW1 5058   6.514   1.396   0.275 -1.1431  0.8737  1.2254
 1282SOL    HW2 5059   6.398   1.308   0.314 -0.9476 -0.1378 -0.3683
 1283SOL     OW 5060   3.231   3.008   5.386  0.5889  0.2421 -0.3545
 1283SOL    HW1 5061   3.161   3.065   5.419  0.8607  0.1355  0.4373
 1283SOL    HW2 5062   3.187   2.924   5.371  0.7597 -0.1960  1.3367
 1284SOL     OW 5063   4.042   0.845   3.743  0.3364 -0.2418  0.2031
 1284SOL    HW1 5064   3.998   0.763   3.721  1.5319 -0.3353 -2.1793
 1284SOL    HW2 5065   4.048   0.893   3.660  2.8897  0.6319  0.7804
 1285SOL     OW 5066   0.870   3.091   5.472 -0.6436 -0.4464  0.1680
 1285SOL    HW1 5067   0.865   3.178   5.434  0.2451  0.2346  1.5333
 1285SOL    HW2 5068   0.908   3.037   5.403  0.2070  0.5813 -0.1956
 1286SOL     OW 5069   1.088   3.099   0.811 -0.8337 -0.3784  0.2086
 1286SOL    HW1 5070   1.156   3.166   0.808 -1.4678  0.4215  2.2173
 1286SOL    HW2 5071   1.102   3.047   0.732  0.8143  1.0050 -0.4643
 1287SOL     OW 5072   6.370   4.819   2.479 -0.0730  0.0795  0.1609
 1287SOL    HW1 5073   6.302   4.874   2.518 -1.0702 -0.4075 -0.8323
 1287SOL    HW2 5074   6.451   4.865   2.498 -0.7904  1.3699  0.2445
 1288SOL     OW 5075   1.744   0.285   0.733  0.3391 -0.4213  0.2638
 1288SOL    HW1 5076   1.667   0.230   0.747  1.3791 -1.1559  4.0894
 1288SOL    HW2 5077   1.710   0.361   0.686 -2.0979 -1.9941 -0.7394
 1289SOL     OW 5078   3.409   2.205   0.753 -0.1397 -0.6130  0.3406
 1289SOL    HW1 5079   3.487   2.149   0.744  0.5098  0.4541 -1.2837
 1289SOL    HW2 5080   3.400   2.247   0.667 -0.5531  1.8188  1.4718
 1290SOL     OW 5081   6.607   4.114   3.562 -0.2467 -0.0128  0.7887
 1290SOL    HW1 5082   6.661   4.045   3.600  1.8076  2.0120  1.7476
 1290SOL    HW2 5083   6.611   4.099   3.467  0.9328 -0.6508  0.9311
 1291SOL     OW 5084   1.946   5.890   4.345 -0.8667  0.5288 -0.8903
 1291SOL    HW1 5085   1.983   5.828   4.282 -0.6194  0.2627 -0.4853
 1291SOL    HW2 5086   1.875   5.841   4.388  1.5446 -0.7608  1.9528
 1292SOL     OW 5087   0.681   1.572   2.579 -0.8503  0.4385 -0.2956
 1292SOL    HW1 5088   0.729   1.559   2.498  1.0759  1.4047  0.6132
 1292SOL    HW2 5089   0.656   1.484   2.608  1.9550 -0.3356  0.0599
 1293SOL     OW 5090   0.561   5.035   1.333 -0.3862  0.3649  0.6398
 1293SOL    HW1 5091   0.472   5.017   1.301 -0.2547 -0.4643  0.7153
 1293SOL    HW2 5092   0.589   4.952   1.374  0.5084  0.5450  0.4081
 1294SOL     OW 5093   0.581   3.623   6.025 -0.3682  0.2039  0.1362
 1294SOL    HW1 5094   0.586   3.625   6.120 -1.3421  1.4713  0.1897
 1294SOL    HW2 5095   0.665   3.586   5.997  0.1475  0.3289  1.4540
 1295SOL     OW 5096   2.278   0.818   2.519  0.7287 -0.2100 -0.0333
 1295SOL    HW1 5097   2.258   0.744   2.577  0.5843  0.4253  0.7364
 1295SOL    HW2 5098   2.373   0.827   2.524  0.8115 -0.7255 -0.6055
 1296SOL     OW 5099   5.922   5.077   3.983  0.0977 -0.1337  0.4412
 1296SOL    HW1 5100   5.977   5.136   4.034  2.1109 -0.6237 -1.0135
 1296SOL    HW2 5101   5.915   5.119   3.897 -0.7563 -0.7077  0.2152
 1297SOL     OW 5102   0.238   0.830   3.968  0.5502 -0.0306 -0.2456
 1297SOL    HW1 5103   0.277   0.812   4.054  0.9737  0.5552 -0.3036
 1297SOL    HW2 5104   0.150   0.794   3.974  0.9064 -0.8704  0.0928
 1298SOL     OW 5105   3.772   5.162   3.797 -0.2238 -0.2765  0.2528
 1298SOL    HW1 5106   3.814   5.077   3.792  0.2388 -0.0087 -0.6601
 1298SOL    HW2 5107   3.740   5.178   3.708 -2.9138 -0.7776  1.0498
 1299SOL     OW 5108   5.068   0.559   5.653 -0.5006  0.1153 -1.0009
 1299SOL    HW1 5109   5.101   0.617   5.721  0.8025 -0.2476 -1.2882
 1299SOL    HW2 5110   4.984   0.527   5.687 -0.5414  1.0117 -0.2047
 1300SOL     OW 5111   5.633   2.214   0.491 -0.3978  0.1926  0.4046
 1300SOL    HW1 5112   5.681   2.138   0.526 -0.1483  0.1583 -0.0069
 1300SOL    HW2 5113   5.582   2.246   0.566 -2.7858 -2.1289 -0.0861
 1301SOL     OW 5114   0.823   2.722   0.059  0.0304 -0.4429  0.4089
 1301SOL    HW1 5115   0.803   2.744  -0.032  0.5556 -0.5902  0.2760
 1301SOL    HW2 5116   0.867   2.637   0.055  0.1457 -0.4049  0.7899
 1302SOL     OW 5117   0.217   3.346   3.499 -0.3174  0.4822 -0.3339
 1302SOL    HW1 5118   0.252   3.292   3.570  0.0156  0.1885 -0.7202
 1302SOL    HW2 5119   0.163   3.411   3.544 -0.6736 -0.1240  0.1447
 1303SOL     OW 5120   0.882   6.491   2.372 -0.2020 -0.3241  0.2296
 1303SOL    HW1 5121   0.923   6.405   2.381 -2.6711 -1.4365  2.2221
 1303SOL    HW2 5122   0.811   6.478   2.310  1.2289  1.1381 -1.8483
 1304SOL     OW 5123   4.916   5.772   4.279 -0.5857  0.2170  0.1261
 1304SOL    HW1 5124   4.870   5.699   4.320 -0.3325 -0.0782 -0.1036
 1304SOL    HW2 5125   4.847   5.824   4.238 -0.8005  0.2991  0.5929
 1305SOL     OW 5126   5.733   5.982   5.385  0.3106 -0.0900  0.0917
 1305SOL    HW1 5127   5.675   5.934   5.326 -0.2559  0.5679  0.0892
 1305SOL    HW2 5128   5.807   6.007   5.330 -0.9919  1.9740 -0.8518
 1306SOL     OW 5129   1.310   5.889   1.343 -0.6677 -0.0588  0.1190
 1306SOL    HW1 5130   1.378   5.957   1.350  0.0238 -0.8368  1.3160
 1306SOL    HW2 5131   1.234   5.927   1.389 -0.5411  0.2086  0.1113
 1307SOL     OW 5132   3.644   1.675   4.482 -0.3003 -0.1237 -0.3640
 1307SOL    HW1 5133   3.684   1.650   4.398  1.4178 -1.2515  0.7270
 1307SOL    HW2 5134   3.614   1.765   4.468  2.6191  0.8349 -1.3704
 1308SOL     OW 5135   5.988   0.867   1.977  0.1535 -0.3234 -0.4966
 1308SOL    HW1 5136   5.929   0.827   2.041 -1.4129 -0.4896 -1.9911
 1308SOL    HW2 5137   5.945   0.948   1.951  0.9043 -0.1138 -1.1404
 1309SOL     OW 5138   5.241   2.794   6.386 -0.6420  0.5985  0.2999
 1309SOL    HW1 5139   5.221   2.726   6.450 -1.6524 -0.1312 -0.7585
 1309SOL    HW2 5140   5.308   2.847   6.429 -1.5953  0.4151  2.1479
 1310SOL     OW 5141   6.267   5.299   0.353 -0.5666  0.0932  0.0675
 1310SOL    HW1 5142   6.244   5.340   0.436 -1.1759 -0.9406  0.4374
 1310SOL    HW2 5143   6.360   5.320   0.341 -0.3709 -0.0359  1.1999
 1311SOL     OW 5144   0.646   0.946   5.765  0.1915  0.6861  0.0757
 1311SOL    HW1 5145   0.695   1.014   5.718  0.3539  1.7997  1.7748
 1311SOL    HW2 5146   0.581   0.994   5.816 -0.7989 -0.5822  0.0600
 1312SOL     OW 5147   6.137   4.299   6.204 -0.3959  0.5056  0.5513
 1312SOL    HW1 5148   6.098   4.250   6.131 -0.5582  1.1408  0.2053
 1312SOL    HW2 5149   6.191   4.366   6.162  2.3030 -1.2417  0.9935
 1313SOL     OW 5150   4.912   4.546   6.365  0.0960  0.0604  0.2212
 1313SOL    HW1 5151   4.965   4.476   6.402 -0.4093  0.3237  1.5209
 1313SOL    HW2 5152   4.876   4.510   6.284 -0.4035 -1.2989  1.0239
 1314SOL     OW 5153   5.143   6.118   0.534  0.4459  0.4218 -0.0179
 1314SOL    HW1 5154   5.063   6.067   0.548  1.6938 -1.2301  1.6746
 1314SOL    HW2 5155   5.186   6.074   0.460  0.0392  1.0110 -0.6137
 1315SOL     OW 5156   0.122   6.164   4.165 -0.1667  0.1654 -0.1174
 1315SOL    HW1 5157   0.183   6.223   4.209 -0.1177  0.4218 -0.5209
 1315SOL    HW2 5158   0.100   6.209   4.083 -0.0092 -0.4428 -0.5057
 1316SOL     OW 5159   1.159   4.424   6.292 -0.1388 -0.1918  0.0176
 1316SOL    HW1 5160   1.229   4.404   6.354  0.4567 -2.7151 -1.3249
 1316SOL    HW2 5161   1.079   4.391   6.333  0.2160 -1.6225 -0.3644
 1317SOL     OW 5162   2.600   5.150   1.622 -0.2971  0.1008  0.1844
 1317SOL    HW1 5163   2.564   5.147   1.534  0.6915  0.5883 -0.2460
 1317SOL    HW2 5164   2.570   5.234   1.658 -0.7287 -0.1134  0.3327
 1318SOL     OW 5165   4.027   2.041   1.191 -0.1751 -0.3119 -0.2050
 1318SOL    HW1 5166   4.115   2.024   1.224  0.0591 -1.0396 -1.1368
 1318SOL    HW2 5167   3.975   1.967   1.223 -0.1467 -0.5538 -0.7014
 1319SOL     OW 5168   3.872   0.763   6.561 -0.2055 -0.5851 -0.9154
 1319SOL    HW1 5169   3.931   0.835   6.539 -1.1630 -0.0533 -1.8409
 1319SOL    HW2 5170   3.808   0.801   6.622 -0.0815 -0.9496 -0.5456
 1320SOL     OW 5171   5.495   5.053   0.361 -0.5204  0.5300  0.6405
 1320SOL    HW1 5172   5.566   5.100   0.405  1.9801  0.4957 -2.9555
 1320SOL    HW2 5173   5.446   5.120   0.314 -0.0421  0.1204 -0.4790
 1321SOL     OW 5174   5.527   5.345   4.425  0.4434 -0.1667  0.0753
 1321SOL    HW1 5175   5.502   5.430   4.386  0.8755  0.1874  0.5667
 1321SOL    HW2 5176   5.447   5.293   4.419 -0.2783  0.7752  1.1247
 1322SOL     OW 5177   2.916   5.997   4.442 -0.2819  0.1895 -0.0398
 1322SOL    HW1 5178   2.821   6.009   4.446 -0.2007  1.2273 -0.8778
 1322SOL    HW2 5179   2.940   5.963   4.529 -1.1570  1.8560  0.9034
 1323SOL     OW 5180   5.199   6.281   2.950  0.0609  0.2058 -0.3432
 1323SOL    HW1 5181   5.247   6.240   3.022  0.2062 -0.0370 -0.5758
 1323SOL    HW2 5182   5.263   6.339   2.909  0.3766 -0.6436 -1.0890
 1324SOL     OW 5183   6.547   6.120   3.082 -0.8199 -0.0583 -0.4655
 1324SOL    HW1 5184   6.468   6.068   3.077 -0.9215 -0.0296  0.6953
 1324SOL    HW2 5185   6.526   6.200   3.034 -1.0244 -0.6147 -1.3227
 1325SOL     OW 5186   5.987   4.144   6.656 -0.7980 -0.0285 -0.0100
 1325SOL    HW1 5187   5.931   4.172   6.583 -1.6381 -1.7252 -0.0550
 1325SOL    HW2 5188   6.017   4.057   6.632  2.6271  1.0803 -0.3679
 1326SOL     OW 5189   5.186   0.568   5.101  0.2765 -0.1008 -0.0758
 1326SOL    HW1 5190   5.225   0.491   5.144  0.9379 -0.6561 -1.5672
 1326SOL    HW2 5191   5.255   0.634   5.104  0.8115 -0.5602 -1.3237
 1327SOL     OW 5192   4.779   3.555   2.958 -0.4217 -0.1443  0.3417
 1327SOL    HW1 5193   4.796   3.491   2.889 -0.4836 -0.8472  0.9674
 1327SOL    HW2 5194   4.856   3.550   3.014 -0.4950  0.2205  0.4745
 1328SOL     OW 5195   1.199   4.258   0.187  0.8056  0.6513  0.9535
 1328SOL    HW1 5196   1.179   4.274   0.279  1.4805  1.5764  0.9540
 1328SOL    HW2 5197   1.284   4.300   0.173  0.1905  1.5471 -0.3621
 1329SOL     OW 5198   0.435   5.578   0.167  0.5702  0.2227  0.0975
 1329SOL    HW1 5199   0.359   5.607   0.117  0.4102 -0.3430  0.0060
 1329SOL    HW2 5200   0.397   5.536   0.245  0.8162  1.4257  0.9025
 1330SOL     OW 5201   5.865   4.313   0.558 -0.1162  0.0307 -0.1842
 1330SOL    HW1 5202   5.832   4.370   0.627  0.0662 -0.2115  0.1113
 1330SOL    HW2 5203   5.809   4.236   0.561 -0.7911  0.4761 -1.0383
 1331SOL     OW 5204   6.486   4.829   4.749 -0.0853  0.0093 -0.2223
 1331SOL    HW1 5205   6.575   4.846   4.780 -0.4851  1.9301  0.0442
 1331SOL    HW2 5206   6.448   4.774   4.817 -0.0925  1.9314  1.4441
 1332SOL     OW 5207   3.596   3.919   1.799  0.0585  0.0685  0.5236
 1332SOL    HW1 5208   3.577   3.953   1.712  1.0532 -2.5949 -0.8524
 1332SOL    HW2 5209   3.513   3.923   1.845 -0.1970  2.7950  0.0049
 1333SOL     OW 5210   2.543   0.189   6.548  0.1623 -0.2635 -0.2213
 1333SOL    HW1 5211   2.581   0.118   6.600 -0.9868 -0.5346  0.2751
 1333SOL    HW2 5212   2.522   0.149   6.464 -1.3630 -0.7886  0.3790
 1334SOL     OW 5213   2.626   0.727   0.811 -0.2666 -0.0559 -0.3453
 1334SOL    HW1 5214   2.553   0.685   0.764  0.3735  1.2587 -2.6479
 1334SOL    HW2 5215   2.588   0.806   0.850 -0.3425 -0.0661 -0.3994
 1335SOL     OW 5216   6.301   4.438   4.214  0.4453  0.6075 -0.3606
 1335SOL    HW1 5217   6.336   4.394   4.292  2.1992  0.1882 -1.3280
 1335SOL    HW2 5218   6.334   4.527   4.221 -0.0520  0.7855 -0.2467
 1336SOL     OW 5219   0.285   3.557   0.251  0.5344  0.2378  0.1663
 1336SOL    HW1 5220   0.203   3.511   0.266  0.5248 -0.4242 -1.6733
 1336SOL    HW2 5221   0.352   3.502   0.292  0.2569 -0.1998  0.0360
 1337SOL     OW 5222   4.356   4.573   5.047  0.3736  0.8703  0.2624
 1337SOL    HW1 5223   4.359   4.651   4.993 -1.3394  2.3697  2.1792
 1337SOL    HW2 5224   4.269   4.536   5.033  1.6806 -1.7687 -1.8719
 1338SOL     OW 5225   6.261   2.650   0.569 -0.5127  0.1172 -0.1688
 1338SOL    HW1 5226   6.225   2.730   0.606 -0.6745 -0.4124  0.8432
 1338SOL    HW2 5227   6.206   2.580   0.605 -1.9422 -0.3222 -2.9010
 1339SOL     OW 5228   3.169   0.618   2.962  0.1185  0.2603  0.1578
 1339SOL    HW1 5229   3.168   0.594   2.869  0.3647  2.4275 -0.4539
 1339SOL    HW2 5230   3.262   0.626   2.983  0.0512  0.1116  0.5089
 1340SOL     OW 5231   5.638   6.457   6.202  0.1104  0.0028  0.2534
 1340SOL    HW1 5232   5.608   6.388   6.143  1.7917 -0.1607 -0.4917
 1340SOL    HW2 5233   5.608   6.539   6.161  1.4933 -0.0912 -1.0351
 1341SOL     OW 5234   4.896   3.804   6.375  0.1780 -0.2945 -0.1995
 1341SOL    HW1 5235   4.974   3.756   6.347 -0.3849 -1.1105 -0.4001
 1341SOL    HW2 5236   4.914   3.896   6.353  0.9383 -0.5276 -0.5493
 1342SOL     OW 5237   1.789   5.608   4.342  0.6502  0.3177  0.3661
 1342SOL    HW1 5238   1.713   5.665   4.334  0.2860 -0.3206 -1.0292
 1342SOL    HW2 5239   1.794   5.588   4.436 -0.2518  1.2144  0.6261
 1343SOL     OW 5240   6.272   2.437   6.306 -0.1451 -0.0236  0.4342
 1343SOL    HW1 5241   6.255   2.364   6.365 -2.0873  1.2880  1.5985
 1343SOL    HW2 5242   6.352   2.478   6.339  0.5046 -1.1017  0.2481
 1344SOL     OW 5243   1.410   2.429   4.429  0.4328 -0.3015  0.1176
 1344SOL    HW1 5244   1.350   2.498   4.401  0.3239 -0.8027 -0.9435
 1344SOL    HW2 5245   1.486   2.475   4.464  0.7193  0.3833 -1.3311
 1345SOL     OW 5246   5.388   5.337   5.956  0.1851  0.1222 -0.0007
 1345SOL    HW1 5247   5.314   5.390   5.986  0.5632  0.7765 -0.2213
 1345SOL    HW2 5248   5.347   5.267   5.905 -0.1882  2.0245 -2.4885
 1346SOL     OW 5249   5.836   6.569   0.406  0.2092 -0.2991  0.3156
 1346SOL    HW1 5250   5.924   6.563   0.443 -0.3970  0.0479  1.8694
 1346SOL    HW2 5251   5.789   6.494   0.444  0.0499 -0.9960 -1.1818
 1347SOL     OW 5252   0.970   2.203   0.155  0.2344 -0.0295 -0.1180
 1347SOL    HW1 5253   0.966   2.187   0.249 -0.2921  0.9064  0.0276
 1347SOL    HW2 5254   1.009   2.290   0.147 -1.5532  0.7701 -0.6654
 1348SOL     OW 5255   1.901   1.653   2.428 -0.5033  0.0496  0.0185
 1348SOL    HW1 5256   1.852   1.581   2.388  0.0802 -0.2305 -0.2120
 1348SOL    HW2 5257   1.857   1.732   2.398 -0.6410 -0.1890 -0.4168
 1349SOL     OW 5258   0.296   1.748   5.278  0.0626  0.1749 -0.2273
 1349SOL    HW1 5259   0.213   1.746   5.231  0.2131 -0.2211 -0.4844
 1349SOL    HW2 5260   0.349   1.681   5.235  1.5907  2.4136 -2.0652
 1350SOL     OW 5261   4.808   2.502   1.294  0.2783  0.1693 -0.1750
 1350SOL    HW1 5262   4.796   2.437   1.224  0.6482 -0.1736  0.0766
 1350SOL    HW2 5263   4.853   2.454   1.363  1.7866  1.0348 -0.5252
 1351SOL     OW 5264   0.259   0.256   1.756 -0.5919  0.6815  0.1344
 1351SOL    HW1 5265   0.265   0.238   1.662  2.0533 -0.2477  0.3982
 1351SOL    HW2 5266   0.222   0.344   1.761  1.5294  1.8138 -1.9410
 1352SOL     OW 5267   6.134   3.672   5.082 -0.3002  0.0041  0.2269
 1352SOL    HW1 5268   6.074   3.628   5.022  0.2409  0.0004 -0.3273
 1352SOL    HW2 5269   6.217   3.625   5.072 -0.3133 -0.2789  1.3162
 1353SOL     OW 5270   0.107   5.728   1.272 -0.2114 -0.7348  0.3243
 1353SOL    HW1 5271   0.193   5.705   1.307 -0.2704 -0.2034  0.8333
 1353SOL    HW2 5272   0.046   5.671   1.320 -0.2065 -0.6190  0.4703
 1354SOL     OW 5273   0.403   0.225   6.240 -0.3205  0.3492  0.8365
 1354SOL    HW1 5274   0.401   0.269   6.325 -1.4375  1.0924  0.4475
 1354SOL    HW2 5275   0.317   0.241   6.203  1.2079  3.1097 -1.9782
 1355SOL     OW 5276   5.608   1.496   3.247  0.2708 -0.2914 -0.2722
 1355SOL    HW1 5277   5.522   1.489   3.290  0.5393 -3.1422 -0.0502
 1355SOL    HW2 5278   5.665   1.438   3.297  2.3201  1.3190 -0.5971
 1356SOL     OW 5279   6.588   1.458   2.505  0.2902  0.1374  0.0791
 1356SOL    HW1 5280   6.499   1.492   2.515 -0.2894 -0.6889 -1.7536
 1356SOL    HW2 5281   6.582   1.399   2.430  1.8873 -1.7419  1.3515
 1357SOL     OW 5282   3.524   0.078   0.718  0.1348  0.4376  0.3398
 1357SOL    HW1 5283   3.602   0.078   0.773 -0.3316 -0.0889  1.0162
 1357SOL    HW2 5284   3.451   0.084   0.780 -0.3775  0.4108 -0.2530
 1358SOL     OW 5285   2.398   5.896   4.420  0.3942 -0.2556 -0.0812
 1358SOL    HW1 5286   2.374   5.898   4.328 -0.3231 -1.4661  0.0582
 1358SOL    HW2 5287   2.317   5.877   4.466 -0.1097  3.9597  1.2112
 1359SOL     OW 5288   5.179   3.979   0.996 -0.3570  0.6014 -0.2233
 1359SOL    HW1 5289   5.140   3.936   0.920 -0.3830 -0.5756  0.4218
 1359SOL    HW2 5290   5.108   4.029   1.035 -0.3878  1.0647 -0.8541
 1360SOL     OW 5291   6.126   5.896   1.185  0.5818 -0.2833  1.0306
 1360SOL    HW1 5292   6.071   5.818   1.193  0.9284 -0.4639  1.7122
 1360SOL    HW2 5293   6.117   5.940   1.269 -0.6552  1.1241  0.2024
 1361SOL     OW 5294   3.444   3.541   0.761  0.2583  0.5201 -0.2290
 1361SOL    HW1 5295   3.513   3.585   0.810 -0.1203 -0.9579  1.7433
 1361SOL    HW2 5296   3.374   3.607   0.754  0.8633  1.2010 -0.0271
 1362SOL     OW 5297   5.654   4.366   2.191  1.0634  0.2428 -0.4564
 1362SOL    HW1 5298   5.716   4.425   2.148  1.9062  0.9187  1.5513
 1362SOL    HW2 5299   5.628   4.413   2.271 -0.5502 -0.8580 -0.2939
 1363SOL     OW 5300   0.206   0.061   5.191 -0.2691 -0.5050 -0.1899
 1363SOL    HW1 5301   0.292   0.083   5.226  0.8471  0.8277 -3.4296
 1363SOL    HW2 5302   0.199  -0.034   5.203  1.2993 -0.5239  0.8085
 1364SOL     OW 5303   5.223   1.116   1.151 -0.2450  0.5010 -0.4714
 1364SOL    HW1 5304   5.161   1.079   1.214 -0.9803  1.8371 -0.3730
 1364SOL    HW2 5305   5.234   1.047   1.085 -2.5013  0.5021 -0.9396
 1365SOL     OW 5306   5.852   1.993   4.193 -1.0004  0.1343  0.4114
 1365SOL    HW1 5307   5.853   1.933   4.267 -0.2250  1.5288  1.5821
 1365SOL    HW2 5308   5.774   2.047   4.207 -0.2634  1.1225  0.8593
 1366SOL     OW 5309   0.114   4.822   0.813 -0.4229  0.1251  0.0291
 1366SOL    HW1 5310   0.094   4.874   0.734 -0.2770 -2.4159 -1.7910
 1366SOL    HW2 5311   0.202   4.848   0.837 -1.0278  2.0753  0.3656
 1367SOL     OW 5312   3.178   2.600   4.190 -0.2372  0.6749 -0.1774
 1367SOL    HW1 5313   3.217   2.598   4.103  1.2746 -2.1265  0.4514
 1367SOL    HW2 5314   3.091   2.562   4.179  0.3891 -0.7730 -0.3344
 1368SOL     OW 5315   0.082   3.122   6.027  0.1528  0.4037  0.2056
 1368SOL    HW1 5316   0.007   3.180   6.040  1.4559  1.5957  3.0640
 1368SOL    HW2 5317   0.049   3.054   5.968 -2.3789  2.2298 -0.6728
 1369SOL     OW 5318   5.982   5.053   2.385  0.4642 -0.6245 -0.4822
 1369SOL    HW1 5319   5.936   4.969   2.393  0.6735 -0.6940  0.0988
 1369SOL    HW2 5320   5.980   5.073   2.292 -0.8446 -0.5616 -0.4596
 1370SOL     OW 5321   2.508   4.279   3.157  0.1702  0.6707  0.4421
 1370SOL    HW1 5322   2.502   4.189   3.125 -2.6259  0.5856  0.9842
 1370SOL    HW2 5323   2.510   4.271   3.252  2.1458  1.1558  0.4861
 1371SOL     OW 5324   5.982   0.824   5.851  0.0061  0.3855 -0.5468
 1371SOL    HW1 5325   6.064   0.854   5.814  0.1849  0.3856 -0.1541
 1371SOL    HW2 5326   5.916   0.844   5.784  0.4224 -0.2480 -1.1449
 1372SOL     OW 5327   2.555   1.734   1.330  0.6093 -0.3359 -0.5619
 1372SOL    HW1 5328   2.638   1.753   1.287  0.7140 -2.2168 -1.3054
 1372SOL    HW2 5329   2.513   1.819   1.340  3.3487  0.9309  1.5177
 1373SOL     OW 5330   1.962   0.073   5.833 -0.7874 -0.0020 -0.3608
 1373SOL    HW1 5331   1.899   0.142   5.811 -0.6612  0.1711 -0.1744
 1373SOL    HW2 5332   2.043   0.100   5.790 -0.7410 -0.0428 -0.2984
 1374SOL     OW 5333   3.508   2.328   1.101 -0.4030 -0.6721 -0.5692
 1374SOL    HW1 5334   3.471   2.411   1.133  1.8567 -0.8565  3.2093
 1374SOL    HW2 5335   3.574   2.354   1.037 -0.9040  0.3020 -0.7079
 1375SOL     OW 5336   1.650   6.166   1.542  0.3095 -0.0144  0.2780
 1375SOL    HW1 5337   1.696   6.114   1.608  1.6481  0.3030 -0.3722
 1375SOL    HW2 5338   1.719   6.208   1.492 -0.6760  2.7820  1.0382
 1376SOL     OW 5339   5.544   3.589   1.150 -0.1276 -0.1710  0.2890
 1376SOL    HW1 5340   5.560   3.510   1.097  1.5555  0.8234 -0.7642
 1376SOL    HW2 5341   5.478   3.638   1.101  1.3325  0.6841 -0.8958
 1377SOL     OW 5342   1.878   3.015   1.104  0.1797  0.0493  0.3708
 1377SOL    HW1 5343   1.876   3.089   1.165 -0.9519  1.3409 -1.1322
 1377SOL    HW2 5344   1.970   3.005   1.082  0.2604  1.8615 -0.3137
 1378SOL     OW 5345   5.007   0.424   4.107 -0.0190 -0.4000 -0.6102
 1378SOL    HW1 5346   4.977   0.510   4.138  0.3478 -0.4235 -0.1803
 1378SOL    HW2 5347   5.075   0.445   4.042  1.3964 -0.3626  0.8352
 1379SOL     OW 5348   4.746   4.401   1.774 -0.0088  0.0659  0.5104
 1379SOL    HW1 5349   4.795   4.475   1.737  1.6705 -0.4975  1.5148
 1379SOL    HW2 5350   4.729   4.425   1.865 -1.3019  0.0681  0.2985
 1380SOL     OW 5351   1.933   2.559   1.093 -0.2851  1.0846  0.0345
 1380SOL    HW1 5352   2.011   2.597   1.134 -0.2616  0.1336  0.8996
 1380SOL    HW2 5353   1.949   2.569   0.999  0.4494  1.7474  0.2167
 1381SOL     OW 5354   2.272   6.436   5.821  0.1380 -0.7461 -0.6641
 1381SOL    HW1 5355   2.354   6.387   5.817  0.1245 -0.7073 -2.6329
 1381SOL    HW2 5356   2.262   6.473   5.733 -0.1966  2.2740  0.5295
 1382SOL     OW 5357   5.151   2.631   3.102  0.7226  0.1063 -0.2135
 1382SOL    HW1 5358   5.173   2.543   3.131  1.2195  0.5818  0.8949
 1382SOL    HW2 5359   5.235   2.678   3.101  0.4133  0.6663 -0.4495
 1383SOL     OW 5360   4.434   5.586   5.809 -0.3233 -0.0707  0.6145
 1383SOL    HW1 5361   4.361   5.605   5.749 -1.2305 -0.5757  1.5298
 1383SOL    HW2 5362   4.433   5.491   5.818  0.0539 -0.0275  1.1223
 1384SOL     OW 5363   3.231   0.185   3.094  0.4255 -0.0788  0.7731
 1384SOL    HW1 5364   3.161   0.242   3.127 -0.9820 -2.5285  2.3856
 1384SOL    HW2 5365   3.291   0.176   3.168  1.7436  0.8634 -0.1421
 1385SOL     OW 5366   6.387   4.226   1.552 -0.1723  0.5302 -0.2758
 1385SOL    HW1 5367   6.318   4.281   1.515 -0.4157  0.3947 -0.0245
 1385SOL    HW2 5368   6.360   4.211   1.643  1.1236  2.0376  0.4165
 1386SOL     OW 5369   6.288   0.768   2.128 -0.2091 -0.2452 -0.1677
 1386SOL    HW1 5370   6.210   0.793   2.079  1.2182 -0.4627 -2.6917
 1386SOL    HW2 5371   6.302   0.840   2.190 -0.4156  1.5961 -2.1535
 1387SOL     OW 5372   3.903   6.216   0.823  0.1461  0.6268  0.3877
 1387SOL    HW1 5373   3.858   6.205   0.739  0.8006 -2.4340  0.3281
 1387SOL    HW2 5374   3.832   6.226   0.887 -0.5054 -0.3456 -0.1598
 1388SOL     OW 5375   4.345   1.527   4.632 -0.3167 -0.0865  0.3035
 1388SOL    HW1 5376   4.314   1.508   4.544  0.0189 -3.0642  0.7218
 1388SOL    HW2 5377   4.439   1.542   4.621 -0.4739  0.7586  0.0383
 1389SOL     OW 5378   5.112   6.238   2.188 -0.0798  0.3760  0.4288
 1389SOL    HW1 5379   5.182   6.177   2.208 -0.7090 -0.2241  0.8430
 1389SOL    HW2 5380   5.142   6.322   2.223 -0.1206 -0.1495  1.7526
 1390SOL     OW 5381   6.651   6.598   5.421 -0.2622 -0.2568  0.5448
 1390SOL    HW1 5382   6.600   6.638   5.351  0.8764  1.2309  0.5015
 1390SOL    HW2 5383   6.588   6.582   5.492 -0.9656  0.5522  0.1081
 1391SOL     OW 5384   3.201   4.779   2.623  0.0318 -0.1893 -0.3490
 1391SOL    HW1 5385   3.208   4.834   2.701 -0.2119  1.2573 -1.3047
 1391SOL    HW2 5386   3.141   4.709   2.649 -1.2187  1.0803  0.3399
 1392SOL     OW 5387   1.042   6.080   0.351 -0.0763 -0.3750 -0.0856
 1392SOL    HW1 5388   1.033   5.994   0.391  0.1084  0.5600  2.1478
 1392SOL    HW2 5389   1.136   6.099   0.354 -0.2269  0.3484  0.5318
 1393SOL     OW 5390   3.675   3.382   5.250  0.2545  0.5534 -0.4420
 1393SOL    HW1 5391   3.736   3.428   5.191  0.2783 -0.4454 -1.2065
 1393SOL    HW2 5392   3.596   3.437   5.250  0.6683  1.1619 -0.4877
 1394SOL     OW 5393   5.972   4.523   1.547  0.3040  0.4626  0.2689
 1394SOL    HW1 5394   5.931   4.582   1.483 -0.4986 -0.5209 -0.1423
 1394SOL    HW2 5395   6.001   4.581   1.618 -0.7915  1.3165  0.0393
 1395SOL     OW 5396   3.294   0.044   0.540  0.1431 -0.1356  0.1500
 1395SOL    HW1 5397   3.259   0.038   0.628  0.3130  0.7213  0.2826
 1395SOL    HW2 5398   3.389   0.037   0.551  0.1831  0.2810  0.0633
 1396SOL     OW 5399   0.767   3.807   2.975 -0.1200 -0.2843 -0.2357
 1396SOL    HW1 5400   0.795   3.745   2.907  0.2948 -1.9553  1.3675
 1396SOL    HW2 5401   0.848   3.835   3.016 -0.3571  0.8475 -0.5154
 1397SOL     OW 5402   1.291   4.430   5.938 -0.3795  0.2396 -0.0793
 1397SOL    HW1 5403   1.378   4.433   5.979 -1.1755 -0.2841  1.7328
 1397SOL    HW2 5404   1.236   4.483   5.995 -1.3861  0.1425 -0.9281
 1398SOL     OW 5405   1.245   2.776   2.160 -0.1075 -0.1648 -0.6161
 1398SOL    HW1 5406   1.295   2.852   2.132  0.0818 -0.4800 -1.1590
 1398SOL    HW2 5407   1.169   2.812   2.206  0.4981  0.3259  0.0127
 1399SOL     OW 5408   2.597   5.780   0.903 -0.2193  0.8083  0.4560
 1399SOL    HW1 5409   2.557   5.720   0.966  0.1937  0.8594  0.7662
 1399SOL    HW2 5410   2.530   5.792   0.835 -0.2893 -0.0298  0.3747
 1400SOL     OW 5411   1.514   6.059   2.885  1.0909  0.2891  0.2252
 1400SOL    HW1 5412   1.472   6.135   2.844 -2.0367 -2.6956 -2.7579
 1400SOL    HW2 5413   1.590   6.042   2.830  1.1099  0.5295  0.1726
 1401SOL     OW 5414   3.416   5.397   0.666 -0.3434  0.3936  0.2328
 1401SOL    HW1 5415   3.392   5.418   0.756 -0.3843 -1.1312  0.6032
 1401SOL    HW2 5416   3.507   5.367   0.672 -1.0230 -1.8602  0.1570
 1402SOL     OW 5417   0.445   1.932   1.466 -0.3634  0.8593 -0.1563
 1402SOL    HW1 5418   0.452   2.018   1.507  1.5545  2.0199 -2.6898
 1402SOL    HW2 5419   0.355   1.927   1.436 -0.2526  2.4096 -0.8182
 1403SOL     OW 5420   6.387   3.442   0.290  0.0352 -0.6528 -0.1570
 1403SOL    HW1 5421   6.406   3.349   0.302  0.0296 -0.8970 -1.7820
 1403SOL    HW2 5422   6.297   3.444   0.259  0.2917 -0.1895 -0.9132
 1404SOL     OW 5423   4.418   3.362   0.066  0.0487 -0.7176  0.2619
 1404SOL    HW1 5424   4.431   3.282   0.117 -0.2111  0.5888  2.5149
 1404SOL    HW2 5425   4.334   3.397   0.097  1.3908  1.7837  1.3874
 1405SOL     OW 5426   4.727   4.887   5.999  0.5010 -0.1785 -0.0552
 1405SOL    HW1 5427   4.664   4.909   5.931  0.9504 -0.9468 -0.7400
 1405SOL    HW2 5428   4.679   4.899   6.081  0.4600  2.4482 -0.3778
 1406SOL     OW 5429   5.953   2.639   1.284 -0.1329 -0.0767 -0.1768
 1406SOL    HW1 5430   6.030   2.600   1.243 -1.4175 -0.8966 -1.9556
 1406SOL    HW2 5431   5.921   2.703   1.220 -1.3184 -0.2452  0.2199
 1407SOL     OW 5432   1.131   1.901   0.566 -0.3426 -0.3810 -0.1923
 1407SOL    HW1 5433   1.051   1.880   0.517 -0.9132 -0.9018  0.9414
 1407SOL    HW2 5434   1.099   1.942   0.646  0.4446 -1.9897  0.9765
 1408SOL     OW 5435   1.993   1.417   5.718 -0.0917 -0.1689  0.0996
 1408SOL    HW1 5436   2.065   1.474   5.694  0.4435 -0.3440  1.2309
 1408SOL    HW2 5437   2.031   1.329   5.720 -0.1730 -0.1899  1.2788
 1409SOL     OW 5438   4.926   2.165   2.738  0.6736 -0.3758 -0.3495
 1409SOL    HW1 5439   4.848   2.165   2.794  0.0118  0.2238 -1.2475
 1409SOL    HW2 5440   4.910   2.234   2.674  1.7600 -0.5309 -0.8181
 1410SOL     OW 5441   4.846   6.472   5.798  0.0718  0.0866  0.4652
 1410SOL    HW1 5442   4.838   6.377   5.794  0.7725 -0.0613  2.1654
 1410SOL    HW2 5443   4.911   6.494   5.731 -2.4621 -0.2348 -2.3304
 1411SOL     OW 5444   1.409   3.076   6.173  0.7372 -0.5093 -0.7879
 1411SOL    HW1 5445   1.344   3.055   6.239  0.7176 -0.8483 -0.9109
 1411SOL    HW2 5446   1.485   3.107   6.222  1.0822 -1.6942 -0.5401
 1412SOL     OW 5447   1.014   0.089   5.448 -0.0958  0.9152  0.8337
 1412SOL    HW1 5448   1.033   0.033   5.373 -1.7174  2.0146 -0.4761
 1412SOL    HW2 5449   1.001   0.028   5.520  1.7962 -0.1602  0.3371
 1413SOL     OW 5450   5.867   3.972   5.818 -0.1827  0.4677 -0.0350
 1413SOL    HW1 5451   5.838   3.934   5.735 -0.2876  1.2297 -0.3517
 1413SOL    HW2 5452   5.963   3.966   5.815 -0.2120 -2.3849  1.1675
 1414SOL     OW 5453   5.910   2.359   5.467 -0.1716  0.4740  0.2263
 1414SOL    HW1 5454   5.853   2.370   5.390  0.4357 -2.2256 -0.7417
 1414SOL    HW2 5455   5.988   2.410   5.446  0.0831 -0.4106 -1.1154
 1415SOL     OW 5456   4.474   2.700   4.371 -0.1818  0.6234  0.4670
 1415SOL    HW1 5457   4.461   2.773   4.431  2.7462  0.9908  0.7594
 1415SOL    HW2 5458   4.515   2.738   4.294 -0.2329 -0.4502 -0.1156
 1416SOL     OW 5459   0.761   6.037   1.506 -0.3607  0.0010  0.6219
 1416SOL    HW1 5460   0.694   6.018   1.441 -0.6484 -1.7181  1.3478
 1416SOL    HW2 5461   0.735   6.121   1.544 -1.7854 -0.3495  0.4782
 1417SOL     OW 5462   4.570   1.859   4.848 -0.1802 -0.2770  0.0988
 1417SOL    HW1 5463   4.542   1.773   4.879  0.8208 -0.5086  0.3957
 1417SOL    HW2 5464   4.514   1.921   4.895  0.1064 -0.7014  1.0304
 1418SOL     OW 5465   3.850   4.136   1.439 -0.4234  0.4087 -0.3979
 1418SOL    HW1 5466   3.790   4.064   1.461 -0.2805  0.2245 -0.6010
 1418SOL    HW2 5467   3.816   4.170   1.356 -1.1091  1.2628  0.2151
 1419SOL     OW 5468   0.889   5.381   4.276  0.3603 -0.0684 -0.1852
 1419SOL    HW1 5469   0.942   5.366   4.354 -1.2553 -0.1651  0.9577
 1419SOL    HW2 5470   0.807   5.334   4.293 -1.5207  2.9316 -0.2563
 1420SOL     OW 5471   3.602   6.132   5.735 -0.3446 -0.2170 -0.1948
 1420SOL    HW1 5472   3.634   6.220   5.758  2.8933 -0.8037 -1.9858
 1420SOL    HW2 5473   3.508   6.144   5.722 -0.4341  2.4384  1.9019
 1421SOL     OW 5474   2.051   6.204   5.770 -0.2739  0.3430 -0.0175
 1421SOL    HW1 5475   1.961   6.209   5.804 -0.7452 -1.2168 -0.9654
 1421SOL    HW2 5476   2.074   6.112   5.776  1.7542  0.8756  1.3163
 1422SOL     OW 5477   4.535   0.968   1.670 -0.2804  0.5671 -0.6507
 1422SOL    HW1 5478   4.445   0.942   1.651 -0.9490  2.1421  0.1753
 1422SOL    HW2 5479   4.543   1.055   1.632  0.1922  1.3451  1.1322
 1423SOL     OW 5480   3.030   2.983   4.926  0.1758  0.1301  0.2350
 1423SOL    HW1 5481   2.996   2.895   4.942 -1.0339  0.3463 -0.9917
 1423SOL    HW2 5482   3.101   2.970   4.863 -0.2604  0.0633 -0.2479
 1424SOL     OW 5483   6.120   1.110   0.310 -0.2117 -0.3524 -0.6005
 1424SOL    HW1 5484   6.038   1.094   0.264 -0.0139 -1.8633 -0.5017
 1424SOL    HW2 5485   6.165   1.177   0.260 -1.2870  0.1193 -0.9379
 1425SOL     OW 5486   5.515   5.920   1.680 -0.9956  0.0921  0.4236
 1425SOL    HW1 5487   5.597   5.923   1.631 -0.3376 -0.6236  1.4296
 1425SOL    HW2 5488   5.506   6.008   1.716  0.5477 -0.3715  2.1441
 1426SOL     OW 5489   1.860   3.032   0.502 -0.9539 -0.0604  0.1791
 1426SOL    HW1 5490   1.839   3.083   0.423  0.4902  0.9890  0.4274
 1426SOL    HW2 5491   1.946   2.994   0.484 -1.6310 -1.7285  0.3592
 1427SOL     OW 5492   5.860   2.657   2.578  0.3428 -0.1579  0.1830
 1427SOL    HW1 5493   5.866   2.575   2.629 -1.1085 -0.7426 -0.5390
 1427SOL    HW2 5494   5.781   2.699   2.610  1.1145  1.0394  0.5891
 1428SOL     OW 5495   1.286   3.328   4.596 -0.1411 -0.2219  0.3371
 1428SOL    HW1 5496   1.302   3.374   4.679  0.0252 -1.5807  1.0788
 1428SOL    HW2 5497   1.192   3.311   4.597  0.0092 -1.0798  0.7137
 1429SOL     OW 5498   0.492   5.602   4.368  0.2595 -0.8881 -0.1329
 1429SOL    HW1 5499   0.421   5.558   4.321 -2.2834  1.6106  1.0694
 1429SOL    HW2 5500   0.489   5.564   4.456 -1.5396  1.0202  0.7260
 1430SOL     OW 5501   2.413   4.758   1.431 -0.5663  0.8320  0.2706
 1430SOL    HW1 5502   2.320   4.750   1.410 -0.8723  1.6854  1.2495
 1430SOL    HW2 5503   2.449   4.814   1.362 -0.4217 -0.7975 -1.0263
 1431SOL     OW 5504   5.765   2.053   1.631  0.1240 -0.1811 -0.3968
 1431SOL    HW1 5505   5.778   2.115   1.559  1.2623 -1.4931 -1.3549
 1431SOL    HW2 5506   5.840   2.065   1.688 -0.5775  0.5758  0.4021
 1432SOL     OW 5507   5.844   4.714   2.181 -0.2581 -0.0110 -0.7081
 1432SOL    HW1 5508   5.807   4.766   2.252  1.2338  0.0132  0.0913
 1432SOL    HW2 5509   5.852   4.774   2.108  0.6731  0.6840 -0.0518
 1433SOL     OW 5510   0.227   0.040   5.800  0.1538  0.3273  0.2122
 1433SOL    HW1 5511   0.245  -0.030   5.737 -0.3168 -0.5777  1.0729
 1433SOL    HW2 5512   0.295   0.031   5.866  0.0785  0.6748  0.3370
 1434SOL     OW 5513   0.448   4.984   1.628 -0.1974 -0.1130 -1.3395
 1434SOL    HW1 5514   0.449   4.914   1.563 -0.7003  0.4833 -2.0005
 1434SOL    HW2 5515   0.538   4.990   1.659 -0.4288 -2.0983 -0.1293
 1435SOL     OW 5516   6.590   6.019   0.194 -0.1426 -0.6108  0.0679
 1435SOL    HW1 5517   6.497   6.008   0.212  0.2668 -1.1769  2.1406
 1435SOL    HW2 5518   6.625   6.061   0.273  1.0088  1.7461 -1.5814
 1436SOL     OW 5519   1.691   5.825   4.497 -0.0824 -0.4849 -0.2571
 1436SOL    HW1 5520   1.660   5.897   4.442  0.2839 -1.0126 -1.1692
 1436SOL    HW2 5521   1.628   5.821   4.569 -0.3607  0.4516 -0.4386
 1437SOL     OW 5522   5.065   3.587   3.726 -0.3819  0.1541  0.5198
 1437SOL    HW1 5523   5.101   3.656   3.782  0.0106  2.0630 -1.8989
 1437SOL    HW2 5524   4.979   3.568   3.764  0.2688  0.6045  2.3293
 1438SOL     OW 5525   0.763   2.965   6.178  0.1818 -0.1339  0.0574
 1438SOL    HW1 5526   0.681   3.014   6.173 -1.0246 -1.8973  1.0314
 1438SOL    HW2 5527   0.801   2.971   6.090 -1.4547 -0.0121 -0.6746
 1439SOL     OW 5528   1.367   6.134   1.048  0.0578  0.6066 -0.7141
 1439SOL    HW1 5529   1.307   6.067   1.080  0.4847  0.0766 -1.0214
 1439SOL    HW2 5530   1.434   6.140   1.116  0.1506  0.5551 -0.8021
 1440SOL     OW 5531   5.470   0.364   3.988  0.7422 -0.1105 -0.1712
 1440SOL    HW1 5532   5.444   0.279   4.023  1.7739 -1.4963 -2.5078
 1440SOL    HW2 5533   5.556   0.348   3.948 -0.5197  1.0560 -3.7422
 1441SOL     OW 5534   5.274   0.400   2.928  0.1220  0.7837  0.0317
 1441SOL    HW1 5535   5.268   0.336   2.857 -0.7498 -0.8843  1.4928
 1441SOL    HW2 5536   5.290   0.483   2.885 -1.1172 -0.0248 -2.1753
 1442SOL     OW 5537   6.325   3.199   4.725  0.1200  1.0974 -0.1853
 1442SOL    HW1 5538   6.244   3.248   4.736 -0.1200  0.4360  1.2893
 1442SOL    HW2 5539   6.300   3.121   4.677 -0.0947  0.9669  0.1354
 1443SOL     OW 5540   1.506   0.884   4.099  0.1221  0.1916 -0.6282
 1443SOL    HW1 5541   1.512   0.909   4.007 -1.2388 -0.7862 -1.0251
 1443SOL    HW2 5542   1.445   0.947   4.138 -0.1069 -0.0004 -0.6648
 1444SOL     OW 5543   5.075   2.935   2.066 -0.9726  0.2032  0.6416
 1444SOL    HW1 5544   5.031   2.972   1.990  0.4862 -1.1506 -0.9320
 1444SOL    HW2 5545   5.096   2.845   2.041  1.4246  0.3509  1.8020
 1445SOL     OW 5546   5.717   4.472   1.673 -0.4344  0.3105  0.3418
 1445SOL    HW1 5547   5.754   4.480   1.585 -4.3411 -0.4859 -1.5865
 1445SOL    HW2 5548   5.688   4.381   1.679 -1.9766  0.8316  1.6496
 1446SOL     OW 5549   1.800   5.596   2.049 -0.0943  0.0646  0.2779
 1446SOL    HW1 5550   1.725   5.538   2.038  0.0157 -0.2810  1.2216
 1446SOL    HW2 5551   1.876   5.540   2.040  0.0504  0.3755 -0.4599
 1447SOL     OW 5552   2.382   2.808   2.267  0.0663 -0.0939 -0.3015
 1447SOL    HW1 5553   2.431   2.762   2.199  0.6022  0.4719 -0.3016
 1447SOL    HW2 5554   2.319   2.743   2.299  0.8814 -0.8571 -0.2267
 1448SOL     OW 5555   0.030   2.205   4.341  0.5027  0.2625  0.3432
 1448SOL    HW1 5556  -0.021   2.129   4.368 -0.6598  0.1722 -1.9353
 1448SOL    HW2 5557   0.116   2.170   4.317  0.9057  0.0892  1.8900
 1449SOL     OW 5558   5.627   4.246   5.408 -0.0937  0.4765 -0.3516
 1449SOL    HW1 5559   5.622   4.192   5.329 -0.4460 -1.0050  0.6225
 1449SOL    HW2 5560   5.706   4.215   5.453 -0.9176 -0.0783  0.7761
 1450SOL     OW 5561   6.568   4.917   2.857 -0.0854 -0.2421  0.5675
 1450SOL    HW1 5562   6.606   4.928   2.770  0.3023  1.2662  0.8928
 1450SOL    HW2 5563   6.641   4.886   2.911  0.0945  0.4164  0.7030
 1451SOL     OW 5564   0.840   1.889   5.868 -0.2880 -0.0017 -0.1337
 1451SOL    HW1 5565   0.770   1.917   5.808  0.9199  1.5662 -0.8855
 1451SOL    HW2 5566   0.815   1.926   5.952 -0.3184  0.6320 -0.4164
 1452SOL     OW 5567   1.591   1.911   6.506  0.2002 -0.4077 -0.0503
 1452SOL    HW1 5568   1.678   1.902   6.546  0.7687  0.0206 -1.1356
 1452SOL    HW2 5569   1.571   1.823   6.473  0.6687 -0.3072 -0.6358
 1453SOL     OW 5570   5.126   4.033   4.090  0.4620 -0.5896  0.0099
 1453SOL    HW1 5571   5.031   4.027   4.100  0.5020 -1.4473 -0.0648
 1453SOL    HW2 5572   5.140   4.111   4.035 -0.2976 -1.3388 -1.2881
 1454SOL     OW 5573   5.136   4.372   3.173 -0.5235  0.1826  0.1010
 1454SOL    HW1 5574   5.184   4.404   3.250  0.3831  0.1029 -0.4169
 1454SOL    HW2 5575   5.162   4.431   3.102 -2.6894  1.3364  0.1875
 1455SOL     OW 5576   4.727   1.237   1.752 -0.5641 -0.6005 -0.0293
 1455SOL    HW1 5577   4.758   1.147   1.748  0.7845 -0.1548 -0.4626
 1455SOL    HW2 5578   4.794   1.284   1.802 -0.5257  0.4152 -0.9819
 1456SOL     OW 5579   0.176   3.354   4.194 -0.0611 -0.3207  0.1508
 1456SOL    HW1 5580   0.094   3.333   4.149  0.3929  0.2299 -0.9696
 1456SOL    HW2 5581   0.155   3.428   4.250 -0.0073  0.8439 -1.2997
 1457SOL     OW 5582   1.653   2.441   4.683 -0.1854  0.0140  0.5559
 1457SOL    HW1 5583   1.671   2.515   4.626  0.7730 -0.4932  0.1804
 1457SOL    HW2 5584   1.726   2.440   4.745  1.0230 -1.8687 -0.7796
 1458SOL     OW 5585   6.042   6.199   4.247  0.1220  0.0238  0.6482
 1458SOL    HW1 5586   6.138   6.194   4.253  0.2420  1.1152  0.0180
 1458SOL    HW2 5587   6.019   6.131   4.184  0.6875  0.9574 -0.6092
 1459SOL     OW 5588   6.501   4.382   5.584  0.1613 -0.4312 -0.0522
 1459SOL    HW1 5589   6.479   4.341   5.500  0.9880  0.6905 -0.8407
 1459SOL    HW2 5590   6.522   4.473   5.562  0.6159 -0.1733  1.3393
 1460SOL     OW 5591   2.062   3.105   1.627  0.0471  0.0279  0.2460
 1460SOL    HW1 5592   1.993   3.164   1.656 -1.4334 -0.5416 -1.8770
 1460SOL    HW2 5593   2.019   3.019   1.620  2.0460 -1.3436  2.9341
 1461SOL     OW 5594   3.488   3.950   0.796 -0.6170 -0.1492  0.2036
 1461SOL    HW1 5595   3.532   4.035   0.796 -1.8430  0.5176 -0.3811
 1461SOL    HW2 5596   3.481   3.927   0.889  1.1872 -0.4351  0.3074
 1462SOL     OW 5597   6.213   0.940   0.991  0.3929 -0.2141  0.2992
 1462SOL    HW1 5598   6.239   0.848   0.986  1.5312  0.0311  1.2219
 1462SOL    HW2 5599   6.231   0.975   0.904 -1.2391 -1.1273 -0.4573
 1463SOL     OW 5600   1.893   2.640   4.640  0.4346 -0.4126  0.2900
 1463SOL    HW1 5601   1.880   2.697   4.564  2.9507  0.9391  0.7536
 1463SOL    HW2 5602   1.851   2.688   4.712  0.1545 -0.5145  0.1974
 1464SOL     OW 5603   1.950   3.751   6.120  0.6254  0.4965 -0.0546
 1464SOL    HW1 5604   2.023   3.808   6.097  0.7977  0.2630 -0.0827
 1464SOL    HW2 5605   1.875   3.790   6.074  0.5922  1.1299  0.5307
 1465SOL     OW 5606   4.562   3.196   1.494 -0.3233 -0.2576 -0.6993
 1465SOL    HW1 5607   4.632   3.164   1.437 -0.0264  0.5544 -0.8082
 1465SOL    HW2 5608   4.509   3.119   1.513  0.4832 -0.8407 -0.7870
 1466SOL     OW 5609   3.344   6.068   5.646 -0.0056 -0.1293  0.3581
 1466SOL    HW1 5610   3.294   6.148   5.658 -0.9539 -0.6569  0.0972
 1466SOL    HW2 5611   3.322   6.014   5.722  0.3125 -0.2982  0.3317
 1467SOL     OW 5612   5.742   5.371   1.286  0.2720 -0.5810  0.0524
 1467SOL    HW1 5613   5.711   5.409   1.368  0.7903 -1.3053  0.5938
 1467SOL    HW2 5614   5.837   5.380   1.290  0.2138  1.2619 -1.4114
 1468SOL     OW 5615   2.400   2.179   6.205  0.3937 -0.6297  0.5825
 1468SOL    HW1 5616   2.346   2.151   6.279  1.1334 -1.6611  0.7557
 1468SOL    HW2 5617   2.484   2.136   6.219  1.2970  0.9625  0.3458
 1469SOL     OW 5618   6.412   5.921   2.123  0.1609  0.1239 -0.6883
 1469SOL    HW1 5619   6.406   5.930   2.218  0.0198  0.7658 -0.7545
 1469SOL    HW2 5620   6.478   5.985   2.097 -0.2852  0.4162 -1.0991
 1470SOL     OW 5621   3.922   4.341   4.817 -0.7745  0.3631 -0.0824
 1470SOL    HW1 5622   3.856   4.287   4.860 -0.3564 -0.7508 -0.7896
 1470SOL    HW2 5623   3.998   4.284   4.808  0.2276  1.5608  0.5205
 1471SOL     OW 5624   5.160   5.675   4.400 -0.0942 -0.1957  0.2138
 1471SOL    HW1 5625   5.141   5.628   4.481 -0.1627 -0.2471  0.1683
 1471SOL    HW2 5626   5.082   5.729   4.385 -0.0284 -0.0925  0.2500
 1472SOL     OW 5627   3.040   1.048   1.913 -0.4207  0.1024 -0.5585
 1472SOL    HW1 5628   2.998   1.071   1.830  0.9121  0.0953 -1.2564
 1472SOL    HW2 5629   3.134   1.057   1.896 -0.1320  2.2722  1.5456
 1473SOL     OW 5630   3.772   6.114   4.898  0.2114  0.5144  0.4955
 1473SOL    HW1 5631   3.837   6.054   4.861 -0.0745 -0.4361  1.5035
 1473SOL    HW2 5632   3.718   6.060   4.955 -2.5301  0.9041 -1.5014
 1474SOL     OW 5633   1.860   2.816   5.368  0.0662 -0.7081 -0.4660
 1474SOL    HW1 5634   1.933   2.755   5.381  0.1026 -0.5479  0.0800
 1474SOL    HW2 5635   1.782   2.761   5.372  0.1198 -0.7789 -0.4031
 1475SOL     OW 5636   3.970   4.817   2.495  0.1327 -0.4244  0.0001
 1475SOL    HW1 5637   3.902   4.751   2.481 -0.6242  0.0302  1.3441
 1475SOL    HW2 5638   3.937   4.895   2.450 -0.7156  0.0658  1.4060
 1476SOL     OW 5639   4.671   5.744   6.586 -0.4562 -0.7537 -0.5397
 1476SOL    HW1 5640   4.683   5.743   6.492 -1.1080 -0.6292 -0.6295
 1476SOL    HW2 5641   4.701   5.830   6.614  3.0322 -1.9116 -0.1459
 1477SOL     OW 5642   2.944   1.666   5.768 -0.1348 -0.0590  0.2900
 1477SOL    HW1 5643   2.893   1.588   5.745 -1.2127  0.3879  1.0760
 1477SOL    HW2 5644   2.878   1.729   5.798  0.5662  1.6056 -1.4794
 1478SOL     OW 5645   0.047   5.125   4.299  0.2204 -0.2720  0.0690
 1478SOL    HW1 5646   0.136   5.124   4.333 -0.3176 -0.1980  1.5185
 1478SOL    HW2 5647  -0.008   5.146   4.374 -1.2672 -2.8124 -0.2103
 1479SOL     OW 5648   4.759   3.432   0.759 -0.2804  0.1489 -0.5754
 1479SOL    HW1 5649   4.693   3.397   0.699  0.0553 -0.8797 -0.3596
 1479SOL    HW2 5650   4.716   3.430   0.845 -0.3144  0.4264 -0.5847
 1480SOL     OW 5651   0.875   0.160   2.745 -0.4726  0.0229  0.3621
 1480SOL    HW1 5652   0.785   0.128   2.750 -0.7643  0.5988 -0.9420
 1480SOL    HW2 5653   0.929   0.083   2.761 -1.1809 -0.4619  0.4609
 1481SOL     OW 5654   5.397   6.621   0.808  0.2930  0.0359 -0.4519
 1481SOL    HW1 5655   5.465   6.570   0.763  0.4340 -0.4948  0.3417
 1481SOL    HW2 5656   5.324   6.623   0.746  1.0449  0.6571 -1.3303
 1482SOL     OW 5657   2.837   1.317   4.284  0.8732 -0.2287  0.3932
 1482SOL    HW1 5658   2.858   1.292   4.194  0.6012 -0.0781  0.2888
 1482SOL    HW2 5659   2.862   1.409   4.290  0.2864 -0.0599  0.2804
 1483SOL     OW 5660   3.436   0.423   5.727 -0.1171 -0.0028 -0.1047
 1483SOL    HW1 5661   3.380   0.448   5.800 -0.7037  0.2558 -0.6373
 1483SOL    HW2 5662   3.437   0.500   5.670 -0.6537 -0.6195 -0.9689
 1484SOL     OW 5663   1.405   4.041   3.663 -0.4810 -0.6341  0.8799
 1484SOL    HW1 5664   1.314   4.065   3.674 -0.3711  0.0940  0.2411
 1484SOL    HW2 5665   1.407   3.988   3.583 -0.1526  0.4768  0.1390
 1485SOL     OW 5666   0.214   4.099   6.323  0.2048 -0.6582  0.3294
 1485SOL    HW1 5667   0.181   4.010   6.307 -4.5908  0.8248  0.4167
 1485SOL    HW2 5668   0.234   4.100   6.417 -1.1789 -1.2749  0.6572
 1486SOL     OW 5669   4.986   4.805   4.130 -0.3425  0.2302 -0.5258
 1486SOL    HW1 5670   4.903   4.761   4.145 -0.7701  1.7995  2.6362
 1486SOL    HW2 5671   5.049   4.734   4.115 -1.6647 -1.1905  0.4185
 1487SOL     OW 5672   6.081   0.603   4.227  0.4613  0.3455 -0.5555
 1487SOL    HW1 5673   6.161   0.552   4.217  1.5233  1.7890  0.1730
 1487SOL    HW2 5674   6.010   0.539   4.220  1.7385 -1.2581  0.5539
 1488SOL     OW 5675   4.845   1.686   3.062 -0.4893  0.0060 -0.1966
 1488SOL    HW1 5676   4.843   1.781   3.064 -2.2776 -0.0028  1.8901
 1488SOL    HW2 5677   4.757   1.660   3.033 -0.1512 -1.0295 -0.3615
 1489SOL     OW 5678   1.661   5.194   1.922 -0.4065  0.3373  0.5547
 1489SOL    HW1 5679   1.751   5.179   1.951 -0.7436 -1.3644  0.8194
 1489SOL    HW2 5680   1.632   5.270   1.972  0.4390  0.0712  1.4806
 1490SOL     OW 5681   5.564   2.321   5.338  0.0301  0.0462 -0.1233
 1490SOL    HW1 5682   5.469   2.320   5.338 -0.0177  0.9292  1.5415
 1490SOL    HW2 5683   5.587   2.410   5.313  0.4236 -0.1065 -0.3178
 1491SOL     OW 5684   6.425   3.016   0.559  0.0130  0.6430 -0.1227
 1491SOL    HW1 5685   6.473   2.935   0.578  0.5282  0.5505 -1.6539
 1491SOL    HW2 5686   6.494   3.082   0.547 -0.3056  0.8680 -0.7603
 1492SOL     OW 5687   0.577   5.245   2.654  0.4302  0.2485 -0.4559
 1492SOL    HW1 5688   0.629   5.326   2.649  1.5558 -0.5100 -2.1155
 1492SOL    HW2 5689   0.491   5.273   2.685  1.3693  1.7886  0.8968
 1493SOL     OW 5690   5.637   5.196   6.328  0.1349  0.2269 -0.1839
 1493SOL    HW1 5691   5.635   5.156   6.241 -1.0068  1.1219 -0.5930
 1493SOL    HW2 5692   5.694   5.139   6.379  3.4351  1.2924 -2.3161
 1494SOL     OW 5693   2.722   1.496   5.100  0.6022  0.2940  0.3268
 1494SOL    HW1 5694   2.640   1.483   5.052  0.3528 -1.8190  1.2480
 1494SOL    HW2 5695   2.762   1.573   5.058 -2.8374  2.8291  1.2954
 1495SOL     OW 5696   0.775   0.008   1.200 -0.2310  0.2347 -0.0240
 1495SOL    HW1 5697   0.711   0.078   1.193 -0.3080  0.1685  0.0192
 1495SOL    HW2 5698   0.816   0.021   1.285 -0.3680  0.1223  0.0589
 1496SOL     OW 5699   0.012   4.535   1.686 -0.3032  0.4338  0.3069
 1496SOL    HW1 5700  -0.077   4.563   1.666 -1.2730 -1.2255  1.9802
 1496SOL    HW2 5701   0.007   4.439   1.685  0.8419  0.2691  2.6600
 1497SOL     OW 5702   0.810   6.124   5.870 -0.8231 -0.3976  0.2678
 1497SOL    HW1 5703   0.756   6.144   5.793 -0.5246  1.0797  0.4156
 1497SOL    HW2 5704   0.802   6.202   5.926  2.6521  0.6256 -0.3872
 1498SOL     OW 5705   4.916   5.291   3.422  0.4453 -0.5183  0.0812
 1498SOL    HW1 5706   4.840   5.311   3.367  0.6056 -1.7224 -0.6223
 1498SOL    HW2 5707   4.939   5.374   3.463 -0.4026  0.1605 -0.7747
 1499SOL     OW 5708   2.243   5.667   3.984 -0.3216 -0.0265 -0.1914
 1499SOL    HW1 5709   2.232   5.734   3.917  0.4299  0.9225  0.6056
 1499SOL    HW2 5710   2.308   5.606   3.947  1.5683  1.5367  0.3936
 1500SOL     OW 5711   1.315   2.680   5.635  0.4378 -0.2057 -0.1412
 1500SOL    HW1 5712   1.378   2.750   5.654 -1.3379  1.1623  0.9895
 1500SOL    HW2 5713   1.326   2.618   5.707 -0.5758  0.8546  0.9789
 1501SOL     OW 5714   5.753   4.502   2.903 -0.3515 -0.4904 -0.0115
 1501SOL    HW1 5715   5.711   4.444   2.967 -0.9964 -0.0487 -0.0290
 1501SOL    HW2 5716   5.713   4.478   2.819  0.1493 -0.7419 -0.1823
 1502SOL     OW 5717   5.229   1.703   4.228  0.4150  0.1038 -0.0455
 1502SOL    HW1 5718   5.197   1.615   4.248  1.9073 -1.2267 -2.9345
 1502SOL    HW2 5719   5.150   1.755   4.218 -0.6553 -1.6758 -1.3251
 1503SOL     OW 5720   0.084   0.003   4.566 -0.2950  0.5734  0.6740
 1503SOL    HW1 5721   0.054   0.031   4.653  0.3448  1.0237  0.7482
 1503SOL    HW2 5722   0.110  -0.088   4.577 -0.3775  0.5806  0.9343
 1504SOL     OW 5723   3.340   0.856   0.540 -0.4244 -0.2397  0.5160
 1504SOL    HW1 5724   3.284   0.875   0.615  1.1247 -0.0343  1.6717
 1504SOL    HW2 5725   3.429   0.857   0.576  0.4913  1.3328 -1.5989
 1505SOL     OW 5726   5.798   0.716   6.076  0.5046  0.6148  0.3253
 1505SOL    HW1 5727   5.809   0.784   6.143 -0.3938  1.5942 -0.4762
 1505SOL    HW2 5728   5.881   0.717   6.028  0.5052  1.1671  0.3218
 1506SOL     OW 5729   1.665   1.043   2.717 -0.2910  0.2555 -0.4347
 1506SOL    HW1 5730   1.739   1.102   2.704  1.3110 -1.7621 -0.9516
 1506SOL    HW2 5731   1.683   1.000   2.801  0.5107 -2.0425 -1.6979
 1507SOL     OW 5732   4.559   0.818   0.304  0.3053 -0.4958 -0.0339
 1507SOL    HW1 5733   4.495   0.770   0.252  1.4924 -1.5030 -0.6210
 1507SOL    HW2 5734   4.607   0.870   0.241 -0.5024  0.9658  0.5199
 1508SOL     OW 5735   3.339   3.070   6.116 -0.3434 -0.3159 -0.3615
 1508SOL    HW1 5736   3.375   2.981   6.118 -2.0046 -1.0464 -1.1155
 1508SOL    HW2 5737   3.276   3.072   6.188 -1.1514 -0.1302 -1.0672
 1509SOL     OW 5738   3.634   0.886   4.345 -0.0888 -0.1800 -0.3824
 1509SOL    HW1 5739   3.586   0.941   4.407 -1.2301 -0.9641 -0.5207
 1509SOL    HW2 5740   3.725   0.893   4.372 -0.4477  0.2659  0.7796
 1510SOL     OW 5741   6.177   4.830   6.268  0.0333 -0.5838  0.0579
 1510SOL    HW1 5742   6.157   4.890   6.197  1.5518 -0.3004 -0.1652
 1510SOL    HW2 5743   6.260   4.862   6.304  0.3000 -1.8890  0.6600
 1511SOL     OW 5744   5.423   3.385   6.481 -0.2191 -0.4696  0.6421
 1511SOL    HW1 5745   5.513   3.360   6.462 -0.9944 -2.6570 -0.5647
 1511SOL    HW2 5746   5.413   3.373   6.575  0.8448  0.2093  0.8542
 1512SOL     OW 5747   4.477   1.249   3.184 -0.6912 -0.5330 -0.1486
 1512SOL    HW1 5748   4.499   1.201   3.104 -0.2190 -0.4042 -0.0988
 1512SOL    HW2 5749   4.548   1.312   3.194 -1.7516  0.8173 -0.7184
 1513SOL     OW 5750   3.265   4.256   4.898  0.4771 -0.4599 -0.2507
 1513SOL    HW1 5751   3.211   4.195   4.848  0.6520 -0.1033 -0.8880
 1513SOL    HW2 5752   3.236   4.342   4.869  0.8952 -0.2539 -0.0573
 1514SOL     OW 5753   1.171   2.430   6.402  0.4348 -0.2389  0.3207
 1514SOL    HW1 5754   1.217   2.451   6.321  1.4692  0.7263  1.1349
 1514SOL    HW2 5755   1.216   2.353   6.437 -0.2748 -0.9085 -0.2151
 1515SOL     OW 5756   3.580   1.018   4.587 -0.1158 -0.2725  0.2246
 1515SOL    HW1 5757   3.543   1.093   4.541  1.9758  0.5328 -0.2823
 1515SOL    HW2 5758   3.525   1.007   4.664 -0.6644  1.5950  0.1401
 1516SOL     OW 5759   2.664   1.462   1.255 -0.1586  0.6106  0.9480
 1516SOL    HW1 5760   2.686   1.549   1.221  1.5604 -0.6162 -1.3839
 1516SOL    HW2 5761   2.608   1.479   1.330 -1.5811  3.6800 -0.6167
 1517SOL     OW 5762   1.061   1.854   1.708 -0.2391 -0.2504 -0.2048
 1517SOL    HW1 5763   1.013   1.785   1.754  0.2066 -0.5013 -0.1076
 1517SOL    HW2 5764   1.084   1.816   1.623  0.6176 -0.4798  0.1199
 1518SOL     OW 5765   6.418   4.205   3.747  0.2781 -0.3094 -0.0600
 1518SOL    HW1 5766   6.391   4.145   3.678  1.1729  0.5630 -1.2298
 1518SOL    HW2 5767   6.494   4.251   3.709  0.3995  0.6312  1.2756
 1519SOL     OW 5768   3.112   6.164   3.183  0.7062 -0.3447 -0.0576
 1519SOL    HW1 5769   3.046   6.160   3.253  2.6919  0.0054  1.9553
 1519SOL    HW2 5770   3.085   6.240   3.130 -1.3762 -1.1901 -0.2982
 1520SOL     OW 5771   5.656   5.003   5.496  0.6893  0.2824  0.2002
 1520SOL    HW1 5772   5.745   4.967   5.489  1.0048  0.9097  0.8303
 1520SOL    HW2 5773   5.621   4.998   5.407  1.1068 -0.5894  0.0744
 1521SOL     OW 5774   5.728   4.921   0.740  0.3367  0.8664 -0.4799
 1521SOL    HW1 5775   5.743   5.015   0.726 -0.5562  0.6934 -3.2184
 1521SOL    HW2 5776   5.735   4.883   0.652 -0.6734 -1.4387  0.3768
 1522SOL     OW 5777   0.929   1.115   4.691  0.2943  0.5272  0.0951
 1522SOL    HW1 5778   0.907   1.093   4.781  1.1053 -1.2739 -0.1058
 1522SOL    HW2 5779   0.845   1.116   4.645  0.0647 -0.4799  0.4896
 1523SOL     OW 5780   5.192   5.710   5.280  0.2164 -0.2873  0.2034
 1523SOL    HW1 5781   5.176   5.733   5.188 -1.1699 -0.0725  0.4756
 1523SOL    HW2 5782   5.150   5.780   5.330  1.6163  0.0053  1.0200
 1524SOL     OW 5783   2.700   3.835   5.440  0.3098  0.2096  0.3222
 1524SOL    HW1 5784   2.685   3.923   5.475 -0.5406 -0.7713  2.5978
 1524SOL    HW2 5785   2.793   3.819   5.456  0.5189  0.7511 -0.2999
 1525SOL     OW 5786   5.124   6.133   3.630 -0.2196 -0.7553  0.5271
 1525SOL    HW1 5787   5.147   6.153   3.721 -0.7747  0.8576  0.3504
 1525SOL    HW2 5788   5.182   6.189   3.579 -2.2443  0.9708  0.0061
 1526SOL     OW 5789   4.124   3.953   2.639 -0.4212  0.2967  0.3996
 1526SOL    HW1 5790   4.074   3.907   2.571 -2.2363  0.9681  1.2042
 1526SOL    HW2 5791   4.178   3.884   2.679 -1.8507 -0.8287  0.4888
 1527SOL     OW 5792   4.689   1.129   6.287 -0.0079  0.0006 -0.7339
 1527SOL    HW1 5793   4.684   1.203   6.226 -1.1606  1.2368  0.7828
 1527SOL    HW2 5794   4.598   1.113   6.312  0.3995 -0.7729  0.3109
 1528SOL     OW 5795   4.094   0.894   5.303  0.3796 -0.2295  0.4192
 1528SOL    HW1 5796   4.020   0.872   5.360  0.0464 -0.1025  0.0456
[truncated: 1,645,199 more chars]
