# Supplementary material for: Leveraging the multivalent p53 peptide-MdmX interaction to guide the improvement of small molecule inhibitors
Source: Nat Commun. 2022 Feb 28;13:1087. doi: 10.1038/s41467-022-28721-x (PMC8885691; doi:10.1038/s41467-022-28721-x)
Supplement: Supplementary file 3 — Source Data [file 41467_2022_28721_MOESM3_ESM.zip › Source data/Source data for Supplementary Fig7c/mdmX_final_conformation.gro]

Protein in water
31145
   22ILE      N    1   0.399   0.492   2.079  0.2105 -0.0613  0.3075
   22ILE     H1    2   0.386   0.479   1.980  0.7531 -1.8915  0.4426
   22ILE     H2    3   0.400   0.399   2.117 -0.6200 -0.7733 -1.2901
   22ILE     H3    4   0.311   0.533   2.107 -1.5076 -3.7990  0.9320
   22ILE     CA    5   0.517   0.572   2.116  0.1788  0.2989 -0.3431
   22ILE     HA    6   0.526   0.585   2.224 -1.2048 -1.7092  0.0821
   22ILE     CB    7   0.647   0.507   2.070 -0.0208 -0.0939 -0.3593
   22ILE     HB    8   0.643   0.497   1.962 -1.3311 -3.6374 -0.1134
   22ILE    CG2    9   0.768   0.598   2.087 -0.2593  0.1513  0.0524
   22ILE   HG21   10   0.799   0.612   2.191  0.5573 -2.3634  0.2288
   22ILE   HG22   11   0.855   0.539   2.055  1.0620  1.5041  1.0173
   22ILE   HG23   12   0.769   0.683   2.019  3.5809  0.2859  0.0692
   22ILE    CG1   13   0.666   0.369   2.133  0.0419  0.1889  0.2505
   22ILE   HG11   14   0.583   0.303   2.107 -1.5736  2.7468 -1.4547
   22ILE   HG12   15   0.657   0.377   2.241 -1.2700  0.8713  0.1168
   22ILE     CD   16   0.799   0.297   2.111  0.1636  0.2306  0.8275
   22ILE    HD1   17   0.825   0.308   2.006 -1.1214  0.5216  0.5110
   22ILE    HD2   18   0.878   0.347   2.166  0.6856  1.3507 -0.8773
   22ILE    HD3   19   0.786   0.192   2.136 -2.9444  0.4096  0.3740
   22ILE      C   20   0.495   0.705   2.047  0.5513  0.5343 -0.0108
   22ILE      O   21   0.503   0.718   1.925 -0.8177  0.2735 -0.1435
   23GLN      N   22   0.466   0.811   2.124 -0.5799  0.0257  0.2998
   23GLN      H   23   0.471   0.809   2.225  1.2454  2.7444  0.4019
   23GLN     CA   24   0.436   0.946   2.081  0.0187  0.1663  0.3066
   23GLN     HA   25   0.391   0.945   1.981  0.6501  1.9025 -0.0347
   23GLN     CB   26   0.329   1.006   2.172 -0.2049  0.4568 -0.1417
   23GLN    HB1   27   0.362   0.990   2.275  0.0430  0.7130 -0.1769
   23GLN    HB2   28   0.242   0.943   2.161  1.9325 -2.6984 -0.2771
   23GLN     CG   29   0.310   1.156   2.150 -0.6221  0.3485 -0.5199
   23GLN    HG1   30   0.274   1.178   2.049 -1.3517 -2.4911 -0.9632
   23GLN    HG2   31   0.401   1.209   2.177 -0.7847 -0.4673  1.8017
   23GLN     CD   32   0.199   1.210   2.238 -0.7086 -0.3404 -0.2027
   23GLN    OE1   33   0.121   1.134   2.296 -1.0612 -0.4033 -0.7508
   23GLN    NE2   34   0.190   1.343   2.246  0.0481 -0.2899 -0.1035
   23GLN   HE21   35   0.239   1.397   2.176 -2.8614  0.0348 -2.0812
   23GLN   HE22   36   0.117   1.382   2.305  0.4865  0.0239  0.2340
   23GLN      C   37   0.566   1.024   2.088 -0.0376  0.2453  0.4656
   23GLN      O   38   0.636   1.028   2.189  0.1909 -0.2081  0.3264
   24ILE      N   39   0.598   1.087   1.975  0.0306 -0.0004  0.3480
   24ILE      H   40   0.550   1.069   1.888 -0.3804  0.3366  0.4994
   24ILE     CA   41   0.720   1.163   1.959 -0.1094  0.1069 -0.2400
   24ILE     HA   42   0.746   1.185   2.063 -0.8321  3.3780 -0.6166
   24ILE     CB   43   0.824   1.075   1.890 -0.6302 -0.7594  0.0675
   24ILE     HB   44   0.917   1.128   1.910 -1.5857  1.5263 -1.1406
   24ILE    CG2   45   0.832   0.930   1.937 -0.7687 -0.5359  0.7986
   24ILE   HG21   46   0.916   0.876   1.893 -0.2392  0.3841  0.6574
   24ILE   HG22   47   0.840   0.924   2.045  1.7800 -1.3532  0.6211
   24ILE   HG23   48   0.744   0.868   1.917 -0.4462 -0.5226 -0.7751
   24ILE    CG1   49   0.795   1.079   1.740  0.0203 -0.0776 -0.0486
   24ILE   HG11   50   0.767   1.179   1.706 -0.1518  0.0557  0.4693
   24ILE   HG12   51   0.706   1.018   1.723  0.0760 -0.1708 -0.0063
   24ILE     CD   52   0.918   1.037   1.661 -0.1431 -0.0459 -0.3187
   24ILE    HD1   53   0.992   1.115   1.677  0.7414 -0.5652 -1.6518
   24ILE    HD2   54   0.960   0.939   1.684  3.0058  1.2447 -0.1631
   24ILE    HD3   55   0.882   1.025   1.558 -0.7463 -2.3924  0.0873
   24ILE      C   56   0.702   1.305   1.906 -0.1339  0.1892 -0.0104
   24ILE      O   57   0.796   1.380   1.884  0.2452 -0.1325  0.5006
   25ASN      N   58   0.574   1.339   1.890 -0.0117  0.3495 -0.6373
   25ASN      H   59   0.504   1.266   1.898 -0.5638  0.9750  0.4057
   25ASN     CA   60   0.532   1.478   1.892  0.1059  0.3842 -0.6061
   25ASN     HA   61   0.624   1.533   1.870 -0.1843  1.5527  0.9473
   25ASN     CB   62   0.446   1.500   1.768 -0.1600  0.6243 -0.3819
   25ASN    HB1   63   0.416   1.604   1.773  1.2321  1.0333 -0.2484
   25ASN    HB2   64   0.357   1.438   1.777  0.3868 -0.1165  0.0830
   25ASN     CG   65   0.518   1.489   1.634  0.0235 -0.0960 -0.2293
   25ASN    OD1   66   0.610   1.569   1.615  0.0374 -0.0194  0.1512
   25ASN    ND2   67   0.473   1.406   1.539  0.5560 -0.4052 -0.2147
   25ASN   HD21   68   0.418   1.328   1.571  0.0231  0.4456  1.0605
   25ASN   HD22   69   0.515   1.419   1.449 -0.5422 -1.0319 -0.8337
   25ASN      C   70   0.479   1.523   2.027  0.5830 -0.0014 -0.2844
   25ASN      O   71   0.400   1.459   2.096  0.7427  0.4715  0.3554
   26GLN      N   72   0.521   1.646   2.059 -0.5015  0.3050  0.0262
   26GLN      H   73   0.587   1.695   2.001  0.4344 -1.7971 -0.8119
   26GLN     CA   74   0.478   1.706   2.184  0.3656 -0.2307  0.5921
   26GLN     HA   75   0.438   1.634   2.255  0.7599 -0.6766  0.3721
   26GLN     CB   76   0.598   1.767   2.256 -0.2072  0.4558  0.9727
   26GLN    HB1   77   0.569   1.842   2.330  0.0612  1.4943  0.0432
   26GLN    HB2   78   0.656   1.820   2.182 -1.6684  2.0628  0.9137
   26GLN     CG   79   0.691   1.664   2.321  0.3351  0.5320  0.3193
   26GLN    HG1   80   0.788   1.710   2.341  0.8558 -1.2973  2.3248
   26GLN    HG2   81   0.706   1.580   2.254 -0.5410  1.3100 -0.8950
   26GLN     CD   82   0.630   1.620   2.453  0.3960 -0.1355  0.1272
   26GLN    OE1   83   0.634   1.695   2.550  0.1981 -0.3789  0.3241
   26GLN    NE2   84   0.585   1.495   2.470  0.7148 -0.3371 -0.4801
   26GLN   HE21   85   0.615   1.432   2.398  4.3266  0.5854  0.0244
   26GLN   HE22   86   0.589   1.459   2.564  1.1579  0.1860 -0.2910
   26GLN      C   87   0.367   1.808   2.164  0.0448 -0.7544 -0.3943
   26GLN      O   88   0.283   1.817   2.253  0.1017 -0.4930 -0.3667
   27VAL      N   89   0.356   1.875   2.049 -0.1425  0.0381  0.0782
   27VAL      H   90   0.433   1.869   1.985  0.8458 -1.8466  1.3454
   27VAL     CA   91   0.266   1.987   2.033  0.1347  0.2620  0.0814
   27VAL     HA   92   0.174   1.974   2.091 -0.0716 -2.8090 -0.7800
   27VAL     CB   93   0.333   2.118   2.073  0.0631  0.3543 -0.0947
   27VAL     HB   94   0.284   2.204   2.028  2.1573  0.4083 -2.4934
   27VAL    CG1   95   0.325   2.146   2.223 -0.4028 -0.1986 -0.0154
   27VAL   HG11   96   0.361   2.246   2.246 -0.7652  0.1371 -0.8541
   27VAL   HG12   97   0.223   2.139   2.262  0.0204 -0.1561  1.1403
   27VAL   HG13   98   0.395   2.079   2.273  1.2879  2.0809  0.8332
   27VAL    CG2   99   0.478   2.127   2.025  0.0883 -0.5249 -0.2083
   27VAL   HG21  100   0.544   2.060   2.079 -0.5769 -0.7951  0.2797
   27VAL   HG22  101   0.494   2.114   1.918  0.5535  0.3682 -0.2637
   27VAL   HG23  102   0.509   2.230   2.044  0.1938 -0.3729 -1.1469
   27VAL      C  103   0.208   2.006   1.893 -0.2457 -0.4596  0.1365
   27VAL      O  104   0.273   1.967   1.797  0.5520 -0.8808  0.8301
   28ARG      N  105   0.095   2.076   1.879  0.2739  0.3524 -0.0735
   28ARG      H  106   0.063   2.113   1.967  0.2900  1.6701 -0.5967
   28ARG     CA  107   0.030   2.130   1.761 -0.3823 -0.1175  0.0680
   28ARG     HA  108   0.088   2.106   1.672 -0.8121 -0.1099 -0.2139
   28ARG     CB  109  -0.107   2.066   1.740 -0.1649 -0.3995 -0.4913
   28ARG    HB1  110  -0.151   2.072   1.839  0.6008  1.2972 -0.2126
   28ARG    HB2  111  -0.087   1.966   1.702 -0.0695  0.0511 -1.6920
   28ARG     CG  112  -0.195   2.141   1.641  0.1134  0.5548 -0.0241
   28ARG    HG1  113  -0.151   2.154   1.541  1.9859  1.0729  0.8193
   28ARG    HG2  114  -0.208   2.239   1.686  2.6741 -0.2797  2.8016
   28ARG     CD  115  -0.333   2.080   1.620  0.2595  0.4365 -0.6664
   28ARG    HD1  116  -0.399   2.158   1.582 -1.2375 -0.8156 -0.7325
   28ARG    HD2  117  -0.389   2.060   1.711 -0.2488 -0.8324 -1.2441
   28ARG     NE  118  -0.337   1.964   1.531 -0.0749  0.2676 -0.4301
   28ARG     HE  119  -0.329   1.974   1.431  1.5483 -0.3888 -0.3903
   28ARG     CZ  120  -0.336   1.838   1.577 -0.0993  0.2372 -0.5132
   28ARG    NH1  121  -0.340   1.800   1.706 -0.8656 -0.0474 -0.6168
   28ARG   HH11  122  -0.369   1.868   1.774 -0.2828  0.4603 -0.8655
   28ARG   HH12  123  -0.330   1.704   1.736 -0.1850  0.1795 -0.1112
   28ARG    NH2  124  -0.351   1.734   1.494 -0.2406 -0.3225  0.1926
   28ARG   HH21  125  -0.355   1.760   1.396 -0.3453  0.7764  0.4690
   28ARG   HH22  126  -0.372   1.644   1.532  1.4673 -0.6218  0.4910
   28ARG      C  127   0.031   2.281   1.777  0.3382 -0.1178  0.0444
   28ARG      O  128  -0.020   2.326   1.879 -0.2065  0.0487 -0.3032
   29PRO      N  129   0.065   2.364   1.678  0.0135  0.2409  0.2329
   29PRO     CD  130   0.159   2.320   1.577 -0.5537 -0.6877  0.1008
   29PRO    HD1  131   0.114   2.276   1.488  2.3728 -1.6017 -1.0614
   29PRO    HD2  132   0.221   2.242   1.621 -0.0931 -0.9058 -0.9029
   29PRO     CG  133   0.239   2.447   1.547 -0.5241 -0.6559  0.3141
   29PRO    HG1  134   0.284   2.449   1.448 -1.9412  0.1511 -0.3573
   29PRO    HG2  135   0.316   2.460   1.623 -0.9613  3.5716  0.2636
   29PRO     CB  136   0.133   2.557   1.558  0.1414 -0.0220  0.4644
   29PRO    HB1  137   0.085   2.561   1.460  2.3174  0.1959 -0.6599
   29PRO    HB2  138   0.186   2.648   1.584 -0.0222  0.1735  0.1197
   29PRO     CA  139   0.041   2.507   1.669 -0.1731  0.2139  0.3112
   29PRO     HA  140   0.079   2.547   1.763  0.2082  1.2200 -0.2533
   29PRO      C  141  -0.104   2.543   1.640 -0.3472 -0.5855  0.1711
   29PRO      O  142  -0.168   2.477   1.558 -0.5192  0.4799 -0.5810
   30LYS      N  143  -0.154   2.648   1.706 -0.3616 -0.3115 -0.2734
   30LYS      H  144  -0.097   2.674   1.785  1.9142 -0.0976 -1.8977
   30LYS     CA  145  -0.280   2.712   1.674 -0.0587  0.3822 -0.0908
   30LYS     HA  146  -0.359   2.637   1.661 -0.6684  1.1078 -0.6808
   30LYS     CB  147  -0.313   2.794   1.798  0.9145  0.1114  0.3539
   30LYS    HB1  148  -0.395   2.861   1.771  2.2387  0.5283 -3.1789
   30LYS    HB2  149  -0.228   2.862   1.805  0.8445  0.1690  0.6411
   30LYS     CG  150  -0.332   2.738   1.938  0.2984 -0.0178  0.2212
   30LYS    HG1  151  -0.233   2.707   1.972  0.5973  2.8440  2.3576
   30LYS    HG2  152  -0.397   2.651   1.928 -1.1346  1.2588 -2.8258
   30LYS     CD  153  -0.395   2.832   2.039  0.2929  0.5410 -0.2976
   30LYS    HD1  154  -0.503   2.845   2.025  0.1657  0.6170  0.6491
   30LYS    HD2  155  -0.343   2.928   2.034 -0.2335  0.8089 -0.8499
   30LYS     CE  156  -0.374   2.770   2.177  0.1139 -0.0017 -0.5115
   30LYS    HE1  157  -0.268   2.773   2.203  0.2098 -1.0674 -0.7395
   30LYS    HE2  158  -0.405   2.666   2.179 -1.4996  0.4547 -0.9647
   30LYS     NZ  159  -0.453   2.843   2.277 -0.1183 -0.1562 -0.5840
   30LYS    HZ1  160  -0.407   2.849   2.367 -0.2653 -1.8035 -0.3576
   30LYS    HZ2  161  -0.473   2.939   2.253  1.2459  0.9334  2.1711
   30LYS    HZ3  162  -0.545   2.803   2.293 -0.7796  1.4196 -0.3353
   30LYS      C  163  -0.272   2.799   1.549  0.3391  0.1398 -0.2387
   30LYS      O  164  -0.164   2.838   1.507  0.5585  0.1359  0.3144
   31LEU      N  165  -0.389   2.818   1.488  0.1733 -0.3544 -0.0780
   31LEU      H  166  -0.470   2.782   1.536 -0.2399  0.9537  0.2395
   31LEU     CA  167  -0.397   2.870   1.352  0.1680  0.2763  0.1606
   31LEU     HA  168  -0.376   2.788   1.283  0.2434  1.4111 -1.2035
   31LEU     CB  169  -0.543   2.895   1.317 -0.0032 -0.7357  0.1016
   31LEU    HB1  170  -0.547   2.966   1.234 -1.7215 -1.0162 -0.0946
   31LEU    HB2  171  -0.584   2.956   1.398  0.7149  0.7395 -0.6096
   31LEU     CG  172  -0.638   2.783   1.276 -0.4746 -0.3130  0.0359
   31LEU     HG  173  -0.588   2.723   1.201  1.1289 -0.4861  1.1793
   31LEU    CD1  174  -0.678   2.685   1.386  0.1820 -0.2305  0.3568
   31LEU   HD11  175  -0.745   2.611   1.341 -1.8593  0.3238  2.2984
   31LEU   HD12  176  -0.587   2.647   1.432  0.2697  0.2505  0.5857
   31LEU   HD13  177  -0.735   2.742   1.459  1.0490  0.0383  0.8330
   31LEU    CD2  178  -0.768   2.832   1.211 -0.6320 -0.4921  0.2134
   31LEU   HD21  179  -0.836   2.869   1.288 -0.3828  3.2411 -1.1576
   31LEU   HD22  180  -0.737   2.909   1.141 -1.2746 -0.2866  0.1587
   31LEU   HD23  181  -0.804   2.748   1.152  0.0995 -1.0439  0.5358
   31LEU      C  182  -0.301   2.984   1.322  0.3621  0.0330 -0.1417
   31LEU      O  183  -0.218   2.968   1.233  0.5566  0.0334  0.0370
   32PRO      N  184  -0.306   3.104   1.380 -0.1208  0.1122 -0.3501
   32PRO     CD  185  -0.394   3.145   1.488  0.0014 -0.4071 -0.0495
   32PRO    HD1  186  -0.408   3.068   1.564 -1.5547 -1.1271 -1.0133
   32PRO    HD2  187  -0.487   3.182   1.444 -0.9051 -1.2358  1.1278
   32PRO     CG  188  -0.325   3.273   1.535 -0.0308 -0.4469  0.1057
   32PRO    HG1  189  -0.250   3.263   1.613  0.6964  1.4305 -0.3059
   32PRO    HG2  190  -0.406   3.335   1.574 -1.2074 -0.3331 -2.3372
   32PRO     CB  191  -0.253   3.332   1.414  0.0560  0.0032  0.3739
   32PRO    HB1  192  -0.165   3.391   1.440  0.7268  0.3629 -2.4567
   32PRO    HB2  193  -0.316   3.400   1.357  2.2733  0.6652 -1.4323
   32PRO     CA  194  -0.208   3.204   1.343 -0.0429  0.1703  0.0111
   32PRO     HA  195  -0.226   3.232   1.239  0.0294  2.6501  0.5958
   32PRO      C  196  -0.059   3.178   1.352 -0.0755  0.0505  0.1969
   32PRO      O  197   0.016   3.248   1.284  0.0846 -0.4612 -0.1655
   33LEU      N  198  -0.018   3.088   1.442  0.1837 -0.2343 -0.2015
   33LEU      H  199  -0.087   3.031   1.488 -0.3013 -0.3722 -1.0793
   33LEU     CA  200   0.122   3.051   1.454  0.2128 -0.1189 -0.1822
   33LEU     HA  201   0.188   3.135   1.435 -0.2088  0.8394  2.1928
   33LEU     CB  202   0.144   2.999   1.596  0.3812 -0.1778 -0.2301
   33LEU    HB1  203   0.087   2.906   1.596  2.4049 -1.4776  0.3898
   33LEU    HB2  204   0.115   3.077   1.666  1.6352  1.0857 -1.0716
   33LEU     CG  205   0.282   2.952   1.641  0.2703  0.1974  0.5110
   33LEU     HG  206   0.313   2.866   1.582 -1.1721  0.1821 -0.2774
   33LEU    CD1  207   0.394   3.055   1.635  0.1324  0.2862 -0.7560
   33LEU   HD11  208   0.484   3.002   1.665  0.3067  2.0108  2.1188
   33LEU   HD12  209   0.402   3.093   1.533  0.5020  1.6710 -0.2398
   33LEU   HD13  210   0.372   3.132   1.710 -2.4233  0.3999 -1.5167
   33LEU    CD2  211   0.272   2.896   1.783 -0.2825  0.0904  0.4322
   33LEU   HD21  212   0.365   2.841   1.798  0.9521  0.8188 -3.3633
   33LEU   HD22  213   0.267   2.979   1.853  0.9341  1.1647 -0.6973
   33LEU   HD23  214   0.191   2.822   1.782 -1.6603  1.4843 -2.2325
   33LEU      C  215   0.157   2.942   1.354 -0.0650 -0.4743  0.1043
   33LEU      O  216   0.271   2.914   1.317  0.2151 -0.1854  0.7510
   34LEU      N  217   0.053   2.869   1.313  0.0134 -0.2627 -0.4837
   34LEU      H  218  -0.045   2.880   1.335 -0.5764 -3.3963 -0.9339
   34LEU     CA  219   0.076   2.751   1.231  0.0968 -0.4569 -0.1822
   34LEU     HA  220   0.165   2.696   1.263  0.0876 -0.5192 -0.2634
   34LEU     CB  221  -0.045   2.658   1.229 -0.1580 -0.1332  0.0027
   34LEU    HB1  222  -0.126   2.718   1.188 -0.4318  1.1226  2.2085
   34LEU    HB2  223  -0.078   2.626   1.328 -1.5924  0.3733 -0.2891
   34LEU     CG  224  -0.038   2.535   1.139  0.0188 -0.0155 -0.1465
   34LEU     HG  225  -0.036   2.563   1.034  0.3375 -1.0012 -0.4152
   34LEU    CD1  226   0.075   2.441   1.181  0.2877  0.1055 -0.5961
   34LEU   HD11  227   0.062   2.347   1.129  0.5622  0.5897 -1.5585
   34LEU   HD12  228   0.171   2.484   1.155 -0.3301  0.6537 -2.0800
   34LEU   HD13  229   0.064   2.401   1.282  2.5484  2.2445  0.5942
   34LEU    CD2  230  -0.175   2.474   1.170  0.1368  0.0856  0.6009
   34LEU   HD21  231  -0.185   2.438   1.272 -1.1010 -0.4448  0.3121
   34LEU   HD22  232  -0.258   2.540   1.148 -1.0180 -1.6686 -0.5317
   34LEU   HD23  233  -0.198   2.389   1.105  1.8353 -0.2854  0.4317
   34LEU      C  234   0.103   2.811   1.094  0.6864  0.4214  0.3023
   34LEU      O  235   0.192   2.770   1.020  0.1003  0.2196 -0.3105
   35LYS      N  236   0.032   2.918   1.058  0.3790  0.1267  0.0113
   35LYS      H  237  -0.035   2.958   1.122 -0.2328  2.6739 -2.0058
   35LYS     CA  238   0.056   2.992   0.935 -0.3578 -0.1838 -0.3212
   35LYS     HA  239   0.043   2.926   0.849  0.2688  1.1745 -1.4996
   35LYS     CB  240  -0.048   3.103   0.919 -0.4132 -0.2540 -0.4506
   35LYS    HB1  241  -0.014   3.169   0.839 -1.9708  0.1334 -0.8218
   35LYS    HB2  242  -0.050   3.161   1.011 -1.3028 -1.9901  0.6653
   35LYS     CG  243  -0.188   3.056   0.880 -0.4610 -0.4979  0.0099
   35LYS    HG1  244  -0.217   2.974   0.946 -3.3445 -1.6529 -2.4702
   35LYS    HG2  245  -0.181   3.032   0.774  0.4586  1.9276 -0.5486
   35LYS     CD  246  -0.284   3.174   0.884 -0.1072 -0.2034 -0.1413
   35LYS    HD1  247  -0.264   3.239   0.798 -0.9188 -0.0856 -0.2508
   35LYS    HD2  248  -0.270   3.228   0.978  0.8813 -1.8903  0.7232
   35LYS     CE  249  -0.427   3.127   0.903 -0.0755 -0.0219  0.5805
   35LYS    HE1  250  -0.433   3.111   1.011  3.8007  1.2905  1.1273
   35LYS    HE2  251  -0.436   3.038   0.840 -3.2865  0.9770 -0.5936
   35LYS     NZ  252  -0.521   3.233   0.865  0.3914  0.3721  0.5253
   35LYS    HZ1  253  -0.547   3.279   0.952  0.6549  0.0759  0.7625
   35LYS    HZ2  254  -0.484   3.304   0.804 -0.6393 -0.2384 -0.8629
   35LYS    HZ3  255  -0.605   3.194   0.825  0.6402  0.7892 -0.4155
   35LYS      C  256   0.199   3.044   0.926 -0.1186 -0.7684  0.0689
   35LYS      O  257   0.265   3.028   0.824 -0.3984  0.1766 -0.2658
   36ILE      N  258   0.251   3.102   1.034  0.4279 -0.7200 -0.2217
   36ILE      H  259   0.186   3.121   1.108 -0.8314 -0.5955 -1.3263
   36ILE     CA  260   0.383   3.161   1.051  0.0538  0.0211  0.1426
   36ILE     HA  261   0.403   3.231   0.970 -1.3492 -1.3848 -1.5207
   36ILE     CB  262   0.393   3.239   1.181  0.4092  0.1742  0.0245
   36ILE     HB  263   0.355   3.183   1.266  0.2999 -1.2603 -0.9432
   36ILE    CG2  264   0.535   3.265   1.230  0.3970  0.4036 -0.0587
   36ILE   HG21  265   0.596   3.330   1.166  1.7602  0.6140  1.3937
   36ILE   HG22  266   0.531   3.321   1.323 -2.5206  0.4922 -0.1500
   36ILE   HG23  267   0.591   3.173   1.249 -0.7478  0.1812  2.5868
   36ILE    CG1  268   0.305   3.364   1.176  0.5066  0.2310 -0.2720
   36ILE   HG11  269   0.204   3.343   1.141  0.9199 -2.2145 -0.1987
   36ILE   HG12  270   0.351   3.441   1.113 -1.5034 -0.8644 -3.2853
   36ILE     CD  271   0.288   3.431   1.312  0.0967  0.1473 -0.2795
   36ILE    HD1  272   0.198   3.492   1.305 -0.3247 -0.4159  0.1989
   36ILE    HD2  273   0.272   3.357   1.390 -0.7863 -1.5217 -1.9623
   36ILE    HD3  274   0.369   3.503   1.326  0.7646 -0.6747  0.2280
   36ILE      C  275   0.485   3.049   1.041  0.3126  0.2381  0.3369
   36ILE      O  276   0.588   3.065   0.977  0.6159  0.0850  0.7825
   37LEU      N  277   0.459   2.932   1.100  0.3267  0.0727  0.0169
   37LEU      H  278   0.368   2.914   1.141  0.4796 -0.7465  0.0056
   37LEU     CA  279   0.555   2.823   1.097  0.2039 -0.0350 -0.0607
   37LEU     HA  280   0.649   2.865   1.132 -1.1956  0.8209  3.0827
   37LEU     CB  281   0.496   2.715   1.187  0.0587 -0.1310 -0.2711
   37LEU    HB1  282   0.533   2.620   1.149  0.7859  0.0925 -0.1328
   37LEU    HB2  283   0.388   2.720   1.177  0.1328  0.8956 -0.6581
   37LEU     CG  284   0.528   2.724   1.336 -0.3929  0.0230 -0.1815
   37LEU     HG  285   0.436   2.731   1.393  0.1182  0.6822  0.5835
   37LEU    CD1  286   0.593   2.595   1.387 -0.3138  0.0605 -0.1879
   37LEU   HD11  287   0.679   2.566   1.327  0.4928  2.2408 -0.1916
   37LEU   HD12  288   0.627   2.614   1.489  2.9667 -2.2955 -0.6788
   37LEU   HD13  289   0.529   2.508   1.384  1.1396 -1.0343 -0.6698
   37LEU    CD2  290   0.616   2.841   1.378 -0.1200 -0.1088 -0.3783
   37LEU   HD21  291   0.719   2.822   1.350 -0.5694  0.1584 -2.3624
   37LEU   HD22  292   0.586   2.938   1.340  1.9739  0.6746 -0.1367
   37LEU   HD23  293   0.611   2.846   1.487 -0.0168 -0.2902 -0.3651
   37LEU      C  294   0.572   2.771   0.955  0.0943 -0.1200 -0.0429
   37LEU      O  295   0.682   2.747   0.906  0.2535  0.1002  0.1976
   38HIS      N  296   0.457   2.764   0.888 -0.0524 -0.1091  0.2034
   38HIS      H  297   0.375   2.791   0.940 -0.2176 -0.4792  0.1374
   38HIS     CA  298   0.446   2.725   0.749 -0.2639 -0.1383  0.2285
   38HIS     HA  299   0.490   2.627   0.731 -1.9864 -0.6174 -1.7711
   38HIS     CB  300   0.301   2.695   0.710 -0.3882  0.1227  0.4949
   38HIS    HB1  301   0.299   2.694   0.601 -2.9161  0.5861  0.4670
   38HIS    HB2  302   0.243   2.778   0.752 -0.8751 -0.9029  1.9535
   38HIS     CG  303   0.244   2.567   0.762  0.0250 -0.4039 -0.3300
   38HIS    ND1  304   0.150   2.488   0.695 -0.7496  0.3623 -0.1540
   38HIS    CE1  305   0.134   2.381   0.773  0.6557  0.3407  0.1229
   38HIS    HE1  306   0.055   2.311   0.750 -0.9280  2.4703 -1.2315
   38HIS    NE2  307   0.219   2.380   0.877  0.3273 -0.0647  0.3900
   38HIS    HE2  308   0.212   2.302   0.940 -1.1959 -1.7204 -1.6797
   38HIS    CD2  309   0.294   2.495   0.868  0.3159 -0.1040 -0.2660
   38HIS    HD2  310   0.363   2.530   0.945 -0.6754  2.7161 -0.5300
   38HIS      C  311   0.500   2.825   0.649  0.1723 -0.3549  0.2458
   38HIS      O  312   0.532   2.787   0.536 -0.3231 -0.7355  0.2316
   39ALA      N  313   0.527   2.949   0.692  0.0478 -0.2757  0.0984
   39ALA      H  314   0.496   2.960   0.788 -0.2026 -0.6518  0.0650
   39ALA     CA  315   0.584   3.061   0.620  0.4629 -0.3273  0.3429
   39ALA     HA  316   0.570   3.045   0.513  2.7080  0.4693 -0.1206
   39ALA     CB  317   0.506   3.184   0.666 -0.8445 -0.7825 -0.5829
   39ALA    HB1  318   0.407   3.182   0.621 -0.7998  1.0165 -0.8472
   39ALA    HB2  319   0.502   3.195   0.774  2.3142 -2.5543 -0.1438
   39ALA    HB3  320   0.560   3.270   0.626  1.8977 -1.8278  0.5862
   39ALA      C  321   0.733   3.079   0.647  0.4363  0.4207  0.0081
   39ALA      O  322   0.805   3.142   0.570  0.6299  0.1573 -0.0274
   40ALA      N  323   0.786   3.019   0.753 -0.4670 -0.3153  0.0621
   40ALA      H  324   0.725   3.002   0.832  0.5241  0.6577  1.0830
   40ALA     CA  325   0.924   2.976   0.764 -0.4652 -0.3612 -0.1398
   40ALA     HA  326   0.991   3.059   0.740 -0.7399  0.3115  1.3211
   40ALA     CB  327   0.963   2.954   0.910  0.5905  0.2206 -0.3286
   40ALA    HB1  328   0.948   3.048   0.964 -0.1416 -1.2405  2.1329
   40ALA    HB2  329   0.902   2.879   0.959  1.2133 -0.6457 -0.8364
   40ALA    HB3  330   1.071   2.943   0.924  0.5784  1.1452  0.6351
   40ALA      C  331   0.967   2.858   0.677  0.1582  0.1055 -0.4734
   40ALA      O  332   1.077   2.852   0.623  0.2738 -0.5913 -0.1637
   41GLY      N  333   0.883   2.754   0.674  0.3215 -0.0535  0.3284
   41GLY      H  334   0.804   2.765   0.735 -0.1397  1.6701 -0.5330
   41GLY     CA  335   0.908   2.635   0.595 -0.4620  0.2012 -0.3147
   41GLY    HA1  336   1.015   2.631   0.574 -0.5925 -0.6185 -0.8857
   41GLY    HA2  337   0.842   2.646   0.509 -1.8015 -1.8162  0.3772
   41GLY      C  338   0.856   2.501   0.647  0.2507 -0.0517 -0.2482
   41GLY      O  339   0.886   2.402   0.580 -0.1672 -0.3587  0.0198
   42ALA      N  340   0.765   2.493   0.744 -0.0878 -0.1886 -0.5756
   42ALA      H  341   0.732   2.579   0.785  1.7218  0.6825 -0.8241
   42ALA     CA  342   0.710   2.368   0.791  0.3513 -0.3034 -0.3644
   42ALA     HA  343   0.775   2.281   0.786 -1.4878 -1.8762  1.3668
   42ALA     CB  344   0.665   2.391   0.935  0.1651  0.1445 -0.4939
   42ALA    HB1  345   0.640   2.296   0.982 -0.9408  1.9037  2.7813
   42ALA    HB2  346   0.739   2.442   0.996  0.4778 -0.8337 -0.0325
   42ALA    HB3  347   0.569   2.444   0.937  0.9261  1.6593  2.4205
   42ALA      C  348   0.586   2.333   0.709 -0.0885  0.2476  0.0559
   42ALA      O  349   0.520   2.413   0.644 -0.5796  0.3945  0.7242
   43GLN      N  350   0.554   2.203   0.711 -0.4850  0.3451 -0.0267
   43GLN      H  351   0.620   2.145   0.760 -1.1004 -0.5369 -0.2201
   43GLN     CA  352   0.450   2.143   0.630 -0.0650  0.2526 -0.5007
   43GLN     HA  353   0.395   2.222   0.579 -0.8411  0.2037  0.2378
   43GLN     CB  354   0.515   2.038   0.541  0.4527 -0.0252  0.1957
   43GLN    HB1  355   0.441   1.973   0.493  0.2623  0.1221  0.2880
   43GLN    HB2  356   0.568   1.968   0.605 -0.0803  0.5202  1.2593
   43GLN     CG  357   0.603   2.095   0.431  0.1848  0.0889  0.0383
   43GLN    HG1  358   0.699   2.129   0.470 -0.5914  1.1607  1.0739
   43GLN    HG2  359   0.556   2.184   0.389 -2.7786 -1.4935 -0.2802
   43GLN     CD  360   0.635   2.002   0.315 -0.2682 -0.2535  0.1857
   43GLN    OE1  361   0.746   1.954   0.289 -0.3364 -0.1679 -0.2859
   43GLN    NE2  362   0.529   1.954   0.249 -0.1885 -0.2631  0.0637
   43GLN   HE21  363   0.438   1.975   0.286 -0.9925  0.8424 -2.3592
   43GLN   HE22  364   0.545   1.877   0.186 -0.6565  0.2762 -0.7277
   43GLN      C  365   0.347   2.069   0.715  0.5983 -0.5336 -0.3694
   43GLN      O  366   0.232   2.073   0.671  0.7525 -0.0132 -0.7422
   44GLY      N  367   0.383   2.005   0.826 -0.4540 -0.5910 -0.0545
   44GLY      H  368   0.478   1.974   0.838 -0.0632 -0.7163 -2.8688
   44GLY     CA  369   0.289   1.943   0.918 -0.0279 -0.1714  0.6686
   44GLY    HA1  370   0.342   1.859   0.963  0.3162 -0.0206  0.5497
   44GLY    HA2  371   0.205   1.902   0.863 -0.4441  1.1961  0.2482
   44GLY      C  372   0.239   2.029   1.034  0.4316  0.1837  0.6114
   44GLY      O  373   0.258   2.150   1.044 -0.7773  0.4502 -0.0270
   45GLU      N  374   0.152   1.971   1.118 -0.3130  0.1025 -0.1928
   45GLU      H  375   0.121   1.880   1.089 -0.9142 -0.1305  1.1161
   45GLU     CA  376   0.081   2.032   1.229 -0.0226 -0.1574  0.1383
   45GLU     HA  377   0.109   2.137   1.234 -0.9571  0.4087 -3.4539
   45GLU     CB  378  -0.070   2.041   1.210 -0.1199 -0.2129  0.8872
   45GLU    HB1  379  -0.082   2.105   1.122 -1.9674 -0.1598  1.1398
   45GLU    HB2  380  -0.111   2.104   1.290 -1.9006 -1.2183  0.8029
   45GLU     CG  381  -0.141   1.907   1.197  0.0533 -0.2025 -0.2759
   45GLU    HG1  382  -0.131   1.837   1.280  0.5493  0.4112  0.1960
   45GLU    HG2  383  -0.094   1.863   1.110 -0.1044  0.0796 -0.5041
   45GLU     CD  384  -0.287   1.923   1.159  0.0626  0.1149 -0.1824
   45GLU    OE1  385  -0.317   1.974   1.049  0.3700 -0.7852 -0.6909
   45GLU    OE2  386  -0.364   1.883   1.249 -0.2005 -0.4581 -0.6596
   45GLU      C  387   0.118   1.972   1.364 -0.6549 -0.6170  0.1083
   45GLU      O  388   0.077   2.030   1.464 -0.6058  0.5408 -0.5203
   46MET      N  389   0.201   1.868   1.370 -0.0751 -0.1482  0.2300
   46MET      H  390   0.218   1.821   1.282 -0.8282  0.5163 -0.2833
   46MET     CA  391   0.253   1.805   1.490  0.2995  0.6374  0.4933
   46MET     HA  392   0.222   1.856   1.581 -2.5487 -0.6748  0.3722
   46MET     CB  393   0.202   1.662   1.507  0.4201  0.5373  0.0276
   46MET    HB1  394   0.252   1.616   1.592  0.4198  1.2114  0.3995
   46MET    HB2  395   0.234   1.607   1.418  1.3234  0.4960  0.3621
   46MET     CG  396   0.051   1.666   1.524  0.4274  0.4402  0.1184
   46MET    HG1  397   0.003   1.705   1.434  1.6724  0.6324 -0.4848
   46MET    HG2  398   0.026   1.738   1.602 -0.3297 -0.9088  1.1778
   46MET     SD  399  -0.014   1.508   1.583  0.1965  0.5051  0.0391
   46MET     CE  400  -0.058   1.433   1.423  0.7481  0.2988 -0.0170
   46MET    HE1  401  -0.015   1.487   1.339 -2.2351 -1.2653 -2.7548
   46MET    HE2  402   0.001   1.341   1.423  0.8290  0.3203 -2.1073
   46MET    HE3  403  -0.163   1.411   1.407  0.8563 -0.8049  0.6956
   46MET      C  404   0.403   1.825   1.493  0.4559 -0.2944 -0.3861
   46MET      O  405   0.478   1.796   1.400  0.1550  0.0936 -0.7490
   47PHE      N  406   0.454   1.874   1.607 -0.7756  0.0473  0.0288
   47PHE      H  407   0.388   1.897   1.680 -0.3730  1.0813  0.0725
   47PHE     CA  408   0.590   1.914   1.635 -0.4179 -0.4532 -0.9345
   47PHE     HA  409   0.660   1.862   1.569 -0.0116 -0.5300 -0.4531
   47PHE     CB  410   0.605   2.064   1.613 -0.6188 -0.3327 -0.2883
   47PHE    HB1  411   0.704   2.102   1.637 -0.2765 -0.5903 -1.2328
   47PHE    HB2  412   0.533   2.123   1.670 -2.0479 -2.3356  0.0979
   47PHE     CG  413   0.575   2.111   1.472  0.1104  0.2757 -0.2474
   47PHE    CD1  414   0.677   2.134   1.380  0.0604  0.3846 -0.2746
   47PHE    HD1  415   0.779   2.105   1.398 -0.3531  0.1123  1.7970
   47PHE    CE1  416   0.650   2.210   1.265  0.1829  0.3644 -0.3171
   47PHE    HE1  417   0.724   2.234   1.190  0.8331 -1.6296 -0.3687
   47PHE     CZ  418   0.516   2.234   1.232  0.0232  0.1374  0.1578
   47PHE     HZ  419   0.497   2.276   1.134  0.3976  0.3807  0.1904
   47PHE    CE2  420   0.411   2.196   1.317  0.0748  0.3537  0.3184
   47PHE    HE2  421   0.313   2.233   1.291 -0.3892  0.9523  2.6926
   47PHE    CD2  422   0.441   2.134   1.438 -0.0350  0.2034  0.2685
   47PHE    HD2  423   0.359   2.112   1.504 -0.6347  1.0367 -0.1859
   47PHE      C  424   0.641   1.880   1.775 -0.4138  0.4493 -0.7138
   47PHE      O  425   0.565   1.850   1.866 -0.0051  0.5955 -0.3213
   48THR      N  426   0.773   1.883   1.795 -0.5131  0.0177  0.0114
   48THR      H  427   0.835   1.895   1.716 -1.0436 -1.9806 -0.7818
   48THR     CA  428   0.839   1.900   1.923  0.2257 -0.2140 -0.3320
   48THR     HA  429   0.782   1.868   2.011  1.1336 -0.0738  0.3144
   48THR     CB  430   0.973   1.828   1.932  0.1325 -0.3799 -0.2517
   48THR     HB  431   1.029   1.848   2.023 -2.0790 -2.1176  1.5977
   48THR    CG2  432   0.951   1.677   1.931 -0.5550 -0.2840 -0.0817
   48THR   HG21  433   1.050   1.633   1.922 -0.0840  0.3526  1.6543
   48THR   HG22  434   0.922   1.648   2.032  1.9330  0.8894  1.0549
   48THR   HG23  435   0.899   1.633   1.846  0.2615  0.9531 -1.2729
   48THR    OG1  436   1.062   1.867   1.829 -0.2594 -0.1390 -0.5007
   48THR    HG1  437   1.024   1.834   1.748  0.5201 -2.2277 -0.0726
   48THR      C  438   0.862   2.049   1.943  0.0515 -0.2780  0.3943
   48THR      O  439   0.879   2.128   1.850 -0.2961  0.5862  1.0500
   49VAL      N  440   0.877   2.099   2.066  0.6654 -0.3335  0.3454
   49VAL      H  441   0.884   2.039   2.147  0.1468 -0.6598  0.1586
   49VAL     CA  442   0.907   2.238   2.093  0.2216 -0.2304  0.3178
   49VAL     HA  443   0.830   2.297   2.042  0.0648 -1.5119 -0.9929
   49VAL     CB  444   0.900   2.258   2.244  0.1024  0.1768  0.2601
   49VAL     HB  445   0.945   2.178   2.302  0.1493 -0.8959 -1.1923
   49VAL    CG1  446   0.976   2.379   2.298  0.2622  0.3131 -0.2562
   49VAL   HG11  447   0.958   2.465   2.234  0.3711 -0.4198 -1.3046
   49VAL   HG12  448   0.962   2.409   2.402 -0.1090  0.4291 -0.3386
   49VAL   HG13  449   1.081   2.351   2.293 -0.2704 -1.5967 -2.5826
   49VAL    CG2  450   0.755   2.268   2.288 -0.0511 -0.3663 -0.1042
   49VAL   HG21  451   0.699   2.355   2.252  0.5690  0.1812  0.2194
   49VAL   HG22  452   0.687   2.184   2.277 -0.4915  0.1235 -1.2373
   49VAL   HG23  453   0.761   2.272   2.397 -1.7919 -0.5338  0.0326
   49VAL      C  454   1.041   2.281   2.036  0.0088 -0.3372 -0.2783
   49VAL      O  455   1.052   2.398   1.998 -0.2154 -0.0655  0.4839
   50LYS      N  456   1.142   2.195   2.020  0.4965  0.1579  0.0672
   50LYS      H  457   1.125   2.105   2.062 -1.7863  1.8080  3.0078
   50LYS     CA  458   1.269   2.225   1.958  0.3028 -0.1102 -0.4678
   50LYS     HA  459   1.318   2.309   2.008 -0.3631 -0.3344  0.5690
   50LYS     CB  460   1.370   2.112   1.977  0.1917 -0.1330 -0.0238
   50LYS    HB1  461   1.401   2.120   2.082 -0.4390 -1.1652  0.2529
   50LYS    HB2  462   1.453   2.136   1.911  1.4289 -1.1481  1.0922
   50LYS     CG  463   1.314   1.974   1.945 -0.2136  0.0783 -0.2354
   50LYS    HG1  464   1.275   1.971   1.843 -1.4961  1.4524  0.1679
   50LYS    HG2  465   1.226   1.950   2.004  0.8774  0.2893  1.5526
   50LYS     CD  466   1.418   1.866   1.970 -0.0589  0.1447 -0.5876
   50LYS    HD1  467   1.449   1.884   2.073  0.3095  1.4143 -0.9107
   50LYS    HD2  468   1.508   1.886   1.911 -0.1213 -0.1863 -0.8012
   50LYS     CE  469   1.361   1.726   1.949 -0.7102  0.2578  0.3511
   50LYS    HE1  470   1.273   1.725   2.012  0.2495  2.4175  1.8428
   50LYS    HE2  471   1.434   1.655   1.987  0.0296  0.7309 -0.1614
   50LYS     NZ  472   1.336   1.706   1.805  0.1231  0.3399  0.1902
   50LYS    HZ1  473   1.286   1.618   1.803  0.9633 -0.1647  0.5913
   50LYS    HZ2  474   1.264   1.768   1.773 -0.3191  0.7815  1.9635
   50LYS    HZ3  475   1.419   1.717   1.749  1.0660  0.0325  1.4804
   50LYS      C  476   1.248   2.260   1.811 -0.2346  0.3891 -0.2761
   50LYS      O  477   1.302   2.361   1.767 -0.1329  0.1331 -0.7472
   51GLU      N  478   1.156   2.196   1.738 -0.2112 -0.0034  0.0357
   51GLU      H  479   1.108   2.120   1.785  0.8188  0.3362  1.7495
   51GLU     CA  480   1.119   2.236   1.604  0.0423 -0.2471 -0.1052
   51GLU     HA  481   1.208   2.247   1.541  1.6089  1.8105  2.2683
   51GLU     CB  482   1.041   2.125   1.535 -0.2357 -0.1127 -0.0062
   51GLU    HB1  483   1.024   2.160   1.433 -0.0148  1.9303  0.6217
   51GLU    HB2  484   0.949   2.113   1.592  0.5317  0.2135  1.3195
   51GLU     CG  485   1.125   1.997   1.538 -0.3584 -0.1999 -0.2014
   51GLU    HG1  486   1.165   1.973   1.636  1.1525  1.9547 -0.2193
   51GLU    HG2  487   1.212   2.016   1.475 -0.7550  0.4910 -0.5614
   51GLU     CD  488   1.033   1.882   1.499 -0.8082  0.0774  0.0253
   51GLU    OE1  489   1.020   1.850   1.379  0.4303 -0.5934  0.0482
   51GLU    OE2  490   0.962   1.831   1.588 -0.7159  0.0860  0.1037
   51GLU      C  491   1.045   2.368   1.595 -0.0860 -0.3309 -0.3122
   51GLU      O  492   1.073   2.450   1.508 -0.9032  0.4268  0.1188
   52VAL      N  493   0.958   2.397   1.692  0.4989  0.4815 -0.0125
   52VAL      H  494   0.930   2.318   1.748 -1.0287 -1.6565 -3.4584
   52VAL     CA  495   0.882   2.520   1.693 -0.5693 -0.1601 -0.3635
   52VAL     HA  496   0.837   2.531   1.595 -0.1063  0.6846 -0.4893
   52VAL     CB  497   0.772   2.523   1.799 -0.0145  0.1613  0.2119
   52VAL     HB  498   0.815   2.497   1.896 -2.2276 -0.5896  1.0699
   52VAL    CG1  499   0.715   2.663   1.816 -0.2398  0.0478  0.4036
   52VAL   HG11  500   0.651   2.665   1.905 -0.3378  1.0140  0.3313
   52VAL   HG12  501   0.788   2.741   1.839 -0.3613  0.7899 -1.5560
   52VAL   HG13  502   0.657   2.692   1.729 -0.9918 -0.7670  0.6207
   52VAL    CG2  503   0.655   2.429   1.770  0.4633 -0.4594  0.2851
   52VAL   HG21  504   0.577   2.432   1.846 -0.8272  0.3698 -1.0269
   52VAL   HG22  505   0.603   2.450   1.677 -2.0095 -0.3425  1.6337
   52VAL   HG23  506   0.695   2.327   1.771 -1.3019 -1.2136  2.7160
   52VAL      C  507   0.983   2.633   1.711 -0.8857  0.0065  0.4253
   52VAL      O  508   0.973   2.728   1.634  0.0894 -0.1353  0.1036
   53MET      N  509   1.083   2.620   1.799 -0.3161  0.0605 -0.2067
   53MET      H  510   1.087   2.538   1.857 -0.3156  0.8539  0.9473
   53MET     CA  511   1.186   2.721   1.809 -0.3961  0.1194  0.0462
   53MET     HA  512   1.138   2.819   1.811  3.4064  2.2430 -1.1340
   53MET     CB  513   1.262   2.705   1.940 -0.0693  0.8275 -0.0540
   53MET    HB1  514   1.313   2.609   1.941 -1.3281  0.1376  0.6739
   53MET    HB2  515   1.194   2.689   2.024  0.3375 -1.6022 -0.1371
   53MET     CG  516   1.355   2.822   1.974  0.5740  0.1903  0.4060
   53MET    HG1  517   1.414   2.836   1.884  0.2094 -2.7795 -0.4169
   53MET    HG2  518   1.420   2.798   2.058  0.1380 -0.6531  0.5150
   53MET     SD  519   1.266   2.976   2.005 -0.2015 -0.1341 -0.1769
   53MET     CE  520   1.398   3.073   2.082  0.2372 -0.4620 -0.5130
   53MET    HE1  521   1.454   3.012   2.153 -0.0637 -1.2248 -0.9216
   53MET    HE2  522   1.460   3.109   2.000  1.3207  1.3691  1.0161
   53MET    HE3  523   1.348   3.155   2.134 -0.6512 -2.0720  1.3014
   53MET      C  524   1.276   2.721   1.685  0.1697 -0.3595  0.4481
   53MET      O  525   1.312   2.830   1.643  0.2622 -0.5239  0.0992
   54HIS      N  526   1.304   2.606   1.623 -0.4923 -0.3635  0.1464
   54HIS      H  527   1.267   2.517   1.653  0.2257  0.4499  3.9698
   54HIS     CA  528   1.383   2.611   1.502 -0.5559 -0.5356  0.0981
   54HIS     HA  529   1.473   2.664   1.532 -0.7551 -0.2721  0.2379
   54HIS     CB  530   1.415   2.470   1.452  0.7434 -0.2666  0.1590
   54HIS    HB1  531   1.326   2.409   1.438  0.2513  0.0625  1.6998
   54HIS    HB2  532   1.475   2.410   1.521 -0.3911 -1.3761  0.2075
   54HIS     CG  533   1.489   2.472   1.320  0.0513  0.0732 -0.2325
   54HIS    ND1  534   1.430   2.437   1.199 -0.4630  0.5303 -0.1174
   54HIS    CE1  535   1.522   2.464   1.106  0.0452 -0.3174  0.1257
   54HIS    HE1  536   1.518   2.451   0.999 -1.3066 -0.1320  0.1371
   54HIS    NE2  537   1.632   2.513   1.164 -0.1282 -0.1362  0.3018
   54HIS    HE2  538   1.718   2.533   1.116 -1.4282  1.3289 -1.5632
   54HIS    CD2  539   1.615   2.522   1.301  0.0340  0.3226  0.2911
   54HIS    HD2  540   1.683   2.566   1.373  0.1340  1.3381 -0.3943
   54HIS      C  541   1.323   2.694   1.389  0.0097 -0.0130  0.1814
   54HIS      O  542   1.386   2.777   1.324  0.0912 -0.2880 -0.0938
   55TYR      N  543   1.192   2.676   1.372  0.0657 -0.2445 -0.0161
   55TYR      H  544   1.149   2.609   1.433  0.3890 -0.5558 -0.1259
   55TYR     CA  545   1.113   2.736   1.267  0.2831 -0.1939 -0.1526
   55TYR     HA  546   1.171   2.739   1.175  2.1049 -0.9045  0.9326
   55TYR     CB  547   0.981   2.661   1.247  0.1686  0.0409 -0.2963
   55TYR    HB1  548   0.917   2.740   1.208  1.4357  1.4459  0.3353
   55TYR    HB2  549   0.947   2.626   1.344  3.0378 -1.7151  0.2101
   55TYR     CG  550   0.981   2.547   1.148 -0.7554  0.2047 -0.4905
   55TYR    CD1  551   1.029   2.576   1.020  0.1848  0.1343 -0.1580
   55TYR    HD1  552   1.063   2.672   0.983  0.5909 -0.9682 -2.8560
   55TYR    CE1  553   1.047   2.471   0.929  0.7818 -0.1691  0.3009
   55TYR    HE1  554   1.085   2.492   0.831 -2.5474  2.4987 -0.6106
   55TYR     CZ  555   1.019   2.341   0.975 -0.0485 -0.1038 -0.0030
   55TYR     OH  556   1.044   2.240   0.887  0.5082 -0.0464  0.0844
   55TYR     HH  557   0.997   2.159   0.910 -0.7749 -1.1682 -5.1941
   55TYR    CE2  558   0.970   2.308   1.103  0.7552  0.3983  0.4447
   55TYR    HE2  559   0.959   2.210   1.147  0.8790  0.8877  1.5913
   55TYR    CD2  560   0.945   2.417   1.187  0.4879  0.1777  0.6521
   55TYR    HD2  561   0.896   2.397   1.282 -1.5021  1.0023 -0.1441
   55TYR      C  562   1.088   2.883   1.301 -0.0900 -0.2259 -0.2804
   55TYR      O  563   1.065   2.961   1.209  0.2136  0.0897 -0.0870
   56LEU      N  564   1.090   2.928   1.426 -0.0305 -0.1295 -0.3158
   56LEU      H  565   1.095   2.865   1.505 -1.8660  2.1151  1.7782
   56LEU     CA  566   1.083   3.069   1.458  0.3878 -0.2527  0.3551
   56LEU     HA  567   1.013   3.117   1.389  0.4755 -1.1456 -0.3725
   56LEU     CB  568   1.028   3.091   1.598  0.0204 -0.2828  0.2157
   56LEU    HB1  569   1.050   3.192   1.632 -2.4552 -0.1914  1.8055
   56LEU    HB2  570   1.072   3.014   1.662  0.9800 -0.3961 -0.5523
   56LEU     CG  571   0.876   3.072   1.594 -0.0172  0.1326 -0.4154
   56LEU     HG  572   0.851   2.986   1.533  2.0159 -0.7449 -0.1081
   56LEU    CD1  573   0.814   3.052   1.732 -0.2236 -0.1494 -0.5496
   56LEU   HD11  574   0.850   3.131   1.798 -0.7152  0.3634 -0.8823
   56LEU   HD12  575   0.705   3.044   1.726 -0.2899 -1.0875  1.1687
   56LEU   HD13  576   0.848   2.953   1.764 -0.4359 -0.2411 -0.6020
   56LEU    CD2  577   0.797   3.188   1.535 -0.7657 -0.2038 -0.0806
   56LEU   HD21  578   0.791   3.273   1.603  0.4408 -1.2458  1.3754
   56LEU   HD22  579   0.838   3.218   1.438 -1.1440 -0.5181 -0.3463
   56LEU   HD23  580   0.699   3.149   1.506 -1.2192 -0.8348  2.1479
   56LEU      C  581   1.218   3.136   1.432  0.0655  0.0919 -0.4917
   56LEU      O  582   1.224   3.238   1.364  0.1683  0.2613 -0.2327
   57GLY      N  583   1.328   3.075   1.476 -0.0573  0.1619 -0.0782
   57GLY      H  584   1.317   2.983   1.517  2.2597 -0.4181 -0.6044
   57GLY     CA  585   1.466   3.100   1.438 -0.0171 -0.3508 -0.2867
   57GLY    HA1  586   1.530   3.015   1.460  0.1599 -0.3066 -0.6191
   57GLY    HA2  587   1.501   3.183   1.499  1.3297 -0.2288 -1.1963
   57GLY      C  588   1.496   3.132   1.292  0.5712  0.0097 -0.0884
   57GLY      O  589   1.564   3.232   1.268 -0.1304  0.3922 -0.5223
   58GLN      N  590   1.437   3.058   1.198 -0.6157  0.5434  0.2118
   58GLN      H  591   1.404   2.967   1.225 -0.0937 -0.4235 -2.1313
   58GLN     CA  592   1.442   3.081   1.055 -0.7561  0.2782  0.1645
   58GLN     HA  593   1.545   3.108   1.029 -0.4385 -0.5082  0.5738
   58GLN     CB  594   1.403   2.958   0.974 -0.0354  0.4775 -0.4995
   58GLN    HB1  595   1.397   2.987   0.869  3.1992  0.5002 -0.8001
   58GLN    HB2  596   1.307   2.927   1.015 -0.4262 -0.2800 -1.9160
   58GLN     CG  597   1.504   2.844   0.992 -0.3355  0.2766 -0.0647
   58GLN    HG1  598   1.462   2.760   0.937 -1.4621  0.5919  0.2921
   58GLN    HG2  599   1.507   2.814   1.096  0.8586  3.0308  0.7827
   58GLN     CD  600   1.645   2.868   0.940 -0.2892  0.6213  0.2162
   58GLN    OE1  601   1.671   2.876   0.820 -0.6588 -0.0277  0.0876
   58GLN    NE2  602   1.741   2.894   1.029  0.2983  0.2872 -0.3066
   58GLN   HE21  603   1.716   2.891   1.127 -0.3050 -0.3609 -0.4715
   58GLN   HE22  604   1.832   2.930   1.006  1.4974 -1.5964  1.1861
   58GLN      C  605   1.350   3.193   1.008 -0.1824  0.5619 -0.2994
   58GLN      O  606   1.391   3.260   0.914  0.4453  0.3384 -0.1909
   59TYR      N  607   1.234   3.218   1.068  0.0184  0.1231  0.2825
   59TYR      H  608   1.202   3.156   1.141 -1.1172  0.4327  0.0616
   59TYR     CA  609   1.156   3.339   1.048  0.2347  0.2123 -0.0151
   59TYR     HA  610   1.143   3.343   0.940  0.4513  1.0646 -0.0142
   59TYR     CB  611   1.018   3.311   1.107  0.2823  0.1114  0.0480
   59TYR    HB1  612   1.022   3.323   1.215  1.0506 -0.9972  0.1602
   59TYR    HB2  613   0.980   3.212   1.081 -0.8224  0.4430  0.3563
   59TYR     CG  614   0.913   3.414   1.074  0.4102  0.1304 -0.3099
   59TYR    CD1  615   0.833   3.382   0.964  0.4110  0.1217 -0.3078
   59TYR    HD1  616   0.848   3.290   0.909 -0.1370 -0.3452  0.3094
   59TYR    CE1  617   0.731   3.473   0.931 -0.2323 -0.2371  0.6457
   59TYR    HE1  618   0.684   3.459   0.835  0.0077 -1.3218  0.6735
   59TYR     CZ  619   0.714   3.590   1.008 -0.3613  0.0869  0.1267
   59TYR     OH  620   0.615   3.676   0.970 -0.5544 -0.0871  0.2285
   59TYR     HH  621   0.624   3.755   1.025  0.8934  0.9622 -1.4068
   59TYR    CE2  622   0.805   3.625   1.109 -0.1064 -0.3207  0.0409
   59TYR    HE2  623   0.796   3.721   1.157  3.6181 -0.2265  0.8355
   59TYR    CD2  624   0.906   3.535   1.145  0.0151 -0.1480  0.1338
   59TYR    HD2  625   0.968   3.556   1.231  1.3698  1.6723 -1.2035
   59TYR      C  626   1.222   3.468   1.095  0.2699  0.0962  0.2529
   59TYR      O  627   1.215   3.563   1.017 -0.5737  0.2161  0.4625
   60ILE      N  628   1.282   3.469   1.214  0.0400  0.0559  0.3703
   60ILE      H  629   1.273   3.388   1.273 -0.4766 -0.3897 -0.3013
   60ILE     CA  630   1.363   3.581   1.256  0.0436  0.1550  0.0989
   60ILE     HA  631   1.300   3.669   1.267 -1.0112 -0.7817  1.8667
   60ILE     CB  632   1.423   3.560   1.395 -0.1304  0.4976  0.2285
   60ILE     HB  633   1.485   3.470   1.397 -2.3276 -1.0997  1.6914
   60ILE    CG2  634   1.509   3.678   1.437 -0.0209  0.4787  0.0591
   60ILE   HG21  635   1.452   3.768   1.461  3.3344  2.4408  1.4384
   60ILE   HG22  636   1.570   3.646   1.522  0.5401 -0.8411 -0.8029
   60ILE   HG23  637   1.581   3.700   1.358  0.1800 -1.3135 -0.2890
   60ILE    CG1  638   1.320   3.535   1.505 -0.4157 -0.2984 -0.2096
   60ILE   HG11  639   1.364   3.528   1.604 -0.1153  1.1708 -0.2170
   60ILE   HG12  640   1.282   3.434   1.493  0.3267 -0.6157  0.0626
   60ILE     CD  641   1.201   3.630   1.509 -0.2499 -0.0892 -0.2142
   60ILE    HD1  642   1.150   3.623   1.412  1.5230 -1.1249 -1.1186
   60ILE    HD2  643   1.144   3.595   1.595  2.2037 -2.5266  0.5574
   60ILE    HD3  644   1.237   3.732   1.522  0.1331 -0.0894 -1.1881
   60ILE      C  645   1.468   3.620   1.152 -0.3425 -0.0338 -0.3613
   60ILE      O  646   1.501   3.736   1.134 -0.9398  0.2303  0.2026
   61MET      N  647   1.523   3.524   1.076  0.1185  0.1952 -0.3163
   61MET      H  648   1.511   3.429   1.106  0.7834 -0.2821 -1.5099
   61MET     CA  649   1.619   3.550   0.971  0.1377  0.1920 -0.2996
   61MET     HA  650   1.680   3.634   1.003  1.2786  0.0181 -1.8591
   61MET     CB  651   1.704   3.424   0.953 -0.0007  0.0465  0.0625
   61MET    HB1  652   1.774   3.435   0.870  2.0631 -0.4551  1.6473
   61MET    HB2  653   1.635   3.341   0.936  0.8660 -0.4734 -1.0567
   61MET     CG  654   1.799   3.390   1.068 -0.2077  0.2254  0.2885
   61MET    HG1  655   1.861   3.304   1.045  2.5679  1.4681  2.4763
   61MET    HG2  656   1.740   3.387   1.160  0.4030  1.2244  0.7286
   61MET     SD  657   1.931   3.513   1.081  0.0725 -0.0854  0.4043
   61MET     CE  658   1.873   3.590   1.235  0.1857  0.0092  0.4002
   61MET    HE1  659   1.944   3.666   1.268  0.4126 -1.6681  4.2748
   61MET    HE2  660   1.774   3.631   1.212  1.6703  2.5593 -2.0441
   61MET    HE3  661   1.872   3.515   1.314 -0.0388 -2.2991 -1.6874
   61MET      C  662   1.558   3.608   0.844 -0.1947  0.4847 -0.0071
   61MET      O  663   1.638   3.655   0.763 -0.4211 -0.2722 -0.6787
   62VAL      N  664   1.426   3.605   0.825 -0.2821 -0.1256  0.6277
   62VAL      H  665   1.368   3.560   0.893 -0.8512  1.0565  0.9559
   62VAL     CA  666   1.354   3.678   0.722 -0.0279 -0.2538  0.3566
   62VAL     HA  667   1.420   3.669   0.636  0.4533  2.1919  0.4045
   62VAL     CB  668   1.218   3.618   0.687 -0.2127  0.2362  0.2330
   62VAL     HB  669   1.144   3.622   0.767 -0.4225 -0.8897  0.1083
   62VAL    CG1  670   1.155   3.685   0.566 -0.2496 -0.5608 -0.1958
   62VAL   HG11  671   1.141   3.793   0.579 -1.5185 -0.5340 -1.5248
   62VAL   HG12  672   1.223   3.677   0.481 -0.7067 -1.2531 -0.5080
   62VAL   HG13  673   1.063   3.633   0.538  0.7501 -1.6548 -1.6040
   62VAL    CG2  674   1.219   3.471   0.648 -0.5310  0.2773  0.0687
   62VAL   HG21  675   1.116   3.436   0.633  0.1903 -1.1454 -2.0960
   62VAL   HG22  676   1.284   3.446   0.564  0.9272  0.1702  1.1959
   62VAL   HG23  677   1.263   3.421   0.734  0.5108  2.1181  0.6356
   62VAL      C  678   1.339   3.828   0.740  0.2059 -0.1154 -0.5529
   62VAL      O  679   1.355   3.910   0.650  0.0630  0.2530 -0.2453
   63LYS      N  680   1.341   3.868   0.868  0.3688  0.2235 -0.6609
   63LYS      H  681   1.348   3.792   0.933 -1.2715  1.8004  1.4953
   63LYS     CA  682   1.327   4.002   0.921  0.3163 -0.0351 -0.0171
   63LYS     HA  683   1.258   4.056   0.856  0.5908 -0.3325 -0.5609
   63LYS     CB  684   1.271   4.011   1.063  0.1700  0.4656 -0.1034
   63LYS    HB1  685   1.240   4.115   1.075  1.8954  1.1602 -1.1387
   63LYS    HB2  686   1.354   3.998   1.133 -0.1431 -0.0847  0.1747
   63LYS     CG  687   1.153   3.920   1.093  0.4889  0.0458 -0.1098
   63LYS    HG1  688   1.135   3.949   1.196 -0.8521  3.1505 -1.1148
   63LYS    HG2  689   1.188   3.817   1.099  0.2260 -0.2101 -2.2252
   63LYS     CD  690   1.024   3.931   1.012  0.2535  0.1917  0.2825
   63LYS    HD1  691   1.027   4.030   0.966 -1.3629  0.6158  0.9942
   63LYS    HD2  692   0.937   3.935   1.078 -0.3678  2.1017 -0.5691
   63LYS     CE  693   1.002   3.818   0.912  0.2653  0.5255 -0.1016
   63LYS    HE1  694   0.966   3.723   0.951  0.9618  0.0403 -0.6134
   63LYS    HE2  695   1.094   3.798   0.856  0.3420 -2.5700  0.9269
   63LYS     NZ  696   0.900   3.854   0.812  0.1266  0.2605 -0.0578
   63LYS    HZ1  697   0.823   3.890   0.867  0.2051 -0.5115  0.5868
   63LYS    HZ2  698   0.940   3.928   0.756  0.0045  0.7329  0.4656
   63LYS    HZ3  699   0.867   3.776   0.757  1.4174  0.7729 -1.6425
   63LYS      C  700   1.462   4.071   0.910  0.6873 -0.8230 -0.4855
   63LYS      O  701   1.554   4.060   0.991  0.3281  0.3748  0.1085
   64GLN      N  702   1.475   4.135   0.793 -0.1458  0.2176 -0.0303
   64GLN      H  703   1.401   4.128   0.725 -0.1692 -2.1546  0.1681
   64GLN     CA  704   1.586   4.224   0.762 -0.4598  0.3162 -0.8870
   64GLN     HA  705   1.683   4.196   0.802 -1.2696 -1.4621 -0.0179
   64GLN     CB  706   1.599   4.239   0.611 -0.1804  0.0328 -0.8925
   64GLN    HB1  707   1.648   4.332   0.579 -1.4301  1.8590  2.0424
   64GLN    HB2  708   1.498   4.232   0.572 -0.9929  0.6974  0.9929
   64GLN     CG  709   1.680   4.124   0.551  0.0731 -0.2770  0.0221
   64GLN    HG1  710   1.637   4.029   0.581  1.7206 -1.1487 -0.2886
   64GLN    HG2  711   1.786   4.125   0.576  0.2947 -0.6697 -0.8643
   64GLN     CD  712   1.667   4.118   0.399  0.0497 -0.5711  0.0355
   64GLN    OE1  713   1.609   4.208   0.339  0.5606  0.1746  0.6391
   64GLN    NE2  714   1.723   4.018   0.332  0.1911 -0.2718 -0.2951
   64GLN   HE21  715   1.767   3.946   0.387 -0.3922  0.7660  1.6084
   64GLN   HE22  716   1.731   4.030   0.232  1.1952  1.1815 -0.0664
   64GLN      C  717   1.579   4.362   0.826 -0.1188  0.0707 -0.3147
   64GLN      O  718   1.681   4.429   0.812 -0.0945  0.1743  0.3128
   65LEU      N  719   1.473   4.399   0.899 -0.0206  0.2187 -0.2477
   65LEU      H  720   1.400   4.330   0.908  0.6938 -0.5169  0.0624
   65LEU     CA  721   1.458   4.531   0.958 -0.1565  0.2234 -0.2911
   65LEU     HA  722   1.529   4.600   0.912 -0.8846  0.7409 -0.6588
   65LEU     CB  723   1.318   4.582   0.929 -0.2991  0.0088  0.0178
   65LEU    HB1  724   1.306   4.667   0.996 -0.0052  0.2569 -0.2397
   65LEU    HB2  725   1.246   4.505   0.959  1.3680 -2.5179 -1.9907
   65LEU     CG  726   1.311   4.622   0.782  0.2605 -0.2335 -0.0774
   65LEU     HG  727   1.346   4.536   0.726 -2.2495 -0.3682 -1.5894
   65LEU    CD1  728   1.168   4.671   0.758  0.1512 -0.2768  0.4753
   65LEU   HD11  729   1.145   4.742   0.837 -1.3487  1.6740 -1.5993
   65LEU   HD12  730   1.145   4.720   0.664  1.1308  1.5290  1.1402
   65LEU   HD13  731   1.099   4.588   0.773 -1.0618  0.1356 -2.2535
   65LEU    CD2  732   1.395   4.748   0.761  0.2477 -0.2060  0.0396
   65LEU   HD21  733   1.388   4.805   0.854 -0.2519 -0.8694  0.4136
   65LEU   HD22  734   1.496   4.721   0.731 -0.1213  0.2481 -1.7085
   65LEU   HD23  735   1.355   4.802   0.675  1.7710  0.6394 -0.1635
   65LEU      C  736   1.476   4.539   1.109  0.2044 -0.4232 -0.2922
   65LEU      O  737   1.443   4.447   1.183 -0.1784 -0.1193 -0.0801
   66TYR      N  738   1.544   4.644   1.156 -0.0343 -0.5121  0.2511
   66TYR      H  739   1.568   4.715   1.089  0.1352 -0.6019  0.2167
   66TYR     CA  740   1.603   4.656   1.288 -0.0425 -0.2050  0.2259
   66TYR     HA  741   1.560   4.579   1.351 -0.2923  0.0934  0.4228
   66TYR     CB  742   1.753   4.624   1.282  0.0045 -0.0083  0.3450
   66TYR    HB1  743   1.809   4.672   1.362  1.1797 -0.9517  0.1052
   66TYR    HB2  744   1.798   4.670   1.194  0.1798  2.0049  1.4319
   66TYR     CG  745   1.786   4.477   1.288  0.7953  0.1404 -0.3146
   66TYR    CD1  746   1.815   4.414   1.410  0.5205  0.3804 -0.1236
   66TYR    HD1  747   1.809   4.473   1.500  1.3367  0.2832 -0.0001
   66TYR    CE1  748   1.851   4.280   1.426 -0.4037  0.1498  0.0763
   66TYR    HE1  749   1.876   4.243   1.524  0.9905  2.1537  0.5480
   66TYR     CZ  750   1.862   4.205   1.307  0.3844  0.2725  0.0616
   66TYR     OH  751   1.914   4.079   1.310 -0.2931 -0.0213 -0.2291
   66TYR     HH  752   1.941   4.048   1.397 -0.2411  1.4988  0.3183
   66TYR    CE2  753   1.817   4.259   1.185 -0.3869 -0.0990  0.1762
   66TYR    HE2  754   1.813   4.193   1.099  0.2829 -1.7110  1.3188
   66TYR    CD2  755   1.779   4.393   1.176 -0.2344 -0.0747 -0.1000
   66TYR    HD2  756   1.734   4.435   1.088 -3.5097  1.2796  2.0270
   66TYR      C  757   1.579   4.794   1.348  0.3474  0.2083 -0.5392
   66TYR      O  758   1.567   4.897   1.282 -0.3991  0.3798 -0.1423
   67ASP      N  759   1.539   4.796   1.476  0.5327 -0.7134 -0.4588
   67ASP      H  760   1.549   4.709   1.527 -0.7184 -1.2357 -1.0412
   67ASP     CA  761   1.474   4.901   1.551  0.5592 -0.4969 -0.7368
   67ASP     HA  762   1.384   4.933   1.498  0.1993  0.4067  0.3570
   67ASP     CB  763   1.430   4.843   1.685  0.0870  0.6892 -0.3618
   67ASP    HB1  764   1.523   4.817   1.736 -0.5999 -1.2382  0.0036
   67ASP    HB2  765   1.375   4.749   1.683 -2.4885  2.0824  0.6352
   67ASP     CG  766   1.337   4.939   1.758  0.5276  0.6458  0.2702
   67ASP    OD1  767   1.322   4.922   1.881 -0.5819  0.0220  0.0606
   67ASP    OD2  768   1.277   5.030   1.697 -0.3613 -0.0230  0.1170
   67ASP      C  769   1.558   5.028   1.554 -0.0360 -0.1096 -0.0526
   67ASP      O  770   1.676   5.023   1.588 -0.2416 -0.1023  0.6759
   68GLN      N  771   1.505   5.149   1.534  0.5945  0.1397 -0.2526
   68GLN      H  772   1.404   5.148   1.528  0.5202 -0.4689  0.8560
   68GLN     CA  773   1.576   5.275   1.533  0.2841  0.3138 -0.6263
   68GLN     HA  774   1.640   5.278   1.445 -0.4604 -1.0273 -1.2444
   68GLN     CB  775   1.468   5.383   1.520 -0.1111  0.0108  0.0679
   68GLN    HB1  776   1.500   5.484   1.546  1.7081 -1.2508  3.3158
   68GLN    HB2  777   1.388   5.354   1.587 -1.5945  0.5517 -1.3986
   68GLN     CG  778   1.418   5.409   1.378  0.1509  0.0112 -0.0248
   68GLN    HG1  779   1.407   5.307   1.339  0.5376 -0.0706  0.0742
   68GLN    HG2  780   1.489   5.466   1.318 -0.0082  0.9673  0.6691
   68GLN     CD  781   1.286   5.485   1.377  0.5243  0.6673 -0.2501
   68GLN    OE1  782   1.242   5.553   1.469 -0.0239  0.0899 -0.0732
   68GLN    NE2  783   1.211   5.472   1.267 -0.0374  0.5173  0.1492
   68GLN   HE21  784   1.242   5.405   1.199 -0.1678 -0.8989  1.4208
   68GLN   HE22  785   1.116   5.506   1.275 -0.7101 -1.0305 -0.9004
   68GLN      C  786   1.659   5.298   1.658 -0.1062 -0.7230 -0.1671
   68GLN      O  787   1.608   5.303   1.770 -0.4467 -0.3302 -0.3401
   69GLN      N  788   1.791   5.321   1.647 -0.2260  0.0734  0.0315
   69GLN      H  789   1.824   5.308   1.553  1.8614  0.4219  0.6777
   69GLN     CA  790   1.893   5.355   1.744 -0.1513 -0.0259 -0.0132
   69GLN     HA  791   1.989   5.346   1.693  1.3231 -2.2421  2.8279
   69GLN     CB  792   1.871   5.495   1.800  0.3127  0.1359 -0.2293
   69GLN    HB1  793   1.955   5.533   1.858  1.1839 -2.5361  0.4154
   69GLN    HB2  794   1.777   5.493   1.854  0.6476  1.6108  0.4496
   69GLN     CG  795   1.860   5.603   1.693  0.0887  0.6943  0.3540
   69GLN    HG1  796   1.847   5.702   1.737 -1.9604  1.8653 -2.5955
   69GLN    HG2  797   1.770   5.588   1.634  0.3437 -1.3523  0.4163
   69GLN     CD  798   1.980   5.611   1.600  0.1257 -0.4256  0.2996
   69GLN    OE1  799   1.995   5.558   1.490  0.1522  0.1439  0.0248
   69GLN    NE2  800   2.089   5.672   1.647  0.2115  0.0280 -0.4755
   69GLN   HE21  801   2.098   5.713   1.739 -0.1695  0.2799 -0.5466
   69GLN   HE22  802   2.175   5.660   1.596  0.3673 -0.0458 -0.1934
   69GLN      C  803   1.910   5.250   1.853 -0.2283 -0.0973 -0.0690
   69GLN      O  804   1.977   5.279   1.952  0.1710 -0.4281 -0.2399
   70GLU      N  805   1.841   5.136   1.844 -0.3099 -0.0374 -0.2103
   70GLU      H  806   1.770   5.132   1.773  0.3482  2.1445 -1.0538
   70GLU     CA  807   1.840   5.029   1.943 -0.2062 -0.0104 -0.1805
   70GLU     HA  808   1.857   5.082   2.037 -0.7599 -1.8479  1.0072
   70GLU     CB  809   1.699   4.973   1.952 -0.1876  0.0817  0.7945
   70GLU    HB1  810   1.692   4.892   1.879  0.4130  0.7506 -0.0312
   70GLU    HB2  811   1.626   5.047   1.919 -0.7765 -0.0807  1.7242
   70GLU     CG  812   1.668   4.905   2.085  0.9829 -0.5342  0.7623
   70GLU    HG1  813   1.739   4.826   2.109 -0.0768 -1.8506 -0.3121
   70GLU    HG2  814   1.570   4.864   2.062  1.0168  0.4857 -1.4666
   70GLU     CD  815   1.659   5.018   2.187 -0.1886 -0.2427  0.3496
   70GLU    OE1  816   1.749   5.036   2.272  0.1777  0.1161 -0.1123
   70GLU    OE2  817   1.552   5.080   2.204 -0.2941 -0.4717  0.5294
   70GLU      C  818   1.945   4.921   1.920 -0.0646  0.2134 -0.6120
   70GLU      O  819   1.994   4.861   2.015 -0.1711  0.0814 -0.6385
   71GLN      N  820   1.974   4.890   1.793 -0.0218  0.5504 -0.6837
   71GLN      H  821   1.928   4.952   1.727 -0.0729  0.9296 -0.3015
   71GLN     CA  822   2.071   4.796   1.743  0.1805  0.0325  0.6432
   71GLN     HA  823   2.058   4.810   1.636  1.1519 -0.4778  0.4496
   71GLN     CB  824   2.209   4.841   1.790  0.3209  0.7667 -0.4372
   71GLN    HB1  825   2.221   4.806   1.893  1.0015  2.0247 -0.0530
   71GLN    HB2  826   2.210   4.949   1.808 -0.0928  0.2220  4.1291
   71GLN     CG  827   2.335   4.806   1.711  0.2271 -0.3375 -0.1142
   71GLN    HG1  828   2.340   4.698   1.703  0.8796 -0.3642  0.6058
   71GLN    HG2  829   2.426   4.837   1.761  0.1364  2.1168 -1.3075
   71GLN     CD  830   2.335   4.870   1.573 -0.0968  0.0253  0.0490
   71GLN    OE1  831   2.278   4.815   1.478  0.1467 -0.4723  0.1853
   71GLN    NE2  832   2.399   4.985   1.551 -0.5005  0.2731  0.1703
   71GLN   HE21  833   2.453   5.033   1.622 -2.1852  2.6650 -0.0295
   71GLN   HE22  834   2.422   5.005   1.454 -0.4714 -1.2541 -0.1648
   71GLN      C  835   2.053   4.646   1.758 -0.4007  0.0243 -0.0825
   71GLN      O  836   2.071   4.574   1.660 -0.0767 -0.0547  0.0323
   72HIS      N  837   2.001   4.596   1.871 -0.0831  0.7331  0.3837
   72HIS      H  838   1.983   4.664   1.943  0.9062 -0.0008  1.3746
   72HIS     CA  839   1.974   4.456   1.898 -0.0081  0.6850  0.2132
   72HIS     HA  840   2.025   4.403   1.817 -2.4130 -1.8507  0.2267
   72HIS     CB  841   2.034   4.412   2.031 -0.4846  0.0804  0.2333
   72HIS    HB1  842   2.138   4.444   2.040 -0.5001 -0.3887  3.5565
   72HIS    HB2  843   2.036   4.304   2.036  1.2648  0.1357  1.2212
   72HIS     CG  844   1.968   4.459   2.158 -0.5390 -0.1663  0.2969
   72HIS    ND1  845   1.924   4.589   2.181 -0.0694  0.1092 -0.3346
   72HIS    CE1  846   1.884   4.593   2.308  0.5511  0.4320 -0.1428
   72HIS    HE1  847   1.840   4.682   2.352  0.4731  0.2212  0.2125
   72HIS    NE2  848   1.894   4.473   2.368  0.1403  0.5974  0.2665
   72HIS    HE2  849   1.871   4.449   2.464 -1.7545 -2.4868 -0.8001
   72HIS    CD2  850   1.948   4.388   2.274 -0.1940  0.0979  0.5207
   72HIS    HD2  851   1.968   4.284   2.296 -0.8808  0.0393  0.8900
   72HIS      C  852   1.829   4.409   1.896  0.0248  0.5601  0.6179
   72HIS      O  853   1.806   4.295   1.935 -0.3529  0.0320 -1.0661
   73MET      N  854   1.737   4.481   1.831 -0.5368  0.1383  0.9367
   73MET      H  855   1.768   4.568   1.789 -1.7884  0.7986  1.3474
   73MET     CA  856   1.601   4.436   1.811 -0.3956  0.1068 -0.0268
   73MET     HA  857   1.589   4.334   1.847 -2.0877  0.1088 -0.4745
   73MET     CB  858   1.508   4.512   1.906 -0.0284  0.6313 -0.0866
   73MET    HB1  859   1.410   4.469   1.891 -0.1693  1.0699 -0.4662
   73MET    HB2  860   1.502   4.616   1.871  0.8420  0.3132 -1.2505
   73MET     CG  861   1.554   4.516   2.051  0.2284 -0.1120 -0.1462
   73MET    HG1  862   1.623   4.597   2.073 -0.8295  0.0418  3.2850
   73MET    HG2  863   1.605   4.420   2.062 -1.0032 -0.7430  0.2077
   73MET     SD  864   1.426   4.536   2.177  0.2477 -0.0189 -0.1412
   73MET     CE  865   1.539   4.520   2.318  0.0427 -0.3791 -0.0142
   73MET    HE1  866   1.610   4.601   2.301  1.0816 -1.2394  0.0964
   73MET    HE2  867   1.488   4.531   2.413 -0.2584 -0.4781 -0.1648
   73MET    HE3  868   1.579   4.419   2.310  0.7940  0.0045 -1.6011
   73MET      C  869   1.546   4.440   1.669  0.2170 -0.0316 -0.2677
   73MET      O  870   1.571   4.541   1.603  0.9313  0.0444  0.1092
   74VAL      N  871   1.470   4.336   1.635 -0.6136  0.4166  0.1917
   74VAL      H  872   1.450   4.267   1.706  1.0944 -0.7954 -0.4445
   74VAL     CA  873   1.412   4.333   1.502 -0.0316  0.1230 -0.0590
   74VAL     HA  874   1.475   4.395   1.438  2.2625 -0.7188  1.2492
   74VAL     CB  875   1.407   4.191   1.449  0.0772 -0.3335  1.1168
   74VAL     HB  876   1.332   4.190   1.370  2.6071  0.5039 -1.4626
   74VAL    CG1  877   1.545   4.165   1.389 -0.4939 -0.2156 -0.2808
   74VAL   HG11  878   1.576   4.231   1.307 -0.0200  0.9314  0.7935
   74VAL   HG12  879   1.613   4.173   1.474 -0.7360 -0.0686 -0.1020
   74VAL   HG13  880   1.552   4.066   1.342 -1.8807 -1.5610  2.1775
   74VAL    CG2  881   1.378   4.077   1.547  0.4405 -1.2016  0.2379
   74VAL   HG21  882   1.355   3.984   1.496 -3.5030 -0.3753  0.2324
   74VAL   HG22  883   1.453   4.062   1.624  0.1521 -0.1494  0.7422
   74VAL   HG23  884   1.285   4.104   1.596  1.2290 -1.5215  2.0021
   74VAL      C  885   1.274   4.397   1.503 -0.1862 -0.2129  0.0911
   74VAL      O  886   1.194   4.374   1.593 -0.1601 -0.6209  0.0154
   75TYR      N  887   1.251   4.467   1.391  0.3078 -0.4665 -0.1747
   75TYR      H  888   1.320   4.474   1.318  1.0725 -3.2098  0.1585
   75TYR     CA  889   1.123   4.528   1.361  0.2917 -0.2315  0.3528
   75TYR     HA  890   1.064   4.558   1.448  0.3952  0.7809  0.0754
   75TYR     CB  891   1.142   4.659   1.286 -0.0010 -0.2030  0.3272
   75TYR    HB1  892   1.187   4.636   1.189 -0.5273 -1.2508  0.3196
   75TYR    HB2  893   1.211   4.720   1.344 -1.3294 -0.0720  1.8316
   75TYR     CG  894   1.019   4.741   1.255 -0.1555 -0.4667  0.2436
   75TYR    CD1  895   0.959   4.835   1.339  0.6242 -0.1277  0.4265
   75TYR    HD1  896   0.999   4.850   1.438 -0.9417 -2.1105  1.4080
   75TYR    CE1  897   0.838   4.898   1.310  0.7070 -0.2382 -0.1718
   75TYR    HE1  898   0.791   4.954   1.390  0.5420  0.5781 -0.8176
   75TYR     CZ  899   0.779   4.871   1.185  0.4368 -0.1887 -0.0565
   75TYR     OH  900   0.658   4.924   1.150  0.5024  0.2477  0.3731
   75TYR     HH  901   0.618   4.903   1.066 -0.8155  1.4057  0.6609
   75TYR    CE2  902   0.836   4.778   1.096  0.5059  0.0323 -0.2448
   75TYR    HE2  903   0.799   4.763   0.996  0.4991  0.3235 -0.2875
   75TYR    CD2  904   0.958   4.718   1.131  0.2105 -0.3963  0.0467
   75TYR    HD2  905   1.003   4.647   1.063 -0.1965 -0.9241  0.3183
   75TYR      C  906   1.035   4.424   1.292  0.2517  0.2707 -0.3568
   75TYR      O  907   1.061   4.372   1.183 -0.1283 -0.1782 -0.2348
   76CYS      N  908   0.918   4.412   1.354  0.2920  0.1227 -0.3103
   76CYS      H  909   0.919   4.461   1.442 -0.2265 -1.0323  0.3553
   76CYS     CA  910   0.804   4.340   1.302  0.3011  0.2732 -0.5424
   76CYS     HA  911   0.823   4.321   1.197 -0.0921 -1.9246 -0.2785
   76CYS     CB  912   0.796   4.213   1.387  0.5847  0.3574 -0.3896
   76CYS    HB1  913   0.699   4.167   1.368  1.7212 -0.8804 -4.0529
   76CYS    HB2  914   0.802   4.228   1.495 -1.1762 -1.5288  0.0374
   76CYS     SG  915   0.916   4.092   1.325  0.1195 -0.3034 -0.0144
   76CYS     HG  916   1.028   4.162   1.305  0.2566 -0.8264 -1.1467
   76CYS      C  917   0.672   4.416   1.310  0.1009 -0.1415  0.2466
   76CYS      O  918   0.563   4.359   1.311  0.1346 -0.2242 -0.4893
   77GLY      N  919   0.673   4.549   1.314  0.0220 -0.1487  0.5437
   77GLY      H  920   0.763   4.590   1.295 -1.4563  2.6975 -0.9970
   77GLY     CA  921   0.555   4.632   1.302  0.4047  0.2763 -0.3339
   77GLY    HA1  922   0.584   4.737   1.307  3.7030 -0.5563  0.4874
   77GLY    HA2  923   0.479   4.616   1.378 -0.0859 -0.2212 -0.9135
   77GLY      C  924   0.486   4.599   1.170 -0.0158 -0.3169  0.0315
   77GLY      O  925   0.551   4.590   1.066 -0.1127 -0.1902 -0.0407
   78GLY      N  926   0.357   4.564   1.172 -0.0105 -0.3388 -0.0021
   78GLY      H  927   0.311   4.561   1.262  0.9839  0.8770  0.6003
   78GLY     CA  928   0.293   4.521   1.050  0.2142 -0.6288 -0.0180
   78GLY    HA1  929   0.337   4.589   0.977  0.4786  0.6073  1.2563
   78GLY    HA2  930   0.188   4.547   1.054  0.9167  2.6121 -0.2679
   78GLY      C  931   0.320   4.377   1.008  0.3038 -0.5097 -0.3730
   78GLY      O  932   0.262   4.326   0.913  0.0163 -0.3724 -0.2722
   79ASP      N  933   0.406   4.301   1.076  0.1356 -0.3068  0.0721
   79ASP      H  934   0.451   4.336   1.159  0.2311  2.1142 -0.9099
   79ASP     CA  935   0.427   4.160   1.052 -0.3617 -0.2669 -0.6222
   79ASP     HA  936   0.399   4.126   0.952 -0.1021 -0.3180 -0.6785
   79ASP     CB  937   0.577   4.134   1.066 -0.3658  0.0156 -0.0493
   79ASP    HB1  938   0.623   4.161   1.161  1.7051  2.2669 -1.5701
   79ASP    HB2  939   0.627   4.199   0.994 -1.7599  0.2925 -0.8028
   79ASP     CG  940   0.606   3.990   1.025  0.2212  0.0449  0.2469
   79ASP    OD1  941   0.570   3.904   1.108 -0.3341 -0.1495 -0.1866
   79ASP    OD2  942   0.663   3.968   0.916  0.1148 -0.7650  0.3483
   79ASP      C  943   0.344   4.085   1.155 -0.1433  0.1346 -0.1522
   79ASP      O  944   0.331   4.123   1.271 -0.3164 -0.2406 -0.0482
   80LEU      N  945   0.285   3.977   1.103  0.3138 -0.1423 -0.0957
   80LEU      H  946   0.308   3.956   1.007 -1.1051 -1.2242 -0.2225
   80LEU     CA  947   0.192   3.890   1.172 -0.0192  0.2003 -0.1144
   80LEU     HA  948   0.108   3.949   1.211 -0.4328 -0.6046  0.2408
   80LEU     CB  949   0.139   3.793   1.066 -0.4136  0.1510  0.1245
   80LEU    HB1  950   0.074   3.725   1.120  0.7889 -0.5541  0.7411
   80LEU    HB2  951   0.223   3.738   1.023 -1.1881  0.5551 -2.0009
   80LEU     CG  952   0.056   3.855   0.954  0.5168  0.4976 -0.3841
   80LEU     HG  953   0.116   3.936   0.914  0.6038  1.7675  2.1165
   80LEU    CD1  954   0.042   3.746   0.848 -0.0918 -0.3082  0.5032
   80LEU   HD11  955  -0.012   3.785   0.762  0.6278 -0.3361  0.0306
   80LEU   HD12  956   0.139   3.714   0.812 -0.3468  0.8982 -1.4199
   80LEU   HD13  957  -0.013   3.663   0.891 -0.7353 -1.8841 -3.0027
   80LEU    CD2  958  -0.075   3.917   1.001  0.2114 -0.3653 -0.0733
   80LEU   HD21  959  -0.117   3.847   1.073 -0.9196 -0.5320 -0.8582
   80LEU   HD22  960  -0.059   4.010   1.055  3.5253 -0.3809 -0.7985
   80LEU   HD23  961  -0.144   3.931   0.917 -0.5908 -1.0342  0.4572
   80LEU      C  962   0.256   3.807   1.282 -0.0306 -0.0457 -0.2940
   80LEU      O  963   0.185   3.776   1.377  0.1776  0.5029  0.0412
   81LEU      N  964   0.388   3.787   1.290 -0.0299  0.0010 -0.1926
   81LEU      H  965   0.444   3.823   1.213  1.3936 -1.7647 -0.0403
   81LEU     CA  966   0.454   3.752   1.414 -0.3554  0.3988  0.0978
   81LEU     HA  967   0.388   3.676   1.455 -1.7366  0.5401 -1.7075
   81LEU     CB  968   0.596   3.701   1.391 -0.6056 -0.2369 -0.0627
   81LEU    HB1  969   0.654   3.785   1.353 -2.9391  1.3068 -0.4196
   81LEU    HB2  970   0.594   3.620   1.317 -0.6265 -1.7437  1.5111
   81LEU     CG  971   0.669   3.635   1.508 -0.2636  0.0989 -0.0869
   81LEU     HG  972   0.668   3.702   1.594  1.0858 -1.9617  1.6425
   81LEU    CD1  973   0.604   3.503   1.547 -0.6118  0.2035 -0.3129
   81LEU   HD11  974   0.638   3.484   1.649  0.3621 -0.4291 -0.7373
   81LEU   HD12  975   0.495   3.501   1.550 -0.5886  0.2544  1.1036
   81LEU   HD13  976   0.640   3.423   1.482  0.6666 -0.4304  1.1313
   81LEU    CD2  977   0.811   3.596   1.466 -0.2869 -0.6018  0.4728
   81LEU   HD21  978   0.871   3.563   1.551  0.3651 -1.7192 -0.3889
   81LEU   HD22  979   0.807   3.516   1.392 -1.3687  1.2921 -1.6257
   81LEU   HD23  980   0.861   3.682   1.422 -2.0844  0.0509 -0.3840
   81LEU      C  981   0.448   3.859   1.521 -0.4030  0.2888  0.2058
   81LEU      O  982   0.425   3.834   1.639  0.1323  0.2707  0.3110
   82GLY      N  983   0.466   3.983   1.475  0.2173  0.1081 -0.0513
   82GLY      H  984   0.480   4.003   1.377 -0.6374 -0.0582 -0.2147
   82GLY     CA  985   0.459   4.098   1.563 -0.1423 -0.1039  0.1997
   82GLY    HA1  986   0.487   4.191   1.514 -0.6378 -1.4493 -2.8551
   82GLY    HA2  987   0.519   4.089   1.653  1.8454  0.2510 -1.0323
   82GLY      C  988   0.316   4.105   1.614 -0.1563  0.0516  0.1414
   82GLY      O  989   0.303   4.128   1.734  0.0697  0.1617  0.1448
   83GLU      N  990   0.213   4.082   1.532 -0.2485  0.7151  0.0683
   83GLU      H  991   0.243   4.060   1.438  0.1593 -2.9523  0.9326
   83GLU     CA  992   0.071   4.090   1.561 -0.3388 -0.0831 -0.1437
   83GLU     HA  993   0.043   4.183   1.609  1.2707 -0.3727  1.4768
   83GLU     CB  994  -0.014   4.079   1.435 -0.3001 -0.2930 -0.1518
   83GLU    HB1  995  -0.023   3.973   1.410 -0.0622 -1.4274  3.8727
   83GLU    HB2  996   0.033   4.129   1.351 -1.3895 -0.0936 -0.6584
   83GLU     CG  997  -0.156   4.125   1.467 -0.2101 -0.2841  0.2419
   83GLU    HG1  998  -0.192   4.075   1.557  1.6889  0.1599  1.3193
   83GLU    HG2  999  -0.223   4.100   1.385 -0.6647 -0.8174  0.7731
   83GLU     CD 1000  -0.161   4.276   1.488 -0.2957 -0.2861  0.2343
   83GLU    OE1 1001  -0.162   4.355   1.391  0.0927  0.0638  0.5079
   83GLU    OE2 1002  -0.150   4.325   1.603  0.4752 -0.2604  0.1538
   83GLU      C 1003   0.042   3.980   1.662 -0.3309  0.1543  0.1185
   83GLU      O 1004  -0.038   4.004   1.752 -0.5360  0.4158 -0.1323
   84LEU      N 1005   0.104   3.862   1.649 -0.3581  0.1599 -0.0717
   84LEU      H 1006   0.159   3.848   1.566  0.1751  2.4320 -0.1734
   84LEU     CA 1007   0.085   3.754   1.744  0.8000  0.1519  0.1729
   84LEU     HA 1008  -0.021   3.760   1.768  0.8117  1.8153 -0.0427
   84LEU     CB 1009   0.126   3.623   1.677  0.0455  0.1002 -0.1992
   84LEU    HB1 1010   0.235   3.626   1.672  0.0213  2.3333 -0.7988
   84LEU    HB2 1011   0.090   3.625   1.574 -1.4661  0.7471  0.3076
   84LEU     CG 1012   0.076   3.501   1.753  0.0171  0.2672  0.0502
   84LEU     HG 1013   0.111   3.506   1.856  2.3557 -0.0901 -0.6817
   84LEU    CD1 1014  -0.075   3.482   1.741  0.0735 -0.3438  0.3104
   84LEU   HD11 1015  -0.095   3.377   1.765  1.1683 -1.2041 -2.2238
   84LEU   HD12 1016  -0.130   3.549   1.807 -0.0012 -0.5223  0.4320
   84LEU   HD13 1017  -0.095   3.496   1.635  1.1782  0.0711  0.1470
   84LEU    CD2 1018   0.145   3.385   1.683 -0.2816 -0.1648  0.4668
   84LEU   HD21 1019   0.248   3.406   1.711  0.2350  1.7159 -2.4149
   84LEU   HD22 1020   0.111   3.287   1.719 -0.0596 -0.7513 -0.8598
   84LEU   HD23 1021   0.147   3.391   1.574  1.2282 -0.7076  0.4402
   84LEU      C 1022   0.158   3.786   1.874  0.6101 -0.4879  0.4391
   84LEU      O 1023   0.108   3.734   1.973 -0.5867  0.1295  0.1721
   85LEU      N 1024   0.268   3.860   1.883  0.2290  0.0419  0.7526
   85LEU      H 1025   0.311   3.882   1.794  0.5227 -0.4220  0.7801
   85LEU     CA 1026   0.335   3.902   2.004 -0.1451 -0.2789  1.0721
   85LEU     HA 1027   0.326   3.824   2.079 -1.7436 -0.2697  0.9337
   85LEU     CB 1028   0.481   3.929   1.969 -0.4626  0.1956  0.0770
   85LEU    HB1 1029   0.532   3.976   2.053 -1.3231 -2.5159  2.2787
   85LEU    HB2 1030   0.488   3.985   1.876  0.7901 -3.1531 -2.0334
   85LEU     CG 1031   0.561   3.805   1.931 -0.2606  0.3068  0.1383
   85LEU     HG 1032   0.509   3.727   1.875 -0.9660  1.4153 -0.7973
   85LEU    CD1 1033   0.686   3.843   1.851 -0.2551 -0.1815 -0.0906
   85LEU   HD11 1034   0.652   3.887   1.758 -2.4861  0.3839  0.9123
   85LEU   HD12 1035   0.746   3.913   1.909 -2.1047  1.1165  0.3145
   85LEU   HD13 1036   0.745   3.760   1.812 -2.5281 -0.7525 -2.5670
   85LEU    CD2 1037   0.607   3.729   2.055  0.0936 -0.3001 -0.3551
   85LEU   HD21 1038   0.680   3.789   2.110 -0.0236 -0.8270  0.3926
   85LEU   HD22 1039   0.520   3.709   2.117  1.5454  1.1570  2.3821
   85LEU   HD23 1040   0.654   3.634   2.031  2.0456  0.9347 -1.7557
   85LEU      C 1041   0.280   4.030   2.065 -0.1206  0.4494 -0.3886
   85LEU      O 1042   0.323   4.071   2.173  0.5605 -0.2586 -0.3882
   86GLY      N 1043   0.196   4.103   1.991 -0.5001  0.2821 -0.1299
   86GLY      H 1044   0.180   4.079   1.894  0.6115  3.9413 -1.3748
   86GLY     CA 1045   0.156   4.236   2.032 -0.2448  0.1246  0.6351
   86GLY    HA1 1046   0.095   4.248   2.122 -2.3876  1.3982 -0.8838
   86GLY    HA2 1047   0.096   4.270   1.948 -0.9980  1.8592  1.8147
   86GLY      C 1048   0.265   4.341   2.032 -0.4448  0.3455 -0.4898
   86GLY      O 1049   0.255   4.434   2.112 -0.1789 -0.1746  0.1582
   87ARG      N 1050   0.375   4.329   1.957  0.0238 -0.2930  0.2824
   87ARG      H 1051   0.376   4.252   1.892 -0.4739 -0.4353  0.4388
   87ARG     CA 1052   0.487   4.421   1.952 -0.3050  0.0880 -0.1259
   87ARG     HA 1053   0.461   4.513   2.005  0.2757 -1.0899  2.3315
   87ARG     CB 1054   0.606   4.365   2.028 -0.7008 -0.9208 -0.2340
   87ARG    HB1 1055   0.693   4.430   2.015 -0.3823 -1.5769 -1.5736
   87ARG    HB2 1056   0.638   4.267   1.993  0.5788 -0.5116 -0.2853
   87ARG     CG 1057   0.579   4.349   2.178  0.0145  0.0978  0.0158
   87ARG    HG1 1058   0.505   4.271   2.195  1.5574 -1.4819 -0.2243
   87ARG    HG2 1059   0.558   4.446   2.222  1.4088  0.9333 -1.0556
   87ARG     CD 1060   0.699   4.280   2.243  0.2476  0.1670 -0.3372
   87ARG    HD1 1061   0.712   4.178   2.205 -1.1200 -0.0372 -0.3289
   87ARG    HD2 1062   0.679   4.267   2.349  0.8483  1.6002 -0.0276
   87ARG     NE 1063   0.825   4.354   2.243  0.0129  0.5717  0.4932
   87ARG     HE 1064   0.840   4.419   2.168 -0.8823 -1.3422 -1.4515
   87ARG     CZ 1065   0.926   4.326   2.327  0.2789  0.1285  0.0274
   87ARG    NH1 1066   0.906   4.243   2.430 -0.1363  0.2420  0.0398
   87ARG   HH11 1067   0.823   4.192   2.456  0.5503 -1.8900 -1.6394
   87ARG   HH12 1068   0.993   4.225   2.478  0.2786 -0.1993 -0.8569
   87ARG    NH2 1069   1.044   4.389   2.321  0.1764  0.2975 -0.2396
   87ARG   HH21 1070   1.070   4.455   2.249 -0.0435 -0.3554 -0.9266
   87ARG   HH22 1071   1.109   4.370   2.396 -0.0502  0.4775  0.0054
   87ARG      C 1072   0.530   4.453   1.810  0.5586 -0.2643  0.0543
   87ARG      O 1073   0.519   4.375   1.716  0.7442 -0.0402 -0.1544
   88GLN      N 1074   0.585   4.574   1.795  0.2332 -0.0691  0.4335
   88GLN      H 1075   0.589   4.629   1.880 -1.5562  1.4309 -0.3791
   88GLN     CA 1076   0.651   4.619   1.674 -0.6754 -0.0047 -0.0481
   88GLN     HA 1077   0.596   4.572   1.593 -0.3301 -0.4711 -0.0174
   88GLN     CB 1078   0.633   4.771   1.675  0.8404  0.1866 -0.2049
   88GLN    HB1 1079   0.697   4.807   1.595 -0.3425  1.6844 -0.5064
   88GLN    HB2 1080   0.661   4.813   1.772  1.5922  2.6002 -1.3903
   88GLN     CG 1081   0.495   4.821   1.635  0.6061  0.0806  0.4591
   88GLN    HG1 1082   0.451   4.764   1.554  0.3877  0.0749  0.5807
   88GLN    HG2 1083   0.506   4.921   1.594 -2.1447 -0.0109 -0.7323
   88GLN     CD 1084   0.394   4.820   1.749  0.0506  0.4530 -0.0224
   88GLN    OE1 1085   0.389   4.908   1.836  0.2998  0.1184  0.3358
   88GLN    NE2 1086   0.307   4.719   1.751  0.2163  0.2774 -1.0578
   88GLN   HE21 1087   0.308   4.651   1.677 -0.5120 -1.9824  0.8754
   88GLN   HE22 1088   0.231   4.714   1.818  1.1754 -0.8808 -0.0112
   88GLN      C 1089   0.800   4.591   1.670 -0.7110 -0.1686 -0.2625
   88GLN      O 1090   0.854   4.591   1.559  0.3219 -0.2127  0.2271
   89SER      N 1091   0.873   4.564   1.779 -0.4786 -0.4187 -0.4763
   89SER      H 1092   0.829   4.571   1.870  1.4966 -2.3306  0.7000
   89SER     CA 1093   1.011   4.522   1.773 -0.3392 -0.0386  0.0121
   89SER     HA 1094   1.014   4.460   1.684 -3.2975 -2.6256  1.5525
   89SER     CB 1095   1.109   4.640   1.766 -0.0856 -0.2605 -0.2123
   89SER    HB1 1096   1.062   4.718   1.707 -2.9954 -1.4290  0.3555
   89SER    HB2 1097   1.202   4.597   1.729  2.3346  2.1274  2.5375
   89SER     OG 1098   1.126   4.695   1.895 -0.1405 -0.6229 -0.0457
   89SER     HG 1099   1.180   4.773   1.879 -0.5873 -0.6135 -1.6923
   89SER      C 1100   1.050   4.440   1.895  0.7623  0.8214  0.2646
   89SER      O 1101   0.983   4.457   1.997  0.1906  0.0398  0.0352
   90PHE      N 1102   1.147   4.351   1.873 -0.1096 -0.1950  0.4149
   90PHE      H 1103   1.180   4.349   1.778 -2.1851  3.3147 -0.5502
   90PHE     CA 1104   1.184   4.266   1.985  0.2094  0.0349  0.4853
   90PHE     HA 1105   1.182   4.329   2.074 -0.9787  1.9317 -0.7986
   90PHE     CB 1106   1.084   4.153   2.009  0.0962 -0.1717 -0.8979
   90PHE    HB1 1107   0.992   4.204   2.038  2.5002  2.7954  2.3712
   90PHE    HB2 1108   1.126   4.100   2.094  1.8802 -0.2576 -1.7867
   90PHE     CG 1109   1.057   4.055   1.897 -0.8735 -0.2964 -0.5635
   90PHE    CD1 1110   1.120   3.930   1.889  0.0293  0.0909  0.1773
   90PHE    HD1 1111   1.189   3.903   1.967  0.5344  1.6573  0.3089
   90PHE    CE1 1112   1.093   3.851   1.776 -0.3061  0.7722 -0.2288
   90PHE    HE1 1113   1.155   3.764   1.759 -0.6405  0.7343 -1.2899
   90PHE     CZ 1114   0.996   3.883   1.681 -0.1820  0.1222 -0.5757
   90PHE     HZ 1115   0.982   3.810   1.602  0.3184 -1.4473  0.7283
   90PHE    CE2 1116   0.929   4.005   1.691 -0.1784  0.1631 -1.0199
   90PHE    HE2 1117   0.851   4.035   1.623 -2.5229  1.5126  2.0386
   90PHE    CD2 1118   0.968   4.090   1.795 -0.0491  0.2268 -1.1193
   90PHE    HD2 1119   0.921   4.187   1.797  2.9504  1.8785 -3.1766
   90PHE      C 1120   1.328   4.219   1.974  0.0568 -0.3510  0.1128
   90PHE      O 1121   1.383   4.201   1.866  0.1771 -0.5603  0.2076
   91SER      N 1122   1.398   4.190   2.085  0.1975  0.0913  0.1406
   91SER      H 1123   1.347   4.190   2.172 -0.9562 -0.0610 -0.5066
   91SER     CA 1124   1.536   4.147   2.075  0.0980 -0.2104  0.0705
   91SER     HA 1125   1.589   4.229   2.026  0.3277  0.5508  1.5387
   91SER     CB 1126   1.598   4.139   2.214  0.3842 -0.3305 -0.0638
   91SER    HB1 1127   1.539   4.069   2.273 -0.0208 -0.9093 -1.1301
   91SER    HB2 1128   1.569   4.232   2.263 -3.5611 -1.5751  0.2736
   91SER     OG 1129   1.736   4.108   2.213  0.4540 -0.0277  0.0311
   91SER     HG 1130   1.774   4.137   2.296  0.6359 -1.6353  0.5313
   91SER      C 1131   1.566   4.017   2.001 -0.3663 -0.1270 -0.2670
   91SER      O 1132   1.486   3.924   2.006 -0.1385 -0.3267 -0.3608
   92VAL      N 1133   1.682   4.002   1.937 -0.0961  0.2012  0.1403
   92VAL      H 1134   1.743   4.082   1.938 -0.4907  0.5088 -0.1995
   92VAL     CA 1135   1.732   3.877   1.883  0.0021  0.2423  0.1372
   92VAL     HA 1136   1.647   3.813   1.858  0.0393  0.3026 -0.1469
   92VAL     CB 1137   1.826   3.893   1.764  0.0357 -0.0511  0.1233
   92VAL     HB 1138   1.861   3.795   1.731 -2.2070 -0.4333 -1.3696
   92VAL    CG1 1139   1.745   3.939   1.643 -0.1846 -0.0784  0.2584
   92VAL   HG11 1140   1.746   4.048   1.631 -1.4171  0.0008  0.8101
   92VAL   HG12 1141   1.786   3.896   1.551  2.2086  0.8036  0.8191
   92VAL   HG13 1142   1.644   3.902   1.656  0.4800 -1.0372  3.6319
   92VAL    CG2 1143   1.935   3.999   1.777  0.5202 -0.6116  0.6416
   92VAL   HG21 1144   2.006   3.961   1.851  1.5743 -1.7320 -0.8850
   92VAL   HG22 1145   1.996   4.008   1.687 -2.5703 -1.8856 -1.7565
   92VAL   HG23 1146   1.897   4.095   1.810 -1.0591 -0.8858 -0.2765
   92VAL      C 1147   1.806   3.806   1.996 -0.1549  0.1501  0.1826
   92VAL      O 1148   1.817   3.684   1.991 -0.3623  0.1511 -0.5196
   93LYS      N 1149   1.854   3.877   2.098 -0.0489  0.0552  0.1981
   93LYS      H 1150   1.833   3.975   2.096 -0.4643 -0.0367 -0.0810
   93LYS     CA 1151   1.934   3.832   2.210 -0.4079  0.3847  0.5902
   93LYS     HA 1152   2.003   3.757   2.172 -1.4641 -0.3938  0.1859
   93LYS     CB 1153   2.018   3.943   2.273 -0.4623  0.7680 -0.0063
   93LYS    HB1 1154   2.085   3.903   2.350  0.7182 -2.2323 -2.4073
   93LYS    HB2 1155   1.935   3.999   2.316 -0.3657  0.4305  0.6388
   93LYS     CG 1156   2.091   4.040   2.180 -0.1672  0.3712 -0.1939
   93LYS    HG1 1157   2.105   4.130   2.240  0.2799  0.5303 -0.5351
   93LYS    HG2 1158   2.025   4.073   2.100 -1.3365 -0.6044  0.3325
   93LYS     CD 1159   2.218   3.964   2.146 -0.0777  0.4493 -0.0346
   93LYS    HD1 1160   2.189   3.868   2.103  0.3549 -0.1962  1.0505
   93LYS    HD2 1161   2.272   3.937   2.237 -0.0762  1.1613  0.1813
   93LYS     CE 1162   2.300   4.051   2.052  0.0092  0.5307  0.1158
   93LYS    HE1 1163   2.331   4.130   2.120 -2.5730  1.1912  0.6301
   93LYS    HE2 1164   2.230   4.083   1.975  1.4726  0.2327 -1.3953
   93LYS     NZ 1165   2.413   3.974   1.999 -0.2396  0.1341  0.1605
   93LYS    HZ1 1166   2.487   4.023   1.951  0.1052 -0.2403  0.2988
   93LYS    HZ2 1167   2.455   3.926   2.077 -0.3876  0.8283  0.6752
   93LYS    HZ3 1168   2.381   3.911   1.926  0.4401  0.7901 -0.7316
   93LYS      C 1169   1.856   3.766   2.323 -0.3463  0.0201  0.4184
   93LYS      O 1170   1.919   3.703   2.407 -0.1299  0.2609  0.4385
   94ASP      N 1171   1.723   3.761   2.314 -0.2834 -0.3404 -0.3759
   94ASP      H 1172   1.668   3.809   2.244 -0.7335 -0.2349  0.0462
   94ASP     CA 1173   1.641   3.705   2.419 -0.1225  0.3390  0.1118
   94ASP     HA 1174   1.711   3.654   2.485  0.7276  0.6813 -0.5098
   94ASP     CB 1175   1.592   3.820   2.508  0.1192 -0.0342  0.7367
   94ASP    HB1 1176   1.525   3.883   2.449  0.6326 -0.4793 -0.3414
   94ASP    HB2 1177   1.674   3.887   2.529  0.4202  0.3361 -1.4116
   94ASP     CG 1178   1.525   3.782   2.639  0.6016 -0.4860  0.8564
   94ASP    OD1 1179   1.499   3.662   2.661  0.0320 -0.4974  0.1818
   94ASP    OD2 1180   1.502   3.872   2.723 -0.4359 -0.2161  0.3096
   94ASP      C 1181   1.524   3.627   2.360 -0.3979  0.3662  0.6123
   94ASP      O 1182   1.451   3.689   2.283 -0.0546 -0.0957 -0.0961
   95PRO      N 1183   1.498   3.500   2.389  0.2656  0.1300  0.1967
   95PRO     CD 1184   1.588   3.408   2.455  0.2180  0.0369  0.1317
   95PRO    HD1 1185   1.603   3.446   2.556 -1.5514  1.3698 -0.0707
   95PRO    HD2 1186   1.686   3.404   2.407 -0.3295  1.0655 -1.1292
   95PRO     CG 1187   1.531   3.266   2.452 -0.3529  0.2549  0.5314
   95PRO    HG1 1188   1.477   3.249   2.545 -0.2097  1.6451  0.8940
   95PRO    HG2 1189   1.610   3.196   2.425 -0.0113  1.0675 -0.6197
   95PRO     CB 1190   1.426   3.281   2.343 -0.2616  0.2252  0.4398
   95PRO    HB1 1191   1.341   3.214   2.351  0.0522 -0.4814 -1.4399
   95PRO    HB2 1192   1.480   3.266   2.249 -0.9463 -1.3193  0.2615
   95PRO     CA 1193   1.380   3.427   2.346  0.1337  0.3580  0.1697
   95PRO     HA 1194   1.343   3.466   2.251 -1.0246  0.2130  0.5479
   95PRO      C 1195   1.264   3.442   2.443  0.3091 -0.4199  0.5084
   95PRO      O 1196   1.161   3.379   2.418  0.0787  0.0366  0.3013
   96SER      N 1197   1.273   3.514   2.554  0.4211  0.5530 -0.1183
   96SER      H 1198   1.361   3.558   2.577  0.6966 -1.0450  2.1846
   96SER     CA 1199   1.162   3.525   2.647  0.3643  0.0329 -0.1196
   96SER     HA 1200   1.144   3.426   2.688 -1.1484  0.4864  0.4126
   96SER     CB 1201   1.190   3.624   2.760  0.5202  0.1614 -0.2694
   96SER    HB1 1202   1.106   3.631   2.829  1.6632 -0.1882  1.2109
   96SER    HB2 1203   1.220   3.722   2.723 -1.9235  0.2615 -2.2521
   96SER     OG 1204   1.305   3.589   2.834 -0.0712 -0.1777  0.4987
   96SER     HG 1205   1.380   3.598   2.776 -1.2182  1.0650 -0.8590
   96SER      C 1206   1.025   3.560   2.590  0.0409 -0.0494  0.5877
   96SER      O 1207   0.930   3.489   2.622 -0.3300  0.2267  0.1113
   97PRO      N 1208   1.010   3.660   2.503 -0.6222 -0.3877  0.2989
   97PRO     CD 1209   1.109   3.753   2.451 -0.5436 -0.6152  0.0351
   97PRO    HD1 1210   1.157   3.712   2.362  1.1433  0.7143  0.2756
   97PRO    HD2 1211   1.188   3.783   2.520  0.2586  0.6410 -1.3687
   97PRO     CG 1212   1.032   3.880   2.413  0.3521  0.0016  0.2542
   97PRO    HG1 1213   1.076   3.939   2.333 -1.8687  0.4225 -0.7331
   97PRO    HG2 1214   0.999   3.939   2.498 -2.6678  0.7643 -1.3271
   97PRO     CB 1215   0.900   3.823   2.362  0.2755  0.1848  0.2467
   97PRO    HB1 1216   0.912   3.802   2.255 -0.8861  0.0048  0.1382
   97PRO    HB2 1217   0.810   3.882   2.375 -1.0385 -0.1999 -5.0113
   97PRO     CA 1218   0.881   3.700   2.451 -0.3388  0.0341 -0.0847
   97PRO     HA 1219   0.813   3.727   2.530  0.4964  1.0785  0.3049
   97PRO      C 1220   0.821   3.591   2.363 -0.5267 -0.0904  0.1991
   97PRO      O 1221   0.699   3.573   2.358 -0.5845  0.2589  0.2991
   98LEU      N 1222   0.904   3.519   2.288 -0.1891 -0.3906  0.8439
   98LEU      H 1223   1.000   3.550   2.289  0.0584 -1.0980  0.3477
   98LEU     CA 1224   0.878   3.409   2.197 -0.0035  0.0272  0.2786
   98LEU     HA 1225   0.795   3.453   2.141  0.5421  0.5381 -0.1496
   98LEU     CB 1226   0.998   3.382   2.106 -0.0959  0.4654  0.0178
   98LEU    HB1 1227   0.983   3.281   2.067  2.4282 -0.3521  0.9613
   98LEU    HB2 1228   1.086   3.368   2.168  1.1734 -1.1554 -2.0354
   98LEU     CG 1229   1.037   3.484   2.000 -0.3677  0.3692 -0.1768
   98LEU     HG 1230   1.044   3.584   2.043  0.3984  1.2962 -2.3441
   98LEU    CD1 1231   1.166   3.451   1.925 -0.6334  0.1764 -0.5507
   98LEU   HD11 1232   1.236   3.419   2.002 -0.1797 -1.8597 -1.7414
   98LEU   HD12 1233   1.152   3.373   1.850  2.4640 -0.5664 -0.4607
   98LEU   HD13 1234   1.194   3.546   1.880 -0.0655 -0.6515 -1.9797
   98LEU    CD2 1235   0.922   3.485   1.900 -0.6879 -0.7929  0.1618
   98LEU   HD21 1236   0.827   3.517   1.943  1.5125  1.4704  3.9679
   98LEU   HD22 1237   0.946   3.558   1.823 -0.3779 -0.3918  0.6320
   98LEU   HD23 1238   0.907   3.387   1.855 -1.5599 -0.8433  0.5303
   98LEU      C 1239   0.816   3.290   2.269 -0.2365 -0.2118 -0.3106
   98LEU      O 1240   0.699   3.264   2.246 -0.3116  0.2081 -0.4100
   99TYR      N 1241   0.881   3.242   2.375  0.1425  0.1473 -0.3754
   99TYR      H 1242   0.971   3.280   2.402 -0.3348 -0.1210  1.8289
   99TYR     CA 1243   0.823   3.147   2.468  0.2902  0.3598 -0.0664
   99TYR     HA 1244   0.792   3.064   2.405  0.9949  0.2914 -0.3265
   99TYR     CB 1245   0.929   3.106   2.571  0.0721 -0.0353  0.0021
   99TYR    HB1 1246   0.880   3.064   2.659 -0.4799  4.0651  1.9120
   99TYR    HB2 1247   0.957   3.202   2.614  2.2589 -0.0880 -1.1621
   99TYR     CG 1248   1.042   3.015   2.530  0.1993 -0.4430  1.2342
   99TYR    CD1 1249   1.022   2.894   2.463  0.1385  0.1802  0.1067
   99TYR    HD1 1250   0.922   2.858   2.444 -0.0741 -1.5037  3.6314
   99TYR    CE1 1251   1.132   2.821   2.415  0.1724  0.7320 -0.6829
   99TYR    HE1 1252   1.124   2.728   2.360  1.9566  0.8089 -1.1226
   99TYR     CZ 1253   1.263   2.864   2.444  0.3508 -0.4489  0.3461
   99TYR     OH 1254   1.366   2.794   2.390  0.1566 -0.0997 -0.4805
   99TYR     HH 1255   1.454   2.833   2.398 -0.4124  1.3012 -0.7426
   99TYR    CE2 1256   1.285   2.978   2.523 -0.3562  0.1275 -0.2695
   99TYR    HE2 1257   1.384   2.999   2.563  0.1266  0.0628 -1.3832
   99TYR    CD2 1258   1.173   3.055   2.558  0.1103  0.6035  0.2169
   99TYR    HD2 1259   1.182   3.147   2.613 -3.3697  1.4715 -0.4569
   99TYR      C 1260   0.697   3.190   2.542  0.6117 -0.5246  1.0293
   99TYR      O 1261   0.595   3.122   2.534  0.4845 -0.2238 -0.1965
  100ASP      N 1262   0.691   3.313   2.594 -0.0160 -0.3107  0.4647
  100ASP      H 1263   0.773   3.369   2.613  0.1040 -1.0396  2.2727
  100ASP     CA 1264   0.568   3.366   2.649  0.0793  0.8041 -0.3654
  100ASP     HA 1265   0.550   3.305   2.737 -0.0081  1.9088  0.4148
  100ASP     CB 1266   0.607   3.507   2.693  0.4386  0.5798  0.0455
  100ASP    HB1 1267   0.638   3.565   2.607 -0.6964 -0.4844 -1.1178
  100ASP    HB2 1268   0.695   3.512   2.757 -0.8858  1.7491  1.9254
  100ASP     CG 1269   0.499   3.594   2.757 -0.2002 -0.1745  0.0071
  100ASP    OD1 1270   0.447   3.567   2.867  0.0006  0.2039  0.1955
  100ASP    OD2 1271   0.460   3.697   2.698 -0.2287 -0.3643 -0.3093
  100ASP      C 1272   0.450   3.372   2.554 -0.3719  0.3745  0.1647
  100ASP      O 1273   0.338   3.342   2.596 -0.1480 -0.7423 -0.0193
  101MET      N 1274   0.479   3.393   2.426 -0.3382 -0.0048  0.1088
  101MET      H 1275   0.574   3.406   2.394  0.2095 -2.5009  0.5516
  101MET     CA 1276   0.374   3.395   2.326 -0.2251 -0.3547 -0.0164
  101MET     HA 1277   0.292   3.458   2.358 -1.1387 -1.2818 -0.4681
  101MET     CB 1278   0.427   3.468   2.203  0.1400 -0.4756  0.0682
  101MET    HB1 1279   0.534   3.453   2.183  0.9764  0.6889  3.0844
  101MET    HB2 1280   0.427   3.570   2.243  2.0372 -1.3460  2.5843
  101MET     CG 1281   0.343   3.466   2.076  0.0553 -0.6771  0.1281
  101MET    HG1 1282   0.355   3.563   2.028  1.1686 -1.0487 -0.3743
  101MET    HG2 1283   0.242   3.461   2.117  1.2078  0.0348  3.3498
  101MET     SD 1284   0.368   3.331   1.958 -0.4040 -0.4985 -0.1773
  101MET     CE 1285   0.531   3.379   1.895 -0.6999  0.1302 -0.4738
  101MET    HE1 1286   0.606   3.373   1.974  0.5549  0.3302 -1.6086
  101MET    HE2 1287   0.568   3.315   1.814  0.2423 -0.9848  0.7946
  101MET    HE3 1288   0.531   3.479   1.851 -0.5496  0.9201  1.2439
  101MET      C 1289   0.325   3.256   2.286 -0.2189 -0.3094 -0.1812
  101MET      O 1290   0.205   3.233   2.280 -0.4316  0.8170 -0.3963
  102LEU      N 1291   0.412   3.157   2.266  0.1569  0.0621 -0.4017
  102LEU      H 1292   0.509   3.186   2.270  0.3290 -0.4554 -0.7179
  102LEU     CA 1293   0.379   3.017   2.247 -0.3210  0.0619  0.4171
  102LEU     HA 1294   0.328   3.002   2.152  1.1918 -1.0993 -0.2325
  102LEU     CB 1295   0.512   2.944   2.233 -0.2547  0.2651 -0.0111
  102LEU    HB1 1296   0.484   2.839   2.222 -0.2092 -0.0293  2.2116
  102LEU    HB2 1297   0.572   2.951   2.323 -0.8017 -1.7000  0.5459
  102LEU     CG 1298   0.596   2.988   2.114  0.2017  0.1760  0.2772
  102LEU     HG 1299   0.633   3.090   2.120 -2.6995  1.3383 -0.1318
  102LEU    CD1 1300   0.723   2.902   2.113  0.0369 -0.0659 -0.0825
  102LEU   HD11 1301   0.772   2.911   2.016  1.9035 -0.3202  0.8033
  102LEU   HD12 1302   0.792   2.954   2.179 -0.6749  0.4404  0.2777
  102LEU   HD13 1303   0.711   2.799   2.144 -2.8832 -0.4025 -1.8882
  102LEU    CD2 1304   0.518   2.965   1.984  0.2305  0.8052  0.1447
  102LEU   HD21 1305   0.494   2.859   1.980  0.8152  0.5948  1.4565
  102LEU   HD22 1306   0.434   3.033   1.976 -0.0987  0.5254  1.0643
  102LEU   HD23 1307   0.597   2.984   1.911 -0.2230  0.9483 -0.3056
  102LEU      C 1308   0.301   2.947   2.358 -0.5027  0.0963  0.3129
  102LEU      O 1309   0.226   2.853   2.334 -0.3002 -0.0666  0.3157
  103ARG      N 1310   0.315   2.995   2.482 -0.1752 -0.1715  0.3823
  103ARG      H 1311   0.385   3.065   2.500  2.0810 -2.2928  0.3135
  103ARG     CA 1312   0.231   2.958   2.595 -0.5701 -0.0835  0.1175
  103ARG     HA 1313   0.238   2.851   2.615 -0.2453 -0.0758  0.0395
  103ARG     CB 1314   0.283   3.030   2.719 -0.4166 -0.2102  0.1252
  103ARG    HB1 1315   0.271   3.136   2.697 -1.7140 -0.4442 -0.3922
  103ARG    HB2 1316   0.387   2.999   2.734 -0.1168  0.7894  0.1595
  103ARG     CG 1317   0.200   3.005   2.844 -0.3377 -0.1160  0.1964
  103ARG    HG1 1318   0.195   2.897   2.859 -0.1295 -0.0437  0.8303
  103ARG    HG2 1319   0.098   3.039   2.828  0.2642  1.6928  0.0255
  103ARG     CD 1320   0.246   3.063   2.978  0.8322  0.6960 -0.5390
  103ARG    HD1 1321   0.352   3.045   2.995  0.7461 -2.2498 -2.3981
  103ARG    HD2 1322   0.213   3.002   3.062 -0.0819  3.1179  0.9505
  103ARG     NE 1323   0.212   3.204   2.997 -0.0989  0.4044  0.0003
  103ARG     HE 1324   0.113   3.221   3.007 -0.7489 -1.3757 -2.5383
  103ARG     CZ 1325   0.287   3.312   2.972  0.3380  0.1516  0.2006
  103ARG    NH1 1326   0.419   3.313   2.951  0.2303  0.4107 -0.5071
  103ARG   HH11 1327   0.481   3.238   2.980  0.1841  0.9199  0.9455
  103ARG   HH12 1328   0.459   3.403   2.929  1.1462  0.5427  1.4967
  103ARG    NH2 1329   0.218   3.427   2.976  0.0622 -0.0101  0.1393
  103ARG   HH21 1330   0.117   3.428   2.976  0.0403  0.6023 -1.2309
  103ARG   HH22 1331   0.279   3.507   2.967 -0.0367  0.1564  0.8976
  103ARG      C 1332   0.080   2.964   2.572 -0.6517  0.1538  0.7046
  103ARG      O 1333   0.003   2.883   2.622 -0.3692 -0.3799  0.2810
  104LYS      N 1334   0.047   3.053   2.478  0.2784 -0.3125 -0.0764
  104LYS      H 1335   0.116   3.115   2.437 -0.3849 -0.5309 -1.6158
  104LYS     CA 1336  -0.086   3.090   2.435  0.2203 -0.0530  0.3260
  104LYS     HA 1337  -0.161   3.042   2.497 -0.7751 -1.7692 -2.0367
  104LYS     CB 1338  -0.105   3.242   2.441 -0.6248 -0.1383  0.0168
  104LYS    HB1 1339  -0.205   3.271   2.412 -1.2792  0.2611  2.4593
  104LYS    HB2 1340  -0.036   3.294   2.374 -0.6470  1.3012  1.0784
  104LYS     CG 1341  -0.102   3.283   2.588  0.6076 -0.0876 -0.0113
  104LYS    HG1 1342  -0.003   3.263   2.629  1.5940  2.9174 -0.6444
  104LYS    HG2 1343  -0.183   3.229   2.635  1.4718 -1.4502 -0.0449
  104LYS     CD 1344  -0.114   3.434   2.606  0.2158 -0.1214  0.0078
  104LYS    HD1 1345  -0.041   3.485   2.544  0.5710 -1.1163 -0.4137
  104LYS    HD2 1346  -0.087   3.450   2.711  1.1189 -0.6510 -0.1380
  104LYS     CE 1347  -0.258   3.481   2.588  0.0654 -0.3356  0.6211
  104LYS    HE1 1348  -0.323   3.413   2.644 -0.6136 -0.9708 -0.8692
  104LYS    HE2 1349  -0.281   3.476   2.481 -0.5928  4.2713  0.3330
  104LYS     NZ 1350  -0.272   3.621   2.630 -0.2930 -0.0185 -0.5159
  104LYS    HZ1 1351  -0.362   3.660   2.605 -0.1644  0.8364  0.3033
  104LYS    HZ2 1352  -0.239   3.633   2.724  0.7478 -2.4514 -0.4903
  104LYS    HZ3 1353  -0.208   3.684   2.584  0.3564  0.1489  0.5836
  104LYS      C 1354  -0.121   3.040   2.296  0.0258  0.9835 -0.0098
  104LYS      O 1355  -0.233   3.057   2.248 -0.0942 -0.4734 -0.2906
  105ASN      N 1356  -0.026   2.976   2.227 -0.1957  0.4174  0.2061
  105ASN      H 1357   0.066   2.968   2.268 -0.3279 -0.8220  0.3099
  105ASN     CA 1358  -0.040   2.931   2.090 -0.7523 -0.1134  0.4330
  105ASN     HA 1359  -0.148   2.925   2.075 -1.1128  3.6717  0.5790
  105ASN     CB 1360   0.008   3.045   2.001  0.0130 -0.5046  0.3382
  105ASN    HB1 1361   0.005   3.018   1.895  1.8817  0.3008  0.0328
  105ASN    HB2 1362   0.114   3.058   2.022  0.0633  1.0202 -0.7506
  105ASN     CG 1363  -0.045   3.187   2.005 -0.5688 -0.7036 -0.0498
  105ASN    OD1 1364  -0.149   3.214   1.945 -0.3791  0.1372 -0.0145
  105ASN    ND2 1365   0.016   3.287   2.071 -0.8992 -0.6837  0.2295
  105ASN   HD21 1366   0.095   3.267   2.131 -0.5955  2.3347  0.9719
  105ASN   HD22 1367  -0.019   3.381   2.072  1.1453  0.1637 -1.1686
  105ASN      C 1368   0.008   2.790   2.056 -0.4120  0.0697  0.1439
  105ASN      O 1369   0.008   2.748   1.941  0.7277  0.1361  0.1081
  106LEU      N 1370   0.062   2.713   2.151  0.0958 -0.1922 -0.3533
  106LEU      H 1371   0.089   2.750   2.241  2.0009  0.7416 -1.2678
  106LEU     CA 1372   0.070   2.569   2.139 -0.0849 -0.2540  0.2534
  106LEU     HA 1373   0.063   2.543   2.034  2.3434 -1.2352  0.2577
  106LEU     CB 1374   0.203   2.514   2.191 -0.0450 -0.1919  0.2168
  106LEU    HB1 1375   0.193   2.405   2.190  0.8772 -0.2975 -1.3152
  106LEU    HB2 1376   0.209   2.555   2.292 -0.3490  2.2734 -0.6927
  106LEU     CG 1377   0.328   2.563   2.119 -0.2609 -0.0630 -0.0753
  106LEU     HG 1378   0.319   2.671   2.110 -0.3431 -0.1256 -0.8232
  106LEU    CD1 1379   0.449   2.542   2.210 -0.3686  0.0231  0.0884
  106LEU   HD11 1380   0.449   2.590   2.308  1.3120 -1.9730  1.1596
  106LEU   HD12 1381   0.468   2.436   2.226  0.6992  0.3641  1.2791
  106LEU   HD13 1382   0.532   2.587   2.155 -0.6487 -1.0845 -1.3110
  106LEU    CD2 1383   0.338   2.499   1.981 -0.4289 -0.0439 -0.0956
  106LEU   HD21 1384   0.365   2.394   1.986  0.2364  0.0825 -0.8495
  106LEU   HD22 1385   0.241   2.518   1.935 -0.3042 -0.3652 -0.4999
  106LEU   HD23 1386   0.414   2.550   1.922 -0.4919 -1.7519 -1.7504
  106LEU      C 1387  -0.047   2.496   2.206 -0.8498  0.4517 -0.3011
  106LEU      O 1388  -0.090   2.533   2.314  0.3655  0.4803  0.1925
  107VAL      N 1389  -0.086   2.384   2.145 -0.0617  0.1080 -0.1884
  107VAL      H 1390  -0.051   2.357   2.054  1.0519 -2.3607  0.8772
  107VAL     CA 1391  -0.167   2.279   2.202 -0.2436 -0.1593 -0.9304
  107VAL     HA 1392  -0.211   2.315   2.294  0.2580 -0.5859 -0.5176
  107VAL     CB 1393  -0.283   2.241   2.110 -0.8341 -0.0432 -0.2405
  107VAL     HB 1394  -0.247   2.202   2.015 -1.6837  0.0996 -0.6367
  107VAL    CG1 1395  -0.379   2.139   2.171 -0.4520 -0.1034  0.2637
  107VAL   HG11 1396  -0.478   2.143   2.125 -1.2527 -0.5259  1.8923
  107VAL   HG12 1397  -0.340   2.039   2.152  1.6068  0.7363 -0.3047
  107VAL   HG13 1398  -0.392   2.149   2.279  4.3475  0.0205  1.0806
  107VAL    CG2 1399  -0.364   2.365   2.070 -0.0516  0.4091 -0.4597
  107VAL   HG21 1400  -0.450   2.339   2.008  0.0416 -1.6243  0.1689
  107VAL   HG22 1401  -0.385   2.426   2.158 -0.1483 -1.1226  0.6253
  107VAL   HG23 1402  -0.304   2.424   2.001 -0.1975  1.4706  0.2940
  107VAL      C 1403  -0.084   2.153   2.222  0.3703  0.3533 -0.2123
  107VAL      O 1404  -0.019   2.105   2.129 -0.1616 -0.1388 -0.3372
  108THR      N 1405  -0.087   2.104   2.346 -0.1631  0.6238 -0.1167
  108THR      H 1406  -0.157   2.152   2.401 -1.4411  0.9913 -1.9891
  108THR     CA 1407  -0.025   1.982   2.395 -0.4416  0.4432 -0.2099
  108THR     HA 1408   0.079   1.980   2.361 -0.3385  0.7580  0.0836
  108THR     CB 1409  -0.004   1.981   2.546 -0.2036  0.1515 -0.2455
  108THR     HB 1410  -0.102   2.005   2.588 -1.5252 -2.2819 -1.6628
  108THR    CG2 1411   0.034   1.846   2.608  0.2171  0.3440 -0.0827
  108THR   HG21 1412   0.048   1.853   2.715 -1.9335  0.9384  0.2087
  108THR   HG22 1413  -0.044   1.772   2.593 -0.2378  0.7080  0.4845
  108THR   HG23 1414   0.129   1.806   2.573  1.0991 -0.3901  2.8855
  108THR    OG1 1415   0.108   2.059   2.581 -0.1186 -0.3491  0.6285
  108THR    HG1 1416   0.103   2.065   2.677 -3.2178 -1.5744  0.6738
  108THR      C 1417  -0.088   1.851   2.351  0.2959 -0.0578  0.2164
  108THR      O 1418  -0.208   1.839   2.371  0.3153  0.0278  0.3807
  109LEU      N 1419  -0.020   1.754   2.289  0.0575  0.3565 -0.6979
  109LEU      H 1420   0.078   1.769   2.266 -0.1078  0.6391 -1.2446
  109LEU     CA 1421  -0.079   1.627   2.253  0.0572  0.1950 -0.1325
  109LEU     HA 1422  -0.183   1.649   2.231  0.0581 -0.4948 -0.8730
  109LEU     CB 1423  -0.001   1.585   2.128 -0.0638  0.1886 -0.2061
  109LEU    HB1 1424  -0.038   1.495   2.079  0.4338 -0.9991  1.4919
  109LEU    HB2 1425   0.098   1.558   2.165 -0.2281  0.2546  0.2973
  109LEU     CG 1426   0.021   1.696   2.026  0.0627  0.2962 -0.0619
  109LEU     HG 1427   0.086   1.774   2.067  2.1211 -2.0326  1.4464
  109LEU    CD1 1428   0.104   1.642   1.910  0.3657  0.6218  0.0006
  109LEU   HD11 1429   0.202   1.610   1.944 -0.1241 -0.8211  0.1049
  109LEU   HD12 1430   0.050   1.559   1.865 -1.0177  1.9530 -0.9233
  109LEU   HD13 1431   0.115   1.711   1.826  0.3492  0.3419 -0.2351
  109LEU    CD2 1432  -0.106   1.753   1.964 -0.0955  0.3544  0.3133
  109LEU   HD21 1433  -0.148   1.670   1.908  3.0226 -1.4774  0.4363
  109LEU   HD22 1434  -0.170   1.798   2.040 -0.5334  1.0608 -0.4519
  109LEU   HD23 1435  -0.073   1.836   1.901  1.8562 -0.9979 -0.5534
  109LEU      C 1436  -0.086   1.521   2.362 -0.2439  0.7050  0.3433
  109LEU    OC1 1437  -0.198   1.469   2.384  0.0480 -0.1876 -0.2473
  109LEU    OC2 1438   0.014   1.488   2.429  0.2541 -0.1643 -0.7953
  110SOL     OW 1439   4.841   3.233   5.437 -0.1244  0.2868  0.4076
  110SOL    HW1 1440   4.820   3.300   5.371  1.3363 -0.1587 -0.5545
  110SOL    HW2 1441   4.919   3.267   5.481 -0.1698 -0.1606  0.8288
  111SOL     OW 1442   3.476   4.199   2.476  0.1350 -0.1391 -0.4852
  111SOL    HW1 1443   3.563   4.166   2.453 -0.0382 -2.0527  1.3859
  111SOL    HW2 1444   3.484   4.227   2.568 -1.2263 -0.3440 -0.2801
  112SOL     OW 1445   5.190   1.157   5.625  0.7145  0.6547 -0.3341
  112SOL    HW1 1446   5.135   1.130   5.552  1.6126 -1.3852 -0.3351
  112SOL    HW2 1447   5.247   1.081   5.642 -0.5488  0.3357  3.5687
  113SOL     OW 1448   0.090   0.011   1.351 -0.1553  0.0834 -0.7848
  113SOL    HW1 1449   0.007   0.037   1.392  0.9856  0.7662  1.2104
  113SOL    HW2 1450   0.080  -0.083   1.335 -0.0423 -0.7253  2.9335
  114SOL     OW 1451   5.411   6.269   1.207  0.1832  0.3040  0.0793
  114SOL    HW1 1452   5.345   6.301   1.145  0.5364  0.5734 -0.1608
  114SOL    HW2 1453   5.377   6.293   1.293 -0.2753 -0.0048 -0.0079
  115SOL     OW 1454   5.046   1.957   0.525  0.5332  0.0998  0.2115
  115SOL    HW1 1455   5.136   1.987   0.518  0.6726  0.7068  3.1805
  115SOL    HW2 1456   5.049   1.888   0.592 -1.0748 -0.5450 -0.3241
  116SOL     OW 1457   6.615   2.847   5.777 -0.4380  0.3189 -0.0468
  116SOL    HW1 1458   6.620   2.829   5.684 -1.1407  3.5084 -0.8406
  116SOL    HW2 1459   6.542   2.795   5.808  0.5500 -1.7171 -0.9447
  117SOL     OW 1460   1.293   1.787   5.679  0.3354 -0.4484 -0.2641
  117SOL    HW1 1461   1.286   1.843   5.756 -0.0679 -0.5857 -0.1984
  117SOL    HW2 1462   1.236   1.828   5.614  0.7719 -0.2652 -0.5319
  118SOL     OW 1463   4.168   0.400   3.714 -0.1023 -0.6304 -0.6372
  118SOL    HW1 1464   4.214   0.484   3.718  0.1221 -0.7765 -0.0374
  118SOL    HW2 1465   4.078   0.421   3.741 -0.2511 -0.4459 -1.2602
  119SOL     OW 1466   0.458   1.482   2.869 -0.6166 -0.4769 -0.3567
  119SOL    HW1 1467   0.544   1.519   2.888 -0.5645 -0.9100  0.2782
  119SOL    HW2 1468   0.413   1.549   2.818  0.5398 -0.7098 -1.7851
  120SOL     OW 1469   6.328   6.370   6.116  0.1144 -0.3709  0.1873
  120SOL    HW1 1470   6.284   6.293   6.079  1.8864 -1.3399 -0.0160
  120SOL    HW2 1471   6.421   6.355   6.100  0.5188  1.9225 -0.0102
  121SOL     OW 1472   6.577   4.473   6.601 -0.1032 -0.3891 -0.5727
  121SOL    HW1 1473   6.671   4.467   6.585 -0.0664 -0.8671 -0.1627
  121SOL    HW2 1474   6.560   4.567   6.609  0.1815 -0.2439 -1.5814
  122SOL     OW 1475   1.349   2.497   6.403 -0.0969 -0.1761 -0.0746
  122SOL    HW1 1476   1.344   2.434   6.331 -0.6168 -0.3500  0.1056
  122SOL    HW2 1477   1.349   2.443   6.482  1.2128 -0.0214  0.0535
  123SOL     OW 1478   6.615   4.241   3.231 -0.6649 -0.2465  0.5257
  123SOL    HW1 1479   6.593   4.333   3.247 -0.0399 -0.1024  0.5916
  123SOL    HW2 1480   6.591   4.226   3.140 -0.8328 -0.0356  0.5348
  124SOL     OW 1481   1.421   4.584   0.170 -0.4544  0.1239 -0.1869
  124SOL    HW1 1482   1.490   4.566   0.234 -0.6943  0.4338  0.1704
  124SOL    HW2 1483   1.453   4.547   0.088  0.0667  0.1265  0.0105
  125SOL     OW 1484   1.877   6.312   1.115 -0.2345 -0.2819  0.0511
  125SOL    HW1 1485   1.897   6.223   1.085 -0.6522 -0.1468 -0.6589
  125SOL    HW2 1486   1.954   6.363   1.091 -0.2599 -0.3245 -0.1216
  126SOL     OW 1487   5.958   5.767   1.590  0.4085  0.3014  0.1590
  126SOL    HW1 1488   6.018   5.695   1.611  1.7837  1.7052  1.2938
  126SOL    HW2 1489   5.969   5.780   1.496  0.0827 -0.9804 -0.0805
  127SOL     OW 1490   0.385   2.754   6.551 -0.2052 -0.2905 -0.1329
  127SOL    HW1 1491   0.454   2.689   6.569  0.7540  0.9416  0.8417
  127SOL    HW2 1492   0.314   2.703   6.513  1.2445 -1.6127 -1.2040
  128SOL     OW 1493   2.612   3.783   1.285 -0.2026 -0.3183  0.0005
  128SOL    HW1 1494   2.581   3.747   1.202 -1.9156 -0.6010  0.7238
  128SOL    HW2 1495   2.626   3.876   1.267 -2.1095 -0.0374 -0.2323
  129SOL     OW 1496   1.213   6.195   1.524  0.0864 -0.2261  0.0022
  129SOL    HW1 1497   1.210   6.106   1.488  0.0055 -0.3115  0.2186
  129SOL    HW2 1498   1.182   6.250   1.452  1.8704 -0.1646 -0.7596
  130SOL     OW 1499   0.822   5.978   5.201  0.0710  0.0815  0.1777
  130SOL    HW1 1500   0.873   6.037   5.145 -1.3889  0.1976 -1.1044
  130SOL    HW2 1501   0.731   5.996   5.178 -0.5423 -0.6118  1.8906
  131SOL     OW 1502   1.534   3.207   6.157 -0.0300  0.1404  0.2699
  131SOL    HW1 1503   1.612   3.189   6.105  0.7249 -0.3634  1.5383
  131SOL    HW2 1504   1.467   3.228   6.092  1.1220  0.5172 -0.8533
  132SOL     OW 1505   0.901   2.694   5.580  0.5956  0.5263  0.0620
  132SOL    HW1 1506   0.861   2.745   5.650 -1.5139  0.7980 -1.2662
  132SOL    HW2 1507   0.834   2.631   5.555  1.6265 -0.1372 -1.1397
  133SOL     OW 1508   6.679   2.329   2.520  0.2186 -0.1915  0.1490
  133SOL    HW1 1509   6.710   2.356   2.607  1.8129 -1.2048 -0.0712
  133SOL    HW2 1510   6.711   2.398   2.462 -1.1514  0.6753  0.3576
  134SOL     OW 1511   2.017   2.073   2.429 -0.1266 -0.4988 -0.2214
  134SOL    HW1 1512   2.101   2.045   2.465 -0.4593 -1.0226  0.1546
  134SOL    HW2 1513   2.001   2.158   2.470  0.0301 -0.5781  0.0066
  135SOL     OW 1514   1.123   6.530   2.174  0.1845  0.1785 -0.3635
  135SOL    HW1 1515   1.033   6.544   2.202 -0.4087 -3.2202 -0.1953
  135SOL    HW2 1516   1.116   6.471   2.100  2.2825  0.3188 -0.7234
  136SOL     OW 1517   0.975   0.088   5.819 -0.2180 -0.3149 -0.6223
  136SOL    HW1 1518   0.898   0.087   5.876  0.3066 -0.3928  0.0885
  136SOL    HW2 1519   0.967   0.170   5.770 -0.9284 -0.4862 -0.7998
  137SOL     OW 1520   0.880   6.024   3.736  0.0980 -0.1594 -0.0133
  137SOL    HW1 1521   0.917   6.025   3.824 -0.8363 -0.4741  0.3893
  137SOL    HW2 1522   0.807   6.086   3.739 -0.7625 -1.1355 -0.1902
  138SOL     OW 1523   0.182   0.842   1.466  0.1705 -0.1175 -0.5239
  138SOL    HW1 1524   0.232   0.809   1.541  0.9380  1.3994 -0.3283
  138SOL    HW2 1525   0.093   0.811   1.482  0.2547  0.3895  1.1873
  139SOL     OW 1526   2.493   6.496   3.819 -0.0664 -0.6459 -0.2491
  139SOL    HW1 1527   2.579   6.456   3.823  0.5018  0.6145  1.7438
  139SOL    HW2 1528   2.498   6.556   3.744  0.6294 -0.8945 -0.4077
  140SOL     OW 1529   5.116   2.802   1.520 -0.0687 -0.0774  0.4197
  140SOL    HW1 1530   5.207   2.807   1.489 -0.2559 -0.7010 -0.2725
  140SOL    HW2 1531   5.065   2.843   1.450 -0.5446 -1.9096 -0.3713
  141SOL     OW 1532   5.700   1.336   5.930 -0.2455 -0.0267 -0.3345
  141SOL    HW1 1533   5.774   1.330   5.991 -0.5607  0.4342  0.1066
  141SOL    HW2 1534   5.726   1.283   5.855  0.6404  0.3296 -0.2921
  142SOL     OW 1535   0.859   1.384   0.542 -0.5142  0.2314 -0.2886
  142SOL    HW1 1536   0.950   1.353   0.549  0.7480  3.6580  0.9655
  142SOL    HW2 1537   0.849   1.407   0.450 -0.0510 -0.0563 -0.4161
  143SOL     OW 1538   0.935   1.913   2.267  0.2778  0.7079 -0.6058
  143SOL    HW1 1539   1.014   1.859   2.269 -1.2556 -1.6994  1.4151
  143SOL    HW2 1540   0.932   1.954   2.353 -1.0020  0.2141 -0.4010
  144SOL     OW 1541   3.312   3.665   6.257  0.0227  0.3789  0.5528
  144SOL    HW1 1542   3.403   3.642   6.274 -0.4218 -0.6183  1.7764
  144SOL    HW2 1543   3.316   3.745   6.205  1.5905  0.5482  0.8948
  145SOL     OW 1544   3.143   3.980   3.824  0.2734  0.3639 -0.4752
  145SOL    HW1 1545   3.168   3.982   3.916  2.8644 -2.1803 -0.9579
  145SOL    HW2 1546   3.048   3.966   3.825 -0.2791  3.3219  1.6477
  146SOL     OW 1547   4.495   2.763   5.746  0.0791  0.6475  0.1406
  146SOL    HW1 1548   4.508   2.751   5.840 -0.5882 -0.3024  0.1323
  146SOL    HW2 1549   4.406   2.798   5.738 -0.6431 -1.1263 -0.1993
  147SOL     OW 1550   4.873   2.396   2.587  0.0046  0.2927 -0.0230
  147SOL    HW1 1551   4.901   2.379   2.676 -1.4345  0.5050  0.5039
  147SOL    HW2 1552   4.897   2.488   2.571  1.2743 -0.0753 -0.2726
  148SOL     OW 1553   1.576   1.960   4.061 -0.6372  0.1460 -0.3646
  148SOL    HW1 1554   1.519   1.939   4.135 -0.7710  0.8367 -0.2591
  148SOL    HW2 1555   1.661   1.978   4.101 -0.5708 -0.0218 -0.4325
  149SOL     OW 1556   0.289   1.617   5.145 -0.3254 -0.3915 -0.0605
  149SOL    HW1 1557   0.361   1.677   5.121  0.2459 -1.1812 -0.3889
  149SOL    HW2 1558   0.330   1.531   5.146 -1.5464 -1.0517 -1.5956
  150SOL     OW 1559   1.751   1.887   2.029  0.0055  0.3372  0.1169
  150SOL    HW1 1560   1.847   1.887   2.028  0.0398 -0.9227  0.7087
  150SOL    HW2 1561   1.727   1.979   2.031  1.2340  0.6749  0.7419
  151SOL     OW 1562   2.827   1.350   5.301  0.5112 -0.6727  0.1226
  151SOL    HW1 1563   2.793   1.269   5.262  1.1659 -0.6528 -0.5098
  151SOL    HW2 1564   2.904   1.322   5.351 -0.5470 -0.7635  1.7966
  152SOL     OW 1565   3.817   0.242   4.831  0.0680 -0.4427 -0.8373
  152SOL    HW1 1566   3.905   0.276   4.814 -0.3895  1.3396  0.0773
  152SOL    HW2 1567   3.774   0.244   4.745  0.6692 -0.5959 -1.1495
  153SOL     OW 1568   5.018   2.770   2.273  0.5138 -0.1385 -0.8282
  153SOL    HW1 1569   5.093   2.748   2.217  1.1109  0.4093 -0.2497
  153SOL    HW2 1570   4.944   2.777   2.212  0.9419 -0.6083 -1.4110
  154SOL     OW 1571   6.664   5.862   2.383  0.5198 -0.0949  0.2632
  154SOL    HW1 1572   6.607   5.848   2.459  0.9791  1.4312  0.9315
  154SOL    HW2 1573   6.750   5.880   2.421  1.0280 -0.5355 -0.6719
  155SOL     OW 1574   6.376   6.056   2.050  0.4040  0.0883 -0.1966
  155SOL    HW1 1575   6.295   6.005   2.045  0.3837  0.2212 -2.3304
  155SOL    HW2 1576   6.372   6.099   2.135 -1.4253 -0.4699  0.0545
  156SOL     OW 1577   1.513   5.266   2.647 -0.6164 -0.5653  0.3790
  156SOL    HW1 1578   1.574   5.197   2.624 -0.1985 -0.5081  1.2757
  156SOL    HW2 1579   1.524   5.332   2.578  0.2368 -0.6151  0.4594
  157SOL     OW 1580   0.422   5.804   3.393 -0.2276 -0.5433  0.3709
  157SOL    HW1 1581   0.432   5.778   3.485 -0.3348 -0.1355  0.5010
  157SOL    HW2 1582   0.503   5.850   3.372 -0.3823 -0.2540  0.3946
  158SOL     OW 1583   4.841   3.944   1.553 -0.2039 -0.3019 -0.1371
  158SOL    HW1 1584   4.819   3.958   1.461 -0.6079 -1.2872 -0.2037
  158SOL    HW2 1585   4.855   3.849   1.560 -1.7497 -0.4660  1.1402
  159SOL     OW 1586   2.059   2.934   1.030  0.2614 -0.1735  0.3396
  159SOL    HW1 1587   2.127   2.874   1.060  0.1959  0.1235  1.1022
  159SOL    HW2 1588   2.099   3.020   1.036 -0.0451 -0.0339  0.3945
  160SOL     OW 1589   1.581   3.293   0.432 -0.5849  0.4938  0.3038
  160SOL    HW1 1590   1.561   3.259   0.519  0.2796 -1.7363 -0.3170
  160SOL    HW2 1591   1.629   3.374   0.449 -0.5060  0.1452  1.9060
  161SOL     OW 1592   3.443   6.613   2.294  0.0225  0.3029 -0.0838
  161SOL    HW1 1593   3.465   6.531   2.250 -0.0866  0.7830 -1.0501
  161SOL    HW2 1594   3.395   6.664   2.228 -2.0627  0.1907  1.2512
  162SOL     OW 1595   1.404   0.725   4.011  0.4011 -0.2715 -0.3057
  162SOL    HW1 1596   1.426   0.744   3.920 -0.0594  3.1021  0.1365
  162SOL    HW2 1597   1.486   0.736   4.058  0.4042 -0.8685 -0.1621
  163SOL     OW 1598   4.609   1.599   1.491  0.1642 -0.2027 -0.3503
  163SOL    HW1 1599   4.599   1.662   1.419 -0.4523  1.3053  1.0135
  163SOL    HW2 1600   4.526   1.552   1.493 -2.5536  3.9694  3.1544
  164SOL     OW 1601   6.639   4.298   4.866 -0.1552  0.1291 -0.0620
  164SOL    HW1 1602   6.729   4.275   4.889  0.8456  2.4829 -1.2136
  164SOL    HW2 1603   6.603   4.219   4.827  1.8456 -0.5593 -0.6475
  165SOL     OW 1604   4.822   4.124   3.276  0.0017 -0.0667 -0.1524
  165SOL    HW1 1605   4.763   4.143   3.349 -1.3159  2.1658 -1.6741
  165SOL    HW2 1606   4.903   4.096   3.318 -1.3549 -0.9433  2.0822
  166SOL     OW 1607   2.882   5.170   3.692  0.0665  0.2594 -0.3671
  166SOL    HW1 1608   2.947   5.135   3.631 -3.1194  0.3379 -4.2096
  166SOL    HW2 1609   2.850   5.250   3.650 -1.5088  1.0411  2.0970
  167SOL     OW 1610   2.570   3.878   4.682  0.2532  0.0533 -0.2663
  167SOL    HW1 1611   2.616   3.844   4.605  0.8544 -0.8168  0.4510
  167SOL    HW2 1612   2.554   3.970   4.661 -0.8466 -0.4864 -2.0065
  168SOL     OW 1613   0.968   2.223   0.195  0.3877 -0.3856 -0.2385
  168SOL    HW1 1614   1.039   2.241   0.257  0.8797 -0.0785 -0.8768
  168SOL    HW2 1615   0.989   2.276   0.118  0.6282 -1.9272 -1.2828
  169SOL     OW 1616   5.131   0.882   1.359  0.1478  0.3938  0.2850
  169SOL    HW1 1617   5.124   0.976   1.343  0.5493  0.2317 -0.9834
  169SOL    HW2 1618   5.225   0.865   1.364  0.1993 -0.2668 -1.8996
  170SOL     OW 1619   5.236   4.561   2.418  0.0702  0.0954  0.2705
  170SOL    HW1 1620   5.311   4.612   2.449  0.0482  0.3276 -0.0593
  170SOL    HW2 1621   5.241   4.479   2.467  0.2597  0.3056  0.6067
  171SOL     OW 1622   0.547   6.594   1.073  0.6365 -0.1673 -0.3431
  171SOL    HW1 1623   0.497   6.528   1.121 -0.4466  1.0734  0.2776
  171SOL    HW2 1624   0.584   6.651   1.140 -0.9615  1.6340 -0.9088
  172SOL     OW 1625   2.613   6.203   3.389 -0.1280  0.0909  0.1379
  172SOL    HW1 1626   2.556   6.131   3.362  0.8036 -0.3242 -0.7896
  172SOL    HW2 1627   2.683   6.203   3.324  1.0128  0.4915  1.3332
  173SOL     OW 1628   1.918   0.419   1.900 -0.2715  0.3762 -0.0768
  173SOL    HW1 1629   1.891   0.376   1.981  0.5257  1.2834  0.6983
  173SOL    HW2 1630   1.874   0.504   1.902 -0.9910  0.0449 -1.0669
  174SOL     OW 1631   6.166   5.291   3.398 -0.1353 -0.2756 -0.1625
  174SOL    HW1 1632   6.183   5.209   3.445  1.9405  1.1480  1.7812
  174SOL    HW2 1633   6.200   5.276   3.310  3.0403 -0.6388  0.9990
  175SOL     OW 1634   3.957   2.447   5.778 -0.1889  1.0243  0.0837
  175SOL    HW1 1635   3.943   2.356   5.750  1.2940  0.7548  0.1119
  175SOL    HW2 1636   3.999   2.439   5.864 -1.7829  1.7974  0.9749
  176SOL     OW 1637   1.048   5.426   4.967 -0.2923 -0.0381  0.0702
  176SOL    HW1 1638   0.969   5.372   4.972  0.3252 -0.9635  0.0308
  176SOL    HW2 1639   1.087   5.418   5.054 -0.8011  1.3067  0.4453
  177SOL     OW 1640   3.392   1.293   3.497 -0.1863 -0.0182  0.2897
  177SOL    HW1 1641   3.338   1.241   3.438  0.8158 -1.4462  0.5794
  177SOL    HW2 1642   3.480   1.258   3.485  0.5434  1.6708  0.4624
  178SOL     OW 1643   5.109   4.837   4.325 -0.2144  0.5807 -0.0726
  178SOL    HW1 1644   5.198   4.873   4.328 -0.0877  0.2104  0.6780
  178SOL    HW2 1645   5.110   4.765   4.387 -1.1536  0.8126  0.2238
  179SOL     OW 1646   3.326   0.654   4.859 -0.0073 -1.0420 -0.0437
  179SOL    HW1 1647   3.240   0.681   4.890 -0.8589 -1.1746 -2.1628
  179SOL    HW2 1648   3.344   0.572   4.905 -0.4712 -0.4280  1.2770
  180SOL     OW 1649   4.546   1.150   5.878  0.4811 -0.7136 -0.0528
  180SOL    HW1 1650   4.633   1.125   5.910  0.3714 -1.6329 -0.4421
  180SOL    HW2 1651   4.562   1.226   5.822  0.5787  1.5572  2.8295
  181SOL     OW 1652   4.789   0.992   3.302 -0.0637 -0.2206 -0.3359
  181SOL    HW1 1653   4.757   1.050   3.371  0.5381  0.1528 -0.3562
  181SOL    HW2 1654   4.841   0.927   3.349  0.2174 -0.0575 -0.4179
  182SOL     OW 1655   5.281   4.963   3.877  0.0656 -0.4590 -0.2439
  182SOL    HW1 1656   5.257   4.937   3.788 -0.9725  0.4818 -0.2645
  182SOL    HW2 1657   5.198   4.971   3.923  0.5062  0.3444  0.4448
  183SOL     OW 1658   6.568   5.502   5.402  0.6759  0.0936 -0.5061
  183SOL    HW1 1659   6.590   5.409   5.394  0.6966  0.0553  0.0019
  183SOL    HW2 1660   6.587   5.538   5.315 -0.1407 -0.5425 -0.9543
  184SOL     OW 1661   4.448   2.131   1.806  0.8499 -0.5323  0.1768
  184SOL    HW1 1662   4.508   2.084   1.864  0.0618 -0.0668  1.4054
  184SOL    HW2 1663   4.455   2.222   1.834 -0.9959 -0.5723  0.8944
  185SOL     OW 1664   1.549   3.695   4.461  0.0181 -0.6010  0.0304
  185SOL    HW1 1665   1.629   3.716   4.414  0.4856 -1.4963  0.4088
  185SOL    HW2 1666   1.572   3.621   4.516 -1.2656 -1.3764 -0.4291
  186SOL     OW 1667   2.957   6.113   5.321  0.0776  0.3815 -0.0005
  186SOL    HW1 1668   2.975   6.202   5.290 -1.1547  1.3444  1.8751
  186SOL    HW2 1669   2.875   6.089   5.277  0.4540  0.1444 -0.5706
  187SOL     OW 1670   2.109   5.492   2.099 -0.5068  0.5978 -0.1186
  187SOL    HW1 1671   2.047   5.424   2.075  0.7491 -0.0745 -1.6740
  187SOL    HW2 1672   2.058   5.573   2.101 -1.7075 -0.1480  0.1814
  188SOL     OW 1673   2.994   4.659   5.495  0.8339  0.6062 -0.0017
  188SOL    HW1 1674   3.038   4.589   5.447 -0.0161  0.7529 -1.0581
  188SOL    HW2 1675   3.059   4.692   5.556  0.9857 -1.7232  1.2130
  189SOL     OW 1676   0.585   5.281   3.039 -0.1744 -0.6043 -0.6436
  189SOL    HW1 1677   0.559   5.373   3.049  0.6607 -0.6103  3.3544
  189SOL    HW2 1678   0.680   5.284   3.033 -0.0201 -1.1893  0.9798
  190SOL     OW 1679   4.775   4.536   4.240 -0.0804 -0.0082 -0.3211
  190SOL    HW1 1680   4.732   4.621   4.236  0.5172  0.2637 -1.7032
  190SOL    HW2 1681   4.703   4.473   4.246 -0.5320  0.5792  0.5540
  191SOL     OW 1682   3.038   5.917   6.374  0.1995 -0.4119  0.1220
  191SOL    HW1 1683   3.017   5.998   6.328  2.2362 -0.7718 -1.6297
  191SOL    HW2 1684   2.991   5.923   6.457 -1.9650  1.2467 -1.1216
  192SOL     OW 1685   4.021   1.985   1.704  0.0526  0.3554  0.7502
  192SOL    HW1 1686   4.075   2.004   1.628 -0.0117  0.1269  0.6462
  192SOL    HW2 1687   3.935   2.020   1.682 -0.1332 -0.2662  0.4531
  193SOL     OW 1688   4.670   0.908   3.058  0.5463  0.0112 -0.4079
  193SOL    HW1 1689   4.700   0.917   3.148  0.0250 -0.0411 -0.2308
  193SOL    HW2 1690   4.706   0.824   3.029  0.7587  0.0526 -0.2675
  194SOL     OW 1691   0.049   1.880   5.871  0.2441 -0.0459 -0.0297
  194SOL    HW1 1692  -0.039   1.877   5.834 -0.2403 -3.1985  1.1164
  194SOL    HW2 1693   0.106   1.898   5.796 -1.2446  1.5021 -0.8806
  195SOL     OW 1694   6.411   0.601   6.267  0.4577  0.3344  0.0276
  195SOL    HW1 1695   6.362   0.549   6.203 -0.0711 -0.3831  0.9879
  195SOL    HW2 1696   6.442   0.677   6.217 -0.2176 -0.0342 -0.9948
  196SOL     OW 1697   5.914   3.129   6.491 -0.0328  0.4740  0.6677
  196SOL    HW1 1698   5.928   3.088   6.405 -1.1550 -2.3501  1.7159
  196SOL    HW2 1699   6.002   3.137   6.528  0.2398 -0.9602  0.3838
  197SOL     OW 1700   4.719   1.058   6.576 -0.4390  0.7952 -0.1437
  197SOL    HW1 1701   4.678   1.140   6.605 -1.3316  0.3577 -0.1188
  197SOL    HW2 1702   4.668   1.032   6.499 -0.0598  0.3476 -0.2491
  198SOL     OW 1703   1.756   2.350   0.774  0.5426  0.3368 -0.4247
  198SOL    HW1 1704   1.740   2.432   0.820 -1.0655 -0.2389  0.1105
  198SOL    HW2 1705   1.670   2.322   0.744  0.8729 -1.7510  0.4250
  199SOL     OW 1706   4.083   5.061   0.030 -0.2594  0.3619 -0.3914
  199SOL    HW1 1707   4.083   5.123   0.102  0.3686  0.1046 -0.1625
  199SOL    HW2 1708   4.096   5.115  -0.048  0.7378  0.4899 -0.1546
  200SOL     OW 1709   0.933   4.262   3.801  0.8445 -0.6808 -0.5201
  200SOL    HW1 1710   0.866   4.198   3.776  2.0139 -1.8733 -0.7400
  200SOL    HW2 1711   0.920   4.276   3.895 -0.3317 -0.1111 -0.7499
  201SOL     OW 1712   6.076   0.201   5.271  0.3034  0.0467  0.0049
  201SOL    HW1 1713   6.044   0.253   5.197  1.7522 -0.5725 -1.1122
  201SOL    HW2 1714   6.071   0.110   5.240 -1.2029 -0.4568  1.5387
  202SOL     OW 1715   6.370   1.747   2.184  0.7297  0.1190  0.6799
  202SOL    HW1 1716   6.440   1.803   2.217  0.9278  1.0840 -1.2282
  202SOL    HW2 1717   6.292   1.803   2.187  0.5618 -0.0999  0.4517
  203SOL     OW 1718   2.332   1.788   1.627  0.3239  0.1024 -0.1918
  203SOL    HW1 1719   2.282   1.808   1.706  0.0591  0.9666 -0.5680
  203SOL    HW2 1720   2.301   1.702   1.599  2.3530 -1.5352  2.1528
  204SOL     OW 1721   4.357   5.685   5.082 -0.0032  0.5443  0.3070
  204SOL    HW1 1722   4.433   5.661   5.029 -1.9475 -0.6853 -2.1767
  204SOL    HW2 1723   4.385   5.670   5.172  2.9671  1.1393 -0.4019
  205SOL     OW 1724   5.066   4.923   1.201 -0.0997  0.0328  0.3237
  205SOL    HW1 1725   5.109   4.917   1.286  1.4570 -0.9042 -0.4844
  205SOL    HW2 1726   5.089   4.841   1.157  0.4189  1.1554 -1.5893
  206SOL     OW 1727   0.498   4.998   6.150  0.1408 -0.0143  0.3340
  206SOL    HW1 1728   0.488   5.084   6.192 -0.9685 -0.7965  1.7576
  206SOL    HW2 1729   0.449   5.006   6.069  1.5587  1.2427 -0.4535
  207SOL     OW 1730   2.198   5.388   2.354 -0.7152  0.2775  0.1909
  207SOL    HW1 1731   2.176   5.460   2.296 -2.7783  0.0132  0.5598
  207SOL    HW2 1732   2.130   5.322   2.337 -2.0902  0.6290  3.6155
  208SOL     OW 1733   0.966   2.410   4.940  0.0809  0.1721 -0.0728
  208SOL    HW1 1734   0.884   2.407   4.891  0.4103 -0.6965 -0.5917
  208SOL    HW2 1735   1.030   2.369   4.882  0.5262 -0.7022  1.0002
  209SOL     OW 1736   2.682   2.551   5.389  0.2697 -1.4076 -0.0241
  209SOL    HW1 1737   2.698   2.634   5.343  0.1082 -1.0600  0.5435
  209SOL    HW2 1738   2.768   2.511   5.396  0.2121 -1.8253 -1.2866
  210SOL     OW 1739   0.206   1.801   4.128 -0.8003 -0.2234 -0.6547
  210SOL    HW1 1740   0.203   1.792   4.223 -1.8830  0.7733 -0.5657
  210SOL    HW2 1741   0.294   1.773   4.103 -0.4676 -0.3694  0.6522
  211SOL     OW 1742   5.029   4.710   4.102 -0.0630 -0.3498 -0.0568
  211SOL    HW1 1743   4.945   4.668   4.125  0.7818 -2.3617 -0.4386
  211SOL    HW2 1744   5.060   4.748   4.185 -0.7834 -0.6268  0.3472
  212SOL     OW 1745   2.572   6.700   1.433  0.1416 -0.4861 -0.4015
  212SOL    HW1 1746   2.602   6.789   1.453  1.8429 -0.6240 -2.0280
  212SOL    HW2 1747   2.582   6.652   1.515  0.5663  0.5033  0.1370
  213SOL     OW 1748   3.235   3.168   2.566 -0.0562 -0.4908 -0.7062
  213SOL    HW1 1749   3.287   3.247   2.579 -0.4885 -0.1639 -0.9281
  213SOL    HW2 1750   3.171   3.169   2.638  0.4950 -1.1047 -0.1952
  214SOL     OW 1751   4.140   4.201   4.429 -0.1633  0.0552  0.6279
  214SOL    HW1 1752   4.106   4.178   4.343  1.1532  0.9177 -0.1698
  214SOL    HW2 1753   4.166   4.118   4.469 -0.3862 -0.3100  0.0073
  215SOL     OW 1754   5.664   1.846   6.354 -0.0914 -0.1178 -0.3593
  215SOL    HW1 1755   5.610   1.796   6.415 -1.0172 -1.4073 -2.1343
  215SOL    HW2 1756   5.749   1.801   6.355 -0.0987 -0.1232 -0.0090
  216SOL     OW 1757   3.734   2.112   1.345  0.2274  0.1182 -0.0179
  216SOL    HW1 1758   3.665   2.095   1.281  0.7491 -0.2319 -0.5002
  216SOL    HW2 1759   3.770   2.026   1.366  1.3292  0.3840 -0.7063
  217SOL     OW 1760   1.005   2.642   4.671  0.5749 -0.3747 -0.0332
  217SOL    HW1 1761   0.930   2.585   4.653  0.6659 -0.3162 -0.6416
  217SOL    HW2 1762   1.005   2.705   4.599  0.1644  0.7357  0.9139
  218SOL     OW 1763   5.257   0.155   5.866 -0.1340 -0.2679 -0.0663
  218SOL    HW1 1764   5.349   0.135   5.883 -0.7153 -1.7416  1.6065
  218SOL    HW2 1765   5.257   0.197   5.780  1.8815 -2.0183 -0.9964
  219SOL     OW 1766   4.353   6.616   0.331 -0.1935 -0.6629 -0.0543
  219SOL    HW1 1767   4.273   6.636   0.282 -1.9304 -1.3514  2.3085
  219SOL    HW2 1768   4.366   6.522   0.318  1.0042 -0.3533 -1.3998
  220SOL     OW 1769   3.750   4.667   5.976  0.3736  0.7132 -0.0178
  220SOL    HW1 1770   3.809   4.627   5.911  0.2403 -0.8739  0.7925
  220SOL    HW2 1771   3.721   4.594   6.030  0.1425  1.9394  1.5842
  221SOL     OW 1772   5.218   2.421   0.491  0.7208  0.1497  0.0124
  221SOL    HW1 1773   5.167   2.473   0.429  0.0790  0.0811  0.4679
  221SOL    HW2 1774   5.192   2.455   0.577  1.9799  0.5970  0.2405
  222SOL     OW 1775   0.876   1.963   5.480  0.5642 -0.5519  0.0260
  222SOL    HW1 1776   0.921   1.903   5.421  1.7403 -1.4826  1.7534
  222SOL    HW2 1777   0.906   2.050   5.454  1.8195 -1.0140 -0.1516
  223SOL     OW 1778   3.713   0.182   3.008 -0.6552  0.1717  0.0489
  223SOL    HW1 1779   3.649   0.159   2.940 -0.5081  0.4809 -0.1930
  223SOL    HW2 1780   3.683   0.266   3.042  0.5269  1.1328 -1.1952
  224SOL     OW 1781   3.743   4.157   1.088 -0.5540  0.3883  0.1093
  224SOL    HW1 1782   3.666   4.203   1.121  0.7625  2.1082  0.9890
  224SOL    HW2 1783   3.709   4.091   1.027 -2.6585  1.2882  0.2505
  225SOL     OW 1784   4.190   5.083   5.985 -0.4919 -0.0101 -0.1594
  225SOL    HW1 1785   4.238   5.116   5.908  0.3036  0.2227  0.4242
  225SOL    HW2 1786   4.224   5.134   6.058 -1.5114  0.0205  0.3046
  226SOL     OW 1787   0.107   5.724   2.316  0.0713  0.0295 -0.0080
  226SOL    HW1 1788   0.041   5.726   2.248 -0.2961 -0.0874  0.3401
  226SOL    HW2 1789   0.087   5.644   2.366  0.3249  0.1221  0.2441
  227SOL     OW 1790   4.019   6.033   6.667 -0.0706 -0.3550 -0.5080
  227SOL    HW1 1791   4.039   5.946   6.635 -1.6329 -1.0041  0.2067
  227SOL    HW2 1792   3.937   6.057   6.625 -0.7051 -0.0869  0.8115
  228SOL     OW 1793   5.793   4.032   2.970 -0.5536  0.0606  0.2538
  228SOL    HW1 1794   5.872   4.005   3.017 -0.0442  0.0137 -0.6201
  228SOL    HW2 1795   5.786   3.970   2.897 -0.4558  1.0928 -0.6517
  229SOL     OW 1796   4.793   0.017   2.688 -0.2547  0.8880 -0.1194
  229SOL    HW1 1797   4.794  -0.005   2.595 -1.1343 -2.2058  0.4811
  229SOL    HW2 1798   4.884   0.012   2.715 -0.2972 -2.6706 -0.0707
  230SOL     OW 1799   2.565   1.925   6.338 -0.0693  0.5799 -0.1342
  230SOL    HW1 1800   2.599   1.987   6.273  1.6886  1.3128  1.3832
  230SOL    HW2 1801   2.526   1.980   6.406 -0.8848 -0.1192 -0.0201
  231SOL     OW 1802   3.441   3.184   3.967  0.2591 -0.4890  0.5622
  231SOL    HW1 1803   3.532   3.175   3.940  0.3659  0.1896  0.6833
  231SOL    HW2 1804   3.425   3.108   4.024  0.6339 -0.8127  0.2358
  232SOL     OW 1805   5.443   3.637   3.915  0.4785 -0.5588  0.2211
  232SOL    HW1 1806   5.411   3.643   3.825  0.3836  2.1539  0.3708
  232SOL    HW2 1807   5.537   3.619   3.906  0.1288 -2.3597 -0.3146
  233SOL     OW 1808   6.340   5.076   5.677  0.7929  0.2502  0.5307
  233SOL    HW1 1809   6.349   5.035   5.591  0.4854 -0.5739  0.8779
  233SOL    HW2 1810   6.254   5.049   5.708  2.0277 -2.0485  2.3650
  234SOL     OW 1811   1.905   4.830   0.084 -0.5052  0.1398 -0.3949
  234SOL    HW1 1812   1.965   4.832   0.159 -0.1574  2.2933 -0.6619
  234SOL    HW2 1813   1.855   4.749   0.095  0.8818 -0.5727  1.0740
  235SOL     OW 1814   2.926   0.380   4.105  0.1341 -0.0124  0.7729
  235SOL    HW1 1815   2.854   0.383   4.042 -0.3295  0.5851  1.3199
  235SOL    HW2 1816   2.948   0.288   4.111 -0.0995 -0.1254  0.0544
  236SOL     OW 1817   3.023   5.406   2.429 -0.0064 -0.5627  0.7201
  236SOL    HW1 1818   3.111   5.411   2.391  0.0153 -0.1250  0.8221
  236SOL    HW2 1819   3.037   5.419   2.523 -0.1898 -0.3637  0.7208
  237SOL     OW 1820   4.368   3.375   6.015  0.3346  0.5438 -0.3799
  237SOL    HW1 1821   4.283   3.339   6.040  0.5129  0.5258  0.2137
  237SOL    HW2 1822   4.378   3.453   6.070  1.1589 -0.0289  0.3233
  238SOL     OW 1823   6.611   5.608   5.161  0.2436 -0.0554 -0.0176
  238SOL    HW1 1824   6.605   5.685   5.104  1.1158  0.0842  0.0603
  238SOL    HW2 1825   6.704   5.583   5.157 -0.1880 -1.6904 -0.8067
  239SOL     OW 1826   4.806   1.875   0.399  0.0623  0.0375 -0.1533
  239SOL    HW1 1827   4.818   1.905   0.308  0.4506  1.4733  0.3515
  239SOL    HW2 1828   4.879   1.914   0.447 -0.6340  0.0135  0.9511
  240SOL     OW 1829   3.769   0.096   6.610 -0.2610  0.1230 -0.2356
  240SOL    HW1 1830   3.749   0.120   6.520  2.0727  0.3991 -0.7508
  240SOL    HW2 1831   3.846   0.039   6.603 -1.5044 -1.8935  1.4374
  241SOL     OW 1832   0.197   5.572   5.362  0.1938 -0.4320  0.8393
  241SOL    HW1 1833   0.283   5.612   5.346  0.2157 -0.6573  0.3831
  241SOL    HW2 1834   0.154   5.574   5.276 -0.5932  0.4661  1.2287
  242SOL     OW 1835   3.019   2.484   5.855 -0.0282 -0.4498 -0.1328
  242SOL    HW1 1836   3.095   2.453   5.905 -0.0313 -0.6223 -0.2355
  242SOL    HW2 1837   2.986   2.558   5.906  1.4989  1.0213 -1.1548
  243SOL     OW 1838   5.479   6.634   4.959 -0.1746 -0.6871  0.0357
  243SOL    HW1 1839   5.406   6.619   4.899 -1.0826 -0.3223  0.9966
  243SOL    HW2 1840   5.492   6.729   4.957 -1.3002 -0.4545  1.5751
  244SOL     OW 1841   4.910   4.095   6.354 -0.0373 -0.1343 -0.5049
  244SOL    HW1 1842   4.952   4.098   6.440 -0.6314  2.3764 -0.2372
  244SOL    HW2 1843   4.980   4.066   6.295  1.0587  0.4631  0.4625
  245SOL     OW 1844   2.463   5.134   1.310  0.3231 -0.2524  0.2926
  245SOL    HW1 1845   2.488   5.222   1.339 -1.4959 -0.3940  2.6049
  245SOL    HW2 1846   2.414   5.149   1.229  2.2194  0.5777 -0.7527
  246SOL     OW 1847   4.555   5.462   5.703  0.2806 -0.1510 -0.2555
  246SOL    HW1 1848   4.464   5.467   5.673  0.3031 -0.7663 -0.4357
  246SOL    HW2 1849   4.576   5.551   5.732 -0.4306 -0.0435 -0.0594
  247SOL     OW 1850   5.134   4.742   3.101 -0.5316  0.3164 -0.0881
  247SOL    HW1 1851   5.148   4.767   3.192  1.1321 -1.2133  0.1297
  247SOL    HW2 1852   5.182   4.806   3.049  0.7368 -0.3202  0.2737
  248SOL     OW 1853   2.943   0.248   3.290 -0.3279 -0.2596 -0.4808
  248SOL    HW1 1854   2.873   0.312   3.275  1.0163  1.5499  0.6425
  248SOL    HW2 1855   2.991   0.245   3.208 -0.3939  0.1849 -0.5387
  249SOL     OW 1856   6.574   6.118   3.316  0.4021  0.2282  0.1306
  249SOL    HW1 1857   6.616   6.195   3.276  0.8608  0.9619  1.8866
  249SOL    HW2 1858   6.647   6.061   3.339  0.1553 -0.1379  0.0072
  250SOL     OW 1859   2.347   2.126   3.057 -0.4646 -0.2959 -0.4778
  250SOL    HW1 1860   2.295   2.203   3.079  0.0542 -0.2690  0.7295
  250SOL    HW2 1861   2.420   2.160   3.006 -0.1847  0.0471  0.1353
  251SOL     OW 1862   5.847   3.171   3.007  0.5855 -0.3551  0.3887
  251SOL    HW1 1863   5.935   3.142   2.981  0.8479  1.5369 -1.0436
  251SOL    HW2 1864   5.788   3.114   2.958  1.0184 -0.8180  0.3872
  252SOL     OW 1865   2.939   5.039   3.376  0.0027 -0.4763 -0.1719
  252SOL    HW1 1866   2.914   4.948   3.390 -1.8466 -0.0006 -0.1921
  252SOL    HW2 1867   2.859   5.089   3.390  1.1582  1.2429  0.6675
  253SOL     OW 1868   0.817   2.124   3.889 -0.4366  0.0238  0.2353
  253SOL    HW1 1869   0.786   2.108   3.978 -0.7144  0.6540  0.2549
  253SOL    HW2 1870   0.902   2.079   3.884 -0.8383 -0.7886  0.5238
  254SOL     OW 1871   2.873   4.657   2.380  0.2969 -0.6329  0.3049
  254SOL    HW1 1872   2.843   4.744   2.352  0.5776 -0.6242  0.0280
  254SOL    HW2 1873   2.964   4.669   2.404  0.3816 -0.8822  0.1177
  255SOL     OW 1874   4.365   3.653   2.131  0.1696  0.1977 -0.5989
  255SOL    HW1 1875   4.386   3.744   2.154 -0.1508  0.1607 -0.1392
  255SOL    HW2 1876   4.291   3.631   2.187  0.2839 -0.3681 -0.6642
  256SOL     OW 1877   4.781   5.149   1.884 -0.0419  0.3576  0.3089
  256SOL    HW1 1878   4.809   5.234   1.850  0.4886  0.0745  0.0153
  256SOL    HW2 1879   4.861   5.098   1.888 -0.6480 -0.8277 -1.5555
  257SOL     OW 1880   3.789   3.374   3.750  0.1483 -0.2271 -0.4239
  257SOL    HW1 1881   3.779   3.311   3.822 -1.3378  0.0808 -0.3230
  257SOL    HW2 1882   3.699   3.399   3.729  0.6885  1.3902 -0.8918
  258SOL     OW 1883   1.896   3.464   3.927  0.5765 -0.5710  0.0797
  258SOL    HW1 1884   1.944   3.445   3.846  1.9063 -0.5111  0.8143
  258SOL    HW2 1885   1.942   3.414   3.994  0.6175  0.7450  1.0860
  259SOL     OW 1886   0.356   6.669   6.736 -0.0947  0.1851 -0.7841
  259SOL    HW1 1887   0.291   6.598   6.740  1.3553 -1.2020 -0.9145
  259SOL    HW2 1888   0.382   6.673   6.644 -0.5364  1.2748 -0.8793
  260SOL     OW 1889   4.179   4.253   3.528 -0.0520  0.0636 -0.5080
  260SOL    HW1 1890   4.155   4.256   3.436 -0.0287  0.7262 -0.4978
  260SOL    HW2 1891   4.106   4.295   3.574  0.1723  0.2070 -0.2758
  261SOL     OW 1892   5.937   2.609   6.140  0.3074  0.4027  0.0342
  261SOL    HW1 1893   5.881   2.624   6.216  0.8330 -0.0714  0.5243
  261SOL    HW2 1894   5.907   2.525   6.105  1.7016 -0.6578  1.2308
  262SOL     OW 1895   1.908   0.847   2.608 -0.1204 -0.1744 -0.2128
  262SOL    HW1 1896   1.997   0.842   2.573 -0.1498 -0.6023 -0.2353
  262SOL    HW2 1897   1.898   0.768   2.661 -1.1747 -1.2194 -1.8744
  263SOL     OW 1898   3.296   0.503   5.453 -0.5412  0.3071  0.1368
  263SOL    HW1 1899   3.364   0.438   5.465  0.2851  1.0326 -0.4902
  263SOL    HW2 1900   3.286   0.510   5.358 -0.5356  1.1657  0.1938
  264SOL     OW 1901   1.063   3.252   4.671  0.0545 -0.0330 -0.1731
  264SOL    HW1 1902   1.097   3.252   4.760  1.3730 -0.2497 -0.6583
  264SOL    HW2 1903   0.982   3.303   4.676  0.0875 -0.0787  1.1445
  265SOL     OW 1904   6.600   1.352   6.671 -0.4790  0.3962 -0.2064
  265SOL    HW1 1905   6.555   1.374   6.752 -1.1592 -0.4295 -0.3514
  265SOL    HW2 1906   6.664   1.422   6.660 -0.4615  0.5894  0.9724
  266SOL     OW 1907   0.348   1.053   0.317  0.4363 -0.0219  0.4474
  266SOL    HW1 1908   0.393   0.970   0.306  1.1917  0.4052  0.2505
  266SOL    HW2 1909   0.287   1.038   0.390 -0.4566 -1.1548 -0.4850
  267SOL     OW 1910   3.310   5.049   4.184 -0.9678  0.1618  0.0483
  267SOL    HW1 1911   3.227   5.089   4.160 -2.3031 -1.1187  2.1854
  267SOL    HW2 1912   3.312   4.967   4.134 -2.2558 -1.0054  1.7965
  268SOL     OW 1913   5.740   3.822   2.802 -0.3395 -0.0213 -0.1968
  268SOL    HW1 1914   5.645   3.837   2.798 -0.4966 -0.3505  1.4027
  268SOL    HW2 1915   5.750   3.727   2.797  0.0100  0.0676 -1.5036
  269SOL     OW 1916   5.158   2.431   0.020 -0.4312 -0.0877 -0.6469
  269SOL    HW1 1917   5.105   2.395   0.091 -0.9500  0.1382 -0.9137
  269SOL    HW2 1918   5.248   2.411   0.044 -0.5160  0.9787  0.6494
  270SOL     OW 1919   2.033   4.329   0.098  0.1471 -0.1166  0.3889
  270SOL    HW1 1920   2.104   4.276   0.062 -0.3833  0.1238 -1.0844
  270SOL    HW2 1921   1.954   4.276   0.083 -0.0277 -0.3587  1.9513
  271SOL     OW 1922   1.322   0.985   6.246  0.1977 -0.0885  0.4215
  271SOL    HW1 1923   1.387   0.948   6.186  0.5315  1.6208 -0.3279
  271SOL    HW2 1924   1.368   1.057   6.290  0.1140 -1.5522  3.1511
  272SOL     OW 1925   3.884   0.825   4.977  0.1540 -0.6168 -0.3049
  272SOL    HW1 1926   3.838   0.757   4.928 -2.6654 -0.5034  1.9448
  272SOL    HW2 1927   3.958   0.780   5.017 -0.8065 -2.0432 -0.0591
  273SOL     OW 1928   4.029   5.598   0.380  0.0285 -0.0658 -0.2338
  273SOL    HW1 1929   4.083   5.522   0.359 -0.5748 -0.7272  0.5461
  273SOL    HW2 1930   4.024   5.647   0.298 -0.8566 -1.6730 -1.1828
  274SOL     OW 1931   5.274   0.394   6.611  0.1834  0.6871  0.4409
  274SOL    HW1 1932   5.197   0.362   6.564  0.7199  1.1803 -0.8180
  274SOL    HW2 1933   5.249   0.391   6.703 -0.7872 -0.6184  0.1594
  275SOL     OW 1934   0.036   4.657   1.892 -0.4591  0.4350  0.1461
  275SOL    HW1 1935  -0.042   4.693   1.850 -0.7074 -0.5029 -0.2193
  275SOL    HW2 1936   0.049   4.572   1.850  0.7574  0.5711  0.2127
  276SOL     OW 1937   2.739   0.619   0.652 -0.1617  0.0965  0.3626
  276SOL    HW1 1938   2.725   0.539   0.601 -0.9773 -0.0161  0.7454
  276SOL    HW2 1939   2.734   0.590   0.743 -0.4752  0.5832  0.5049
  277SOL     OW 1940   3.034   4.184   6.254  0.2107 -0.0424 -0.7611
  277SOL    HW1 1941   3.024   4.091   6.234 -1.6330 -0.4371  1.5623
  277SOL    HW2 1942   2.972   4.228   6.196 -1.0682 -0.5980  0.1458
  278SOL     OW 1943   2.954   1.939   6.404  0.2918 -0.0524  0.5147
  278SOL    HW1 1944   2.965   1.848   6.378  2.3014  0.2304  0.1739
  278SOL    HW2 1945   2.894   1.937   6.478 -0.6506 -1.5100 -0.2574
  279SOL     OW 1946   4.375   3.504   4.060 -0.6230  0.2240 -0.0606
  279SOL    HW1 1947   4.458   3.512   4.107 -0.6277  1.7827 -0.2663
  279SOL    HW2 1948   4.400   3.495   3.968 -0.6665  1.0886 -0.1672
  280SOL     OW 1949   0.218   6.112   1.341  0.3805  0.0941  0.2478
  280SOL    HW1 1950   0.295   6.064   1.372  0.1384  0.4481  1.4708
  280SOL    HW2 1951   0.162   6.119   1.419 -1.4209 -1.1436 -0.8543
  281SOL     OW 1952   2.599   4.856   2.658 -0.0970 -0.3513  0.8255
  281SOL    HW1 1953   2.685   4.866   2.699  1.1889 -1.0790 -1.5035
  281SOL    HW2 1954   2.573   4.945   2.635  0.4626 -0.2115  0.7188
  282SOL     OW 1955   5.405   6.769   3.175  0.1348 -0.2859 -0.0635
  282SOL    HW1 1956   5.479   6.812   3.132  1.8380 -2.1287  0.8877
  282SOL    HW2 1957   5.433   6.679   3.189 -1.5520 -0.5790  2.0655
  283SOL     OW 1958   5.507   1.059   6.740  0.2156 -0.4350  0.4218
  283SOL    HW1 1959   5.550   1.144   6.748 -1.5140  0.8101 -2.0558
  283SOL    HW2 1960   5.425   1.068   6.788  1.7343 -2.2498  3.7186
  284SOL     OW 1961   0.900   1.312   5.892  0.2422  0.4210 -0.4232
  284SOL    HW1 1962   0.957   1.251   5.845  0.3777  0.6954 -0.6183
  284SOL    HW2 1963   0.863   1.260   5.964 -0.9322 -0.3475 -1.5330
  285SOL     OW 1964   0.728   4.479   3.823  0.2142 -0.6253  0.3797
  285SOL    HW1 1965   0.718   4.573   3.812 -1.7535 -0.6741  1.2031
  285SOL    HW2 1966   0.813   4.458   3.784  0.7044  1.4765  0.2214
  286SOL     OW 1967   6.483   0.700   1.009  0.5561 -0.5395 -0.3412
  286SOL    HW1 1968   6.494   0.728   1.099  0.6799 -0.1472 -0.4761
  286SOL    HW2 1969   6.391   0.673   1.003  0.4919 -0.3607 -0.1566
  287SOL     OW 1970   4.739   1.327   4.925 -0.0702 -0.0969 -0.5802
  287SOL    HW1 1971   4.686   1.406   4.933 -2.1346 -1.5383  0.8684
  287SOL    HW2 1972   4.691   1.272   4.865  0.1048 -1.1787  0.2433
  288SOL     OW 1973   4.078   4.316   2.259 -0.0697  0.0833  0.3456
  288SOL    HW1 1974   4.056   4.319   2.352  0.5025  2.2956  0.4769
  288SOL    HW2 1975   3.996   4.334   2.214 -0.0007  0.8430  0.5133
  289SOL     OW 1976   5.795   5.541   0.499 -0.1709 -0.2379  0.1121
  289SOL    HW1 1977   5.776   5.606   0.567  0.6120 -1.1993  1.2788
  289SOL    HW2 1978   5.810   5.594   0.420  0.7109  1.0239  1.0814
  290SOL     OW 1979   0.845   6.399   2.567  0.6069  0.3913 -0.4783
  290SOL    HW1 1980   0.919   6.361   2.520  1.2309 -1.9069  2.1099
  290SOL    HW2 1981   0.885   6.459   2.630 -0.1293  2.4541 -1.8597
  291SOL     OW 1982   4.220   2.161   6.175 -0.1993  0.3442  0.7003
  291SOL    HW1 1983   4.288   2.191   6.235 -0.7150  0.8130  1.0627
  291SOL    HW2 1984   4.265   2.102   6.115  0.6707  1.1642  0.5187
  292SOL     OW 1985   6.390   4.679   0.261  0.3209  0.4598  0.0280
  292SOL    HW1 1986   6.422   4.763   0.295  0.9946  0.5999 -0.9004
  292SOL    HW2 1987   6.366   4.698   0.171  0.3729 -0.3313 -0.1540
  293SOL     OW 1988   4.854   4.277   5.067  0.0570  0.0500  0.1400
  293SOL    HW1 1989   4.857   4.336   5.143  0.5033  0.7624 -0.4154
  293SOL    HW2 1990   4.946   4.264   5.045 -0.0248 -1.1821  0.4958
  294SOL     OW 1991   1.700   3.192   4.543 -0.3370 -0.0774  0.1187
  294SOL    HW1 1992   1.748   3.267   4.511  1.6444 -1.1500  0.4102
  294SOL    HW2 1993   1.682   3.139   4.465 -0.5510  0.0432  0.0848
  295SOL     OW 1994   3.032   1.143   3.733 -0.3411  0.2884 -0.3354
  295SOL    HW1 1995   2.988   1.194   3.666  0.4921  0.3417 -0.8605
  295SOL    HW2 1996   2.963   1.090   3.773 -0.6737 -0.5474 -1.9576
  296SOL     OW 1997   4.154   5.676   0.095 -0.4855 -0.5940 -0.0559
  296SOL    HW1 1998   4.069   5.672   0.052 -1.0572  1.3346  0.7964
  296SOL    HW2 1999   4.172   5.585   0.122 -1.7705 -1.1989 -1.1306
  297SOL     OW 2000   1.304   0.894   3.094  0.2427  0.1322  0.2945
  297SOL    HW1 2001   1.263   0.850   3.168  0.8281 -0.4960  0.2619
  297SOL    HW2 2002   1.362   0.828   3.057  0.3160  0.5965 -0.4319
  298SOL     OW 2003   3.751   2.424   1.789  0.9309  0.1033  0.4760
  298SOL    HW1 2004   3.690   2.352   1.773 -0.3582  0.7850  1.9998
  298SOL    HW2 2005   3.828   2.382   1.828  2.0283 -0.9161 -2.5170
  299SOL     OW 2006   3.729   4.019   2.013 -0.0039  0.2784  0.1546
  299SOL    HW1 2007   3.673   4.097   2.019  0.5516  0.7026 -0.0547
  299SOL    HW2 2008   3.672   3.947   2.039 -0.2002  0.8929  1.5521
  300SOL     OW 2009   2.537   2.998   3.808  0.4876 -0.3410  0.1367
  300SOL    HW1 2010   2.492   3.010   3.892 -1.1244 -1.4226 -0.5312
  300SOL    HW2 2011   2.484   2.934   3.761  1.3962  0.1793 -1.6947
  301SOL     OW 2012   4.728   2.394   3.133  0.1969 -0.3837  0.3128
  301SOL    HW1 2013   4.659   2.374   3.196 -1.3859  0.7109 -0.9983
  301SOL    HW2 2014   4.786   2.318   3.136 -2.5595 -2.6839 -0.5172
  302SOL     OW 2015   0.442   4.315   5.296 -0.2139  0.1495  0.1281
  302SOL    HW1 2016   0.435   4.346   5.386  0.0693  0.0460  0.1853
  302SOL    HW2 2017   0.447   4.394   5.243 -1.4678  0.2407  0.1076
  303SOL     OW 2018   4.936   4.279   3.075 -0.0693  0.7429 -0.1149
  303SOL    HW1 2019   4.893   4.223   3.139  1.8963  0.5456  1.1208
  303SOL    HW2 2020   4.961   4.357   3.124  2.1470  0.2644 -0.3883
  304SOL     OW 2021   3.697   0.155   6.339  0.2018 -0.0744 -0.0289
  304SOL    HW1 2022   3.636   0.100   6.289  0.3272 -1.8736  1.6741
  304SOL    HW2 2023   3.725   0.222   6.277 -2.2500 -0.1656 -1.3337
  305SOL     OW 2024   6.218   2.318   5.138  0.2532 -0.8336  0.0497
  305SOL    HW1 2025   6.126   2.337   5.156  0.1547 -0.3320 -0.9234
  305SOL    HW2 2026   6.243   2.255   5.206 -0.8953 -1.2197  0.1422
  306SOL     OW 2027   2.711   4.823   4.137 -0.4892  0.5827  0.0337
  306SOL    HW1 2028   2.621   4.811   4.105 -0.3843  1.3505 -0.5652
  306SOL    HW2 2029   2.766   4.780   4.072 -0.5399 -2.9864  2.0856
  307SOL     OW 2030   3.799   5.912   2.911 -0.3442 -0.7810 -0.2847
  307SOL    HW1 2031   3.823   5.851   2.841  0.7878 -1.7449  0.8773
  307SOL    HW2 2032   3.794   5.997   2.869 -0.7769 -1.4967 -1.7352
  308SOL     OW 2033   3.100   3.543   3.630  0.4590 -0.1930  0.1907
  308SOL    HW1 2034   3.176   3.484   3.632  1.3411  0.8771  2.9406
  308SOL    HW2 2035   3.136   3.625   3.596  0.9828  0.7473  2.8240
  309SOL     OW 2036   4.032   4.435   2.933  0.0900  0.2977  1.0889
  309SOL    HW1 2037   3.987   4.350   2.931  0.0655  0.3120  1.0417
  309SOL    HW2 2038   4.111   4.421   2.880 -0.6292  0.7153 -0.1242
  310SOL     OW 2039   0.070   2.942   0.166 -0.3801  0.1477  0.0979
  310SOL    HW1 2040   0.081   2.956   0.072 -0.7282  1.0427  0.1756
  310SOL    HW2 2041   0.096   2.851   0.180  1.0765  0.4071 -0.6429
  311SOL     OW 2042   4.763   5.465   2.556 -0.0696 -0.2473  0.0110
  311SOL    HW1 2043   4.783   5.536   2.494 -1.8442  0.2664 -0.0413
  311SOL    HW2 2044   4.795   5.386   2.513  0.3288  0.3103 -0.7522
  312SOL     OW 2045   4.311   4.713   6.287 -0.2396 -0.2066 -0.0012
  312SOL    HW1 2046   4.390   4.758   6.258  0.2753  0.0265  1.6488
  312SOL    HW2 2047   4.253   4.783   6.317  0.3614 -0.5409  2.0903
  313SOL     OW 2048   0.559   5.521   1.724  0.1911  0.2484 -0.2231
  313SOL    HW1 2049   0.518   5.578   1.659 -0.7870 -0.8320 -0.5836
  313SOL    HW2 2050   0.617   5.464   1.673  0.7350  0.5426  0.0647
  314SOL     OW 2051   3.946   2.474   3.428  0.3944  0.1266 -0.3275
  314SOL    HW1 2052   3.853   2.454   3.430  0.1539  1.1677  2.0566
  314SOL    HW2 2053   3.987   2.404   3.479  1.0038 -0.5661 -1.7211
  315SOL     OW 2054   2.768   6.200   6.176  0.0909  0.3683 -0.5921
  315SOL    HW1 2055   2.779   6.276   6.118 -0.1136  1.1352  0.3528
  315SOL    HW2 2056   2.847   6.149   6.162 -0.1963  0.2458 -1.9552
  316SOL     OW 2057   6.571   2.081   0.494 -0.6374 -0.3276 -0.1403
  316SOL    HW1 2058   6.577   1.998   0.446  2.2695  0.1972 -0.9179
  316SOL    HW2 2059   6.630   2.070   0.568  0.1524  1.1297 -0.5054
  317SOL     OW 2060   4.016   4.892   5.943 -0.0500 -0.2640 -1.3104
  317SOL    HW1 2061   4.097   4.942   5.948  0.5705 -1.2124 -1.5150
  317SOL    HW2 2062   3.961   4.927   6.013  1.1551 -0.6643 -0.1183
  318SOL     OW 2063   0.284   0.174   0.763  0.4518  0.0373  0.0093
  318SOL    HW1 2064   0.202   0.211   0.731 -0.5505 -0.2039  2.1058
  318SOL    HW2 2065   0.333   0.249   0.796  0.9091  0.1242 -0.8324
  319SOL     OW 2066   2.514   0.458   6.311  0.5066  0.0158  0.2883
  319SOL    HW1 2067   2.520   0.523   6.241  1.0461 -1.1529 -0.7975
  319SOL    HW2 2068   2.441   0.401   6.285 -1.0912  1.1032  2.0853
  320SOL     OW 2069   5.901   6.391   0.380 -0.5475 -0.3991 -0.3654
  320SOL    HW1 2070   5.822   6.341   0.358 -1.3970  0.1838  1.1821
  320SOL    HW2 2071   5.867   6.471   0.420  0.8131 -0.6531  1.4065
  321SOL     OW 2072   2.770   3.213   3.616  0.1182 -0.1985 -0.6923
  321SOL    HW1 2073   2.696   3.270   3.593 -1.4583 -0.9571  2.0583
  321SOL    HW2 2074   2.730   3.139   3.661  2.4794 -1.2891 -0.2390
  322SOL     OW 2075   3.398   5.264   4.340 -0.7436 -0.4729  0.2181
  322SOL    HW1 2076   3.468   5.305   4.289 -0.5290  0.1272  0.9880
  322SOL    HW2 2077   3.383   5.180   4.296 -2.1770  0.9728 -2.2374
  323SOL     OW 2078   3.835   4.632   1.577 -0.1503 -0.2986  0.0460
  323SOL    HW1 2079   3.775   4.687   1.626  1.8792  1.5864  0.5854
  323SOL    HW2 2080   3.808   4.641   1.486  0.1123  1.6560  0.1250
  324SOL     OW 2081   5.872   5.028   4.528 -0.5057  1.0583 -0.6110
  324SOL    HW1 2082   5.936   4.994   4.590 -1.4978 -0.5041 -0.4012
  324SOL    HW2 2083   5.925   5.078   4.464  0.6597  1.5949  0.7125
  325SOL     OW 2084   2.398   5.323   0.023 -0.0092 -0.0633 -0.3031
  325SOL    HW1 2085   2.458   5.379   0.074  0.7439 -0.1839 -1.0484
  325SOL    HW2 2086   2.331   5.383  -0.009  0.2350  0.2364 -0.2544
  326SOL     OW 2087   6.029   3.555   5.984 -0.3144  0.1523  0.0943
  326SOL    HW1 2088   6.101   3.601   6.028 -1.0737 -0.2340  1.8177
  326SOL    HW2 2089   6.052   3.463   5.991 -0.6956  0.0604  0.1504
  327SOL     OW 2090   3.367   5.855   5.743 -0.2057 -0.0050 -0.7402
  327SOL    HW1 2091   3.377   5.939   5.699  0.6727 -0.2187 -0.9615
  327SOL    HW2 2092   3.449   5.844   5.792 -1.5615  0.7542  1.8882
  328SOL     OW 2093   2.911   4.139   4.351 -0.1242 -0.2134 -0.4864
  328SOL    HW1 2094   2.884   4.197   4.280 -0.1070  0.3416 -0.0519
  328SOL    HW2 2095   2.942   4.060   4.308 -0.5568 -0.0686 -1.0758
  329SOL     OW 2096   2.632   4.752   1.407  0.1043  0.0928 -0.6997
  329SOL    HW1 2097   2.542   4.736   1.435  0.0103 -0.3610 -1.2259
  329SOL    HW2 2098   2.624   4.775   1.314  0.4540  0.9536 -0.5269
  330SOL     OW 2099   3.489   5.583   5.187  0.0478  0.0508  0.1485
  330SOL    HW1 2100   3.532   5.498   5.177  0.3761  0.3587 -1.2957
  330SOL    HW2 2101   3.561   5.646   5.186 -0.3424  0.5520 -2.0095
  331SOL     OW 2102   0.839   5.537   6.496  0.0329 -0.5161  0.6613
  331SOL    HW1 2103   0.917   5.488   6.523  1.1857  0.0905 -1.3315
  331SOL    HW2 2104   0.786   5.473   6.449  0.6540 -0.3124 -0.3378
  332SOL     OW 2105   3.958   2.859   2.637  0.1959 -0.0820  0.4097
  332SOL    HW1 2106   3.976   2.766   2.650  0.5401  0.1662  1.8941
  332SOL    HW2 2107   3.878   2.862   2.586 -0.2313 -1.1942  0.9995
  333SOL     OW 2108   3.075   0.184   0.550  0.1528  0.1363 -0.2583
  333SOL    HW1 2109   3.155   0.149   0.511  1.6619  0.2789  2.4514
  333SOL    HW2 2110   3.076   0.277   0.528 -0.9680 -0.3500 -2.7805
  334SOL     OW 2111   6.509   2.805   2.495  0.1494  0.3830  0.4018
  334SOL    HW1 2112   6.602   2.787   2.509  0.0215  0.1058  0.9172
  334SOL    HW2 2113   6.465   2.725   2.524 -0.2244  0.3396 -0.2645
  335SOL     OW 2114   4.414   5.524   2.399  0.0562 -0.2294  0.2713
  335SOL    HW1 2115   4.453   5.445   2.438  1.0511  0.3571  0.4950
  335SOL    HW2 2116   4.485   5.562   2.346 -0.0251  1.1428  1.1005
  336SOL     OW 2117   2.832   1.042   1.014  0.4153  0.8055 -0.2766
  336SOL    HW1 2118   2.823   1.086   0.929 -1.1408 -1.4925 -1.3834
  336SOL    HW2 2119   2.743   1.018   1.038  1.2034 -2.3903 -0.1543
  337SOL     OW 2120   6.545   0.344   4.243 -0.2303 -0.0143 -0.2325
  337SOL    HW1 2121   6.463   0.365   4.198  1.3234  1.1742 -2.7117
  337SOL    HW2 2122   6.555   0.249   4.233 -1.4002 -0.2079  0.3208
  338SOL     OW 2123   1.395   2.113   6.348  0.0632  0.5282  0.2851
  338SOL    HW1 2124   1.304   2.141   6.351  0.0330  0.5672 -0.6588
  338SOL    HW2 2125   1.430   2.155   6.269  0.3966 -0.9311 -0.3797
  339SOL     OW 2126   6.631   2.333   0.559  0.5261 -0.0697 -0.2856
  339SOL    HW1 2127   6.574   2.259   0.539  0.9828 -0.6262  0.4834
  339SOL    HW2 2128   6.715   2.310   0.520  0.0336  1.1642 -2.2603
  340SOL     OW 2129   5.017   2.181   4.844  0.2118 -0.0001  0.0348
  340SOL    HW1 2130   4.938   2.182   4.790 -0.9032 -0.4881  1.5892
  340SOL    HW2 2131   5.027   2.271   4.874  0.7213  0.2293 -0.7672
  341SOL     OW 2132   2.216   1.281   2.212 -0.0641  0.0360 -0.4810
  341SOL    HW1 2133   2.207   1.255   2.303  1.3429  0.1718 -0.2769
  341SOL    HW2 2134   2.280   1.220   2.176  2.5708  2.4438 -0.2523
  342SOL     OW 2135   0.099   3.269   6.697 -0.0324 -0.0891 -0.2333
  342SOL    HW1 2136   0.183   3.286   6.654  0.1623 -0.7377 -0.1236
  342SOL    HW2 2137   0.071   3.354   6.730  0.5873  0.1307 -0.2623
  343SOL     OW 2138   2.629   4.534   2.427  0.4865 -0.1750 -0.0596
  343SOL    HW1 2139   2.705   4.589   2.406 -0.3591  0.7917 -0.6868
  343SOL    HW2 2140   2.655   4.447   2.398  1.7078 -0.0565  0.5821
  344SOL     OW 2141   0.043   1.105   0.454 -0.0254  0.3194  0.3395
  344SOL    HW1 2142   0.008   1.028   0.499  0.0408 -0.1025 -0.3245
  344SOL    HW2 2143   0.092   1.151   0.522  3.6428 -2.4513 -0.1212
  345SOL     OW 2144   2.373   5.316   4.971  0.1324  0.5220  0.3757
  345SOL    HW1 2145   2.318   5.328   4.893 -1.2884  0.3190  1.3165
  345SOL    HW2 2146   2.449   5.267   4.939 -0.2674  0.7113 -0.9431
  346SOL     OW 2147   0.373   5.717   2.461 -0.3493 -0.0071  0.0027
  346SOL    HW1 2148   0.428   5.662   2.406 -1.3695  1.1149 -2.2805
  346SOL    HW2 2149   0.284   5.698   2.432 -0.8215  1.6881  0.2216
  347SOL     OW 2150   6.495   1.060   2.973  0.2756  0.5299  0.3874
  347SOL    HW1 2151   6.539   1.127   3.026  1.3750  1.5691 -1.7121
  347SOL    HW2 2152   6.403   1.084   2.975  0.3300  0.6897  1.6115
  348SOL     OW 2153   3.662   1.188   3.500  0.2899  0.0771  0.3386
  348SOL    HW1 2154   3.751   1.166   3.529  0.4633 -1.9489 -1.4334
  348SOL    HW2 2155   3.669   1.278   3.467  1.5071  0.2088  0.9055
  349SOL     OW 2156   6.752   3.485   4.673  0.5777 -0.4065  0.9630
  349SOL    HW1 2157   6.687   3.456   4.737  0.2513 -1.0766  0.3482
  349SOL    HW2 2158   6.700   3.518   4.600  0.9099 -1.1857  0.3589
  350SOL     OW 2159   4.030   4.020   5.424 -0.1421 -0.0187  0.4704
  350SOL    HW1 2160   3.957   4.061   5.377  0.1015 -1.1108 -0.9437
  350SOL    HW2 2161   3.991   3.944   5.467 -0.4167  1.1272  2.3337
  351SOL     OW 2162   5.657   2.962   2.088  0.1162 -0.2406 -0.4862
  351SOL    HW1 2163   5.613   2.984   2.170  0.6114  0.9541 -0.5175
  351SOL    HW2 2164   5.715   2.890   2.111 -2.1335 -2.1949 -0.5507
  352SOL     OW 2165   5.306   1.281   5.359  0.3374 -0.0626  0.5986
  352SOL    HW1 2166   5.327   1.359   5.309 -0.7029  1.0913  1.8876
  352SOL    HW2 2167   5.387   1.230   5.360  0.3695 -0.2157 -2.3024
  353SOL     OW 2168   3.699   2.432   6.234 -0.0677  0.1654 -0.3000
  353SOL    HW1 2169   3.719   2.501   6.171  1.7914  0.5785  0.6825
  353SOL    HW2 2170   3.660   2.479   6.308 -1.8387 -0.2669 -0.9098
  354SOL     OW 2171   6.711   6.439   0.996  0.4778  0.2195 -0.4124
  354SOL    HW1 2172   6.618   6.461   0.992  1.0853  2.9856 -1.8501
  354SOL    HW2 2173   6.734   6.414   0.906  0.9976 -1.3133  0.1040
  355SOL     OW 2174   6.569   3.620   2.290  0.4645  0.2237 -0.1607
  355SOL    HW1 2175   6.648   3.658   2.251 -0.2105  0.4323 -1.3499
  355SOL    HW2 2176   6.531   3.566   2.221 -0.3877  0.0439  0.4318
  356SOL     OW 2177   1.021   2.607   5.121  0.0798  0.1717  0.5766
  356SOL    HW1 2178   1.001   2.690   5.077  2.4754  0.6692  0.3114
  356SOL    HW2 2179   1.010   2.541   5.052 -0.0410  0.4708  0.3055
  357SOL     OW 2180   6.230   0.214   0.094  0.1012 -0.4380 -0.5661
  357SOL    HW1 2181   6.286   0.139   0.073  0.8049 -0.8796  2.4325
  357SOL    HW2 2182   6.141   0.181   0.084  0.3564 -0.7447 -2.0946
  358SOL     OW 2183   1.955   5.371   5.473 -0.1489 -0.3467 -0.0477
  358SOL    HW1 2184   1.940   5.314   5.398 -1.2318  0.0646 -0.1615
  358SOL    HW2 2185   1.876   5.426   5.478  0.4467  0.4740  0.6420
  359SOL     OW 2186   6.467   5.470   1.999  0.0586 -0.2068 -0.2705
  359SOL    HW1 2187   6.462   5.517   2.083  0.7167  0.0287 -0.3570
  359SOL    HW2 2188   6.529   5.399   2.016  0.7563  0.2708 -0.7491
  360SOL     OW 2189   4.034   6.526   0.354 -0.0784  0.4790  0.1466
  360SOL    HW1 2190   3.944   6.556   0.364 -0.5460  0.1179 -2.3511
  360SOL    HW2 2191   4.030   6.432   0.367  0.1043  0.5468  0.7582
  361SOL     OW 2192   1.564   6.284   3.501 -0.4168  0.3694  0.5496
  361SOL    HW1 2193   1.651   6.277   3.540 -0.1108 -0.9041 -0.2949
  361SOL    HW2 2194   1.519   6.348   3.555  1.0996  1.1971  0.8900
  362SOL     OW 2195   2.877   2.492   5.092 -0.6175  0.1830 -0.1226
  362SOL    HW1 2196   2.781   2.497   5.090 -0.6147  1.0852  1.0032
  362SOL    HW2 2197   2.902   2.543   5.169  0.8876  1.7406 -1.5537
  363SOL     OW 2198   3.653   3.058   5.632 -0.3816 -0.0413  0.0926
  363SOL    HW1 2199   3.646   2.975   5.680 -0.5486  0.6491  1.3101
  363SOL    HW2 2200   3.585   3.053   5.566 -0.0724 -1.0710 -0.1739
  364SOL     OW 2201   6.375   4.741   0.635  0.1279  0.0513  0.3632
  364SOL    HW1 2202   6.357   4.763   0.544  0.3367  0.7777  0.4921
  364SOL    HW2 2203   6.436   4.808   0.665  1.1050 -0.9425  0.6550
  365SOL     OW 2204   5.506   4.426   1.876 -0.2192 -0.0432 -0.7727
  365SOL    HW1 2205   5.470   4.417   1.788 -1.4891  0.5928 -0.3545
  365SOL    HW2 2206   5.429   4.417   1.934  0.6000 -0.5762  0.2760
  366SOL     OW 2207   6.462   5.927   0.832 -0.0189  0.2524  0.0858
  366SOL    HW1 2208   6.399   5.867   0.872  0.9158 -0.8488 -0.0523
  366SOL    HW2 2209   6.409   5.978   0.770 -0.9620  0.0771  0.7238
  367SOL     OW 2210   5.330   5.257   2.983 -0.5254  0.0582  0.0157
  367SOL    HW1 2211   5.335   5.217   2.897 -0.5524  0.5865 -0.2368
  367SOL    HW2 2212   5.394   5.328   2.981  0.2967 -0.6319  0.8241
  368SOL     OW 2213   5.915   5.243   6.492  0.4328  0.4289  0.0535
  368SOL    HW1 2214   6.007   5.243   6.466  0.1716  0.3757 -0.8996
  368SOL    HW2 2215   5.869   5.290   6.423 -0.3532 -0.1518  0.1568
  369SOL     OW 2216   6.167   1.055   0.353 -0.3787  0.7488  0.6873
  369SOL    HW1 2217   6.095   1.114   0.374 -0.2132  0.7862  1.1510
  369SOL    HW2 2218   6.224   1.105   0.295 -1.7999  0.0324 -1.4954
  370SOL     OW 2219   5.923   2.165   2.915  0.5178  0.0414  0.4332
  370SOL    HW1 2220   5.889   2.249   2.883 -1.7457 -1.3415 -1.0788
  370SOL    HW2 2221   5.975   2.131   2.843  0.4189 -0.3956  0.5674
  371SOL     OW 2222   6.096   2.100   1.557 -0.1735 -0.5320  1.0365
  371SOL    HW1 2223   6.055   2.030   1.608  0.2057 -1.8024 -0.3328
  371SOL    HW2 2224   6.126   2.057   1.477 -2.2738  1.6452 -1.1105
  372SOL     OW 2225   2.525   3.752   2.395 -0.2128  0.0395  0.0921
  372SOL    HW1 2226   2.501   3.755   2.302 -0.6017  0.7314  0.2131
  372SOL    HW2 2227   2.618   3.775   2.397  0.0843 -1.0620 -0.2226
  373SOL     OW 2228   4.895   1.599   1.496  0.3489  0.0060 -0.8205
  373SOL    HW1 2229   4.928   1.627   1.581 -0.0560 -0.1552 -0.6040
  373SOL    HW2 2230   4.802   1.581   1.511 -0.0076  1.1181 -1.5734
  374SOL     OW 2231   0.833   0.245   0.443 -0.4310 -0.1105 -0.0724
  374SOL    HW1 2232   0.918   0.262   0.484 -0.2412  0.5762 -0.7256
  374SOL    HW2 2233   0.830   0.150   0.433  0.7449 -0.0766 -1.0250
  375SOL     OW 2234   3.449   2.810   4.359 -0.0421  0.4870 -0.0414
  375SOL    HW1 2235   3.534   2.812   4.314  0.5929  0.7103  1.1290
  375SOL    HW2 2236   3.439   2.718   4.384 -1.1379  0.0269 -1.9358
  376SOL     OW 2237   0.623   6.655   5.961 -0.1872 -0.0679  0.1258
  376SOL    HW1 2238   0.660   6.614   6.039  0.9057 -0.2973 -0.5024
  376SOL    HW2 2239   0.677   6.734   5.948  1.6079 -1.5497 -2.0710
  377SOL     OW 2240   2.454   0.704   0.647  0.1125 -0.8364 -0.1953
  377SOL    HW1 2241   2.515   0.642   0.687 -0.2205 -0.6994  0.5447
  377SOL    HW2 2242   2.405   0.653   0.584  0.3383 -1.1590 -0.1127
  378SOL     OW 2243   1.781   6.420   3.861 -0.0544  0.0778 -0.2219
  378SOL    HW1 2244   1.875   6.416   3.843 -0.3819  0.1079 -2.1356
  378SOL    HW2 2245   1.769   6.501   3.911  1.1391 -0.8685  1.7112
  379SOL     OW 2246   4.521   4.731   1.700  0.2929  0.0696  0.0956
  379SOL    HW1 2247   4.435   4.743   1.660  1.2245  0.0143 -2.0858
  379SOL    HW2 2248   4.583   4.760   1.632  2.1471 -3.6334 -0.0613
  380SOL     OW 2249   4.743   5.707   6.414 -0.1650  0.7992 -0.1275
  380SOL    HW1 2250   4.689   5.645   6.463 -0.1897  1.3710  0.6023
  380SOL    HW2 2251   4.827   5.663   6.403 -0.0439  0.7921  0.7554
  381SOL     OW 2252   0.217   4.081   3.523 -0.5083  0.6507  0.1799
  381SOL    HW1 2253   0.221   4.171   3.557 -4.3367  1.2332 -0.4550
  381SOL    HW2 2254   0.156   4.086   3.449  0.6524 -2.1900 -1.0968
  382SOL     OW 2255   4.712   4.023   1.044 -0.3062 -0.2827 -0.2211
  382SOL    HW1 2256   4.710   3.997   0.952  1.2284 -0.3076 -0.2692
  382SOL    HW2 2257   4.624   4.057   1.061 -0.3963  0.4203 -1.8989
  383SOL     OW 2258   4.772   0.214   3.679 -0.4048  0.6044 -0.4573
  383SOL    HW1 2259   4.741   0.145   3.620 -0.2033 -0.2674  0.4291
  383SOL    HW2 2260   4.777   0.171   3.764  1.9389  1.0855 -0.3010
  384SOL     OW 2261   2.330   5.071   3.800 -0.0518 -0.1232  0.0085
  384SOL    HW1 2262   2.380   5.009   3.747 -0.8004 -0.5416 -0.2312
  384SOL    HW2 2263   2.282   5.124   3.736 -1.0358 -0.6927  0.2474
  385SOL     OW 2264   2.317   2.271   5.983 -0.1103 -0.1827  0.1052
  385SOL    HW1 2265   2.353   2.214   5.916  0.8599 -0.1793  0.6004
  385SOL    HW2 2266   2.227   2.289   5.955  0.5176  0.4664 -1.6011
  386SOL     OW 2267   4.695   2.824   4.302  0.3284  0.0287 -0.0194
  386SOL    HW1 2268   4.709   2.783   4.387  0.6840  1.1177  0.4681
  386SOL    HW2 2269   4.605   2.799   4.278  0.4541 -0.8158  0.3619
  387SOL     OW 2270   1.401   5.027   4.338  0.1562  0.1113 -0.1373
  387SOL    HW1 2271   1.347   5.102   4.366 -0.7144 -0.8360  0.8346
  387SOL    HW2 2272   1.373   5.009   4.248  1.5209  1.9303 -0.9741
  388SOL     OW 2273   2.763   2.013   3.554  0.1616  0.4934 -0.4129
  388SOL    HW1 2274   2.761   2.108   3.565 -1.7426  0.3279  1.5066
  388SOL    HW2 2275   2.847   1.986   3.592  0.2797  1.3421 -0.0375
  389SOL     OW 2276   0.518   6.156   4.028  0.6395  0.0848  0.1729
  389SOL    HW1 2277   0.594   6.160   4.085 -0.9163  0.3593  2.3455
  389SOL    HW2 2278   0.453   6.213   4.070 -2.5567 -3.8707  1.3041
  390SOL     OW 2279   0.330   5.368   4.315  0.0080 -0.0522 -0.4321
  390SOL    HW1 2280   0.301   5.307   4.383  2.1233 -0.4100  0.2290
  390SOL    HW2 2281   0.333   5.453   4.358 -0.2449  0.0260 -0.5643
  391SOL     OW 2282   0.746   6.394   1.233  0.3909 -0.1758 -0.0946
  391SOL    HW1 2283   0.741   6.484   1.267  3.2611 -0.3496  1.0920
  391SOL    HW2 2284   0.724   6.402   1.141  1.7457  2.0002 -0.2979
  392SOL     OW 2285   3.876   2.129   3.496 -0.0052  0.0666  0.0208
  392SOL    HW1 2286   3.940   2.168   3.556  0.2641  1.0187 -0.8372
  392SOL    HW2 2287   3.794   2.126   3.546  0.0195  1.5731  0.2185
  393SOL     OW 2288   3.216   5.635   4.276 -0.2749 -0.3324  0.1016
  393SOL    HW1 2289   3.194   5.670   4.362 -0.0642 -0.3895  0.1810
  393SOL    HW2 2290   3.285   5.570   4.294  1.6683  1.4831 -0.3583
  394SOL     OW 2291   2.413   6.683   4.410  0.2833 -0.1339 -0.7085
  394SOL    HW1 2292   2.329   6.706   4.369  0.8010  1.5976 -0.8969
  394SOL    HW2 2293   2.395   6.681   4.504 -0.0842 -0.3104 -0.7815
  395SOL     OW 2294   2.439   6.680   0.201 -0.0780  0.4697 -0.5889
  395SOL    HW1 2295   2.505   6.616   0.228 -1.1542 -0.7613 -0.7658
  395SOL    HW2 2296   2.432   6.669   0.106 -0.3404  0.7891 -0.6105
  396SOL     OW 2297   1.316   6.625   2.860  0.0034  0.1619 -0.0835
  396SOL    HW1 2298   1.294   6.535   2.886  0.3879  0.0066 -0.2941
  396SOL    HW2 2299   1.350   6.617   2.771  0.4269  0.4628  0.0496
  397SOL     OW 2300   0.606   4.428   4.307  0.3181  0.0514  0.9015
  397SOL    HW1 2301   0.605   4.430   4.402 -0.3140  1.1969  0.8771
  397SOL    HW2 2302   0.558   4.348   4.284 -0.9033  0.5809  1.5285
  398SOL     OW 2303   1.666   2.129   6.417  0.5580  0.0905 -0.5101
  398SOL    HW1 2304   1.678   2.091   6.504  1.1642  1.3293 -0.0229
  398SOL    HW2 2305   1.571   2.126   6.402  0.3326  0.7920  0.6522
  399SOL     OW 2306   1.492   1.211   1.689 -0.8839  0.5761  0.6409
  399SOL    HW1 2307   1.545   1.150   1.740 -0.8716  0.1528  0.1316
  399SOL    HW2 2308   1.448   1.156   1.624 -0.3693  1.1830 -0.2403
  400SOL     OW 2309   2.991   4.066   2.138  0.0158  0.0136  0.2442
  400SOL    HW1 2310   3.013   4.140   2.081  1.0473 -0.8203 -0.4838
  400SOL    HW2 2311   2.922   4.019   2.091  0.8602 -0.6690 -0.3286
  401SOL     OW 2312   4.913   5.879   3.389 -0.5704  0.3001 -0.3305
  401SOL    HW1 2313   4.819   5.876   3.405 -0.8895  0.2385 -2.0594
  401SOL    HW2 2314   4.945   5.793   3.416 -1.2830 -0.2593 -1.1966
  402SOL     OW 2315   3.112   0.463   6.305 -0.3910 -0.5167  0.0127
  402SOL    HW1 2316   3.085   0.380   6.344  0.6172 -0.5987  0.5699
  402SOL    HW2 2317   3.167   0.503   6.371 -0.1101  0.1726 -0.6303
  403SOL     OW 2318   1.762   5.215   0.561  0.1092 -0.2219 -0.6470
  403SOL    HW1 2319   1.759   5.299   0.605 -0.1481 -1.4987  1.9502
  403SOL    HW2 2320   1.846   5.177   0.586 -0.3705 -1.3061 -0.5818
  404SOL     OW 2321   3.428   0.836   6.477 -0.3052 -0.5701  0.4576
  404SOL    HW1 2322   3.467   0.910   6.523  0.2924 -0.0127 -0.9077
  404SOL    HW2 2323   3.439   0.762   6.538 -0.7166  0.3918  1.7400
  405SOL     OW 2324   5.885   6.624   2.579 -0.3200  0.3034  0.3301
  405SOL    HW1 2325   5.879   6.579   2.663 -0.1626 -1.0099 -0.3242
  405SOL    HW2 2326   5.822   6.578   2.523  1.4536 -0.6550 -1.0018
  406SOL     OW 2327   6.507   6.645   3.682  0.2163  0.5083 -0.3747
  406SOL    HW1 2328   6.431   6.588   3.674  0.8345 -0.3801 -0.0217
  406SOL    HW2 2329   6.485   6.722   3.630 -0.4280 -0.2617 -1.2662
  407SOL     OW 2330   6.451   3.967   2.928  0.2188 -0.0391  0.0733
  407SOL    HW1 2331   6.500   3.891   2.959 -1.8987 -1.6722 -0.4079
  407SOL    HW2 2332   6.411   3.938   2.846  0.4084  2.0441 -0.8070
  408SOL     OW 2333   0.846   1.396   1.008  0.0894 -0.0685  0.1851
  408SOL    HW1 2334   0.754   1.397   1.033  0.5821  1.2226  2.1787
  408SOL    HW2 2335   0.877   1.484   1.029  1.4699 -0.0207 -1.7910
  409SOL     OW 2336   3.475   0.303   2.226 -0.2559 -0.1493 -0.3023
  409SOL    HW1 2337   3.487   0.285   2.133  1.1142 -0.2148 -0.1302
  409SOL    HW2 2338   3.484   0.218   2.269  0.7008  0.1058  0.0210
  410SOL     OW 2339   2.732   0.652   1.135 -0.3354 -0.6382 -0.3012
  410SOL    HW1 2340   2.708   0.727   1.189 -1.0405 -0.7337 -0.4777
  410SOL    HW2 2341   2.797   0.604   1.187  0.6918  0.4874 -0.5034
  411SOL     OW 2342   1.562   1.086   2.561 -0.0817  0.1666 -0.3982
  411SOL    HW1 2343   1.637   1.058   2.507  0.4272 -1.6914  1.1626
  411SOL    HW2 2344   1.598   1.154   2.618  0.1152  0.0692 -0.4064
  412SOL     OW 2345   2.333   1.086   2.099 -0.1129  1.0477  0.0852
  412SOL    HW1 2346   2.297   1.062   2.014  0.6743 -2.1781  0.5350
  412SOL    HW2 2347   2.421   1.049   2.099  0.7829  2.9933  1.4930
  413SOL     OW 2348   4.923   2.210   3.442  0.1830 -0.3967  0.2696
  413SOL    HW1 2349   4.934   2.273   3.514 -1.5456 -0.0526  0.2671
  413SOL    HW2 2350   4.862   2.145   3.476 -0.3653 -0.4302 -0.7427
  414SOL     OW 2351   6.093   4.760   6.392  0.1923 -0.1155 -0.1198
  414SOL    HW1 2352   6.004   4.726   6.398 -0.5824  1.2985 -2.2732
  414SOL    HW2 2353   6.149   4.684   6.407 -1.3445 -1.1261  0.8657
  415SOL     OW 2354   0.808   2.743   4.122  0.2084 -0.8137  0.1998
  415SOL    HW1 2355   0.862   2.751   4.043  0.3460 -2.6232  0.0656
  415SOL    HW2 2356   0.800   2.832   4.154  0.9576 -0.1499 -1.3268
  416SOL     OW 2357   4.716   5.635   6.009  0.0935  0.1151  0.2484
  416SOL    HW1 2358   4.694   5.559   6.063  1.0981  0.6730  1.5143
  416SOL    HW2 2359   4.749   5.598   5.928  0.6464 -0.8205  0.8826
  417SOL     OW 2360   0.061   2.783   3.644  0.2251  0.0166  0.3750
  417SOL    HW1 2361   0.107   2.733   3.576  2.5517  0.3770  1.5680
  417SOL    HW2 2362   0.013   2.717   3.694  1.1777 -0.7056  0.3636
  418SOL     OW 2363   3.034   5.682   0.787 -0.1279  0.5520  0.0427
  418SOL    HW1 2364   2.942   5.699   0.806  0.0680  0.2310  1.4029
  418SOL    HW2 2365   3.068   5.643   0.868  0.1210 -3.6551 -1.8118
  419SOL     OW 2366   6.070   4.737   0.254  0.2134 -0.1174  0.0348
  419SOL    HW1 2367   6.096   4.829   0.257 -0.7221  0.2063 -0.9677
  419SOL    HW2 2368   6.013   4.725   0.330 -0.1376  0.3041 -0.1566
  420SOL     OW 2369   1.509   1.141   3.003 -0.4823 -0.7168  0.5545
  420SOL    HW1 2370   1.467   1.219   3.040 -2.8859 -0.4845 -2.2873
  420SOL    HW2 2371   1.465   1.067   3.046 -1.4241 -0.4627  0.0528
  421SOL     OW 2372   0.898   3.168   3.478  0.1377 -0.5901 -0.2507
  421SOL    HW1 2373   0.833   3.239   3.477  1.7598  0.9762 -0.6458
  421SOL    HW2 2374   0.891   3.129   3.391 -0.6639 -0.8131 -0.0914
  422SOL     OW 2375   1.709   5.220   5.658  0.1163 -0.2439 -0.4553
  422SOL    HW1 2376   1.699   5.285   5.727 -1.5616 -1.1222  0.1900
  422SOL    HW2 2377   1.638   5.239   5.597  0.4922 -0.5739 -1.0025
  423SOL     OW 2378   4.717   0.129   4.978  0.5874 -0.4613  0.8140
  423SOL    HW1 2379   4.659   0.060   5.009 -0.5915 -0.0970 -0.4440
  423SOL    HW2 2380   4.676   0.210   5.009  0.6394 -0.2181  0.2629
  424SOL     OW 2381   1.845   0.793   4.729 -0.4911 -0.3962 -0.3959
  424SOL    HW1 2382   1.879   0.763   4.813  2.2819  0.3852 -1.1390
  424SOL    HW2 2383   1.751   0.804   4.743  0.0036  0.5298  2.8475
  425SOL     OW 2384   0.571   5.355   5.300  0.3807  0.3169  0.0338
  425SOL    HW1 2385   0.624   5.277   5.317  0.2438 -0.1504 -1.5355
  425SOL    HW2 2386   0.481   5.327   5.318  0.3631  0.1942 -0.2371
  426SOL     OW 2387   3.975   1.000   0.179  0.1321 -0.0002 -0.0126
  426SOL    HW1 2388   3.892   0.994   0.132 -0.1767  0.0110  0.5257
  426SOL    HW2 2389   4.022   0.920   0.154  0.5976  0.6959 -1.5003
  427SOL     OW 2390   6.469   2.999   3.205  0.1167 -0.1721 -0.6642
  427SOL    HW1 2391   6.524   3.011   3.282 -0.0871  0.8925 -0.6640
  427SOL    HW2 2392   6.387   2.964   3.239  0.6675 -1.4475 -0.6252
  428SOL     OW 2393   2.431   2.229   0.511  1.1457  0.4899  0.7065
  428SOL    HW1 2394   2.391   2.184   0.586 -0.8520  1.0382  0.0406
  428SOL    HW2 2395   2.485   2.162   0.469  0.7721 -0.3695  1.5596
  429SOL     OW 2396   0.768   2.415   6.735  0.2962  0.3089 -0.2044
  429SOL    HW1 2397   0.806   2.458   6.812 -0.1938  0.3621  0.0111
  429SOL    HW2 2398   0.761   2.323   6.760  2.7052 -0.2146 -1.1857
  430SOL     OW 2399   5.913   1.063   2.779 -0.2315 -0.0759 -0.3356
  430SOL    HW1 2400   5.935   1.127   2.711  0.1228  0.4655  0.2690
  430SOL    HW2 2401   5.879   1.116   2.851  3.1644 -0.0934  1.5242
  431SOL     OW 2402   2.818   1.492   5.750  0.5814 -0.1689  0.2936
  431SOL    HW1 2403   2.740   1.508   5.696  2.4768  2.3019 -2.0040
  431SOL    HW2 2404   2.797   1.531   5.835 -0.9554 -0.3118  0.0104
  432SOL     OW 2405   4.897   6.067   5.374  0.4062  0.0652 -0.4052
  432SOL    HW1 2406   4.858   6.035   5.455 -0.2012 -1.0261 -1.1163
  432SOL    HW2 2407   4.968   6.125   5.403 -1.3999  1.7496  0.9121
  433SOL     OW 2408   2.129   2.367   1.204  0.4730  0.5286 -0.3471
  433SOL    HW1 2409   2.157   2.332   1.119 -1.8302 -1.5359 -0.3901
  433SOL    HW2 2410   2.209   2.374   1.255  1.4452 -2.8654 -1.1351
  434SOL     OW 2411   1.333   0.583   4.241 -0.1710 -0.4724 -0.4260
  434SOL    HW1 2412   1.352   0.608   4.151 -0.1758  0.5461 -0.1576
  434SOL    HW2 2413   1.412   0.537   4.270  1.4330  2.4302  0.2100
  435SOL     OW 2414   6.191   2.041   3.424  0.2224 -1.1879  0.6210
  435SOL    HW1 2415   6.224   2.005   3.342 -0.7518 -1.6187  0.4062
  435SOL    HW2 2416   6.246   2.000   3.491  1.9434  0.2165  0.1335
  436SOL     OW 2417   2.253   3.497   0.849  0.2437  0.1408  0.2977
  436SOL    HW1 2418   2.159   3.478   0.838 -0.2871  2.7495 -0.4061
  436SOL    HW2 2419   2.292   3.471   0.766 -0.1538  0.5255 -0.0169
  437SOL     OW 2420   3.324   3.403   3.608 -0.8925  0.4944 -0.2698
  437SOL    HW1 2421   3.397   3.443   3.562  0.0964 -1.1429 -0.1949
  437SOL    HW2 2422   3.346   3.413   3.701 -2.0012  2.1802 -0.1472
  438SOL     OW 2423   1.591   3.519   3.380  0.4953 -0.3042  0.0218
  438SOL    HW1 2424   1.619   3.444   3.432  0.2112 -3.1819 -3.6121
  438SOL    HW2 2425   1.496   3.514   3.380  0.4955 -0.3204 -0.7642
  439SOL     OW 2426   5.613   0.426   5.928  0.2386 -0.3648  0.3864
  439SOL    HW1 2427   5.664   0.346   5.913  1.5162  0.6764 -1.1576
  439SOL    HW2 2428   5.565   0.408   6.010 -2.4973 -4.1219 -1.7044
  440SOL     OW 2429   4.416   1.756   6.356  0.3261  0.6711  0.2856
  440SOL    HW1 2430   4.431   1.817   6.428 -1.6532  0.2577  1.0970
  440SOL    HW2 2431   4.439   1.670   6.391  2.1548  0.7599 -0.5486
  441SOL     OW 2432   0.391   3.690   0.299  0.0471 -0.0387 -0.1387
  441SOL    HW1 2433   0.442   3.660   0.224 -0.4877  1.5010 -1.1705
  441SOL    HW2 2434   0.301   3.668   0.278 -0.3227  1.8735 -0.7838
  442SOL     OW 2435   3.819   5.980   5.029 -0.2550  0.2922 -0.3270
  442SOL    HW1 2436   3.830   5.923   4.953  0.5987 -0.1395  0.1045
  442SOL    HW2 2437   3.898   6.035   5.029 -0.6966  0.9360 -0.2873
  443SOL     OW 2438   4.303   4.489   0.203  0.0298 -0.6285  0.1650
  443SOL    HW1 2439   4.260   4.484   0.118  0.8574 -1.5693 -0.2255
  443SOL    HW2 2440   4.374   4.425   0.198  3.8244  3.1893 -0.5386
  444SOL     OW 2441   1.192   5.373   5.194 -0.1251 -0.4980  0.0090
  444SOL    HW1 2442   1.271   5.328   5.163  0.6358  0.8630 -0.1312
  444SOL    HW2 2443   1.221   5.421   5.272  0.2314  2.9474 -2.0255
  445SOL     OW 2444   5.689   0.820   3.976  0.2234  0.2385  0.5384
  445SOL    HW1 2445   5.653   0.826   4.065  0.8189  1.7089  0.7109
  445SOL    HW2 2446   5.753   0.891   3.972  0.5427 -0.1129 -0.9214
  446SOL     OW 2447   0.404   2.559   4.757  0.0802  0.7156 -0.1712
  446SOL    HW1 2448   0.494   2.590   4.745  0.4072 -0.7341 -1.8351
  446SOL    HW2 2449   0.356   2.597   4.683 -0.6005  1.1002  0.4497
  447SOL     OW 2450   2.336   3.645   1.249  0.4249  0.3331  0.1574
  447SOL    HW1 2451   2.351   3.634   1.342  0.9361 -1.6755 -0.1116
  447SOL    HW2 2452   2.297   3.732   1.241 -2.6193 -0.6162  2.6113
  448SOL     OW 2453   4.681   2.610   6.182  0.2074  0.2837 -0.2391
  448SOL    HW1 2454   4.728   2.549   6.239  0.7847  0.1676 -0.8338
  448SOL    HW2 2455   4.747   2.642   6.121  0.9125  4.4171  2.3367
  449SOL     OW 2456   5.998   0.225   2.614 -0.4836  0.1557  0.6014
  449SOL    HW1 2457   6.015   0.311   2.575 -0.9921  0.0185  0.0792
  449SOL    HW2 2458   5.973   0.245   2.704 -0.1951  0.5302  0.6010
  450SOL     OW 2459   3.118   4.653   0.147 -0.0039  0.0075  0.9742
  450SOL    HW1 2460   3.110   4.567   0.106 -0.2946 -0.1458  1.3435
  450SOL    HW2 2461   3.149   4.634   0.236  0.0329  0.2876  1.0206
  451SOL     OW 2462   4.590   0.327   0.274 -0.6694  0.1630  0.5494
  451SOL    HW1 2463   4.589   0.387   0.200  0.7580 -0.3564  0.0792
  451SOL    HW2 2464   4.500   0.327   0.306 -1.3644  0.2143 -1.3148
  452SOL     OW 2465   2.855   6.411   3.001 -0.0470 -0.3393 -0.2830
  452SOL    HW1 2466   2.866   6.506   3.002  0.7056 -0.4159 -0.1939
  452SOL    HW2 2467   2.831   6.389   2.911  1.5070 -0.2247 -0.7599
  453SOL     OW 2468   2.407   2.958   1.104 -0.7217 -0.3408  0.7396
  453SOL    HW1 2469   2.389   2.908   1.024 -2.6307  0.2404  0.7617
  453SOL    HW2 2470   2.351   3.035   1.097  1.1172  1.1303  1.3754
  454SOL     OW 2471   1.646   3.510   5.775  0.1729  1.1320 -0.6431
  454SOL    HW1 2472   1.552   3.522   5.790 -0.2527 -0.6541 -1.5897
  454SOL    HW2 2473   1.651   3.448   5.702  2.0847  1.0593 -0.4956
  455SOL     OW 2474   0.792   2.400   4.438  0.4703  0.0278  0.3668
  455SOL    HW1 2475   0.728   2.329   4.438 -0.0453  0.4670 -0.1609
  455SOL    HW2 2476   0.801   2.423   4.345 -1.1971  2.1990  0.6340
  456SOL     OW 2477   5.642   3.895   4.729  0.1976 -0.0698 -0.3074
  456SOL    HW1 2478   5.682   3.981   4.741 -1.2143  0.9082 -1.9503
  456SOL    HW2 2479   5.632   3.860   4.817 -0.7661  2.2331  0.5842
  457SOL     OW 2480   1.930   2.170   2.180 -0.1048 -0.1989  0.1477
  457SOL    HW1 2481   2.012   2.188   2.134  0.8974 -0.1557  1.8436
  457SOL    HW2 2482   1.956   2.113   2.253 -1.8008 -1.2173  0.0168
  458SOL     OW 2483   1.528   6.731   1.975  0.1008 -0.2183 -0.2115
  458SOL    HW1 2484   1.579   6.812   1.982  2.0869 -1.4297  0.1647
  458SOL    HW2 2485   1.512   6.720   1.881  0.2160  0.3797 -0.3010
  459SOL     OW 2486   2.057   3.840   6.785 -0.4832  0.6939 -0.2100
  459SOL    HW1 2487   2.140   3.878   6.813  0.0984  0.0705 -1.0661
  459SOL    HW2 2488   2.031   3.784   6.859  1.9281 -2.3436 -1.4249
  460SOL     OW 2489   3.834   3.274   0.658 -0.3465  0.7719  0.1850
  460SOL    HW1 2490   3.768   3.338   0.684  0.3636  0.5810  2.7878
  460SOL    HW2 2491   3.906   3.328   0.623 -0.5527  1.2547  0.4844
  461SOL     OW 2492   6.689   0.021   0.094  0.7802 -0.4465  0.1943
  461SOL    HW1 2493   6.636  -0.043   0.047  0.8124 -0.5870  0.3478
  461SOL    HW2 2494   6.631   0.056   0.161  0.6705 -0.0936 -0.0847
  462SOL     OW 2495   2.629   6.670   0.884 -0.2396 -0.2862 -0.2174
  462SOL    HW1 2496   2.722   6.649   0.890 -0.3333 -0.9439 -0.9763
  462SOL    HW2 2497   2.620   6.752   0.932  0.9121  0.3229 -1.0137
  463SOL     OW 2498   0.556   6.192   6.050 -0.2190 -0.3775 -0.7200
  463SOL    HW1 2499   0.544   6.120   5.987 -0.0737 -0.7520 -0.3295
  463SOL    HW2 2500   0.467   6.223   6.067 -0.4784 -1.6758  0.4821
  464SOL     OW 2501   4.580   1.620   5.261  0.4796 -0.2448 -0.5201
  464SOL    HW1 2502   4.532   1.669   5.328  0.3076  1.0573 -1.5583
  464SOL    HW2 2503   4.576   1.675   5.183  1.0470 -1.5275 -1.4942
  465SOL     OW 2504   4.095   2.949   5.507  0.2153  0.0222 -0.1631
  465SOL    HW1 2505   4.125   2.860   5.489 -0.0802  0.1095 -1.0992
  465SOL    HW2 2506   4.174   3.003   5.504  0.6745 -0.4118  2.0484
  466SOL     OW 2507   6.156   5.015   6.263 -0.4324  0.0734  0.1055
  466SOL    HW1 2508   6.129   4.951   6.328 -1.4645  0.6300  0.2508
  466SOL    HW2 2509   6.077   5.032   6.211  0.0253  0.6339 -0.4367
  467SOL     OW 2510   0.968   6.251   4.636  0.3560 -0.8496  0.6703
  467SOL    HW1 2511   0.882   6.241   4.596 -0.1870  0.6865  1.3744
  467SOL    HW2 2512   0.976   6.345   4.651  2.1395 -0.9773  0.6768
  468SOL     OW 2513   1.328   0.092   4.359  1.0020  0.0553  0.0074
  468SOL    HW1 2514   1.258   0.145   4.321  1.0008 -0.3410 -0.5554
  468SOL    HW2 2515   1.313   0.096   4.453 -1.2784 -2.0157 -0.1562
  469SOL     OW 2516   2.112   6.556   5.298 -0.2404  0.7538 -0.0883
  469SOL    HW1 2517   2.203   6.585   5.308 -0.1972  0.2791  1.1814
  469SOL    HW2 2518   2.063   6.617   5.353 -0.5446  0.3687  0.0684
  470SOL     OW 2519   5.869   1.521   4.474  0.0348  0.5114  0.4036
  470SOL    HW1 2520   5.822   1.603   4.458 -1.9333 -1.0351 -2.7700
  470SOL    HW2 2521   5.961   1.543   4.462 -0.5223  2.1500 -1.3695
  471SOL     OW 2522   4.026   2.016   0.266  0.6679 -0.4128  0.5624
  471SOL    HW1 2523   4.064   2.090   0.219 -0.2180 -0.2776  0.0341
  471SOL    HW2 2524   3.940   2.004   0.226  0.4068 -1.1066  1.3053
  472SOL     OW 2525   2.623   4.996   6.220  0.3383 -0.2022  0.3033
  472SOL    HW1 2526   2.568   5.073   6.206  0.6101 -0.3119 -1.7775
  472SOL    HW2 2527   2.563   4.928   6.249 -0.1805  0.3589  0.5706
  473SOL     OW 2528   3.505   0.442   1.728 -0.4823 -0.1714  0.2284
  473SOL    HW1 2529   3.518   0.532   1.758 -0.1839 -0.0467 -0.2531
  473SOL    HW2 2530   3.447   0.450   1.652 -1.2842 -0.4873  0.7975
  474SOL     OW 2531   5.446   2.770   3.600  0.3904  0.8925  0.0617
  474SOL    HW1 2532   5.359   2.802   3.622 -0.1531  0.8435 -1.7789
  474SOL    HW2 2533   5.505   2.840   3.627 -0.2362  1.0766  1.0181
  475SOL     OW 2534   4.030   3.577   1.067  0.2655  0.0106  0.3705
  475SOL    HW1 2535   3.994   3.557   0.980  1.0422  1.5869 -0.3770
  475SOL    HW2 2536   3.985   3.658   1.093  0.4818 -0.1178  1.1636
  476SOL     OW 2537   2.189   0.288   3.248  0.3391 -0.7778 -0.7541
  476SOL    HW1 2538   2.219   0.375   3.274 -1.2218 -0.5208  0.2804
  476SOL    HW2 2539   2.226   0.276   3.160  2.4210 -0.0243 -0.0553
  477SOL     OW 2540   0.065   2.336   5.694 -0.2774  0.1323 -0.1555
  477SOL    HW1 2541   0.018   2.420   5.702  0.9024  0.7972  0.0004
  477SOL    HW2 2542   0.095   2.317   5.782 -1.7747 -1.2326  0.1043
  478SOL     OW 2543   4.226   5.857   3.401  0.8322  1.0031 -0.5405
  478SOL    HW1 2544   4.226   5.888   3.492  0.1926  0.0496 -0.2041
  478SOL    HW2 2545   4.246   5.764   3.408 -0.2795  0.6949 -1.2922
  479SOL     OW 2546   5.830   0.421   2.146 -0.0181  0.1431 -0.3543
  479SOL    HW1 2547   5.786   0.503   2.125  0.6330  0.5274 -0.2283
  479SOL    HW2 2548   5.805   0.362   2.075  0.4974  0.8115 -1.1086
  480SOL     OW 2549   0.978   3.078   3.159 -0.4088 -0.4656  0.3458
  480SOL    HW1 2550   1.050   3.121   3.205 -0.1408 -1.4114  0.8219
  480SOL    HW2 2551   0.980   3.117   3.072  0.6841 -0.4763  0.3452
  481SOL     OW 2552   4.052   4.618   0.298 -0.3360  0.0833  0.0177
  481SOL    HW1 2553   4.070   4.693   0.241  1.1971  1.1258  1.7667
  481SOL    HW2 2554   4.106   4.548   0.262  0.6635  0.7506  0.1562
  482SOL     OW 2555   5.404   6.638   2.311 -0.1918 -0.2812  0.0229
  482SOL    HW1 2556   5.425   6.644   2.404 -0.8940  1.3473  0.1195
  482SOL    HW2 2557   5.328   6.580   2.307 -0.2958 -0.1809  0.4920
  483SOL     OW 2558   3.573   5.540   5.569 -0.1746  0.3135  0.1908
  483SOL    HW1 2559   3.630   5.516   5.642 -0.8212 -2.1428 -0.0009
  483SOL    HW2 2560   3.630   5.542   5.492  0.0125 -0.0790  0.3167
  484SOL     OW 2561   2.275   1.688   0.873 -0.6415 -0.6724  0.0666
  484SOL    HW1 2562   2.245   1.612   0.822 -1.0786  0.7290 -1.9047
  484SOL    HW2 2563   2.197   1.742   0.881  0.1125  0.5105 -0.3889
  485SOL     OW 2564   0.008   5.755   6.361  0.1027  0.5318  0.5546
  485SOL    HW1 2565  -0.077   5.778   6.399  0.4538  1.7638  0.6349
  485SOL    HW2 2566   0.063   5.832   6.375  1.5043 -0.5447  1.2615
  486SOL     OW 2567   0.219   5.470   3.048 -0.0268  0.2143 -0.4290
  486SOL    HW1 2568   0.151   5.533   3.029 -0.8350 -0.1866  0.9948
  486SOL    HW2 2569   0.299   5.509   3.013 -0.6233  1.6922 -0.1953
  487SOL     OW 2570   4.625   5.899   4.942 -0.1660  0.7857  0.2807
  487SOL    HW1 2571   4.708   5.902   4.989  0.1547  4.1413 -0.2531
  487SOL    HW2 2572   4.561   5.931   5.004 -1.1232 -1.5928  0.6197
  488SOL     OW 2573   1.955   4.583   4.048 -0.2511  0.2887  0.5563
  488SOL    HW1 2574   2.020   4.513   4.053 -0.4282  0.1290  0.6347
  488SOL    HW2 2575   1.873   4.542   4.075 -0.7404  0.0500 -1.2027
  489SOL     OW 2576   1.319   1.035   3.366  0.1471  0.4582  0.8512
  489SOL    HW1 2577   1.287   0.956   3.410  1.3596 -0.4339  0.2155
  489SOL    HW2 2578   1.327   1.009   3.274  2.5946  0.5759  0.9442
  490SOL     OW 2579   2.465   1.290   5.046  0.2065 -0.5753 -0.0606
  490SOL    HW1 2580   2.515   1.260   5.121  2.1327 -1.4661 -1.5927
  490SOL    HW2 2581   2.494   1.381   5.033  2.3767 -1.3826 -1.5381
  491SOL     OW 2582   6.064   4.335   1.615  0.1615  0.7360 -0.3928
  491SOL    HW1 2583   6.009   4.344   1.537  0.8868 -1.3396 -1.2331
  491SOL    HW2 2584   6.152   4.322   1.580  0.4817 -0.3614  0.7379
  492SOL     OW 2585   2.406   1.689   4.162 -0.4520  0.0597 -0.3849
  492SOL    HW1 2586   2.494   1.711   4.194 -0.1023 -1.5543 -0.1141
  492SOL    HW2 2587   2.366   1.773   4.140  0.5308  0.9641  1.1206
  493SOL     OW 2588   2.371   3.094   3.463  1.4158  0.1504  0.3880
  493SOL    HW1 2589   2.299   3.064   3.408  0.5987  0.4456  1.2573
  493SOL    HW2 2590   2.440   3.029   3.450  1.0685 -0.0373 -0.6024
  494SOL     OW 2591   0.398   4.615   4.188  0.2377  0.2040  0.5476
  494SOL    HW1 2592   0.453   4.551   4.231 -0.8437 -1.1502 -0.0189
  494SOL    HW2 2593   0.315   4.611   4.235 -1.6161 -2.6053 -2.5147
  495SOL     OW 2594   6.663   0.626   0.789  0.1560  0.3930 -0.5604
  495SOL    HW1 2595   6.595   0.559   0.794 -1.2107  1.7756 -0.1168
  495SOL    HW2 2596   6.640   0.690   0.855  1.6841  1.1170 -0.6730
  496SOL     OW 2597   4.652   0.360   6.187 -0.2197  0.0857 -0.3787
  496SOL    HW1 2598   4.661   0.437   6.243 -0.3035 -0.3541  0.2468
  496SOL    HW2 2599   4.683   0.287   6.241 -1.5578 -0.5428 -0.4045
  497SOL     OW 2600   2.623   6.508   3.476 -0.7626  0.0890 -0.3972
  497SOL    HW1 2601   2.649   6.487   3.387  0.1914  0.6951 -0.2793
  497SOL    HW2 2602   2.528   6.512   3.473 -0.7317  0.3893 -1.4597
  498SOL     OW 2603   2.027   5.208   6.291 -0.0459  0.4105 -0.1212
  498SOL    HW1 2604   2.093   5.277   6.286 -0.4926  0.9234  0.7431
  498SOL    HW2 2605   1.944   5.256   6.299 -0.4832 -0.2241 -0.8230
  499SOL     OW 2606   1.664   1.952   0.284 -0.5936  0.5860 -0.0932
  499SOL    HW1 2607   1.622   1.884   0.231  2.1093 -0.2048 -1.4467
  499SOL    HW2 2608   1.642   1.930   0.374 -1.9080 -0.5452 -0.6572
  500SOL     OW 2609   4.245   1.852   3.119  0.2645 -0.5580  0.0830
  500SOL    HW1 2610   4.205   1.934   3.147 -1.8689 -1.0366 -1.3196
  500SOL    HW2 2611   4.239   1.794   3.195  0.0898 -0.0038  0.4963
  501SOL     OW 2612   1.761   2.031   1.662 -0.2414  0.2825 -0.0871
  501SOL    HW1 2613   1.787   1.942   1.686 -0.4539 -0.2298 -1.6751
  501SOL    HW2 2614   1.708   2.021   1.583  1.1809  1.9269 -1.3362
  502SOL     OW 2615   0.861   6.595   2.224 -0.1004  0.8174 -0.4581
  502SOL    HW1 2616   0.791   6.630   2.279 -0.2644  1.8460 -1.2939
  502SOL    HW2 2617   0.820   6.577   2.140  0.2698 -0.2280 -0.4311
  503SOL     OW 2618   2.389   2.587   1.529 -0.1710  0.1340  0.2204
  503SOL    HW1 2619   2.368   2.500   1.493  0.3974 -0.2826  0.8647
  503SOL    HW2 2620   2.364   2.581   1.621  0.8700  0.2907  0.5270
  504SOL     OW 2621   3.986   0.198   3.049  0.1446 -0.2828 -0.5886
  504SOL    HW1 2622   4.008   0.203   2.956 -0.2086  0.3507 -0.6498
  504SOL    HW2 2623   3.892   0.181   3.050  0.1067 -0.0649 -0.3525
  505SOL     OW 2624   5.488   5.471   2.783 -0.1791 -0.0045 -0.5329
  505SOL    HW1 2625   5.575   5.449   2.817  0.0993  1.9645  0.1897
  505SOL    HW2 2626   5.477   5.416   2.705  1.6948 -0.3056 -0.6214
  506SOL     OW 2627   0.464   1.741   4.117  0.5663  0.4735  0.0604
  506SOL    HW1 2628   0.469   1.803   4.190  2.0453  1.4720 -0.8431
  506SOL    HW2 2629   0.555   1.732   4.087  0.1771 -1.0107 -0.7735
  507SOL     OW 2630   6.215   5.139   2.429 -0.2986  0.2033 -0.2798
  507SOL    HW1 2631   6.221   5.211   2.366  0.7627 -1.1518 -1.7867
  507SOL    HW2 2632   6.187   5.064   2.377 -1.0503 -0.5939  1.2006
  508SOL     OW 2633   1.677   4.977   4.133 -0.1414 -0.6516 -0.6310
  508SOL    HW1 2634   1.734   4.948   4.204  0.5300  1.4441 -0.2637
  508SOL    HW2 2635   1.733   4.979   4.056 -0.1697 -0.3005 -0.6443
  509SOL     OW 2636   4.821   5.455   3.336 -0.6353 -0.7539 -0.0617
  509SOL    HW1 2637   4.868   5.530   3.372 -0.5443 -0.9481  0.2277
  509SOL    HW2 2638   4.768   5.422   3.409 -0.3136 -1.2562 -0.0467
  510SOL     OW 2639   4.218   1.184   0.966  0.2705  0.7712  0.2211
  510SOL    HW1 2640   4.249   1.108   1.014  0.5804  0.5720 -0.2865
  510SOL    HW2 2641   4.191   1.150   0.881 -0.6820  1.0496  0.3963
  511SOL     OW 2642   5.081   1.146   1.802 -0.2607 -0.1458  0.1530
  511SOL    HW1 2643   5.113   1.200   1.729  0.5765  0.3123  0.8446
  511SOL    HW2 2644   5.157   1.092   1.826 -0.5738 -0.3837  0.6062
  512SOL     OW 2645   6.259   6.051   2.578  0.0339  0.8642  0.2855
  512SOL    HW1 2646   6.253   5.956   2.582  0.3888  0.8726  1.8509
  512SOL    HW2 2647   6.299   6.070   2.494  2.5174 -0.5229  1.0655
  513SOL     OW 2648   5.563   1.686   6.566 -0.6335  0.5069  0.0852
  513SOL    HW1 2649   5.502   1.622   6.603 -0.3100  0.1223 -0.0418
  513SOL    HW2 2650   5.545   1.766   6.614  0.3186 -0.1715  1.6395
  514SOL     OW 2651   3.027   3.166   2.735 -0.1708  0.2243  0.1489
  514SOL    HW1 2652   2.938   3.199   2.723  0.0302  1.0888  0.9052
  514SOL    HW2 2653   3.058   3.209   2.814  0.4807 -1.0522  0.6171
  515SOL     OW 2654   4.031   2.350   6.026  0.2724  0.3453 -0.2308
  515SOL    HW1 2655   3.974   2.273   6.021  0.6998  0.0656 -1.1075
  515SOL    HW2 2656   4.105   2.322   6.079 -0.3034  0.6522  0.7580
  516SOL     OW 2657   0.553   4.345   3.967  0.9051 -1.2964 -0.4110
  516SOL    HW1 2658   0.616   4.390   3.911  1.3359 -0.0786  0.9697
  516SOL    HW2 2659   0.598   4.337   4.051 -0.6385 -0.6730  0.5247
  517SOL     OW 2660   6.444   6.452   0.934  0.1048 -0.2145  0.0184
  517SOL    HW1 2661   6.369   6.497   0.895 -1.2534 -1.0391  1.5976
  517SOL    HW2 2662   6.454   6.372   0.881 -2.0165 -1.5576  1.5185
  518SOL     OW 2663   1.960   0.766   5.979  0.8382  0.6653  0.1395
  518SOL    HW1 2664   1.903   0.842   5.974  0.7616  0.5612 -0.7225
  518SOL    HW2 2665   2.048   0.800   5.960  0.6859  0.4260 -1.1286
  519SOL     OW 2666   2.513   3.242   4.596 -0.4179 -0.2772 -0.3402
  519SOL    HW1 2667   2.458   3.248   4.674 -0.2384  1.9715 -0.3287
  519SOL    HW2 2668   2.452   3.222   4.525 -1.4841  2.8918 -0.4532
  520SOL     OW 2669   1.919   0.840   3.581 -0.4214 -0.0963  0.1665
  520SOL    HW1 2670   1.949   0.766   3.529 -1.6972 -0.7495  0.3280
  520SOL    HW2 2671   1.867   0.893   3.520 -1.1755 -0.3952  0.5422
  521SOL     OW 2672   6.573   0.214   2.209 -0.0785 -0.5416 -0.0521
  521SOL    HW1 2673   6.518   0.209   2.131  0.4006  0.6346 -0.4785
  521SOL    HW2 2674   6.513   0.241   2.279  0.0358  1.3513 -0.6406
  522SOL     OW 2675   5.222   3.002   0.321 -0.0124 -0.2581 -0.1181
  522SOL    HW1 2676   5.279   3.070   0.358  0.8237 -0.9296 -0.1360
  522SOL    HW2 2677   5.153   2.990   0.386 -0.3945  0.8856 -0.3017
  523SOL     OW 2678   4.149   5.405   0.243  0.1019  0.3605  0.5507
  523SOL    HW1 2679   4.101   5.325   0.264 -0.8815  0.5667 -0.7543
  523SOL    HW2 2680   4.211   5.378   0.176 -0.7679  0.8072 -0.4699
  524SOL     OW 2681   4.856   6.152   1.034 -0.1559  0.3123  0.0048
  524SOL    HW1 2682   4.828   6.243   1.035 -0.0550  0.3608 -0.7144
  524SOL    HW2 2683   4.921   6.146   1.104  1.4659  1.3420 -1.3237
  525SOL     OW 2684   5.242   5.824   0.557 -0.3720 -0.7267  0.0458
  525SOL    HW1 2685   5.273   5.769   0.486  1.0260 -0.2232  0.2223
  525SOL    HW2 2686   5.166   5.870   0.521  0.0597 -0.7932 -0.9838
  526SOL     OW 2687   2.212   2.366   4.785 -0.2660  0.9639  0.2538
  526SOL    HW1 2688   2.183   2.392   4.872 -0.7654  1.9529 -0.1884
  526SOL    HW2 2689   2.294   2.319   4.800 -1.9828 -1.9043  1.5482
  527SOL     OW 2690   3.569   0.898   4.429  0.1200  0.1004  0.0500
  527SOL    HW1 2691   3.477   0.909   4.405 -0.0665 -0.9625  0.2336
  527SOL    HW2 2692   3.568   0.898   4.525 -0.0483 -2.4411  0.0958
  528SOL     OW 2693   3.789   5.692   1.764  0.2944  0.2971 -0.5132
  528SOL    HW1 2694   3.875   5.720   1.795  0.3717 -0.4367 -0.0375
  528SOL    HW2 2695   3.734   5.693   1.842  0.0536  0.0547 -0.6794
  529SOL     OW 2696   0.527   5.631   5.390 -0.2520  0.2656  0.5447
  529SOL    HW1 2697   0.518   5.545   5.349 -1.2083  0.0188  1.2217
  529SOL    HW2 2698   0.593   5.676   5.338 -1.5943  0.0750 -1.4502
  530SOL     OW 2699   6.180   2.666   4.948 -0.0762 -0.6590 -0.3401
  530SOL    HW1 2700   6.213   2.690   4.862 -0.0450  1.9471  0.3160
  530SOL    HW2 2701   6.085   2.658   4.935  0.0231 -1.2002 -0.7838
  531SOL     OW 2702   6.702   0.940   5.585  0.2295  0.7794 -0.7478
  531SOL    HW1 2703   6.685   1.033   5.573 -2.2856  0.7530  1.6535
  531SOL    HW2 2704   6.625   0.896   5.547  1.1615 -0.3237 -1.4381
  532SOL     OW 2705   3.334   5.738   2.594 -0.0370  0.3728  0.0551
  532SOL    HW1 2706   3.372   5.666   2.543  0.2778  0.4456  0.1860
  532SOL    HW2 2707   3.402   5.806   2.594 -0.5240  0.8826 -0.5094
  533SOL     OW 2708   0.322   1.220   4.827 -0.5022  0.3391 -0.0734
  533SOL    HW1 2709   0.257   1.164   4.785 -0.2331  0.3460 -0.5003
  533SOL    HW2 2710   0.295   1.222   4.919  0.4636 -1.9133  0.3161
  534SOL     OW 2711   5.643   2.133   6.072 -0.8095  0.9230  0.9093
  534SOL    HW1 2712   5.679   2.105   5.988  2.4191 -0.8161  2.6795
  534SOL    HW2 2713   5.567   2.077   6.086 -1.2713  1.1146 -0.7441
  535SOL     OW 2714   4.264   4.927   0.928 -0.8703 -0.3097 -0.3107
  535SOL    HW1 2715   4.227   4.934   0.841 -1.8486 -0.8819  0.0491
  535SOL    HW2 2716   4.189   4.912   0.986 -0.0913 -1.4846  0.4430
  536SOL     OW 2717   4.717   0.558   6.602 -0.7264  0.2905 -0.0235
  536SOL    HW1 2718   4.717   0.580   6.509  0.0475  0.6783  0.0642
  536SOL    HW2 2719   4.808   0.567   6.629 -0.9201  0.0230  0.7367
  537SOL     OW 2720   2.829   3.573   3.481  0.0818 -0.6003 -0.1159
  537SOL    HW1 2721   2.838   3.585   3.575 -1.0954  1.4413 -0.2078
  537SOL    HW2 2722   2.915   3.544   3.451  0.9364  0.3402  1.3620
  538SOL     OW 2723   2.731   1.552   6.008 -0.2167 -0.5442  0.2945
  538SOL    HW1 2724   2.741   1.642   6.039 -1.3115 -0.1481 -0.4325
  538SOL    HW2 2725   2.734   1.499   6.088  0.1158  0.1553  0.7618
  539SOL     OW 2726   3.105   4.399   5.480  0.3141  0.7296  0.5374
  539SOL    HW1 2727   3.048   4.425   5.553 -0.5598  1.4246 -0.3633
  539SOL    HW2 2728   3.047   4.351   5.421  0.4926  1.9397 -0.6678
  540SOL     OW 2729   5.193   0.581   4.321  0.4263  0.7186  0.1536
  540SOL    HW1 2730   5.157   0.494   4.335  2.6848 -0.2139  0.5099
  540SOL    HW2 2731   5.193   0.593   4.226  0.2662  0.2622  0.0965
  541SOL     OW 2732   4.650   6.232   5.685  0.0476 -0.5039 -0.4355
  541SOL    HW1 2733   4.563   6.197   5.705 -0.0855  0.5301  0.8864
  541SOL    HW2 2734   4.633   6.304   5.624 -0.0394 -0.1789 -0.0274
  542SOL     OW 2735   4.555   4.460   1.725  0.5387  0.1454  0.5348
  542SOL    HW1 2736   4.476   4.414   1.698  0.6071 -0.0713  0.6987
  542SOL    HW2 2737   4.528   4.551   1.735  0.1139 -0.0615  1.3739
  543SOL     OW 2738   0.808   3.945   2.972  0.2090 -0.0279 -0.9487
  543SOL    HW1 2739   0.766   3.938   2.887 -0.4968 -1.7039 -0.5090
  543SOL    HW2 2740   0.742   3.986   3.028 -0.7819 -2.2491 -0.3696
  544SOL     OW 2741   6.290   1.168   6.550  0.2629  0.1205  0.2221
  544SOL    HW1 2742   6.372   1.118   6.544 -0.1511 -1.2359  3.5591
  544SOL    HW2 2743   6.274   1.177   6.644 -1.8644  3.0895 -0.2685
  545SOL     OW 2744   1.034   1.073   0.363  0.5362  0.2362 -0.4069
  545SOL    HW1 2745   1.038   0.977   0.364 -2.6539 -0.0081  1.1841
  545SOL    HW2 2746   1.122   1.101   0.387  1.3411 -2.3043 -0.0784
  546SOL     OW 2747   3.190   2.003   6.765  0.4031 -0.7867 -0.0911
  546SOL    HW1 2748   3.155   1.969   6.847  0.2348 -2.1343 -0.6953
  546SOL    HW2 2749   3.124   2.066   6.736  0.3003 -0.5494  0.6400
  547SOL     OW 2750   6.559   2.898   2.981  0.1622 -0.2608  0.3950
  547SOL    HW1 2751   6.589   2.815   3.017  1.1446  0.2612  0.8181
  547SOL    HW2 2752   6.511   2.939   3.053 -1.1294 -0.8552 -0.1076
  548SOL     OW 2753   5.408   2.044   0.947  0.4969  0.3068 -0.1838
  548SOL    HW1 2754   5.407   1.950   0.931 -0.0701  0.4452 -0.9691
  548SOL    HW2 2755   5.410   2.051   1.043  1.4548 -0.4945 -0.1200
  549SOL     OW 2756   6.604   4.180   4.106 -0.0496 -0.0660  0.1025
  549SOL    HW1 2757   6.559   4.244   4.050 -0.4289 -0.1259  0.3319
  549SOL    HW2 2758   6.689   4.219   4.124 -0.2814  0.3780  0.2442
  550SOL     OW 2759   4.862   0.753   5.998  0.0625 -0.0958  0.1434
  550SOL    HW1 2760   4.925   0.691   5.961  1.6350  1.2939  0.3610
  550SOL    HW2 2761   4.874   0.746   6.093 -1.9012 -1.5631  0.3365
  551SOL     OW 2762   4.015   6.388   1.640 -0.7083 -0.2197  0.2111
  551SOL    HW1 2763   4.104   6.365   1.612 -1.3506  0.9808 -3.2619
  551SOL    HW2 2764   4.027   6.465   1.696  0.4465  0.3992 -0.8239
  552SOL     OW 2765   1.665   4.723   5.532 -0.4220 -0.4033  0.1927
  552SOL    HW1 2766   1.736   4.676   5.488  0.0845 -0.7853  1.3984
  552SOL    HW2 2767   1.666   4.810   5.493  0.9059 -0.3121  0.4009
  553SOL     OW 2768   2.357   2.222   4.021  0.0914  0.1818 -0.4913
  553SOL    HW1 2769   2.293   2.186   3.960 -1.5658  0.4839  0.9800
  553SOL    HW2 2770   2.392   2.145   4.067 -0.5583  0.1345 -0.0617
  554SOL     OW 2771   2.557   2.474   6.412 -0.3128 -0.1882  0.4888
  554SOL    HW1 2772   2.591   2.560   6.386  1.0268 -0.5442  0.9642
  554SOL    HW2 2773   2.485   2.458   6.352  1.7923 -0.3816 -2.1852
  555SOL     OW 2774   3.857   6.401   2.351 -0.1783  0.0838  0.1628
  555SOL    HW1 2775   3.911   6.368   2.423 -0.6601  1.0100  0.9726
  555SOL    HW2 2776   3.912   6.468   2.310 -0.3863  0.4469  0.4710
  556SOL     OW 2777   3.207   3.440   4.098  0.1296 -0.4454  0.0870
  556SOL    HW1 2778   3.114   3.441   4.077  0.2305  2.0652 -0.5389
  556SOL    HW2 2779   3.210   3.450   4.193 -0.3300  3.1307 -0.1473
  557SOL     OW 2780   6.556   5.842   6.505 -0.5947  0.1796  0.3965
  557SOL    HW1 2781   6.559   5.864   6.598 -2.2359 -0.6801  0.6900
  557SOL    HW2 2782   6.509   5.914   6.464  1.2358  1.2010 -0.0289
  558SOL     OW 2783   4.975   4.489   4.767 -0.5191 -0.5077 -0.1319
  558SOL    HW1 2784   4.930   4.570   4.744 -0.4567 -0.6324 -0.6909
  558SOL    HW2 2785   4.905   4.426   4.781 -0.5389 -0.5310 -0.3462
  559SOL     OW 2786   4.712   0.485   5.693  0.3807 -0.2454  0.1528
  559SOL    HW1 2787   4.787   0.543   5.708  1.5198 -2.0488  1.9496
  559SOL    HW2 2788   4.717   0.462   5.600  0.9917  1.0245 -0.1483
  560SOL     OW 2789   4.019   5.560   5.803  0.0775 -0.7491  0.2795
  560SOL    HW1 2790   4.026   5.613   5.723  1.4089 -1.2673  0.0423
  560SOL    HW2 2791   4.090   5.497   5.797  1.8660  0.7926  3.0475
  561SOL     OW 2792   3.211   5.617   1.943  0.0664 -0.2517 -0.0256
  561SOL    HW1 2793   3.245   5.564   1.871 -0.3774  1.7842 -1.8317
  561SOL    HW2 2794   3.287   5.638   1.996  0.8762  0.3366 -1.3759
  562SOL     OW 2795   1.316   3.877   3.874 -0.2147  0.3008  0.3771
  562SOL    HW1 2796   1.347   3.817   3.806  0.2650 -0.5930  1.3612
  562SOL    HW2 2797   1.292   3.956   3.826 -2.3321 -1.1523 -1.1655
  563SOL     OW 2798   3.172   6.252   2.875  0.4263 -0.2383  0.1007
  563SOL    HW1 2799   3.257   6.227   2.841 -0.1388 -2.1986  0.0049
  563SOL    HW2 2800   3.112   6.186   2.839 -1.1082  1.0139  0.2749
  564SOL     OW 2801   2.663   1.192   4.446 -0.1856 -0.4227 -0.4588
  564SOL    HW1 2802   2.669   1.176   4.540 -1.6497 -0.5763 -0.3671
  564SOL    HW2 2803   2.584   1.246   4.436  0.4511  0.3461 -1.5157
  565SOL     OW 2804   0.915   5.433   1.272 -0.2145  0.0795  0.1031
  565SOL    HW1 2805   0.875   5.347   1.284  1.5543 -0.7944  0.1662
  565SOL    HW2 2806   0.885   5.462   1.186 -0.0632 -1.0729 -0.3656
  566SOL     OW 2807   6.084   4.082   2.273 -0.5784  0.5263 -0.4540
  566SOL    HW1 2808   6.061   4.061   2.182 -1.8346  0.0809 -0.0606
  566SOL    HW2 2809   6.179   4.094   2.272 -0.8059  2.9131 -2.2952
  567SOL     OW 2810   6.613   6.696   1.715  0.3536  0.1110  0.0883
  567SOL    HW1 2811   6.664   6.624   1.752 -1.4897 -0.8677  0.8271
  567SOL    HW2 2812   6.616   6.764   1.782  0.1433 -0.1938  0.4085
  568SOL     OW 2813   2.011   5.040   4.175  0.1099  0.0886 -0.2200
  568SOL    HW1 2814   1.949   4.984   4.222  0.5048 -0.1511  0.0198
  568SOL    HW2 2815   1.970   5.054   4.089  0.5345 -1.5593 -0.7330
  569SOL     OW 2816   0.912   2.070   2.515 -0.2807 -0.2176 -0.3043
  569SOL    HW1 2817   1.003   2.039   2.509  0.4733  2.0531 -1.8290
  569SOL    HW2 2818   0.910   2.122   2.596 -0.7930 -1.8219  0.7565
  570SOL     OW 2819   2.907   6.791   1.514 -0.2225  0.2600  0.0008
  570SOL    HW1 2820   2.865   6.877   1.509 -2.5714 -0.8733 -2.1260
  570SOL    HW2 2821   2.975   6.794   1.447  0.5532  0.8202  0.7875
  571SOL     OW 2822   4.926   1.952   6.684 -0.7980  0.0831  0.0222
  571SOL    HW1 2823   4.946   2.043   6.662 -0.5898 -0.0416 -0.3197
  571SOL    HW2 2824   4.994   1.901   6.641 -2.0403 -0.3802 -1.5084
  572SOL     OW 2825   0.946   4.789   4.283  0.0222 -0.2218  0.3849
  572SOL    HW1 2826   0.973   4.880   4.272  0.1688 -0.1222  1.4629
  572SOL    HW2 2827   0.949   4.774   4.377 -0.0944 -1.3182  0.2316
  573SOL     OW 2828   5.261   3.479   5.388  0.0758 -0.4405  0.2687
  573SOL    HW1 2829   5.289   3.475   5.479  0.0137  0.1082  0.3175
  573SOL    HW2 2830   5.170   3.448   5.390 -0.5995  1.3947  0.7173
  574SOL     OW 2831   1.067   6.643   5.120 -0.5829  0.4034 -0.4141
  574SOL    HW1 2832   1.074   6.564   5.174 -0.7870  0.1651 -0.7292
  574SOL    HW2 2833   1.152   6.649   5.076 -0.9950 -0.3606 -1.3560
  575SOL     OW 2834   4.075   4.664   6.663 -0.2705 -0.2823 -0.3985
  575SOL    HW1 2835   4.109   4.578   6.641 -1.4841 -1.3944  1.7022
  575SOL    HW2 2836   4.132   4.695   6.734 -0.1434  0.4279 -0.8001
  576SOL     OW 2837   2.431   3.294   2.818  0.0902  0.4184  0.0460
  576SOL    HW1 2838   2.363   3.263   2.758  0.7404 -1.3932  0.1915
  576SOL    HW2 2839   2.487   3.350   2.765  1.9199 -2.8262 -1.7558
  577SOL     OW 2840   0.756   2.519   6.392 -0.4607  0.2089 -0.7121
  577SOL    HW1 2841   0.705   2.478   6.321 -1.3269  0.8680 -0.4792
  577SOL    HW2 2842   0.694   2.530   6.463  0.5771 -1.1178  0.4508
  578SOL     OW 2843   2.667   1.086   2.061  0.3183  0.2105 -0.0499
  578SOL    HW1 2844   2.655   1.123   1.974  3.0597  0.6034 -0.3375
  578SOL    HW2 2845   2.698   0.997   2.045 -0.0947 -0.0594  0.5757
  579SOL     OW 2846   5.536   1.548   1.305 -0.0934 -0.4182 -0.3529
  579SOL    HW1 2847   5.554   1.481   1.371  0.3388 -0.7964 -0.8513
  579SOL    HW2 2848   5.621   1.585   1.284 -0.2346 -0.2679 -0.6685
  580SOL     OW 2849   1.545   6.687   6.681  0.6289 -0.0449  0.3972
  580SOL    HW1 2850   1.518   6.709   6.592 -0.6204 -0.4868  0.6482
  580SOL    HW2 2851   1.640   6.702   6.682  0.7024 -0.2890 -1.0755
  581SOL     OW 2852   0.941   5.647   0.739 -0.1978 -0.0702  0.8396
  581SOL    HW1 2853   0.867   5.614   0.687 -0.6007 -0.1413  1.4477
  581SOL    HW2 2854   0.909   5.730   0.775 -0.0433 -0.1891  1.2515
  582SOL     OW 2855   0.558   1.025   1.265  0.1848 -0.0688  0.3138
  582SOL    HW1 2856   0.586   0.950   1.317  1.4091  0.1873  0.0496
  582SOL    HW2 2857   0.477   1.054   1.307 -0.5610 -1.7929  0.1569
  583SOL     OW 2858   3.313   5.987   3.225 -0.2306  0.7963  0.0841
  583SOL    HW1 2859   3.402   6.011   3.199 -0.9954  1.8019 -1.8061
  583SOL    HW2 2860   3.293   5.908   3.174 -0.9456  1.4858 -0.7520
  584SOL     OW 2861   6.026   1.942   5.340 -0.0018 -0.0108 -0.1332
  584SOL    HW1 2862   5.970   1.870   5.312  0.5065 -0.3943 -0.1772
  584SOL    HW2 2863   6.040   1.994   5.260 -0.7501  0.4071 -0.0007
  585SOL     OW 2864   0.624   4.786   0.149  0.4306 -0.1184  0.4985
  585SOL    HW1 2865   0.600   4.850   0.082  0.9527  2.0801  2.2735
  585SOL    HW2 2866   0.717   4.768   0.134  1.4172  2.7632  2.3174
  586SOL     OW 2867   3.840   5.712   3.881  0.0989  0.7075 -0.5909
  586SOL    HW1 2868   3.879   5.711   3.794  1.5101  0.4528  0.0166
  586SOL    HW2 2869   3.780   5.787   3.879 -0.4451  0.2747 -1.9884
  587SOL     OW 2870   6.633   5.442   5.918 -0.2360  0.0537 -0.4265
  587SOL    HW1 2871   6.663   5.476   6.002 -0.6739 -0.9159  0.1467
  587SOL    HW2 2872   6.681   5.360   5.907  0.5448  0.6365 -1.6075
  588SOL     OW 2873   4.056   0.424   2.209 -0.3226 -0.0036 -0.2344
  588SOL    HW1 2874   4.129   0.393   2.155 -0.5794  0.2096 -0.7162
  588SOL    HW2 2875   4.073   0.518   2.220  0.3389 -0.2523  1.0350
  589SOL     OW 2876   6.039   3.811   3.337 -0.1303 -0.1557  0.1974
  589SOL    HW1 2877   6.044   3.869   3.413 -0.4937 -0.0294  0.1282
  589SOL    HW2 2878   6.027   3.870   3.263 -1.2752 -0.3527  0.2102
  590SOL     OW 2879   6.120   1.684   6.601  0.1721  0.1974 -0.1361
  590SOL    HW1 2880   6.026   1.689   6.614  0.1219  0.5012 -0.6181
  590SOL    HW2 2881   6.146   1.603   6.647 -0.1895  0.5524  0.7089
  591SOL     OW 2882   4.579   3.086   4.840 -0.1127 -0.1639 -0.0898
  591SOL    HW1 2883   4.531   3.118   4.917 -1.1969  0.4802 -1.0054
  591SOL    HW2 2884   4.562   3.151   4.772  1.6727 -0.1795 -0.6145
  592SOL     OW 2885   2.503   4.925   3.103 -0.1965 -0.5590  0.1926
  592SOL    HW1 2886   2.536   5.013   3.089 -1.2412 -0.1737  0.0370
  592SOL    HW2 2887   2.581   4.870   3.104  0.5368  0.4576  1.0974
  593SOL     OW 2888   6.470   0.744   1.552 -0.2511  0.4084  0.3715
  593SOL    HW1 2889   6.389   0.794   1.563 -0.2548  0.3877  0.4367
  593SOL    HW2 2890   6.489   0.750   1.458 -0.6927 -0.1439  0.2400
  594SOL     OW 2891   3.382   4.466   4.320  0.2462 -1.3307 -0.2587
  594SOL    HW1 2892   3.336   4.407   4.260  0.2529 -3.1465  1.4366
  594SOL    HW2 2893   3.350   4.443   4.407  1.4636  0.0706  0.6222
  595SOL     OW 2894   4.618   3.260   6.091  0.2027 -0.1689 -0.1899
  595SOL    HW1 2895   4.653   3.210   6.017  2.7787  0.7875  0.2900
  595SOL    HW2 2896   4.527   3.277   6.067  0.3412 -1.7608 -2.1052
  596SOL     OW 2897   2.381   5.642   4.361  0.3745  0.2321  0.1792
  596SOL    HW1 2898   2.342   5.554   4.368  1.7170 -0.5005 -0.8879
  596SOL    HW2 2899   2.443   5.646   4.434 -1.0475  1.0944  1.4038
  597SOL     OW 2900   5.166   4.435   0.297 -0.0069 -0.3020 -0.5655
  597SOL    HW1 2901   5.138   4.469   0.382 -0.4792 -0.4426 -0.6591
  597SOL    HW2 2902   5.136   4.344   0.297  0.2932 -0.4010 -0.7473
  598SOL     OW 2903   3.938   3.765   4.117 -0.4404 -0.0368  0.2590
  598SOL    HW1 2904   3.913   3.767   4.024 -0.4296 -0.0897  0.2548
  598SOL    HW2 2905   4.029   3.736   4.117 -0.9544 -1.7064  0.3843
  599SOL     OW 2906   4.281   5.284   2.165 -0.7707 -0.5636  0.2682
  599SOL    HW1 2907   4.256   5.348   2.231 -0.5578 -2.5649  2.4235
  599SOL    HW2 2908   4.368   5.253   2.193 -0.6230 -1.3930 -1.0114
  600SOL     OW 2909   5.904   3.680   3.756 -0.4718  0.4383 -0.1577
  600SOL    HW1 2910   5.893   3.743   3.826 -1.2832  0.3958 -0.2390
  600SOL    HW2 2911   5.995   3.689   3.730 -0.2364  0.6450  0.7142
  601SOL     OW 2912   5.363   5.003   2.820 -0.0192 -0.4055 -0.0542
  601SOL    HW1 2913   5.273   5.011   2.786  0.1285  0.1085 -0.3399
  601SOL    HW2 2914   5.391   4.916   2.794 -0.7152 -0.8695  0.7186
  602SOL     OW 2915   4.580   5.657   4.370 -0.4905  0.0666  0.5025
  602SOL    HW1 2916   4.664   5.688   4.404 -0.5266 -0.2832  0.9193
  602SOL    HW2 2917   4.518   5.677   4.440 -0.8773  0.9120 -0.0587
  603SOL     OW 2918   3.037   4.685   6.604  0.5014 -0.0127  0.0407
  603SOL    HW1 2919   3.009   4.735   6.680 -0.5996  0.7203 -0.8241
  603SOL    HW2 2920   2.973   4.614   6.596 -1.9933  2.2388 -2.5311
  604SOL     OW 2921   5.753   2.158   0.238  0.3213 -0.0257 -0.3972
  604SOL    HW1 2922   5.667   2.118   0.250  0.5846 -0.1572  1.4003
  604SOL    HW2 2923   5.807   2.088   0.199 -0.3591  0.0575 -1.5212
  605SOL     OW 2924   5.024   5.588   4.581  0.0708  0.0561 -0.2192
  605SOL    HW1 2925   5.082   5.554   4.513  0.6416  1.1226 -0.2812
  605SOL    HW2 2926   5.077   5.652   4.629 -1.8303  3.2868 -2.1053
  606SOL     OW 2927   4.315   6.173   4.731 -0.4108  0.3417  0.6725
  606SOL    HW1 2928   4.398   6.127   4.747 -0.2010  1.0874  1.9103
  606SOL    HW2 2929   4.251   6.103   4.720  0.1932 -0.2534  0.8331
  607SOL     OW 2930   4.512   5.101   1.821  0.2973  0.2157  0.0816
  607SOL    HW1 2931   4.607   5.098   1.831  0.1795 -0.5281  1.1376
  607SOL    HW2 2932   4.493   5.191   1.795  1.2999  0.3330 -0.2917
  608SOL     OW 2933   2.538   4.547   4.115  0.3909 -0.2259 -0.2471
  608SOL    HW1 2934   2.491   4.536   4.032 -0.2702  0.0233  0.0928
  608SOL    HW2 2935   2.482   4.508   4.181 -0.7395  2.5697  0.5761
  609SOL     OW 2936   5.244   1.623   0.479 -0.6942  0.6629 -0.0546
  609SOL    HW1 2937   5.207   1.653   0.562 -1.3349  0.2300 -0.1820
  609SOL    HW2 2938   5.173   1.631   0.416 -0.7981 -0.8441 -0.1508
  610SOL     OW 2939   2.762   2.000   4.485  0.4595 -0.1110  0.6491
  610SOL    HW1 2940   2.826   2.014   4.415  0.3252  0.6518  0.6752
  610SOL    HW2 2941   2.750   1.905   4.487  1.0258 -0.2017  0.1399
  611SOL     OW 2942   4.776   3.944   3.112  0.3226 -0.0667  0.4396
  611SOL    HW1 2943   4.784   4.029   3.157 -1.2959  0.9331 -1.0367
  611SOL    HW2 2944   4.743   3.884   3.179 -0.8917  1.0897  0.9206
  612SOL     OW 2945   4.960   5.435   2.079 -0.5349  0.5640 -0.1517
  612SOL    HW1 2946   4.959   5.426   1.984 -2.3828 -0.2161 -0.1156
  612SOL    HW2 2947   4.972   5.528   2.094  1.0984  0.5311 -1.0986
  613SOL     OW 2948   0.775   0.630   2.488  0.4908  0.0813  1.0617
  613SOL    HW1 2949   0.861   0.594   2.467 -0.4451 -0.8980 -1.5563
  613SOL    HW2 2950   0.718   0.553   2.498 -0.5890  0.7024  0.0541
  614SOL     OW 2951   1.782   0.487   0.581  0.3542  0.2274  0.2834
  614SOL    HW1 2952   1.710   0.499   0.643  0.0362 -0.4251  0.0497
  614SOL    HW2 2953   1.753   0.415   0.524  1.9356 -1.3083  1.3127
  615SOL     OW 2954   0.741   4.476   0.563 -0.1378  0.8333  0.3111
  615SOL    HW1 2955   0.672   4.470   0.498  0.2161  2.0398 -0.2212
  615SOL    HW2 2956   0.726   4.403   0.622 -1.0149  0.2557 -0.6040
  616SOL     OW 2957   3.355   0.891   3.181 -0.2357  0.1562  0.3031
  616SOL    HW1 2958   3.399   0.976   3.186 -1.5902  0.8637  0.8787
  616SOL    HW2 2959   3.415   0.830   3.225  1.0340  0.6739 -0.6708
  617SOL     OW 2960   6.052   2.557   2.842 -0.1369 -0.3790  0.5950
  617SOL    HW1 2961   6.088   2.619   2.778  2.1414 -3.1070 -1.0079
  617SOL    HW2 2962   5.989   2.608   2.892  0.9485  2.9643 -1.1519
  618SOL     OW 2963   0.490   1.527   3.695  0.2244  0.5415 -0.0227
  618SOL    HW1 2964   0.444   1.460   3.647 -0.3712  0.9338 -0.0094
  618SOL    HW2 2965   0.452   1.525   3.783  0.9684  0.1533  0.3017
  619SOL     OW 2966   2.157   2.272   5.450 -0.3366 -0.1949 -0.0085
  619SOL    HW1 2967   2.085   2.282   5.513 -0.5656 -1.7838  0.0450
  619SOL    HW2 2968   2.162   2.356   5.405 -1.7627  0.1832  0.4794
  620SOL     OW 2969   5.922   1.959   3.676 -0.0071 -0.2990  0.3516
  620SOL    HW1 2970   5.979   1.907   3.620 -1.8731 -1.1776 -0.8499
  620SOL    HW2 2971   5.840   1.966   3.627 -0.4561  2.2359  1.2980
  621SOL     OW 2972   6.383   3.858   3.302 -0.2529 -0.3545 -0.6222
  621SOL    HW1 2973   6.376   3.799   3.227 -0.6593 -0.7256 -0.3058
  621SOL    HW2 2974   6.292   3.882   3.322 -0.3083 -1.4804  0.6818
  622SOL     OW 2975   0.628   5.040   5.224 -0.3197 -0.0577 -0.4257
  622SOL    HW1 2976   0.692   4.979   5.189  0.2495  0.3329 -0.0789
  622SOL    HW2 2977   0.585   5.076   5.147  2.2352  2.2383 -0.9371
  623SOL     OW 2978   6.425   3.671   3.994 -0.3204 -1.2467  0.9332
  623SOL    HW1 2979   6.367   3.681   3.918 -0.8380 -2.5563  1.1243
  623SOL    HW2 2980   6.390   3.595   4.040  0.4729 -0.9518  2.0557
  624SOL     OW 2981   2.917   3.772   5.046  0.2190  0.0636 -0.0149
  624SOL    HW1 2982   2.897   3.856   5.086 -0.1836  0.6143 -1.3180
  624SOL    HW2 2983   3.004   3.783   5.008 -0.3627  0.3433 -1.3107
  625SOL     OW 2984   4.156   6.791   5.805 -0.2238  0.2590  0.4239
  625SOL    HW1 2985   4.203   6.863   5.846 -0.4011 -1.0174  3.0867
  625SOL    HW2 2986   4.074   6.784   5.854 -0.6048 -1.1798 -0.3455
  626SOL     OW 2987   4.517   4.325   0.249  0.4501 -0.1381  0.7241
  626SOL    HW1 2988   4.506   4.270   0.172 -0.6368 -0.1667  0.8830
  626SOL    HW2 2989   4.605   4.363   0.239  1.0442 -1.5344  0.3952
  627SOL     OW 2990   0.776   5.862   0.307 -0.1787  0.4469  0.4149
  627SOL    HW1 2991   0.802   5.908   0.228  0.7987  0.4000  0.7025
  627SOL    HW2 2992   0.681   5.876   0.313 -0.5228 -0.6665 -1.4900
  628SOL     OW 2993   2.176   3.809   1.528  0.1325  0.3120  0.0320
  628SOL    HW1 2994   2.209   3.811   1.438 -1.1282 -0.1348 -0.4558
  628SOL    HW2 2995   2.132   3.725   1.536  1.5379 -0.3170  1.5732
  629SOL     OW 2996   4.922   2.748   0.801  0.2169 -0.3082 -0.9492
  629SOL    HW1 2997   4.905   2.842   0.804 -1.4358 -0.5948  1.8679
  629SOL    HW2 2998   4.867   2.716   0.728  0.0831  0.7695 -1.3344
  630SOL     OW 2999   4.378   5.823   0.116  0.5186 -0.7499 -0.0204
  630SOL    HW1 3000   4.317   5.750   0.109 -0.3976 -0.1600  1.2699
  630SOL    HW2 3001   4.441   5.796   0.183  0.2341 -0.4250  0.3896
  631SOL     OW 3002   3.740   4.096   1.404  0.5717  0.5412 -0.2549
  631SOL    HW1 3003   3.760   4.026   1.465  1.5529 -0.0227 -1.1879
  631SOL    HW2 3004   3.662   4.065   1.358  0.1008  0.7638  0.3775
  632SOL     OW 3005   5.188   3.348   1.021  0.1480  0.2736 -0.1825
  632SOL    HW1 3006   5.240   3.427   1.010  1.6809 -0.4368  1.4734
  632SOL    HW2 3007   5.249   3.276   1.003 -0.2661 -0.5912  1.6227
  633SOL     OW 3008   1.276   6.217   4.829  0.7369  0.2548  0.2573
  633SOL    HW1 3009   1.261   6.246   4.919 -2.6382 -0.1365 -0.0186
  633SOL    HW2 3010   1.264   6.296   4.777  0.5073  0.0801  0.0439
  634SOL     OW 3011   3.641   6.711   6.096  0.2013 -0.0197  0.0777
  634SOL    HW1 3012   3.572   6.774   6.117 -0.6446 -1.0111  0.3593
  634SOL    HW2 3013   3.602   6.625   6.115  0.2086 -0.8820 -3.2476
  635SOL     OW 3014   5.088   4.931   5.733 -0.6223 -0.0584  0.3940
  635SOL    HW1 3015   5.022   4.934   5.663 -0.3249 -0.8244  0.0675
  635SOL    HW2 3016   5.037   4.929   5.814 -1.0688 -1.6133  0.1247
  636SOL     OW 3017   4.528   2.757   6.008  0.3788 -0.4693 -0.1528
  636SOL    HW1 3018   4.447   2.760   6.059  0.2904 -0.2451 -0.3009
  636SOL    HW2 3019   4.583   2.693   6.053  0.0262 -0.8033 -0.1861
  637SOL     OW 3020   5.437   0.356   4.776  0.0705  0.1470  0.4972
  637SOL    HW1 3021   5.460   0.263   4.782  1.3101  0.3951 -0.0660
  637SOL    HW2 3022   5.355   0.357   4.726  0.4870 -0.6071 -0.2353
  638SOL     OW 3023   2.808   3.898   1.722 -0.4528 -0.2698 -0.3996
  638SOL    HW1 3024   2.875   3.830   1.714  1.1095  1.1061  0.3638
  638SOL    HW2 3025   2.794   3.907   1.816 -1.5977 -0.3969 -0.5420
  639SOL     OW 3026   6.287   0.505   0.041  0.1273 -0.6711 -0.0658
  639SOL    HW1 3027   6.269   0.412   0.053  0.1691 -0.7969 -0.9142
  639SOL    HW2 3028   6.206   0.549   0.067 -0.1505 -0.9924 -0.3851
  640SOL     OW 3029   5.814   4.998   0.271 -0.2473  0.7340 -0.0309
  640SOL    HW1 3030   5.745   5.062   0.250  0.3781  1.0348 -1.2634
  640SOL    HW2 3031   5.844   4.967   0.185  1.0248  0.4729  0.5003
  641SOL     OW 3032   5.543   0.785   4.234 -0.2561 -0.2502 -0.4143
  641SOL    HW1 3033   5.595   0.705   4.247 -0.6393 -0.5763 -0.8717
  641SOL    HW2 3034   5.534   0.822   4.322  2.1006  0.6775 -0.4766
  642SOL     OW 3035   3.293   4.479   5.091  0.7203  0.3535  0.1745
  642SOL    HW1 3036   3.325   4.478   5.181  4.2394  3.8027 -0.7156
  642SOL    HW2 3037   3.330   4.401   5.051 -2.2304 -2.1353  1.8546
  643SOL     OW 3038   2.678   4.435   4.467  0.0718 -0.3025 -0.1970
  643SOL    HW1 3039   2.706   4.458   4.555  2.5810 -1.9512 -0.4463
  643SOL    HW2 3040   2.732   4.490   4.409 -0.3762 -0.3854 -0.6993
  644SOL     OW 3041   1.433   0.280   3.702 -0.3739  0.3097  0.3583
  644SOL    HW1 3042   1.394   0.279   3.614 -0.9332  0.2427  0.6014
  644SOL    HW2 3043   1.527   0.281   3.686 -0.1820 -4.4300 -0.3463
  645SOL     OW 3044   0.589   1.849   6.257  0.9056 -0.0101 -0.8365
  645SOL    HW1 3045   0.680   1.866   6.232  0.7744  0.6693 -0.8866
  645SOL    HW2 3046   0.572   1.910   6.329  0.6647 -0.5447 -0.4343
  646SOL     OW 3047   5.552   0.395   4.143 -0.1898  0.0478 -0.0011
  646SOL    HW1 3048   5.577   0.316   4.096 -0.5944 -0.5168  0.7108
  646SOL    HW2 3049   5.574   0.467   4.084 -1.0148 -0.6573 -1.2055
  647SOL     OW 3050   3.183   0.917   5.450 -0.4122  0.1144 -0.3454
  647SOL    HW1 3051   3.254   0.963   5.495 -0.9938 -0.5448  1.3543
  647SOL    HW2 3052   3.200   0.824   5.468 -2.1231 -0.0203  0.8137
  648SOL     OW 3053   1.208   0.090   0.345 -0.3577  0.3063  0.2197
  648SOL    HW1 3054   1.172   0.084   0.433  1.9403 -0.7619  1.1711
  648SOL    HW2 3055   1.197   0.002   0.309 -3.7032  1.3375 -1.7058
  649SOL     OW 3056   1.381   5.934   1.682 -0.1084  0.4974 -0.0759
  649SOL    HW1 3057   1.443   5.875   1.639  0.7672  0.4820  1.1425
  649SOL    HW2 3058   1.314   5.951   1.616  0.2715 -0.8817 -0.8529
  650SOL     OW 3059   5.804   6.542   3.185  1.0239 -0.1192 -0.1199
  650SOL    HW1 3060   5.839   6.529   3.273  0.1020  1.1483  0.4663
  650SOL    HW2 3061   5.819   6.458   3.141 -0.3683 -1.5529  1.9129
  651SOL     OW 3062   4.287   2.379   4.058 -0.0858 -0.1980 -0.3298
  651SOL    HW1 3063   4.260   2.391   4.150  0.8141 -0.2287 -0.0495
  651SOL    HW2 3064   4.379   2.406   4.057 -0.5388  1.4623 -1.5846
  652SOL     OW 3065   1.869   2.390   0.345  0.3460  0.1776 -0.5991
  652SOL    HW1 3066   1.793   2.333   0.348  0.3605  0.0869 -1.5427
  652SOL    HW2 3067   1.836   2.472   0.308  0.2449  0.9352  1.0919
  653SOL     OW 3068   2.948   0.758   1.842 -0.1298 -0.1150 -0.1774
  653SOL    HW1 3069   2.902   0.711   1.772  1.1141  0.8131 -1.6735
  653SOL    HW2 3070   2.916   0.848   1.835  1.5668  0.4656 -1.0020
  654SOL     OW 3071   4.351   4.441   2.428 -1.0844 -0.0375  0.0590
  654SOL    HW1 3072   4.356   4.400   2.342 -1.0899  1.2453 -0.5696
  654SOL    HW2 3073   4.441   4.438   2.461 -0.8338  0.5790 -0.5394
  655SOL     OW 3074   3.341   2.099   3.204  0.1299  0.3761  0.0360
  655SOL    HW1 3075   3.246   2.106   3.202  0.1691  0.8173 -0.4434
  655SOL    HW2 3076   3.363   2.057   3.121  0.2468 -1.2034  0.8235
  656SOL     OW 3077   1.582   4.043   5.539  0.0970  0.0977  0.2193
  656SOL    HW1 3078   1.493   4.044   5.504 -0.3590 -0.1426  1.3416
  656SOL    HW2 3079   1.637   4.072   5.466 -0.9776  0.9655 -0.2677
  657SOL     OW 3080   5.540   1.783   2.314 -0.3410  0.0302 -0.5569
  657SOL    HW1 3081   5.590   1.765   2.234  0.8183  2.6814 -0.5136
  657SOL    HW2 3082   5.593   1.745   2.384 -0.6458 -1.0271 -0.8707
  658SOL     OW 3083   6.273   1.943   1.925  0.0672 -0.1479 -0.2765
  658SOL    HW1 3084   6.236   1.897   2.000  1.5684 -0.4933  0.2779
  658SOL    HW2 3085   6.205   1.936   1.857 -0.9946 -0.4900  0.7833
  659SOL     OW 3086   2.582   2.993   2.542 -0.4465  0.0616 -0.0425
  659SOL    HW1 3087   2.632   2.981   2.623 -0.9092 -1.6594  0.0214
  659SOL    HW2 3088   2.593   3.086   2.521  0.0303  0.4520  1.7597
  660SOL     OW 3089   0.227   1.777   3.474 -0.1230 -0.2741 -0.0229
  660SOL    HW1 3090   0.214   1.718   3.548 -1.1822 -0.4462 -0.3382
  660SOL    HW2 3091   0.143   1.821   3.463  0.6543  1.3290  0.2197
  661SOL     OW 3092   4.066   4.850   3.209 -0.1345  0.0312 -0.6075
  661SOL    HW1 3093   4.042   4.758   3.199  1.2613 -0.3960 -0.1952
  661SOL    HW2 3094   4.059   4.887   3.121 -1.4378 -0.2550 -0.6523
  662SOL     OW 3095   2.531   1.971   1.193 -0.4626  0.2863 -0.1558
  662SOL    HW1 3096   2.495   1.930   1.271  0.5272 -0.9142 -0.2836
  662SOL    HW2 3097   2.497   2.060   1.193 -0.6653  0.2258  1.5104
  663SOL     OW 3098   1.774   1.537   1.034 -0.8993  0.3433  0.1212
  663SOL    HW1 3099   1.688   1.556   0.996 -0.2680 -0.3231 -1.7925
  663SOL    HW2 3100   1.829   1.514   0.958  1.5738  2.7987  0.9900
  664SOL     OW 3101   6.326   0.589   4.540 -0.4544  0.7944 -0.2744
  664SOL    HW1 3102   6.282   0.654   4.594  2.4319  1.3473  1.6552
  664SOL    HW2 3103   6.352   0.636   4.461  0.1395  1.5739  0.3661
  665SOL     OW 3104   4.807   5.810   0.010  0.6948 -0.0160  0.9793
  665SOL    HW1 3105   4.751   5.864  -0.045  1.7767  2.0136  1.7551
  665SOL    HW2 3106   4.748   5.768   0.072 -0.3708 -1.1772 -0.7336
  666SOL     OW 3107   5.092   0.475   3.849 -0.0596 -0.1228 -0.2794
  666SOL    HW1 3108   5.141   0.531   3.910 -0.7121  0.1272  0.0317
  666SOL    HW2 3109   5.012   0.524   3.832 -1.0729 -1.3624  0.7378
  667SOL     OW 3110   6.276   0.539   3.726  0.2635  0.2132  0.4380
  667SOL    HW1 3111   6.369   0.523   3.743  1.2860  2.4335 -2.2592
  667SOL    HW2 3112   6.272   0.560   3.632 -2.9255  0.6024  0.5399
  668SOL     OW 3113   0.375   0.401   3.931 -0.1092  0.1396 -0.7271
  668SOL    HW1 3114   0.407   0.437   3.848  0.0184 -0.9515 -1.1692
  668SOL    HW2 3115   0.285   0.372   3.911  0.0622 -0.4950 -0.6077
  669SOL     OW 3116   2.991   2.778   1.728  0.4140 -0.3065 -0.3863
  669SOL    HW1 3117   3.035   2.856   1.697  1.5326 -1.4421 -1.7896
  669SOL    HW2 3118   2.958   2.735   1.649 -1.3274 -0.6149  0.4586
  670SOL     OW 3119   3.758   4.889   0.338  0.4250  0.5550 -0.6576
  670SOL    HW1 3120   3.667   4.909   0.361 -0.1196 -1.3291 -0.9490
  670SOL    HW2 3121   3.811   4.939   0.400 -0.8291  1.1573 -0.0411
  671SOL     OW 3122   3.924   4.591   6.218  0.1466  0.5925  0.1005
  671SOL    HW1 3123   3.951   4.621   6.131 -1.3830  3.1726  0.4276
  671SOL    HW2 3124   4.006   4.583   6.267  1.1028 -1.4323 -1.6272
  672SOL     OW 3125   6.081   3.705   2.301 -0.3761  0.5911 -0.1104
  672SOL    HW1 3126   6.037   3.785   2.273 -2.5281 -1.5523 -3.5651
  672SOL    HW2 3127   6.017   3.660   2.355  0.2642  0.4946  0.5868
  673SOL     OW 3128   4.168   3.710   4.568 -0.0993  0.8111  0.3508
  673SOL    HW1 3129   4.100   3.666   4.517  1.9685  1.2092 -3.0608
  673SOL    HW2 3130   4.242   3.651   4.565  0.2922  1.1224  2.5438
  674SOL     OW 3131   0.327   3.818   0.542 -0.4339  0.0106 -0.9443
  674SOL    HW1 3132   0.323   3.746   0.605 -2.5146  0.9362  0.0712
  674SOL    HW2 3133   0.356   3.777   0.460  1.2089 -1.4197  0.2835
  675SOL     OW 3134   3.626   6.109   4.805 -0.1935  0.2039  0.1571
  675SOL    HW1 3135   3.712   6.136   4.836  0.2985 -0.5540 -0.5103
  675SOL    HW2 3136   3.615   6.019   4.838 -0.5453  0.1456 -0.1056
  676SOL     OW 3137   1.810   4.332   4.280  0.1130  0.2548  0.6568
  676SOL    HW1 3138   1.748   4.292   4.341 -1.3898  0.0190 -0.9278
  676SOL    HW2 3139   1.762   4.408   4.245  1.0310  0.5507  0.0068
  677SOL     OW 3140   5.772   4.495   6.633  0.3995  0.7556 -0.0474
  677SOL    HW1 3141   5.685   4.461   6.609  0.2963  2.5773 -2.5431
  677SOL    HW2 3142   5.778   4.479   6.727 -1.6231 -1.6127 -0.2111
  678SOL     OW 3143   3.216   4.950   5.781  0.6425  0.5070 -0.1025
  678SOL    HW1 3144   3.131   4.943   5.825  0.8344 -0.5043  0.1337
  678SOL    HW2 3145   3.240   5.042   5.792 -0.8652  1.0554 -1.0421
  679SOL     OW 3146   1.582   3.327   2.016 -0.6727 -0.3027 -0.1485
  679SOL    HW1 3147   1.519   3.399   2.019  0.3101  0.6263 -1.1615
  679SOL    HW2 3148   1.664   3.365   2.049 -0.0292 -0.8227 -1.1221
  680SOL     OW 3149   5.339   3.418   5.643  0.1341  0.2324 -0.6122
  680SOL    HW1 3150   5.296   3.405   5.728  0.1924 -4.0499 -1.0650
  680SOL    HW2 3151   5.433   3.415   5.663  0.1789  0.8338 -0.6940
  681SOL     OW 3152   2.252   6.364   4.640  0.4111 -0.0344 -0.3655
  681SOL    HW1 3153   2.315   6.320   4.698 -0.9418 -0.4633  0.8571
  681SOL    HW2 3154   2.168   6.324   4.662 -0.1046 -0.6548 -3.1013
  682SOL     OW 3155   0.715   3.869   5.283  0.3764 -0.6665 -0.1124
  682SOL    HW1 3156   0.622   3.889   5.272 -0.2779 -2.4467  1.5118
  682SOL    HW2 3157   0.745   3.848   5.195 -0.8945 -0.5043 -0.6149
  683SOL     OW 3158   3.311   3.144   4.632  1.2478  0.0873 -0.5197
  683SOL    HW1 3159   3.347   3.057   4.618  0.6521 -0.2970  0.2667
  683SOL    HW2 3160   3.346   3.171   4.717 -1.8519 -1.1733  1.3249
  684SOL     OW 3161   2.196   3.838   4.971  0.1651  0.1579  0.5373
  684SOL    HW1 3162   2.207   3.929   5.000 -0.2269  0.5313 -0.4324
  684SOL    HW2 3163   2.284   3.810   4.946  0.1686  0.5394  0.1079
  685SOL     OW 3164   2.691   4.202   6.183 -0.1548  0.4014  0.1288
  685SOL    HW1 3165   2.647   4.153   6.113  1.3712 -1.5153  0.4484
  685SOL    HW2 3166   2.764   4.246   6.139 -1.3705  2.3266 -0.1097
  686SOL     OW 3167   3.050   5.142   4.772  0.3512 -0.0988  0.3472
  686SOL    HW1 3168   2.959   5.174   4.773  0.3179 -0.1894  0.2104
  686SOL    HW2 3169   3.096   5.205   4.716  0.2988 -0.2558  0.1279
  687SOL     OW 3170   2.489   3.035   5.354 -0.0646 -0.2795  0.0836
  687SOL    HW1 3171   2.491   3.129   5.373  0.6585 -0.2639 -0.0497
  687SOL    HW2 3172   2.480   2.994   5.440  4.5704 -0.2640  0.8523
  688SOL     OW 3173   0.435   0.502   6.451  0.3819 -0.1336  0.2633
  688SOL    HW1 3174   0.439   0.595   6.474 -2.0189 -0.3753  2.0457
  688SOL    HW2 3175   0.521   0.468   6.476  0.5921  1.2390  1.5573
  689SOL     OW 3176   0.063   4.428   1.750  0.8236 -0.1062  0.1873
  689SOL    HW1 3177  -0.002   4.365   1.718  1.2412 -0.4431 -0.0241
  689SOL    HW2 3178   0.133   4.425   1.685  0.4909  1.1942 -0.2545
  690SOL     OW 3179   0.334   0.589   2.542 -0.1065 -0.3737  0.4299
  690SOL    HW1 3180   0.337   0.672   2.590 -1.0908  0.1991 -0.4387
  690SOL    HW2 3181   0.254   0.547   2.572 -1.3794  0.5355 -1.4811
  691SOL     OW 3182   4.405   2.192   0.481  0.9150 -0.0811 -0.1828
  691SOL    HW1 3183   4.384   2.155   0.395 -0.3799 -0.1149  0.1201
  691SOL    HW2 3184   4.500   2.187   0.487  1.1352  0.9370 -2.0613
  692SOL     OW 3185   3.278   0.064   0.448 -0.4635  0.2074  0.1564
  692SOL    HW1 3186   3.320  -0.017   0.417 -0.1584 -0.1570  1.4814
  692SOL    HW2 3187   3.338   0.134   0.422 -0.6704  0.0150 -0.8917
  693SOL     OW 3188   3.401   0.040   3.057  0.3109 -0.2094 -0.6011
  693SOL    HW1 3189   3.422   0.098   2.983  0.0228  1.2421  0.4130
  693SOL    HW2 3190   3.305   0.037   3.057  0.3229 -0.7280 -0.6520
  694SOL     OW 3191   3.915   6.710   4.710 -0.2357 -0.6266 -0.3444
  694SOL    HW1 3192   3.972   6.784   4.731  0.3035 -1.1306 -0.0158
  694SOL    HW2 3193   3.848   6.747   4.653  0.7055 -0.1305 -1.1563
  695SOL     OW 3194   6.262   4.919   2.270 -0.2454  0.1452  0.5486
  695SOL    HW1 3195   6.284   4.858   2.341  1.1998  1.5836  1.3988
  695SOL    HW2 3196   6.335   4.980   2.268 -0.3965  0.3347 -2.0198
  696SOL     OW 3197   1.064   1.465   4.861  0.4793 -0.2549 -0.0442
  696SOL    HW1 3198   1.013   1.387   4.841  1.1104 -0.5390 -0.6172
  696SOL    HW2 3199   1.130   1.468   4.791  0.2756  0.9620 -0.2045
  697SOL     OW 3200   3.274   0.796   0.047 -0.8880  0.2757 -0.5267
  697SOL    HW1 3201   3.289   0.754   0.132  0.4610 -0.4478 -1.0861
  697SOL    HW2 3202   3.321   0.740  -0.016 -1.5728  0.9822 -1.7043
  698SOL     OW 3203   3.247   3.697   5.569  0.0312 -0.5292  0.0139
  698SOL    HW1 3204   3.193   3.758   5.519  1.7321  2.0964  1.1691
  698SOL    HW2 3205   3.304   3.657   5.504  0.8382  1.3189 -0.4676
  699SOL     OW 3206   3.302   4.428   0.628  0.1685  0.4433 -0.5587
  699SOL    HW1 3207   3.376   4.475   0.591  0.6362 -0.2338 -0.4928
  699SOL    HW2 3208   3.314   4.337   0.600 -0.4048  0.2491 -0.2015
  700SOL     OW 3209   3.063   0.555   0.144  0.2780 -0.2342 -0.8083
  700SOL    HW1 3210   3.108   0.609   0.209  1.0352 -2.3174  0.5455
  700SOL    HW2 3211   2.998   0.505   0.195  4.0885 -5.6084 -0.3266
  701SOL     OW 3212   3.681   3.920   6.777 -0.7534 -0.5974 -0.1032
  701SOL    HW1 3213   3.726   3.836   6.772 -2.2534 -1.3598 -2.2847
  701SOL    HW2 3214   3.751   3.985   6.783  0.5119 -1.8825 -0.6143
  702SOL     OW 3215   5.013   4.045   5.549  0.0789 -0.1471  0.6435
  702SOL    HW1 3216   4.929   4.074   5.586 -0.5877 -1.0095 -0.1621
  702SOL    HW2 3217   5.069   4.033   5.626 -0.5218  0.4386  1.1946
  703SOL     OW 3218   6.405   3.218   3.842  0.2528 -0.6567  0.4862
  703SOL    HW1 3219   6.472   3.223   3.910 -0.1105  1.0681  0.7689
  703SOL    HW2 3220   6.410   3.302   3.796  0.1155 -1.5763 -1.2883
  704SOL     OW 3221   4.769   2.833   3.822  0.3540 -0.4120  0.3155
  704SOL    HW1 3222   4.704   2.869   3.761  1.2524  0.1833 -0.3037
  704SOL    HW2 3223   4.718   2.774   3.878 -1.0133  1.2185  0.8474
  705SOL     OW 3224   3.927   5.806   6.508  0.1244  0.5179  0.8005
  705SOL    HW1 3225   3.907   5.877   6.447  1.1619  2.7254  2.8460
  705SOL    HW2 3226   3.851   5.804   6.567  1.0330  1.5231  2.0704
  706SOL     OW 3227   0.439   1.502   0.838  0.6394  0.1373 -0.2150
  706SOL    HW1 3228   0.409   1.574   0.783  1.2807  0.3991 -0.2329
  706SOL    HW2 3229   0.515   1.466   0.792  0.7470 -0.0959  0.1415
  707SOL     OW 3230   6.642   4.944   3.301  0.2138 -0.1740 -0.1824
  707SOL    HW1 3231   6.602   4.948   3.214 -0.1713 -0.0508 -0.0009
  707SOL    HW2 3232   6.569   4.928   3.360  0.4820 -0.3042  0.1158
  708SOL     OW 3233   6.656   5.439   3.681  0.0695  0.6477 -0.0026
  708SOL    HW1 3234   6.724   5.373   3.669 -0.7709 -0.2518  0.0304
  708SOL    HW2 3235   6.689   5.496   3.750  0.9297  0.4248 -0.2236
  709SOL     OW 3236   5.789   5.272   3.699 -0.2055 -0.3680  0.0929
  709SOL    HW1 3237   5.822   5.316   3.621 -1.1760 -0.3061 -0.3045
  709SOL    HW2 3238   5.739   5.198   3.666  0.1429 -0.8892  0.7007
  710SOL     OW 3239   1.080   3.327   5.980  0.1848  0.8010 -0.3987
  710SOL    HW1 3240   1.107   3.302   5.892 -0.0596 -0.2928 -0.1816
  710SOL    HW2 3241   1.092   3.248   6.032  1.7603  1.8450  0.9132
  711SOL     OW 3242   5.901   2.597   3.139 -0.5939  0.3618  0.3061
  711SOL    HW1 3243   5.913   2.502   3.133  0.7948  0.5725 -0.8385
  711SOL    HW2 3244   5.868   2.623   3.053 -0.6809  0.9560  0.5108
  712SOL     OW 3245   2.596   2.814   0.908  0.1416 -0.3887  0.3455
  712SOL    HW1 3246   2.622   2.773   0.990  0.0999 -0.8025  0.1540
  712SOL    HW2 3247   2.671   2.802   0.850  0.0651 -0.3462  0.2365
  713SOL     OW 3248   3.750   1.871   6.524 -0.2359  0.5919  0.1247
  713SOL    HW1 3249   3.670   1.910   6.490 -0.1532  0.5330 -0.1394
  713SOL    HW2 3250   3.744   1.882   6.619  0.2328  2.0824  0.0010
  714SOL     OW 3251   3.452   2.532   3.483  0.3778 -0.5132  0.3325
  714SOL    HW1 3252   3.404   2.484   3.550 -1.2918  0.5967  0.0032
  714SOL    HW2 3253   3.537   2.551   3.523 -0.6595  0.3479  2.2674
  715SOL     OW 3254   5.589   3.670   4.428  0.5063  0.0961  0.7552
  715SOL    HW1 3255   5.512   3.701   4.380  0.8223  2.7830  1.7717
  715SOL    HW2 3256   5.553   3.620   4.501 -0.1216 -1.0173 -0.2898
  716SOL     OW 3257   3.227   6.591   6.247  0.5571 -0.3442 -0.5279
  716SOL    HW1 3258   3.250   6.683   6.239 -3.5058  0.9856  0.7367
  716SOL    HW2 3259   3.238   6.571   6.340 -0.6320 -0.4395 -0.3938
  717SOL     OW 3260   0.638   1.283   6.663 -0.3986 -0.4353  0.1890
  717SOL    HW1 3261   0.667   1.319   6.747 -0.1975  0.3270 -0.1994
  717SOL    HW2 3262   0.691   1.329   6.598 -1.0871 -0.4756 -0.4080
  718SOL     OW 3263   5.879   4.342   6.264 -0.7032 -0.7052 -0.3138
  718SOL    HW1 3264   5.893   4.290   6.186  0.6228 -0.4646 -0.2503
  718SOL    HW2 3265   5.857   4.429   6.232  0.5242 -0.4281 -0.4378
  719SOL     OW 3266   3.268   2.409   0.198  0.1084  0.4990  0.9378
  719SOL    HW1 3267   3.322   2.331   0.186 -0.4548  0.2745 -0.3055
  719SOL    HW2 3268   3.217   2.391   0.277  2.3430  1.0515  2.5987
  720SOL     OW 3269   1.190   0.734   1.735  0.2073 -0.0196  0.0097
  720SOL    HW1 3270   1.132   0.717   1.661  0.4603 -1.4517  0.1001
  720SOL    HW2 3271   1.275   0.753   1.695  0.1527  0.0105 -0.0925
  721SOL     OW 3272   6.237   1.190   3.249  0.7978 -0.2681 -0.4553
  721SOL    HW1 3273   6.248   1.236   3.333  1.8710 -1.0739 -0.1333
  721SOL    HW2 3274   6.318   1.141   3.238  0.8274  0.0961 -2.1580
  722SOL     OW 3275   5.920   4.338   0.638  0.3884  0.3760  0.0721
  722SOL    HW1 3276   5.986   4.314   0.572 -1.7638 -0.2020 -2.0314
  722SOL    HW2 3277   5.968   4.390   0.702  3.2867 -1.6745 -0.2370
  723SOL     OW 3278   5.800   2.756   3.500 -0.0683 -0.1395 -0.2795
  723SOL    HW1 3279   5.891   2.734   3.479 -0.2250  0.1302 -1.2614
  723SOL    HW2 3280   5.801   2.775   3.594  1.1286  1.0389 -0.5095
  724SOL     OW 3281   4.903   5.091   4.692 -0.2456  0.5960  0.2561
  724SOL    HW1 3282   4.878   5.142   4.769  2.1204  1.4945  0.5075
  724SOL    HW2 3283   4.930   5.156   4.627  0.7635 -0.2472 -0.2073
  725SOL     OW 3284   4.660   3.150   5.649  0.0298 -0.0662  0.5603
  725SOL    HW1 3285   4.729   3.197   5.602  0.0991 -0.1498  0.5764
  725SOL    HW2 3286   4.580   3.170   5.602  0.1868 -0.6516  0.0283
  726SOL     OW 3287   5.958   3.967   5.090  0.2040 -0.4130  0.1706
  726SOL    HW1 3288   6.050   3.946   5.076  0.1016 -0.1328 -0.9737
  726SOL    HW2 3289   5.920   3.886   5.127  0.7928 -0.7054  0.1396
  727SOL     OW 3290   4.659   6.387   1.080  0.6533  0.3157  0.1461
  727SOL    HW1 3291   4.579   6.439   1.078  0.9838  0.9363  1.7113
  727SOL    HW2 3292   4.682   6.381   1.173  2.4710  0.2501 -0.2665
  728SOL     OW 3293   4.945   2.668   3.164  0.1590 -0.5744 -0.2252
  728SOL    HW1 3294   5.011   2.737   3.170  0.1362 -0.4890 -0.9183
  728SOL    HW2 3295   4.992   2.593   3.128  0.0808 -0.7967  0.1236
  729SOL     OW 3296   4.608   2.293   2.833  0.0040  0.2111 -0.2783
  729SOL    HW1 3297   4.556   2.265   2.758  0.3831  0.1587 -0.5256
  729SOL    HW2 3298   4.547   2.290   2.907  0.2764 -2.4139 -0.0496
  730SOL     OW 3299   3.725   6.760   1.152  0.3400  0.5789  0.3435
  730SOL    HW1 3300   3.769   6.703   1.215  0.7367  0.0553 -0.3876
  730SOL    HW2 3301   3.669   6.816   1.205  0.5548  0.0511  1.1445
  731SOL     OW 3302   2.393   1.005   2.589  0.1712 -0.3540 -0.0537
  731SOL    HW1 3303   2.459   1.001   2.658  1.6651 -0.2838 -1.4116
  731SOL    HW2 3304   2.426   0.948   2.520 -0.8654  0.1830 -1.0418
  732SOL     OW 3305   3.653   5.006   3.058  1.0706 -0.7978 -0.7720
  732SOL    HW1 3306   3.615   5.061   3.127  1.0943  0.4852 -1.7397
  732SOL    HW2 3307   3.721   5.061   3.018  3.0073 -2.5174 -0.0337
  733SOL     OW 3308   4.583   5.886   1.423 -0.3928  0.1054  0.0119
  733SOL    HW1 3309   4.498   5.857   1.457 -0.4406  0.1883 -0.0354
  733SOL    HW2 3310   4.603   5.966   1.474 -1.0650  0.9559 -1.0232
  734SOL     OW 3311   3.029   2.218   3.757  0.0044 -0.1218  0.2591
  734SOL    HW1 3312   2.973   2.187   3.828 -0.1909 -0.6750 -0.1266
  734SOL    HW2 3313   3.079   2.140   3.731 -0.9224 -0.2804 -1.1421
  735SOL     OW 3314   3.532   0.687   2.849  0.2017  0.1346  0.0431
  735SOL    HW1 3315   3.619   0.648   2.850  0.1487 -0.0424  1.6767
  735SOL    HW2 3316   3.488   0.648   2.925 -1.5652 -0.3538 -1.1895
  736SOL     OW 3317   6.693   0.551   1.280 -0.3000  0.0221  0.5932
  736SOL    HW1 3318   6.654   0.638   1.277 -0.3180  0.0025  0.2710
  736SOL    HW2 3319   6.736   0.547   1.365  2.6997  1.6191 -0.7107
  737SOL     OW 3320   4.717   1.992   6.092  0.2166  0.4882 -0.1944
  737SOL    HW1 3321   4.755   2.080   6.096  0.5471  0.3414 -0.0876
  737SOL    HW2 3322   4.755   1.952   6.014 -0.7250  0.7999 -0.8280
  738SOL     OW 3323   1.263   1.483   0.393  0.1559 -0.0657 -0.1513
  738SOL    HW1 3324   1.252   1.543   0.466  0.0359  1.2350 -1.2024
  738SOL    HW2 3325   1.174   1.452   0.375  0.0861  0.1743 -0.2163
  739SOL     OW 3326   1.105   0.216   3.706  0.3093  0.6635 -0.0795
  739SOL    HW1 3327   1.160   0.276   3.757 -0.8207  0.6915  1.1562
  739SOL    HW2 3328   1.165   0.146   3.679  0.9521  0.6581  1.2893
  740SOL     OW 3329   1.338   1.568   5.289 -0.2401 -0.1674 -0.6400
  740SOL    HW1 3330   1.295   1.597   5.208 -1.1499 -2.0131 -0.8923
  740SOL    HW2 3331   1.385   1.488   5.263 -1.1340 -1.1929  0.7634
  741SOL     OW 3332   3.145   4.603   3.586 -0.4844 -0.2593 -0.6290
  741SOL    HW1 3333   3.117   4.550   3.661 -1.4257  0.7141 -0.2545
  741SOL    HW2 3334   3.146   4.542   3.513 -0.1220 -1.1047  0.0617
  742SOL     OW 3335   4.853   4.320   3.622 -0.8529 -0.4421 -0.4432
  742SOL    HW1 3336   4.811   4.393   3.667  0.6917  0.1158  0.1691
  742SOL    HW2 3337   4.781   4.273   3.580 -2.4972 -1.3078  2.9993
  743SOL     OW 3338   5.762   2.334   5.370  0.4571  0.2543  0.1838
  743SOL    HW1 3339   5.815   2.259   5.396  2.1900  0.8645 -1.4120
  743SOL    HW2 3340   5.676   2.315   5.407  0.7812 -2.5726 -0.2353
  744SOL     OW 3341   2.571   3.804   0.306 -0.0527 -0.5081 -0.4992
  744SOL    HW1 3342   2.524   3.888   0.309 -0.6506 -0.8137 -1.0938
  744SOL    HW2 3343   2.531   3.752   0.376  0.7617 -0.0879  0.3073
  745SOL     OW 3344   6.697   1.752   4.215  0.4996  0.1854  0.3463
  745SOL    HW1 3345   6.752   1.723   4.142  0.5482  0.6782  0.1833
  745SOL    HW2 3346   6.632   1.683   4.225  0.9636 -0.2547  0.3386
  746SOL     OW 3347   0.558   1.792   3.666  0.1859 -0.2316 -0.1757
  746SOL    HW1 3348   0.523   1.703   3.675  1.7266 -0.6961  1.8853
  746SOL    HW2 3349   0.504   1.845   3.723  0.0042 -0.0565 -0.5069
  747SOL     OW 3350   4.684   4.262   1.605  0.4688 -1.1112 -0.1230
  747SOL    HW1 3351   4.733   4.224   1.678 -1.3504  0.2237  1.9299
  747SOL    HW2 3352   4.639   4.338   1.643 -1.0433 -0.7069 -2.4938
  748SOL     OW 3353   3.655   1.495   5.976  0.7830  0.0713 -0.5176
  748SOL    HW1 3354   3.602   1.436   5.924  1.9502 -0.4356 -1.1755
  748SOL    HW2 3355   3.638   1.582   5.939  0.5281 -0.1087 -0.8198
  749SOL     OW 3356   3.812   5.164   5.028  0.2151  0.3465  0.7008
  749SOL    HW1 3357   3.733   5.175   5.081 -0.5297 -0.9836 -0.0559
  749SOL    HW2 3358   3.884   5.185   5.087 -0.6981  2.0642  1.2825
  750SOL     OW 3359   4.876   3.078   4.040  0.2296  0.6256  0.0650
  750SOL    HW1 3360   4.905   3.006   4.096 -0.2200  0.5621  0.2167
  750SOL    HW2 3361   4.784   3.059   4.022  0.4373  0.5202 -0.8950
  751SOL     OW 3362   1.198   5.034   6.513 -0.4915  0.3384  0.3459
  751SOL    HW1 3363   1.197   5.078   6.598 -0.2877  0.6820  0.1741
  751SOL    HW2 3364   1.281   5.062   6.473  0.4878 -1.5442  0.9362
  752SOL     OW 3365   6.154   6.587   2.883  0.7734  0.0745 -0.1254
  752SOL    HW1 3366   6.098   6.622   2.952  1.8788  0.9778  0.3353
  752SOL    HW2 3367   6.143   6.647   2.810  0.2638 -0.3983 -0.4417
  753SOL     OW 3368   3.230   1.031   1.153  0.1158  0.0702  0.3540
  753SOL    HW1 3369   3.158   0.990   1.199 -0.7480  1.5751  0.4046
  753SOL    HW2 3370   3.256   0.968   1.086  0.5058 -1.5754  1.9869
  754SOL     OW 3371   3.645   3.647   1.108 -0.5502  0.4910 -0.3955
  754SOL    HW1 3372   3.627   3.573   1.165 -1.5059  1.5649  0.7474
  754SOL    HW2 3373   3.734   3.675   1.131 -0.5640  0.3082 -0.1265
  755SOL     OW 3374   5.296   4.518   6.560  0.3126  0.0034  0.1977
  755SOL    HW1 3375   5.285   4.576   6.636  1.0086  1.5958 -0.8523
  755SOL    HW2 3376   5.350   4.569   6.499  0.2058 -1.4339 -1.1564
  756SOL     OW 3377   6.241   0.821   3.140  0.1599 -0.0260  0.1440
  756SOL    HW1 3378   6.281   0.749   3.092  1.5799  1.2054 -0.6247
  756SOL    HW2 3379   6.243   0.895   3.079  0.2510  1.0874  1.4235
  757SOL     OW 3380   5.683   3.404   4.560  0.3906 -0.4023  0.2628
  757SOL    HW1 3381   5.752   3.339   4.568  0.8335  0.0551  0.1862
  757SOL    HW2 3382   5.720   3.471   4.503 -0.0709 -0.0955  0.3226
  758SOL     OW 3383   3.309   3.269   5.379  0.3160  1.2953 -0.1703
  758SOL    HW1 3384   3.308   3.277   5.284  2.5138 -0.2500 -0.4073
  758SOL    HW2 3385   3.365   3.193   5.396 -0.2554  1.3478  2.3605
  759SOL     OW 3386   1.962   6.720   3.025  0.5368  0.0171 -0.3506
  759SOL    HW1 3387   2.007   6.649   3.070  1.0396  0.0184 -0.8483
  759SOL    HW2 3388   1.914   6.677   2.954 -1.3004 -0.1527  0.9320
  760SOL     OW 3389   4.984   6.348   5.798  0.0107  0.1778  0.1278
  760SOL    HW1 3390   4.917   6.304   5.850 -0.5620 -1.0933 -1.6056
  760SOL    HW2 3391   4.935   6.409   5.742  0.5748  1.2400  0.7629
  761SOL     OW 3392   5.049   0.684   5.456  0.5901  1.3438 -0.4360
  761SOL    HW1 3393   5.103   0.624   5.405  1.1553  0.4630  1.1358
  761SOL    HW2 3394   4.990   0.723   5.392  1.9746  1.1047 -1.9322
  762SOL     OW 3395   6.285   1.862   6.014  0.0683 -0.6126 -0.5750
  762SOL    HW1 3396   6.274   1.950   6.050  1.6618 -0.8145  0.5336
  762SOL    HW2 3397   6.205   1.846   5.964 -0.2453  1.4647 -0.8365
  763SOL     OW 3398   0.350   0.866   1.699 -0.2416 -0.1115  0.6948
  763SOL    HW1 3399   0.333   0.798   1.764 -0.2192 -1.2370 -0.4376
  763SOL    HW2 3400   0.440   0.849   1.671 -1.3953 -2.1295 -2.3600
  764SOL     OW 3401   1.658   0.307   2.664  0.3456  0.5121  0.7248
  764SOL    HW1 3402   1.689   0.218   2.648 -0.4843  0.5438 -1.3653
  764SOL    HW2 3403   1.731   0.363   2.637  0.4604  0.4869  0.9825
  765SOL     OW 3404   1.539   6.606   4.082 -0.1269 -0.1403 -0.4346
  765SOL    HW1 3405   1.462   6.552   4.102  0.4847 -1.3730 -1.2798
  765SOL    HW2 3406   1.535   6.678   4.145 -0.1273 -1.9932  1.7938
  766SOL     OW 3407   5.019   2.262   5.983 -0.0162 -0.5625  0.1297
  766SOL    HW1 3408   5.060   2.210   6.052  0.1687  1.8876  1.9817
  766SOL    HW2 3409   5.078   2.337   5.972 -0.2696 -0.6450 -2.4505
  767SOL     OW 3410   2.370   6.700   0.758 -0.0286  0.0202 -0.8318
  767SOL    HW1 3411   2.435   6.746   0.812 -0.0049 -0.1247 -0.7348
  767SOL    HW2 3412   2.413   6.688   0.673  0.6416 -1.3614 -0.3338
  768SOL     OW 3413   1.557   2.320   4.302 -0.1308  0.0757 -0.1571
  768SOL    HW1 3414   1.573   2.302   4.210 -1.3585 -0.4646 -0.2913
  768SOL    HW2 3415   1.588   2.242   4.348 -0.0095  0.1163 -0.1715
  769SOL     OW 3416   5.052   2.204   2.470  0.3196  0.3463  0.1875
  769SOL    HW1 3417   4.981   2.266   2.487 -0.0497  0.4238 -1.4490
  769SOL    HW2 3418   5.076   2.221   2.379  3.8098  1.7110  1.2097
  770SOL     OW 3419   2.305   1.860   0.173 -0.0099 -0.0501 -0.6965
  770SOL    HW1 3420   2.241   1.899   0.113 -0.4012 -1.5540 -1.3155
  770SOL    HW2 3421   2.265   1.777   0.199  0.1646  0.5366  1.6645
  771SOL     OW 3422   1.302   1.085   0.448  0.0491 -0.3138  0.1858
  771SOL    HW1 3423   1.341   1.143   0.383 -2.3240  0.4042 -0.7025
  771SOL    HW2 3424   1.343   0.999   0.431  0.7589  0.2404 -1.0789
  772SOL     OW 3425   6.503   0.820   3.754  0.0929  0.3737 -0.5127
  772SOL    HW1 3426   6.584   0.769   3.757  0.8966  1.5677 -1.0517
  772SOL    HW2 3427   6.470   0.807   3.665  0.3853  0.8900 -0.7042
  773SOL     OW 3428   1.606   4.911   5.090 -0.4912 -0.1100 -0.1863
  773SOL    HW1 3429   1.673   4.924   5.022 -1.6439 -1.7399 -1.7300
  773SOL    HW2 3430   1.577   4.821   5.077 -2.9633  0.5327  0.4377
  774SOL     OW 3431   3.755   5.416   3.488  0.0988  0.3207 -0.3844
  774SOL    HW1 3432   3.662   5.427   3.473  0.0997  0.4393 -0.2986
  774SOL    HW2 3433   3.765   5.419   3.583  0.0419 -0.8493 -0.3236
  775SOL     OW 3434   5.829   1.924   0.447  0.0468 -0.5827  0.1323
  775SOL    HW1 3435   5.848   2.016   0.426  0.1884 -0.9843 -1.6364
  775SOL    HW2 3436   5.914   1.887   0.472 -0.1650 -0.0363  1.7610
  776SOL     OW 3437   6.714   3.351   6.383  0.3278  0.4178  0.1311
  776SOL    HW1 3438   6.675   3.395   6.458 -1.4883  0.8169 -0.9872
  776SOL    HW2 3439   6.691   3.259   6.394  0.6845  0.3617  0.4228
  777SOL     OW 3440   6.215   6.652   3.285 -0.4031 -0.3822 -0.1904
  777SOL    HW1 3441   6.133   6.632   3.329 -0.3984  0.4923  0.2288
  777SOL    HW2 3442   6.200   6.735   3.240  0.3570 -0.0167  0.2016
  778SOL     OW 3443   2.260   3.697   3.836  0.1071  0.5061  0.2913
  778SOL    HW1 3444   2.334   3.671   3.781 -1.1003  1.5325 -1.9482
  778SOL    HW2 3445   2.276   3.654   3.920  1.4518 -2.1586 -1.1988
  779SOL     OW 3446   5.610   5.568   3.992  0.1283 -0.1476 -0.9996
  779SOL    HW1 3447   5.596   5.628   3.919 -0.6411 -0.6676 -1.2834
  779SOL    HW2 3448   5.702   5.581   4.016 -0.0188  1.1129 -1.0813
  780SOL     OW 3449   4.398   3.782   1.450  0.1097  0.3893 -0.3589
  780SOL    HW1 3450   4.381   3.806   1.359 -1.2256 -0.0301 -0.2393
  780SOL    HW2 3451   4.328   3.824   1.499  0.6991  0.4361  0.4608
  781SOL     OW 3452   6.025   1.864   4.860  0.1822  0.6042  0.3535
  781SOL    HW1 3453   5.988   1.833   4.777 -0.1895 -0.5575  0.9235
  781SOL    HW2 3454   6.100   1.807   4.876 -0.0495  0.4812  1.0505
  782SOL     OW 3455   6.682   0.944   0.798 -0.0925  0.1530 -0.0130
  782SOL    HW1 3456   6.776   0.941   0.814  0.0642  2.2921 -0.1302
  782SOL    HW2 3457   6.673   0.917   0.707  0.0257 -2.9542  0.8048
  783SOL     OW 3458   2.684   2.698   6.505  0.6564 -0.0459 -0.6990
  783SOL    HW1 3459   2.677   2.725   6.596 -0.9436 -0.3369 -0.7073
  783SOL    HW2 3460   2.755   2.634   6.504  0.8780  0.1818  0.2846
  784SOL     OW 3461   5.004   1.209   3.974  0.2294  0.2009  0.6333
  784SOL    HW1 3462   4.910   1.229   3.971 -0.4384 -2.7047 -0.6494
  784SOL    HW2 3463   5.039   1.242   3.892  0.0196 -0.0311  0.4502
  785SOL     OW 3464   6.716   2.557   5.654  0.7666  0.3052  0.0967
  785SOL    HW1 3465   6.722   2.613   5.576  0.6127 -0.4434 -0.4700
  785SOL    HW2 3466   6.623   2.539   5.663  0.7834  0.4102  0.4746
  786SOL     OW 3467   0.301   0.261   0.358  0.1916 -0.0045 -0.1370
  786SOL    HW1 3468   0.315   0.214   0.276 -1.3460 -2.8746  1.1110
  786SOL    HW2 3469   0.350   0.211   0.423  1.2486  2.1099  0.8000
  787SOL     OW 3470   2.148   4.347   6.601  0.3207  0.0410 -0.9720
  787SOL    HW1 3471   2.071   4.393   6.635  0.3661 -0.7925  0.3204
  787SOL    HW2 3472   2.116   4.259   6.579  1.5471 -1.6942  3.2620
  788SOL     OW 3473   6.015   4.995   1.259  0.2754  0.1485 -0.0801
  788SOL    HW1 3474   5.992   4.912   1.216  1.1634 -0.6541  0.9204
  788SOL    HW2 3475   5.965   4.993   1.341  1.2148  0.0117  0.5060
  789SOL     OW 3476   3.783   2.590   1.017 -0.6141  0.3759 -0.1154
  789SOL    HW1 3477   3.758   2.658   1.078  1.2888  1.0655 -0.0284
  789SOL    HW2 3478   3.741   2.510   1.050 -0.4504  0.9332  1.4919
  790SOL     OW 3479   6.577   2.807   4.931 -0.7247  0.5803  0.3419
  790SOL    HW1 3480   6.580   2.735   4.868  0.4115  0.0944  0.9145
  790SOL    HW2 3481   6.602   2.766   5.014 -1.0446  1.4408  0.8730
  791SOL     OW 3482   5.651   2.798   4.292 -0.2042 -0.1672 -0.4356
  791SOL    HW1 3483   5.727   2.840   4.252  0.0161  0.3688  0.4976
  791SOL    HW2 3484   5.579   2.816   4.232 -0.1550  1.7240  0.0038
  792SOL     OW 3485   3.818   2.585   4.374 -0.2135  0.5096 -0.0676
  792SOL    HW1 3486   3.836   2.678   4.365 -0.7168  0.6081 -0.0831
  792SOL    HW2 3487   3.834   2.566   4.466 -0.1515  0.6182 -0.0560
  793SOL     OW 3488   3.380   4.848   1.881  0.1236  0.4225 -0.0225
  793SOL    HW1 3489   3.389   4.795   1.802  2.4921 -0.0353  0.4821
  793SOL    HW2 3490   3.351   4.933   1.850 -1.8921 -0.5625 -1.0362
  794SOL     OW 3491   1.472   1.871   5.230 -0.0720  0.9920  0.1620
  794SOL    HW1 3492   1.556   1.857   5.186 -0.3520  0.5042 -0.2295
  794SOL    HW2 3493   1.425   1.789   5.217 -0.5195  1.1781  0.5868
  795SOL     OW 3494   4.169   6.780   3.906 -0.5543 -0.1945 -0.2951
  795SOL    HW1 3495   4.214   6.864   3.896 -2.7026  0.9996 -0.5248
  795SOL    HW2 3496   4.179   6.737   3.821 -0.7338  0.5156 -0.6770
  796SOL     OW 3497   2.157   4.818   0.540  0.0262  0.6481  0.6033
  796SOL    HW1 3498   2.188   4.734   0.507 -0.7942  0.3310  0.6168
  796SOL    HW2 3499   2.221   4.842   0.607 -0.4164 -0.6059  1.5183
  797SOL     OW 3500   1.172   0.417   1.569  0.0061 -0.2132 -0.2032
  797SOL    HW1 3501   1.245   0.365   1.535 -0.5561 -1.3191  0.2414
  797SOL    HW2 3502   1.199   0.441   1.658 -0.1648 -0.6387 -0.0318
  798SOL     OW 3503   5.677   5.910   0.476  0.0112 -0.5072 -0.1240
  798SOL    HW1 3504   5.758   5.875   0.514  0.9891  0.9618 -0.7591
  798SOL    HW2 3505   5.655   5.985   0.531  1.3865  1.5819 -2.2639
  799SOL     OW 3506   5.213   5.594   3.179 -0.6142 -0.4819 -0.2627
  799SOL    HW1 3507   5.149   5.523   3.170 -1.1361 -0.1381  0.6495
  799SOL    HW2 3508   5.219   5.632   3.091 -0.1009 -1.8282 -0.8430
  800SOL     OW 3509   6.629   5.263   4.464 -0.0638  0.1450  0.0980
  800SOL    HW1 3510   6.640   5.170   4.485  1.9647  0.5934  1.2038
  800SOL    HW2 3511   6.669   5.272   4.377  0.9857  0.2067  0.5705
  801SOL     OW 3512   3.885   5.067   1.578 -0.0629 -0.7796 -0.2231
  801SOL    HW1 3513   3.949   4.995   1.579  0.8825  0.0408 -0.2636
  801SOL    HW2 3514   3.927   5.136   1.527  0.1269  0.7362  1.8448
  802SOL     OW 3515   5.728   0.623   5.792 -0.3162  0.5007  0.2223
  802SOL    HW1 3516   5.698   0.593   5.706 -2.3585  0.0947  1.0038
  802SOL    HW2 3517   5.685   0.563   5.854 -1.1404  2.4532  1.6370
  803SOL     OW 3518   1.620   6.542   5.820 -0.0145  0.2881 -0.0407
  803SOL    HW1 3519   1.555   6.494   5.768  0.5856 -1.3179  0.6488
  803SOL    HW2 3520   1.571   6.574   5.896 -0.1922 -0.1805  0.0443
  804SOL     OW 3521   4.471   2.165   6.306 -0.7965 -0.0141  0.7768
  804SOL    HW1 3522   4.531   2.194   6.374 -0.2444 -0.7785  0.6286
  804SOL    HW2 3523   4.502   2.209   6.226  0.1644 -1.1062  0.5109
  805SOL     OW 3524   0.527   2.348   4.083  0.2049 -0.2784 -0.0444
  805SOL    HW1 3525   0.509   2.378   4.172 -2.7070 -1.4431 -0.1124
  805SOL    HW2 3526   0.484   2.413   4.027  1.8222  0.3234 -0.6234
  806SOL     OW 3527   3.578   2.293   4.577  0.2880  0.4115 -0.7242
  806SOL    HW1 3528   3.518   2.231   4.535 -0.4300  0.0675  0.7166
  806SOL    HW2 3529   3.652   2.299   4.517 -1.1059  0.7516 -2.5227
  807SOL     OW 3530   0.999   5.310   2.038 -0.4693  0.0542  0.0170
  807SOL    HW1 3531   1.049   5.282   1.962 -0.2163  0.6271 -0.0263
  807SOL    HW2 3532   0.918   5.347   2.002 -0.4540  0.1098  0.0397
  808SOL     OW 3533   4.917   1.877   5.523 -0.1065  0.6227 -0.3524
  808SOL    HW1 3534   4.918   1.789   5.563 -0.2615  0.7723 -0.0155
  808SOL    HW2 3535   4.963   1.866   5.440  1.6732  0.6337  0.5841
  809SOL     OW 3536   3.615   1.710   5.162 -0.0605  0.2576 -0.0415
  809SOL    HW1 3537   3.661   1.792   5.180  1.0276 -0.6550  1.6348
  809SOL    HW2 3538   3.677   1.659   5.108  0.6238 -0.6305  1.4985
  810SOL     OW 3539   4.206   1.463   5.840  0.4183  0.2529 -0.4012
  810SOL    HW1 3540   4.182   1.513   5.918  0.5363  3.0132 -1.9988
  810SOL    HW2 3541   4.126   1.458   5.788  0.2622 -1.8282 -0.0777
  811SOL     OW 3542   1.067   2.748   6.442  0.2683 -0.4282 -0.0073
  811SOL    HW1 3543   0.987   2.786   6.406  0.7748  1.5466  0.8028
  811SOL    HW2 3544   1.133   2.761   6.373  0.3780 -0.0293  0.1664
  812SOL     OW 3545   1.280   4.831   3.810  0.5615  0.1870  0.1313
  812SOL    HW1 3546   1.348   4.780   3.855  0.2333 -1.8653 -1.5478
  812SOL    HW2 3547   1.325   4.866   3.733  0.0327 -0.1265 -0.3219
  813SOL     OW 3548   4.468   6.655   5.493  0.2265 -0.5570 -0.4572
  813SOL    HW1 3549   4.515   6.706   5.427  0.0605 -3.5933 -3.1599
  813SOL    HW2 3550   4.386   6.702   5.507  0.6582  0.6356 -1.7537
  814SOL     OW 3551   1.278   6.460   4.661 -0.2854  0.0918 -0.1836
  814SOL    HW1 3552   1.206   6.454   4.598  0.3439  0.5556 -0.9547
  814SOL    HW2 3553   1.317   6.545   4.645  1.8345 -1.0242 -1.3219
  815SOL     OW 3554   1.707   1.596   5.739  0.3520  0.2206  0.4333
  815SOL    HW1 3555   1.621   1.554   5.748  0.7271 -0.8264 -0.7128
  815SOL    HW2 3556   1.690   1.673   5.685  0.4003 -0.9790 -1.3659
  816SOL     OW 3557   6.710   1.484   3.426 -0.0305 -0.0551 -0.0478
  816SOL    HW1 3558   6.678   1.565   3.466 -0.8914 -0.3465 -0.1234
  816SOL    HW2 3559   6.700   1.497   3.332 -2.1085 -0.9945 -0.0042
  817SOL     OW 3560   1.902   3.855   6.420 -0.0188 -0.3006 -0.2120
  817SOL    HW1 3561   1.839   3.917   6.457  1.0970 -0.1968  1.6985
  817SOL    HW2 3562   1.887   3.774   6.469  0.6229 -0.5785 -0.4635
  818SOL     OW 3563   5.983   3.899   4.338  0.0226  0.0642 -0.0761
  818SOL    HW1 3564   6.057   3.840   4.321 -0.7211 -1.6462  2.0632
  818SOL    HW2 3565   5.941   3.863   4.416 -1.3326  2.6996  0.5457
  819SOL     OW 3566   2.216   2.801   1.813  0.3116 -0.3006 -0.1694
  819SOL    HW1 3567   2.297   2.849   1.796 -0.4342  1.5349  1.1781
  819SOL    HW2 3568   2.225   2.769   1.902 -1.3182  1.8815  0.8512
  820SOL     OW 3569   5.590   6.286   3.172 -0.0240 -0.5031  0.3368
  820SOL    HW1 3570   5.619   6.251   3.256  0.3063 -1.2569 -0.0779
  820SOL    HW2 3571   5.651   6.249   3.108 -0.9331 -0.8308 -0.3715
  821SOL     OW 3572   2.299   5.037   6.133  0.2356  0.5930 -0.1916
  821SOL    HW1 3573   2.231   4.973   6.151  0.7694 -0.7705 -2.6536
  821SOL    HW2 3574   2.274   5.114   6.185 -2.0661 -0.5286  0.4728
  822SOL     OW 3575   1.916   2.484   4.905 -0.0413  0.1708  0.4163
  822SOL    HW1 3576   1.919   2.401   4.952  2.1646  0.7766  1.5056
  822SOL    HW2 3577   2.000   2.526   4.925  0.2509  1.2974 -2.6053
  823SOL     OW 3578   6.312   4.552   4.340 -0.1173  0.5482  0.1251
  823SOL    HW1 3579   6.314   4.457   4.354  1.0329  0.3462 -1.2520
  823SOL    HW2 3580   6.286   4.588   4.425 -0.9201 -1.0104  0.5747
  824SOL     OW 3581   3.828   0.490   4.337 -0.0794  0.4974  0.9525
  824SOL    HW1 3582   3.754   0.550   4.348 -0.4900 -0.1872  2.0631
  824SOL    HW2 3583   3.793   0.419   4.282  0.2928  1.0474 -0.0285
  825SOL     OW 3584   4.001   6.349   2.657  0.3249 -0.4504 -0.0745
  825SOL    HW1 3585   4.084   6.344   2.608  0.7148 -0.6381  0.5898
  825SOL    HW2 3586   4.021   6.307   2.741 -0.2647  0.0970  0.3427
  826SOL     OW 3587   3.546   3.035   3.617  0.0617 -0.5470 -0.5625
  826SOL    HW1 3588   3.532   3.107   3.556 -1.4514 -0.0315  0.3307
  826SOL    HW2 3589   3.461   2.992   3.624 -0.2217  0.2280  2.1594
  827SOL     OW 3590   0.885   1.568   4.025 -0.2704 -0.0731 -0.5106
  827SOL    HW1 3591   0.935   1.516   4.088 -0.8919  0.8270  0.7663
  827SOL    HW2 3592   0.794   1.553   4.048 -0.5045  0.5077 -1.0181
  828SOL     OW 3593   4.036   0.324   2.590 -0.2916  0.0099 -0.3003
  828SOL    HW1 3594   4.061   0.248   2.642 -1.0356 -0.5301 -0.7136
  828SOL    HW2 3595   4.036   0.292   2.499 -0.3600  0.5723 -0.5041
  829SOL     OW 3596   5.906   4.364   4.579 -0.0416 -0.4654  0.9302
  829SOL    HW1 3597   5.941   4.381   4.667 -0.2270 -1.7408  1.2621
  829SOL    HW2 3598   5.982   4.334   4.529  0.3659  1.5204  0.2366
  830SOL     OW 3599   3.345   5.612   4.957 -0.1043 -0.0543 -0.5246
  830SOL    HW1 3600   3.380   5.621   5.046  0.7932  0.6333 -0.9328
  830SOL    HW2 3601   3.415   5.569   4.908 -0.1243  0.6281 -1.1672
  831SOL     OW 3602   0.913   0.472   6.080 -0.4184 -1.0211  0.6414
  831SOL    HW1 3603   0.965   0.551   6.092  0.0168 -0.9246 -1.5009
  831SOL    HW2 3604   0.971   0.401   6.107  0.0442 -0.7573  0.3528
  832SOL     OW 3605   5.535   4.438   0.837  0.2328 -0.0606 -0.4542
  832SOL    HW1 3606   5.575   4.472   0.756  2.8409  0.3054  0.8789
  832SOL    HW2 3607   5.576   4.352   0.849 -0.5743 -0.3582  0.1926
  833SOL     OW 3608   4.764   1.545   3.983  0.1646  0.3647 -0.1920
  833SOL    HW1 3609   4.783   1.638   3.980 -0.2514  0.5056  0.9776
  833SOL    HW2 3610   4.744   1.521   3.892  2.0658  1.0040 -0.8172
  834SOL     OW 3611   0.729   0.211   0.776 -0.4833  0.8285  0.0965
  834SOL    HW1 3612   0.811   0.259   0.759  0.9763 -1.3172  0.6892
  834SOL    HW2 3613   0.695   0.250   0.857  0.3211  1.3039  0.2216
  835SOL     OW 3614   5.323   2.153   4.152  0.9123 -0.0758  0.2711
  835SOL    HW1 3615   5.377   2.179   4.077 -0.1125 -2.3235 -1.3578
  835SOL    HW2 3616   5.276   2.233   4.177  1.4917  0.7953 -1.2913
  836SOL     OW 3617   1.155   2.308   5.269 -0.1646  0.2428 -0.1107
  836SOL    HW1 3618   1.092   2.359   5.218  0.6724  0.2266 -1.2117
  836SOL    HW2 3619   1.208   2.374   5.315 -0.7246  0.2681  0.5081
  837SOL     OW 3620   6.144   5.500   0.914 -0.2033 -0.2736 -0.2262
  837SOL    HW1 3621   6.092   5.466   0.987 -0.3728  1.4656  0.5298
  837SOL    HW2 3622   6.212   5.435   0.899  0.4211 -0.2606  2.1498
  838SOL     OW 3623   1.836   3.662   2.978 -0.1081  0.2380  0.0280
  838SOL    HW1 3624   1.897   3.611   3.031 -1.1816 -1.0405  0.0774
  838SOL    HW2 3625   1.870   3.653   2.889  1.3411  1.8759  0.3585
  839SOL     OW 3626   0.657   0.427   5.138  0.2329  0.2699 -0.1069
  839SOL    HW1 3627   0.672   0.335   5.113 -0.3422  0.3326 -0.7083
  839SOL    HW2 3628   0.712   0.439   5.215 -0.8315 -1.0177  0.8957
  840SOL     OW 3629   0.613   0.988   2.594 -0.2265 -0.4123  0.7309
  840SOL    HW1 3630   0.657   0.976   2.678  2.3879  1.3993 -0.2213
  840SOL    HW2 3631   0.661   0.931   2.534 -2.3326 -2.0098  0.4574
  841SOL     OW 3632   4.164   1.597   6.063  0.3023  0.6877 -0.3477
  841SOL    HW1 3633   4.213   1.563   6.138  0.5296 -0.4461 -0.9863
  841SOL    HW2 3634   4.072   1.591   6.088  0.3311 -0.5766 -0.4981
  842SOL     OW 3635   1.542   3.606   2.005 -0.1281  0.3836  0.3287
  842SOL    HW1 3636   1.552   3.689   1.959 -0.7511  1.0776  1.4023
  842SOL    HW2 3637   1.509   3.630   2.092 -1.1394 -1.0490  0.3756
  843SOL     OW 3638   1.855   6.158   5.667 -0.1388 -0.3848 -1.2291
  843SOL    HW1 3639   1.787   6.104   5.706  0.5719  0.0049  0.6334
  843SOL    HW2 3640   1.816   6.192   5.586 -2.5370  0.6562  0.2848
  844SOL     OW 3641   3.000   2.589   4.863 -0.3904 -0.2602  0.2845
  844SOL    HW1 3642   2.995   2.682   4.884  0.6923 -0.3944  1.2646
  844SOL    HW2 3643   2.953   2.546   4.934  0.4563 -0.5307  0.7013
  845SOL     OW 3644   1.430   2.770   0.473  0.5643 -0.2464 -0.1368
  845SOL    HW1 3645   1.452   2.715   0.547 -1.6114 -0.4061  0.4614
  845SOL    HW2 3646   1.442   2.713   0.396  0.0751 -1.0035  0.3351
  846SOL     OW 3647   0.500   6.260   4.632  0.2199 -0.3842  0.1959
  846SOL    HW1 3648   0.532   6.276   4.721  1.1100 -2.7956  0.3918
  846SOL    HW2 3649   0.405   6.273   4.638  0.4297  0.8938  1.1187
  847SOL     OW 3650   2.176   0.380   4.310  0.4250 -0.1844  0.1515
  847SOL    HW1 3651   2.148   0.296   4.273 -0.3169  0.3829 -0.6032
  847SOL    HW2 3652   2.250   0.406   4.256 -0.2329  0.3168 -0.5274
  848SOL     OW 3653   3.186   0.355   3.965  0.5695 -0.2674 -0.0904
  848SOL    HW1 3654   3.111   0.402   4.001  0.0639 -1.3500  0.3034
  848SOL    HW2 3655   3.151   0.306   3.891  0.7830 -1.1464  0.3789
  849SOL     OW 3656   1.664   3.523   0.529  0.2710 -0.3212  0.2467
  849SOL    HW1 3657   1.755   3.499   0.512  0.0673 -0.4075 -0.8317
  849SOL    HW2 3658   1.668   3.574   0.610  1.5995  1.4447 -0.8215
  850SOL     OW 3659   6.410   0.262   2.444  0.2536  0.0644 -0.4008
  850SOL    HW1 3660   6.495   0.260   2.487 -1.0421  1.2813  2.5023
  850SOL    HW2 3661   6.373   0.175   2.459 -0.2775  0.5454  1.3077
  851SOL     OW 3662   5.132   5.601   3.820  0.0740 -0.4764  0.0862
  851SOL    HW1 3663   5.204   5.623   3.879  0.6091 -1.3173 -0.2205
  851SOL    HW2 3664   5.127   5.674   3.758  1.7273 -1.1046 -0.8590
  852SOL     OW 3665   5.705   1.424   0.716  0.5605 -0.2018 -0.1458
  852SOL    HW1 3666   5.625   1.475   0.709 -0.5803 -2.0394 -1.3454
  852SOL    HW2 3667   5.767   1.468   0.659 -0.0180  0.4960 -0.2464
  853SOL     OW 3668   3.760   1.496   5.349 -0.2162 -0.1383  0.1632
  853SOL    HW1 3669   3.678   1.540   5.330 -0.0767  0.0121 -0.1000
  853SOL    HW2 3670   3.823   1.567   5.362 -0.2225 -0.2464  0.7978
  854SOL     OW 3671   0.487   6.173   2.408  0.3250  0.1024  0.3199
  854SOL    HW1 3672   0.439   6.148   2.329 -1.2454 -0.9356  1.5385
  854SOL    HW2 3673   0.578   6.154   2.387  0.2758  1.8941 -1.9773
  855SOL     OW 3674   3.977   3.224   5.039 -0.3462  0.0328  0.0435
  855SOL    HW1 3675   4.019   3.179   4.967 -0.0126 -0.4324  0.5187
  855SOL    HW2 3676   4.047   3.275   5.080 -0.9912  2.1336 -1.3278
  856SOL     OW 3677   3.271   3.514   0.706  0.4305  0.1364 -0.1380
  856SOL    HW1 3678   3.270   3.553   0.794 -1.9124  2.2708 -0.9859
  856SOL    HW2 3679   3.202   3.448   0.709 -0.0284  0.5927 -0.5026
  857SOL     OW 3680   6.709   3.647   3.971 -0.5384 -0.0554  0.0798
  857SOL    HW1 3681   6.614   3.658   3.976 -0.5748  0.4617 -1.3197
  857SOL    HW2 3682   6.728   3.639   3.877  0.8129 -0.0550  0.3275
  858SOL     OW 3683   6.093   1.868   0.984  0.3661  0.0851 -0.3452
  858SOL    HW1 3684   6.131   1.920   0.914  0.1247  0.8293  0.0593
  858SOL    HW2 3685   6.015   1.917   1.010 -0.5958 -1.1583 -0.8301
  859SOL     OW 3686   3.133   2.422   5.592  0.3410 -0.3676 -0.3649
  859SOL    HW1 3687   3.110   2.388   5.678  0.1518  0.5565 -0.0428
  859SOL    HW2 3688   3.217   2.382   5.572  1.6011  1.2541  1.3401
  860SOL     OW 3689   2.407   2.188   5.456 -0.0344  0.3311  0.1530
  860SOL    HW1 3690   2.435   2.270   5.497 -0.3672  0.3962  0.2515
  860SOL    HW2 3691   2.311   2.193   5.455 -0.0896 -0.4477  0.9412
  861SOL     OW 3692   3.914   2.908   5.969 -0.1746  0.4739  0.2373
  861SOL    HW1 3693   3.931   2.975   5.903 -1.1060  0.1716 -0.3337
  861SOL    HW2 3694   3.844   2.946   6.023  0.4321  0.6301  0.9290
  862SOL     OW 3695   2.283   5.743   0.354  0.0101  0.5760  0.1399
  862SOL    HW1 3696   2.338   5.803   0.405 -0.4988  2.8753 -1.8406
  862SOL    HW2 3697   2.194   5.763   0.384 -0.2506  1.6256 -1.2358
  863SOL     OW 3698   0.857   2.076   6.030 -0.4780  0.1004 -0.3469
  863SOL    HW1 3699   0.887   2.166   6.029  0.8827 -0.3064  0.8136
  863SOL    HW2 3700   0.873   2.044   5.941 -0.3340  0.7926 -0.5716
  864SOL     OW 3701   3.017   6.266   4.696 -0.3448 -0.1671 -0.3872
  864SOL    HW1 3702   3.085   6.314   4.650  0.1768  1.1979  1.6597
  864SOL    HW2 3703   3.018   6.179   4.658  2.1217  0.0089 -0.8515
  865SOL     OW 3704   0.916   1.054   6.336  0.3239 -0.2129  0.6255
  865SOL    HW1 3705   0.828   1.091   6.327  0.1022 -0.7429  0.5474
  865SOL    HW2 3706   0.968   1.099   6.270  0.1684  0.2744  0.8343
  866SOL     OW 3707   3.487   5.994   0.772  0.0934  0.5113  0.2554
  866SOL    HW1 3708   3.401   5.953   0.757 -0.3093  1.0587  0.9920
  866SOL    HW2 3709   3.536   5.975   0.692 -0.6530  0.0397 -0.1113
  867SOL     OW 3710   6.130   1.857   2.144  0.4671  0.3423  0.0441
  867SOL    HW1 3711   6.091   1.930   2.193 -2.2830 -0.1356 -1.2281
  867SOL    HW2 3712   6.080   1.780   2.173 -0.3965 -0.1422 -2.4983
  868SOL     OW 3713   5.279   3.801   0.321 -0.5364 -0.0529 -0.5090
  868SOL    HW1 3714   5.283   3.889   0.360 -0.9023  0.7469 -2.2154
  868SOL    HW2 3715   5.370   3.775   0.310 -0.2914 -1.4873  3.2764
  869SOL     OW 3716   0.020   3.025   5.894 -0.0388 -0.4010 -0.0059
  869SOL    HW1 3717  -0.032   3.103   5.911  0.2137 -0.3750  0.6901
  869SOL    HW2 3718  -0.032   2.974   5.832 -0.1458  0.3716 -0.5735
  870SOL     OW 3719   3.951   5.413   4.831  0.4230 -0.3266 -0.3773
  870SOL    HW1 3720   3.917   5.340   4.780 -1.0173 -0.1684  0.2971
  870SOL    HW2 3721   3.909   5.404   4.917  1.8185  0.1250  0.3816
  871SOL     OW 3722   4.614   4.218   3.464 -0.1594 -0.1816  0.1230
  871SOL    HW1 3723   4.560   4.139   3.471 -0.1616 -0.0771  1.6497
  871SOL    HW2 3724   4.561   4.286   3.504 -0.1596  0.6261 -1.1894
  872SOL     OW 3725   0.513   0.250   4.353 -0.2974  0.0363 -0.3648
  872SOL    HW1 3726   0.585   0.305   4.385 -0.8117  0.1903  0.5593
  872SOL    HW2 3727   0.532   0.238   4.260  0.9304  0.0569 -0.1361
  873SOL     OW 3728   0.804   3.803   5.538  0.5487 -0.1640  0.1567
  873SOL    HW1 3729   0.815   3.893   5.569  1.2723 -0.5547  1.0983
  873SOL    HW2 3730   0.799   3.810   5.443  1.2175  0.8158  0.1844
  874SOL     OW 3731   5.206   0.540   1.600 -0.2833  0.1303  0.0218
  874SOL    HW1 3732   5.151   0.565   1.526  0.8858  0.0224 -0.9155
  874SOL    HW2 3733   5.163   0.463   1.637 -0.9115  0.2122 -0.5100
  875SOL     OW 3734   0.341   3.529   0.881 -0.2578 -0.2330 -0.1312
  875SOL    HW1 3735   0.375   3.518   0.792 -0.1115 -1.4232  0.0417
  875SOL    HW2 3736   0.408   3.580   0.926 -0.1493  0.0469 -0.6067
  876SOL     OW 3737   3.474   2.372   3.264 -0.7721 -0.3332 -0.5744
  876SOL    HW1 3738   3.428   2.422   3.331  1.1325 -0.7239  1.1153
  876SOL    HW2 3739   3.425   2.290   3.257 -1.3099 -0.0595 -0.0769
  877SOL     OW 3740   6.038   3.082   2.802 -0.5166 -0.0726  0.1269
  877SOL    HW1 3741   6.078   3.005   2.843  1.4020  0.8724  0.1542
  877SOL    HW2 3742   6.110   3.125   2.756 -1.8767  0.8604 -1.2369
  878SOL     OW 3743   6.442   4.505   3.083 -0.1762 -0.0573 -0.6336
  878SOL    HW1 3744   6.512   4.463   3.034  2.5874 -0.4215  3.2037
  878SOL    HW2 3745   6.474   4.594   3.098  0.1346 -0.5492  2.0977
  879SOL     OW 3746   4.007   5.877   2.584 -0.1903  0.1090 -0.4743
  879SOL    HW1 3747   3.977   5.938   2.517  0.5473  0.4075 -0.5427
  879SOL    HW2 3748   4.101   5.869   2.569 -0.0541  0.0033  0.3814
  880SOL     OW 3749   2.082   0.804   0.317 -0.3056 -0.1381 -0.3156
  880SOL    HW1 3750   2.063   0.726   0.265  1.1434 -1.8952  1.6126
  880SOL    HW2 3751   2.176   0.802   0.331 -0.4746  0.9758  1.2484
  881SOL     OW 3752   5.420   0.128   0.355  0.3328 -0.0157 -0.4160
  881SOL    HW1 3753   5.482   0.126   0.281  0.3800  0.6992 -0.4041
  881SOL    HW2 3754   5.396   0.036   0.369 -0.1972 -0.0974 -1.7552
  882SOL     OW 3755   3.413   5.864   4.278 -0.1727  0.0291  0.4144
  882SOL    HW1 3756   3.336   5.913   4.305 -0.8158 -0.2268 -0.8705
  882SOL    HW2 3757   3.377   5.784   4.238  0.8218 -1.2066  1.8715
  883SOL     OW 3758   3.478   4.942   0.282 -0.2604  0.5039 -0.6561
  883SOL    HW1 3759   3.533   5.011   0.245  1.0532  0.7748  1.6069
  883SOL    HW2 3760   3.410   4.927   0.217  1.1115  1.8741 -2.4979
  884SOL     OW 3761   3.555   3.925   1.287 -0.1777  0.4846 -0.4690
  884SOL    HW1 3762   3.571   3.940   1.194 -1.4673  0.8675 -0.6531
  884SOL    HW2 3763   3.466   3.890   1.290  0.0921 -0.1603  0.5768
  885SOL     OW 3764   3.274   3.654   1.833 -0.1258  0.2825 -0.1259
  885SOL    HW1 3765   3.293   3.673   1.925  1.3966 -1.9935  0.0880
  885SOL    HW2 3766   3.336   3.709   1.784  1.3605 -0.9214  0.3430
  886SOL     OW 3767   2.448   1.976   3.449  0.2810 -0.6026  0.0483
  886SOL    HW1 3768   2.390   1.953   3.377  1.3694  1.9930 -1.8415
  886SOL    HW2 3769   2.531   1.932   3.429 -0.7159 -4.0211  2.5569
  887SOL     OW 3770   0.127   1.413   4.276 -0.1797 -0.1061  0.3968
  887SOL    HW1 3771   0.207   1.432   4.325  0.1815 -1.2936  0.3009
  887SOL    HW2 3772   0.056   1.441   4.334  0.2865  1.0513  0.4437
  888SOL     OW 3773   5.292   2.822   4.693  0.5005 -0.0018 -0.3592
  888SOL    HW1 3774   5.367   2.879   4.678 -0.2081  0.9713 -0.2541
  888SOL    HW2 3775   5.316   2.740   4.648  2.4421 -0.4206  1.2912
  889SOL     OW 3776   3.817   4.616   0.442  0.4425 -0.5205 -0.3211
  889SOL    HW1 3777   3.899   4.611   0.393  0.6614 -1.0006  0.0883
  889SOL    HW2 3778   3.769   4.687   0.400  1.4598  0.3979  0.0098
  890SOL     OW 3779   2.552   3.059   3.205  0.0110 -0.2542 -0.2267
  890SOL    HW1 3780   2.496   3.100   3.270 -1.4310  0.0500 -1.6101
  890SOL    HW2 3781   2.597   3.133   3.163 -1.6426 -0.0976 -1.8571
  891SOL     OW 3782   4.666   4.311   2.975  0.4331  0.3931 -0.7398
  891SOL    HW1 3783   4.739   4.330   3.034 -0.6872  1.2275  0.4301
  891SOL    HW2 3784   4.600   4.269   3.031 -1.0986  2.1871 -1.0899
  892SOL     OW 3785   2.600   2.498   6.087 -0.5154  0.6396  0.0796
  892SOL    HW1 3786   2.679   2.449   6.110 -1.6405 -0.9278  0.7220
  892SOL    HW2 3787   2.625   2.590   6.098  1.4636  0.2218 -0.5533
  893SOL     OW 3788   0.467   0.127   5.535  0.0963  0.4604 -0.5314
  893SOL    HW1 3789   0.461   0.056   5.471 -0.7602 -0.5760  0.6321
  893SOL    HW2 3790   0.400   0.190   5.508  1.2916  1.1677 -1.9389
  894SOL     OW 3791   0.517   1.765   5.186  0.4452 -0.3025  0.3611
  894SOL    HW1 3792   0.563   1.843   5.155  1.0180 -0.9273 -0.4099
  894SOL    HW2 3793   0.587   1.706   5.216  0.0351 -0.5850  0.7790
  895SOL     OW 3794   4.747   3.982   3.770  0.0094  0.6567  0.1502
  895SOL    HW1 3795   4.832   3.957   3.805  1.0026  0.8775 -1.9584
  895SOL    HW2 3796   4.720   4.056   3.824  1.0552  0.4505  0.9860
  896SOL     OW 3797   4.899   3.465   3.558  0.7290  0.1564  0.2587
  896SOL    HW1 3798   4.958   3.528   3.600  0.5754  0.8107 -0.5093
  896SOL    HW2 3799   4.813   3.505   3.564  0.6087 -0.0545 -0.0960
  897SOL     OW 3800   0.271   0.014   5.743 -0.1151  0.0259 -0.7385
  897SOL    HW1 3801   0.260   0.108   5.731  1.2909  0.3725  0.4660
  897SOL    HW2 3802   0.191  -0.015   5.786 -0.8104  0.5504 -1.6537
  898SOL     OW 3803   5.971   4.216   1.265  0.7561  0.2357 -0.0991
  898SOL    HW1 3804   6.035   4.281   1.236  2.3746 -0.8275  0.9379
  898SOL    HW2 3805   5.909   4.266   1.318  3.1250  0.7566  2.4539
  899SOL     OW 3806   0.358   4.102   4.956  0.2370  0.0530 -0.4438
  899SOL    HW1 3807   0.434   4.159   4.968  0.1139 -0.0545  1.1290
  899SOL    HW2 3808   0.396   4.016   4.939  0.4776  0.1161 -0.2491
  900SOL     OW 3809   5.141   2.100   6.160  0.2842  0.6865  0.0630
  900SOL    HW1 3810   5.106   2.015   6.186  0.1882  0.7973  0.3029
  900SOL    HW2 3811   5.198   2.126   6.233 -0.0381  1.0299  0.1994
  901SOL     OW 3812   4.571   4.763   6.204 -0.7088  0.5972  0.2512
  901SOL    HW1 3813   4.648   4.771   6.260 -1.1674  0.8186  0.8596
  901SOL    HW2 3814   4.570   4.844   6.153  0.2978 -0.0569 -0.8487
  902SOL     OW 3815   5.943   2.002   6.132  0.2795  0.1245 -0.3599
  902SOL    HW1 3816   6.035   2.017   6.113  0.1528  0.2828 -0.8379
  902SOL    HW2 3817   5.923   2.064   6.203  0.5754 -0.0142 -0.1517
  903SOL     OW 3818   2.221   3.518   5.147 -0.2387  0.1559 -0.0106
  903SOL    HW1 3819   2.193   3.436   5.107 -0.8227  0.2200  0.2609
  903SOL    HW2 3820   2.155   3.537   5.213  0.1128  0.6345  0.2112
  904SOL     OW 3821   1.954   0.747   1.454  0.1400  0.0219  0.1852
  904SOL    HW1 3822   1.996   0.674   1.408  2.0994  1.4705 -0.4611
  904SOL    HW2 3823   2.027   0.797   1.490 -1.1688  1.4551  0.9401
  905SOL     OW 3824   2.855   6.002   4.559  0.3067 -0.0288  0.6483
  905SOL    HW1 3825   2.943   5.963   4.556  0.5312  0.5091 -0.1139
  905SOL    HW2 3826   2.869   6.093   4.532 -0.6566 -0.2673 -0.7442
  906SOL     OW 3827   4.487   1.056   1.855  0.0853  0.3868  0.3700
  906SOL    HW1 3828   4.517   1.142   1.825  0.3878  0.0452 -0.3339
  906SOL    HW2 3829   4.446   1.016   1.778  0.4353 -0.3209  0.5382
  907SOL     OW 3830   1.466   2.001   3.584 -0.2387 -0.6529  0.7164
  907SOL    HW1 3831   1.417   1.938   3.531  1.1796 -1.6687  0.5686
  907SOL    HW2 3832   1.403   2.070   3.603 -1.1124 -0.8431 -1.2865
  908SOL     OW 3833   5.953   6.386   0.792 -1.0014  0.4442  0.2191
  908SOL    HW1 3834   5.921   6.340   0.869  0.6974 -1.2546 -0.0039
  908SOL    HW2 3835   5.943   6.323   0.721  1.0309  0.4880 -0.1825
  909SOL     OW 3836   1.124   0.845   4.068  0.3241 -0.0650 -0.0831
  909SOL    HW1 3837   1.220   0.842   4.066  0.3162 -1.2953  0.3027
  909SOL    HW2 3838   1.104   0.901   4.144  0.7919 -2.1600  1.7036
  910SOL     OW 3839   5.412   4.044   2.039 -0.5771 -0.1350 -1.0065
  910SOL    HW1 3840   5.424   4.102   2.115 -1.0541 -1.5431  0.2029
  910SOL    HW2 3841   5.419   4.102   1.963 -3.3386  1.9778  0.1570
  911SOL     OW 3842   4.843   2.466   3.824  0.1417 -0.2019  0.1425
  911SOL    HW1 3843   4.805   2.547   3.790 -1.1559 -1.1002 -0.6829
  911SOL    HW2 3844   4.928   2.459   3.780  0.1088  0.5414 -0.0473
  912SOL     OW 3845   1.915   5.195   5.271  0.0341  0.0433  0.0155
  912SOL    HW1 3846   1.939   5.235   5.187  0.9290 -0.1725  0.1589
  912SOL    HW2 3847   1.931   5.102   5.258  1.8057  0.1874  0.9518
  913SOL     OW 3848   1.764   1.277   1.952  0.1548  0.0939 -0.4857
  913SOL    HW1 3849   1.745   1.187   1.979  0.5242  0.3340  0.6326
  913SOL    HW2 3850   1.845   1.299   1.998 -0.9677  1.6655  0.8617
  914SOL     OW 3851   1.517   3.018   3.156 -0.1557 -0.2069  0.4936
  914SOL    HW1 3852   1.510   3.013   3.251 -1.3856 -1.9689  0.3630
  914SOL    HW2 3853   1.568   2.940   3.132  0.0027  0.1286 -0.2941
  915SOL     OW 3854   4.178   0.667   6.485  0.2858  0.3247 -0.0349
  915SOL    HW1 3855   4.222   0.592   6.445  2.0609  0.4234  1.6231
  915SOL    HW2 3856   4.085   0.642   6.487  0.8614 -1.9859  0.7857
  916SOL     OW 3857   6.165   3.623   1.922  0.5727 -0.4653  0.4935
  916SOL    HW1 3858   6.190   3.588   2.007  1.0219  0.2732  0.6701
  916SOL    HW2 3859   6.185   3.716   1.927 -2.3431  0.2657  0.7221
  917SOL     OW 3860   3.444   2.548   5.840 -0.0239 -0.1227 -0.0313
  917SOL    HW1 3861   3.393   2.624   5.810  3.4979  2.8832  0.8642
  917SOL    HW2 3862   3.446   2.558   5.935  2.5502  0.2368 -0.0559
  918SOL     OW 3863   5.757   4.559   1.200 -0.1212  0.3730 -0.5542
  918SOL    HW1 3864   5.769   4.624   1.130 -1.8076  0.6160 -0.6718
  918SOL    HW2 3865   5.671   4.580   1.236  0.2969 -0.3900  0.9338
  919SOL     OW 3866   1.167   3.741   3.323 -0.0830 -0.6469  0.5046
  919SOL    HW1 3867   1.142   3.806   3.259  0.9015 -0.1540  0.5944
  919SOL    HW2 3868   1.181   3.791   3.404 -0.6895 -1.1694  0.9468
  920SOL     OW 3869   1.208   2.942   5.278  0.1835  0.2467 -0.2034
  920SOL    HW1 3870   1.225   2.936   5.184  0.1811  0.6778 -0.2317
  920SOL    HW2 3871   1.127   2.893   5.290  1.7916 -2.5620  0.0576
  921SOL     OW 3872   2.252   0.595   3.111 -0.4557 -0.0540  0.2589
  921SOL    HW1 3873   2.306   0.649   3.169  0.4940  2.7171 -2.9391
  921SOL    HW2 3874   2.314   0.555   3.050 -1.6583 -0.1677 -0.9429
  922SOL     OW 3875   4.986   3.868   2.929  0.2564 -0.1551 -0.2019
  922SOL    HW1 3876   4.912   3.891   2.985 -0.7388  1.1167 -1.9519
  922SOL    HW2 3877   4.990   3.772   2.934 -1.5111 -0.2655 -0.0361
  923SOL     OW 3878   5.483   1.154   3.959 -0.6237 -0.1738  0.5746
  923SOL    HW1 3879   5.558   1.112   3.916 -0.4041  0.6626  0.1174
  923SOL    HW2 3880   5.445   1.210   3.891 -1.3022 -0.1271  0.9857
  924SOL     OW 3881   4.827   5.886   5.151  0.0572  0.6394  0.4730
  924SOL    HW1 3882   4.861   5.898   5.240  0.2222 -2.1002  0.8615
  924SOL    HW2 3883   4.887   5.823   5.110 -0.1942  1.6025 -1.5185
  925SOL     OW 3884   4.330   0.856   0.147 -0.1085 -0.0993  0.1022
  925SOL    HW1 3885   4.237   0.856   0.169 -0.0625 -0.0401  0.2926
  925SOL    HW2 3886   4.332   0.856   0.051 -0.3065  0.6059  0.0925
  926SOL     OW 3887   6.222   1.589   6.030 -0.0339 -0.2996  0.2146
  926SOL    HW1 3888   6.266   1.671   6.052 -0.0653 -0.5921  1.4425
  926SOL    HW2 3889   6.279   1.520   6.065 -0.9072 -0.7193  0.8853
  927SOL     OW 3890   1.716   1.411   6.563 -0.2790  0.1477 -0.1307
  927SOL    HW1 3891   1.710   1.322   6.598  2.6114  0.9865  3.1683
  927SOL    HW2 3892   1.635   1.454   6.591 -0.8297 -0.9105 -0.0532
  928SOL     OW 3893   5.559   5.545   2.046 -0.6337  0.1793 -0.1966
  928SOL    HW1 3894   5.571   5.632   2.008  0.5333 -0.5365 -1.5451
  928SOL    HW2 3895   5.647   5.508   2.049 -0.7623 -0.0938  2.5920
  929SOL     OW 3896   4.988   3.864   3.859  0.6807 -0.0975 -0.0694
  929SOL    HW1 3897   5.039   3.822   3.790  1.9900 -0.4807  1.0725
  929SOL    HW2 3898   5.044   3.936   3.888 -1.1479  1.9677 -1.3978
  930SOL     OW 3899   2.480   2.097   5.191 -0.5006  0.1665 -0.1121
  930SOL    HW1 3900   2.462   2.141   5.274 -0.4063 -0.9852  0.5471
  930SOL    HW2 3901   2.470   2.004   5.211  3.3017 -0.4520 -0.3659
  931SOL     OW 3902   4.993   6.276   0.486  0.6509  0.3424  0.8800
  931SOL    HW1 3903   4.921   6.321   0.442  1.6595  2.0741  0.9196
  931SOL    HW2 3904   5.066   6.281   0.424  0.9083 -0.9414  1.0484
  932SOL     OW 3905   6.390   3.952   3.669  0.0494  0.4063 -0.6203
  932SOL    HW1 3906   6.397   4.015   3.740  0.1374  0.5042 -0.7136
  932SOL    HW2 3907   6.472   3.961   3.621 -0.1072  0.5114 -0.8718
  933SOL     OW 3908   6.648   6.347   6.671 -0.2342 -0.3464 -0.4588
  933SOL    HW1 3909   6.699   6.370   6.593  1.6267  0.2410  0.8877
  933SOL    HW2 3910   6.581   6.415   6.676  1.0627  0.9505 -0.2776
  934SOL     OW 3911   0.001   5.023   2.215  0.3971  0.1525 -0.5814
  934SOL    HW1 3912   0.059   4.974   2.273  3.6789  0.7649 -2.9987
  934SOL    HW2 3913   0.027   5.114   2.226 -1.3648  0.6815 -0.5301
  935SOL     OW 3914   1.587   0.301   2.996  0.1045  0.3338  0.2453
  935SOL    HW1 3915   1.629   0.216   2.988  0.4588  0.5652 -0.4024
  935SOL    HW2 3916   1.493   0.281   2.999 -0.0933  0.0740 -3.4983
  936SOL     OW 3917   3.019   0.063   3.484  0.0347 -0.6553 -0.7671
  936SOL    HW1 3918   3.005   0.128   3.416 -0.0439 -1.5378 -1.6182
  936SOL    HW2 3919   2.930   0.041   3.514  0.0324 -0.7512 -0.8450
  937SOL     OW 3920   3.921   1.279   1.839  0.5527  0.8865 -0.5581
  937SOL    HW1 3921   3.930   1.187   1.862  0.4291  0.9650 -0.1903
  937SOL    HW2 3922   3.997   1.321   1.879  1.7850  0.6403 -2.4689
  938SOL     OW 3923   2.189   3.427   2.147 -0.0107 -0.3080  0.6830
  938SOL    HW1 3924   2.133   3.451   2.073  0.9931  0.0234 -0.0019
  938SOL    HW2 3925   2.252   3.366   2.109  0.6139 -0.0124  1.2294
  939SOL     OW 3926   0.566   5.913   3.018 -0.2507 -0.1356  0.8550
  939SOL    HW1 3927   0.657   5.944   3.022  0.1205 -1.3366  2.6705
  939SOL    HW2 3928   0.515   5.984   3.057 -0.0675  0.3972  0.1453
  940SOL     OW 3929   0.378   2.355   4.930  0.6889 -0.0707 -0.3536
  940SOL    HW1 3930   0.385   2.408   4.850 -1.1010 -0.7027 -0.9916
  940SOL    HW2 3931   0.352   2.417   4.998 -0.1881  0.1033 -0.8264
  941SOL     OW 3932   4.152   5.437   3.177 -0.0767  0.2109  0.0090
  941SOL    HW1 3933   4.148   5.342   3.174  0.8058  0.1115  1.3967
  941SOL    HW2 3934   4.162   5.464   3.085  0.5529 -1.0743 -0.3120
  942SOL     OW 3935   3.963   4.184   1.680 -0.1327 -0.1263 -0.1797
  942SOL    HW1 3936   3.990   4.243   1.610 -2.1620 -0.0458 -0.9640
  942SOL    HW2 3937   3.921   4.241   1.744  1.4588 -0.2361  1.0061
  943SOL     OW 3938   2.390   5.459   6.005  0.0202  0.6202  0.1995
  943SOL    HW1 3939   2.482   5.431   6.011  0.1151  1.0694  0.9606
  943SOL    HW2 3940   2.347   5.416   6.079 -0.8988 -1.4156 -1.4169
  944SOL     OW 3941   4.836   3.495   4.049  0.0167 -0.2264 -0.5491
  944SOL    HW1 3942   4.875   3.533   3.971  0.5675 -0.6593 -0.4897
  944SOL    HW2 3943   4.820   3.570   4.107 -0.9585  0.1682 -1.3086
  945SOL     OW 3944   3.562   2.328   0.793 -0.0085  0.0311  0.3979
  945SOL    HW1 3945   3.496   2.385   0.832 -0.9292 -1.0159  0.3925
  945SOL    HW2 3946   3.515   2.250   0.766  1.3673 -1.1182  1.1618
  946SOL     OW 3947   4.482   1.610   3.379  0.0044  0.1837  0.2934
  946SOL    HW1 3948   4.427   1.532   3.369 -0.2023  0.3507  0.1200
  946SOL    HW2 3949   4.421   1.683   3.380  0.1758  0.3280  0.7429
  947SOL     OW 3950   5.055   0.794   2.548  0.0335  0.4395  0.1000
  947SOL    HW1 3951   5.004   0.873   2.529 -0.8957 -0.3388 -0.7960
  947SOL    HW2 3952   4.999   0.742   2.605 -0.6276 -0.8300 -1.6127
  948SOL     OW 3953   1.299   6.082   1.028 -0.0412  0.1896 -0.7176
  948SOL    HW1 3954   1.365   6.149   1.045 -1.1720  0.8216  1.5940
  948SOL    HW2 3955   1.324   6.008   1.083 -0.9617  0.2604 -0.1786
  949SOL     OW 3956   4.140   0.865   3.393  0.1492  0.3236  0.2139
  949SOL    HW1 3957   4.157   0.897   3.305 -0.6609 -0.0893 -0.0989
  949SOL    HW2 3958   4.218   0.813   3.415  0.9674  1.5237  0.2881
  950SOL     OW 3959   1.600   2.530   3.133  0.1555 -0.0793  0.1837
  950SOL    HW1 3960   1.529   2.484   3.088  0.1207 -0.4691  0.6276
  950SOL    HW2 3961   1.560   2.610   3.167 -0.4152 -0.9273  1.5841
  951SOL     OW 3962   3.953   0.290   0.001  0.5450  0.1023 -0.5344
  951SOL    HW1 3963   3.942   0.343  -0.078 -1.6439 -2.0545 -1.8063
  951SOL    HW2 3964   3.988   0.207  -0.030 -1.2878 -1.1560  0.5449
  952SOL     OW 3965   3.127   1.721   1.742 -0.1471 -0.5503  0.1746
  952SOL    HW1 3966   3.044   1.757   1.774  0.0095 -0.0402  0.0196
  952SOL    HW2 3967   3.141   1.642   1.795  0.7421  0.9555  2.3000
  953SOL     OW 3968   4.636   5.396   0.297 -0.0859  0.0468  0.2421
  953SOL    HW1 3969   4.555   5.368   0.338  0.9952 -2.5980  0.7819
  953SOL    HW2 3970   4.613   5.408   0.205 -1.6764  2.2762  0.8501
  954SOL     OW 3971   6.333   4.250   0.535 -0.5618  0.2099 -0.7059
  954SOL    HW1 3972   6.382   4.238   0.454 -0.1171 -0.7570 -0.3072
  954SOL    HW2 3973   6.367   4.330   0.573 -0.4218  0.3982 -1.2226
  955SOL     OW 3974   4.322   0.816   5.748 -0.3722 -0.4173  0.3664
  955SOL    HW1 3975   4.295   0.901   5.714  0.7360 -0.5873 -1.0042
  955SOL    HW2 3976   4.417   0.818   5.742 -0.3738 -2.1386 -0.6598
  956SOL     OW 3977   2.756   3.689   2.136 -0.5835  0.2417  0.4789
  956SOL    HW1 3978   2.732   3.624   2.070 -2.6890  1.3381  0.0379
  956SOL    HW2 3979   2.846   3.669   2.159 -0.3998 -1.3368 -1.3624
  957SOL     OW 3980   6.316   5.854   0.107 -0.9301  0.0792  0.2271
  957SOL    HW1 3981   6.320   5.785   0.041  0.6888 -0.4821  0.8730
  957SOL    HW2 3982   6.225   5.883   0.106 -1.7254 -2.2482  0.1306
  958SOL     OW 3983   5.663   3.503   3.269  0.0615  0.1177 -0.2107
  958SOL    HW1 3984   5.732   3.552   3.223  0.1419 -0.1841 -0.4185
  958SOL    HW2 3985   5.640   3.432   3.208 -0.5074  0.2818 -0.1869
  959SOL     OW 3986   4.978   4.427   0.526  0.2605 -0.3410  0.1018
  959SOL    HW1 3987   4.958   4.406   0.617  0.2892  0.5691  0.3205
  959SOL    HW2 3988   4.988   4.522   0.524  2.0385 -0.4982 -0.4944
  960SOL     OW 3989   2.116   4.456   3.750  0.3995 -0.1441  0.0526
  960SOL    HW1 3990   2.041   4.499   3.708  0.2148 -0.7661 -0.2667
  960SOL    HW2 3991   2.122   4.372   3.706  0.7586 -0.4436  0.6737
  961SOL     OW 3992   0.882   4.249   5.986 -0.2194 -0.8631  0.0380
  961SOL    HW1 3993   0.936   4.307   6.040 -0.0119 -0.9600 -0.0650
  961SOL    HW2 3994   0.926   4.246   5.902 -0.5406 -0.7186 -0.1376
  962SOL     OW 3995   0.864   1.667   0.119 -0.0173 -0.1346  0.3404
  962SOL    HW1 3996   0.802   1.594   0.111  0.0504 -0.0499 -1.3413
  962SOL    HW2 3997   0.810   1.740   0.150  0.0622 -1.0213  2.8631
  963SOL     OW 3998   1.681   2.190   3.820  0.2604  0.0392 -0.5833
  963SOL    HW1 3999   1.684   2.096   3.802  2.4642  0.1372 -1.0565
  963SOL    HW2 4000   1.670   2.231   3.734  0.8612  0.2406 -0.5692
  964SOL     OW 4001   5.018   4.215   6.781 -0.2850  0.0427 -0.1300
  964SOL    HW1 4002   4.989   4.305   6.767  1.0545  0.6249  0.6485
  964SOL    HW2 4003   5.109   4.223   6.810 -0.8374 -1.4117  2.2578
  965SOL     OW 4004   2.272   6.481   1.957 -0.2555  0.6207 -0.4248
  965SOL    HW1 4005   2.342   6.420   1.934 -0.7226 -0.0027 -0.2154
  965SOL    HW2 4006   2.318   6.558   1.991  0.3042 -0.2502  0.8862
  966SOL     OW 4007   6.739   0.286   3.514 -0.0307  0.0905  0.1351
  966SOL    HW1 4008   6.651   0.269   3.482  0.5724 -2.5234 -0.3694
  966SOL    HW2 4009   6.752   0.224   3.585  0.7170  1.8827  1.6654
  967SOL     OW 4010   1.942   5.857   5.308  0.2748  0.0658  0.6296
  967SOL    HW1 4011   2.007   5.813   5.252  2.0935 -0.8020  3.2267
  967SOL    HW2 4012   1.972   5.947   5.314  1.5881 -0.4153  2.1216
  968SOL     OW 4013   6.745   3.366   0.634 -0.2999  0.3377 -0.4218
  968SOL    HW1 4014   6.794   3.380   0.715  0.4996  0.5465 -0.9288
  968SOL    HW2 4015   6.721   3.454   0.605 -0.6714  0.2567 -0.3580
  969SOL     OW 4016   0.100   5.559   1.791  0.0984 -0.3210 -0.4864
  969SOL    HW1 4017   0.096   5.575   1.885  1.0124  0.0321 -0.5002
  969SOL    HW2 4018   0.158   5.484   1.781 -0.7636 -0.9813 -0.7202
  970SOL     OW 4019   4.527   0.382   1.725  0.2141  0.1484  0.7348
  970SOL    HW1 4020   4.529   0.435   1.805 -0.2769  1.2208  0.0728
  970SOL    HW2 4021   4.439   0.345   1.724  0.1124  0.3865  0.5529
  971SOL     OW 4022   5.632   6.246   0.366 -0.0792 -0.4784 -0.0452
  971SOL    HW1 4023   5.580   6.171   0.337  0.3676 -0.4283 -1.0147
  971SOL    HW2 4024   5.585   6.279   0.443 -0.6085 -1.3831  0.0357
  972SOL     OW 4025   3.903   3.811   5.538  0.1618  0.8391 -0.2125
  972SOL    HW1 4026   3.945   3.749   5.479  0.5941  0.6935  0.2446
  972SOL    HW2 4027   3.809   3.800   5.522  0.2543  0.3278 -0.3938
  973SOL     OW 4028   3.854   4.473   6.660 -0.1892 -0.6847  0.0610
  973SOL    HW1 4029   3.911   4.549   6.657 -1.2065  0.0737 -1.3343
  973SOL    HW2 4030   3.790   4.494   6.728  0.6497 -1.1433  1.0011
  974SOL     OW 4031   5.083   1.271   3.703  0.0633  0.0545  0.8812
  974SOL    HW1 4032   5.140   1.249   3.629 -0.5791  1.8211 -0.2085
  974SOL    HW2 4033   5.128   1.343   3.747 -0.4125  0.1853  1.1583
  975SOL     OW 4034   6.788   0.497   0.238  0.2977  0.1801 -0.0271
  975SOL    HW1 4035   6.709   0.498   0.184 -0.0517 -0.3445  0.4697
  975SOL    HW2 4036   6.858   0.468   0.179 -0.3163 -1.6606  0.1187
  976SOL     OW 4037   0.477   3.171   5.506  0.0369 -0.2285 -0.9829
  976SOL    HW1 4038   0.419   3.246   5.504  0.2199 -0.0684 -0.3509
  976SOL    HW2 4039   0.544   3.193   5.570 -1.0471 -1.7777  0.7905
  977SOL     OW 4040   0.121   3.688   3.402  0.8978 -0.6848  0.1064
  977SOL    HW1 4041   0.036   3.734   3.399  1.5087  0.5711  1.2044
  977SOL    HW2 4042   0.172   3.736   3.467  3.0797 -0.3318 -1.7319
  978SOL     OW 4043   6.568   6.105   4.696 -0.3576 -0.0962 -0.1443
  978SOL    HW1 4044   6.662   6.089   4.703 -0.3831 -0.1981 -0.0368
  978SOL    HW2 4045   6.553   6.182   4.752  0.0229  1.2939 -1.8689
  979SOL     OW 4046   2.878   3.034   2.449 -0.3186 -0.2306  0.3731
  979SOL    HW1 4047   2.942   2.991   2.506  0.3572 -0.3016 -0.4208
  979SOL    HW2 4048   2.810   2.968   2.435 -0.5571 -0.1676  1.1942
  980SOL     OW 4049   1.759   4.162   2.505  0.5502  0.2633  0.3054
  980SOL    HW1 4050   1.834   4.173   2.563  1.1606 -1.7862 -0.0175
  980SOL    HW2 4051   1.686   4.140   2.564  0.3044  1.6539  0.5618
  981SOL     OW 4052   4.296   3.672   3.031 -0.1108  0.5223  0.5333
  981SOL    HW1 4053   4.274   3.597   2.975  0.0232 -0.0568  1.2325
  981SOL    HW2 4054   4.241   3.743   2.998 -1.3814 -0.2895  0.7932
  982SOL     OW 4055   0.641   5.401   2.678 -0.0788 -0.4160 -0.0726
  982SOL    HW1 4056   0.678   5.471   2.625 -0.3241  0.7646  1.2656
  982SOL    HW2 4057   0.672   5.320   2.637  0.0685  0.4599 -1.7421
  983SOL     OW 4058   2.353   0.703   4.087 -0.3151 -0.2960  0.0332
  983SOL    HW1 4059   2.332   0.612   4.070 -1.3771  0.0881 -0.8729
  983SOL    HW2 4060   2.442   0.714   4.054 -0.3313 -0.9085 -0.2240
  984SOL     OW 4061   4.895   3.029   6.775  0.3827  0.7342  0.4235
  984SOL    HW1 4062   4.833   3.074   6.716  2.9465  2.4601 -1.1633
  984SOL    HW2 4063   4.900   3.086   6.852  1.7232  1.9453 -0.5009
  985SOL     OW 4064   6.550   1.045   6.036 -0.3053  0.2807  0.4804
  985SOL    HW1 4065   6.463   1.012   6.016 -0.7849 -0.1449  2.9557
  985SOL    HW2 4066   6.576   1.094   5.958 -2.3938 -0.2593 -0.6209
  986SOL     OW 4067   2.688   2.033   3.831  0.3149  0.4404  0.2261
  986SOL    HW1 4068   2.708   2.031   3.738  0.4116 -0.3840  0.2624
  986SOL    HW2 4069   2.727   1.953   3.866 -2.5590 -0.9954  0.3958
  987SOL     OW 4070   0.511   6.403   6.683 -0.3195 -0.6482 -0.5361
  987SOL    HW1 4071   0.570   6.456   6.736  0.7888 -2.3367 -0.0016
  987SOL    HW2 4072   0.468   6.344   6.745 -0.8539 -0.9834 -1.2039
  988SOL     OW 4073   6.673   3.088   5.363 -0.1558  0.1539  0.3143
  988SOL    HW1 4074   6.657   3.100   5.457 -1.1308  0.8921  0.0615
  988SOL    HW2 4075   6.649   2.997   5.346  0.3208 -0.0746  0.8312
  989SOL     OW 4076   0.360   0.602   5.750  0.2632  0.1725  0.2017
  989SOL    HW1 4077   0.404   0.625   5.669 -0.8401  0.9820 -0.1892
  989SOL    HW2 4078   0.267   0.617   5.733 -0.0540 -0.2345  1.4160
  990SOL     OW 4079   0.787   1.521   6.584  0.3991 -0.2673  0.1325
  990SOL    HW1 4080   0.857   1.565   6.536  1.0728  1.0247  2.1473
  990SOL    HW2 4081   0.716   1.586   6.587  0.7678  0.1148  1.6952
  991SOL     OW 4082   4.296   1.676   2.920  0.3069 -0.6312 -0.2511
  991SOL    HW1 4083   4.272   1.716   3.003 -1.6794 -0.3523 -0.8949
  991SOL    HW2 4084   4.320   1.749   2.863 -0.2787 -0.6285 -0.5015
  992SOL     OW 4085   4.987   1.870   0.132 -0.2590 -0.1946 -0.3933
  992SOL    HW1 4086   4.942   1.890   0.050  0.6676 -2.6931 -1.6122
  992SOL    HW2 4087   5.080   1.880   0.112 -0.0214 -0.7396  0.3686
  993SOL     OW 4088   4.996   5.293   0.672  0.0707 -0.4459  0.1854
  993SOL    HW1 4089   5.044   5.247   0.603  2.6454 -1.4214  2.4551
  993SOL    HW2 4090   5.050   5.370   0.690 -1.6662  0.9297 -0.2216
  994SOL     OW 4091   2.329   3.389   1.160  0.2048  0.3645  0.1688
  994SOL    HW1 4092   2.360   3.375   1.249 -1.2642  1.9809  1.0044
  994SOL    HW2 4093   2.313   3.484   1.155  0.0191  0.2789 -1.7445
  995SOL     OW 4094   4.477   2.760   5.468  0.3213 -0.2473  0.3297
  995SOL    HW1 4095   4.486   2.726   5.557  0.7713  0.6875  0.6508
  995SOL    HW2 4096   4.387   2.739   5.443  0.4770 -1.3525  0.6446
  996SOL     OW 4097   2.989   4.109   6.557 -0.1836 -0.1030 -0.5367
  996SOL    HW1 4098   2.905   4.097   6.511  0.3051 -1.6340 -1.0953
  996SOL    HW2 4099   3.041   4.034   6.530  0.6896 -0.2068  1.3471
  997SOL     OW 4100   1.707   5.544   0.076  0.2209  0.0296  0.0361
  997SOL    HW1 4101   1.693   5.457   0.040  3.2225 -1.2847  1.6707
  997SOL    HW2 4102   1.766   5.587   0.014  1.1293 -0.2574  0.6811
  998SOL     OW 4103   4.943   0.973   2.796 -0.1739  0.4039  0.2307
  998SOL    HW1 4104   4.898   1.016   2.868  1.5677  2.0648  0.4026
  998SOL    HW2 4105   4.905   1.012   2.717 -0.4227  0.3144  0.3054
  999SOL     OW 4106   0.474   2.224   3.106  0.5225 -0.0348  0.5776
  999SOL    HW1 4107   0.507   2.135   3.097 -1.0915 -0.5919 -0.1010
  999SOL    HW2 4108   0.491   2.247   3.197  0.6182 -1.1747  0.8527
 1000SOL     OW 4109   2.586   1.583   2.577  0.2490  0.2540 -0.1578
 1000SOL    HW1 4110   2.664   1.532   2.598 -0.0269 -0.9586 -1.9394
 1000SOL    HW2 4111   2.513   1.522   2.584 -0.2520  0.7343 -0.9506
 1001SOL     OW 4112   4.686   6.323   1.365 -0.0687  0.4499  0.6532
 1001SOL    HW1 4113   4.745   6.284   1.430 -0.2795  0.6385  0.9590
 1001SOL    HW2 4114   4.635   6.387   1.414 -1.3124 -0.4975  0.6380
 1002SOL     OW 4115   5.653   0.528   3.031 -0.0845  0.5283 -0.2874
 1002SOL    HW1 4116   5.564   0.553   3.007 -0.6499 -0.4359  0.7620
 1002SOL    HW2 4117   5.643   0.453   3.089  1.4220  0.3190 -0.2541
 1003SOL     OW 4118   3.914   4.864   5.700 -0.0975  0.1880  0.0462
 1003SOL    HW1 4119   3.983   4.915   5.658 -0.0872 -1.0184 -1.4830
 1003SOL    HW2 4120   3.937   4.864   5.793  1.3568  0.7055 -0.2903
 1004SOL     OW 4121   0.956   1.291   3.084  0.3652 -0.5171  0.1015
 1004SOL    HW1 4122   0.994   1.211   3.047  1.5121  0.5272 -1.0920
 1004SOL    HW2 4123   0.870   1.265   3.115 -0.0837 -1.8103 -2.0255
 1005SOL     OW 4124   4.819   1.443   2.065 -0.2384  0.3796 -1.0102
 1005SOL    HW1 4125   4.902   1.406   2.095 -1.5778 -0.6692  1.6939
 1005SOL    HW2 4126   4.796   1.392   1.987  0.1222 -1.5309  0.0741
 1006SOL     OW 4127   2.550   2.366   3.157  0.1064 -0.4423 -0.0597
 1006SOL    HW1 4128   2.525   2.369   3.250  1.7643  0.1204  0.4067
 1006SOL    HW2 4129   2.632   2.414   3.153 -0.2365  0.0628 -1.9480
 1007SOL     OW 4130   5.605   0.364   1.043  0.3161  0.2037 -0.1623
 1007SOL    HW1 4131   5.649   0.429   1.098 -0.3193 -0.3700  1.0700
 1007SOL    HW2 4132   5.514   0.394   1.039  0.5656  0.8518 -1.8810
 1008SOL     OW 4133   6.740   1.896   0.368  0.3517  0.5126 -0.0223
 1008SOL    HW1 4134   6.765   1.824   0.310  0.8128  0.6481  0.0006
 1008SOL    HW2 4135   6.786   1.877   0.450  1.7302  1.6265 -0.4912
 1009SOL     OW 4136   2.545   4.218   3.108  0.2573 -0.3876 -0.3881
 1009SOL    HW1 4137   2.456   4.250   3.120  0.1842 -0.3417 -0.9940
 1009SOL    HW2 4138   2.551   4.141   3.164 -0.1436 -0.3465 -0.2886
 1010SOL     OW 4139   2.897   1.111   3.221  0.4021  0.6203  0.5828
 1010SOL    HW1 4140   2.865   1.200   3.232  0.8222  0.9846 -0.9667
 1010SOL    HW2 4141   2.902   1.098   3.126 -1.6582 -1.7726  0.6914
 1011SOL     OW 4142   2.479   2.873   4.283 -0.3887 -0.4879 -0.0514
 1011SOL    HW1 4143   2.417   2.855   4.354  0.5327 -1.6590  0.4776
 1011SOL    HW2 4144   2.521   2.789   4.266  0.4880  0.1218 -0.9514
 1012SOL     OW 4145   2.191   2.844   4.493 -0.6201 -0.0054  0.6520
 1012SOL    HW1 4146   2.160   2.796   4.570 -3.2264 -0.0690 -0.3503
 1012SOL    HW2 4147   2.201   2.777   4.426  0.4960  0.2240  0.5646
 1013SOL     OW 4148   3.242   1.769   3.901  0.2812 -0.1382  0.1096
 1013SOL    HW1 4149   3.308   1.699   3.902 -1.1616 -1.5596  0.0328
 1013SOL    HW2 4150   3.158   1.723   3.897 -0.7278  1.6196 -0.0544
 1014SOL     OW 4151   0.635   2.855   6.149 -0.0818 -0.2776  0.1371
 1014SOL    HW1 4152   0.603   2.888   6.066  2.1945 -2.0518 -1.6165
 1014SOL    HW2 4153   0.571   2.789   6.175 -0.0926 -0.7650 -1.0419
 1015SOL     OW 4154   2.603   5.737   1.518 -0.2166 -0.3722 -0.2499
 1015SOL    HW1 4155   2.694   5.753   1.543 -0.7027  0.3361  1.1678
 1015SOL    HW2 4156   2.592   5.784   1.436  0.8971 -1.1225 -0.8588
 1016SOL     OW 4157   4.950   2.546   3.425  0.7851 -0.4247  0.0096
 1016SOL    HW1 4158   4.872   2.553   3.480 -0.3577 -4.0716 -0.8898
 1016SOL    HW2 4159   4.926   2.589   3.343 -0.0349 -0.9450 -0.0252
 1017SOL     OW 4160   1.266   3.473   0.152  0.5669  0.1806 -0.4582
 1017SOL    HW1 4161   1.181   3.458   0.113  0.7038  0.3244 -0.8137
 1017SOL    HW2 4162   1.294   3.387   0.183  0.6434 -0.0064 -1.0497
 1018SOL     OW 4163   0.789   2.375   3.143 -0.0224 -0.1318 -0.1013
 1018SOL    HW1 4164   0.836   2.453   3.113  0.0970  0.6364  1.9402
 1018SOL    HW2 4165   0.829   2.303   3.094  0.5311  0.9501 -1.3156
 1019SOL     OW 4166   3.910   2.565   6.687 -0.3818 -0.0789 -1.2394
 1019SOL    HW1 4167   3.837   2.518   6.728  0.1414 -0.3860 -0.6399
 1019SOL    HW2 4168   3.897   2.657   6.713  0.4561 -0.3914  0.4621
 1020SOL     OW 4169   0.585   0.584   5.880 -0.2764  0.5297 -0.2208
 1020SOL    HW1 4170   0.506   0.594   5.827  0.4203 -0.5308 -1.5124
 1020SOL    HW2 4171   0.570   0.641   5.956 -1.0502  2.5994 -1.8186
 1021SOL     OW 4172   3.072   3.436   4.380 -0.0735 -0.2984 -0.2088
 1021SOL    HW1 4173   3.152   3.446   4.431 -1.7715  0.7022  2.4808
 1021SOL    HW2 4174   3.061   3.341   4.373  0.3034 -0.4751  1.2161
 1022SOL     OW 4175   6.601   4.774   1.756  0.0575 -0.0189 -0.1228
 1022SOL    HW1 4176   6.613   4.868   1.769  0.7726  0.1848 -1.8759
 1022SOL    HW2 4177   6.566   4.742   1.839 -1.6130  2.0252  0.0347
 1023SOL     OW 4178   2.362   3.298   5.375 -0.2103 -0.3298 -0.1296
 1023SOL    HW1 4179   2.354   3.300   5.279 -1.5274  1.7028 -0.0548
 1023SOL    HW2 4180   2.273   3.319   5.406  0.4258  0.0545  1.5219
 1024SOL     OW 4181   0.694   0.041   3.836  0.2461  0.1325  0.0645
 1024SOL    HW1 4182   0.760   0.096   3.879  0.3383  0.2338 -0.2095
 1024SOL    HW2 4183   0.612   0.089   3.848 -0.1424 -0.9048  2.1271
 1025SOL     OW 4184   5.409   2.813   0.959 -1.0915  0.2508 -0.4828
 1025SOL    HW1 4185   5.428   2.746   1.024 -0.1821  0.5208 -0.4586
 1025SOL    HW2 4186   5.452   2.781   0.879 -0.3767  0.9409 -0.3886
 1026SOL     OW 4187   2.616   3.464   2.269 -0.1760  0.2617 -0.2009
 1026SOL    HW1 4188   2.627   3.380   2.224  0.4399  0.1529  0.1414
 1026SOL    HW2 4189   2.657   3.528   2.211 -0.3494  0.2794 -0.3048
 1027SOL     OW 4190   0.373   5.330   4.041  0.1670 -0.2171  0.4556
 1027SOL    HW1 4191   0.462   5.295   4.048  0.1341 -0.2246  0.8538
 1027SOL    HW2 4192   0.346   5.345   4.132 -0.7369 -1.4742  0.4284
 1028SOL     OW 4193   1.304   3.695   6.643 -0.1328  0.4036 -0.2996
 1028SOL    HW1 4194   1.223   3.727   6.682  0.9299  0.0025  2.4336
 1028SOL    HW2 4195   1.310   3.603   6.669  1.3828  0.5303 -0.0653
 1029SOL     OW 4196   0.145   0.257   3.892 -0.5404 -0.3986  0.6445
 1029SOL    HW1 4197   0.089   0.230   3.819  0.7885 -0.0351 -0.5449
 1029SOL    HW2 4198   0.161   0.176   3.941  0.0192 -1.0158 -0.5195
 1030SOL     OW 4199   1.961   0.789   5.201  0.1624  0.2228 -0.2866
 1030SOL    HW1 4200   1.996   0.877   5.215 -0.2723  0.2445  0.7908
 1030SOL    HW2 4201   2.015   0.732   5.258 -2.1818  0.4236  2.3498
 1031SOL     OW 4202   4.861   2.656   4.937  0.1771 -0.0205  0.1636
 1031SOL    HW1 4203   4.860   2.752   4.930  0.3080 -0.0524 -0.3237
 1031SOL    HW2 4204   4.805   2.637   5.012 -0.1428  0.4236  0.0455
 1032SOL     OW 4205   5.346   3.137   0.855 -0.4590 -0.3967  0.2016
 1032SOL    HW1 4206   5.365   3.084   0.777  1.8291 -0.0065  0.4198
 1032SOL    HW2 4207   5.310   3.075   0.918 -1.4633 -0.9029 -0.8409
 1033SOL     OW 4208   5.102   3.971   6.168 -0.4350 -0.1440 -0.2887
 1033SOL    HW1 4209   5.156   4.006   6.097  0.0505 -0.7119 -0.2051
 1033SOL    HW2 4210   5.049   3.903   6.126 -0.2078 -0.4225 -0.1325
 1034SOL     OW 4211   6.567   2.468   5.970  0.0851  0.6063  0.2830
 1034SOL    HW1 4212   6.610   2.457   6.054 -0.4207 -1.7947  0.2833
 1034SOL    HW2 4213   6.564   2.380   5.932 -2.9754  0.9846 -0.6150
 1035SOL     OW 4214   0.892   6.410   3.678  0.2888  0.5842  0.4764
 1035SOL    HW1 4215   0.922   6.464   3.752 -1.1309  3.0100 -0.5963
 1035SOL    HW2 4216   0.847   6.337   3.719  0.8093  1.0789  2.0231
 1036SOL     OW 4217   5.736   1.818   0.963  0.0139 -0.0060  0.7212
 1036SOL    HW1 4218   5.758   1.743   1.019  0.1765 -0.1698  0.4395
 1036SOL    HW2 4219   5.642   1.831   0.976 -0.4113 -1.4439 -0.6503
 1037SOL     OW 4220   5.645   5.575   4.384  0.4722 -0.1364  0.1902
 1037SOL    HW1 4221   5.646   5.506   4.318 -0.4142 -0.9443  0.9919
 1037SOL    HW2 4222   5.731   5.568   4.426  1.7620  1.5472 -1.9891
 1038SOL     OW 4223   0.754   3.282   4.880  0.2614  0.2281  0.2996
 1038SOL    HW1 4224   0.796   3.209   4.927  1.3620  0.2179 -0.6497
 1038SOL    HW2 4225   0.665   3.252   4.863  0.2171 -0.2470  1.3051
 1039SOL     OW 4226   5.791   5.376   2.540  0.0278 -0.3374 -0.1050
 1039SOL    HW1 4227   5.741   5.456   2.522 -1.7207 -1.4132 -0.2920
 1039SOL    HW2 4228   5.862   5.378   2.476 -0.8956  0.3320 -1.1665
 1040SOL     OW 4229   3.233   6.363   5.586 -0.1947 -0.1872 -0.4460
 1040SOL    HW1 4230   3.291   6.349   5.512 -0.0463 -0.6970 -0.2400
 1040SOL    HW2 4231   3.167   6.424   5.554 -1.2636 -1.8791 -1.6108
 1041SOL     OW 4232   3.613   0.892   2.633  0.3866 -0.2633 -0.0839
 1041SOL    HW1 4233   3.678   0.906   2.702 -0.6210  1.2254  0.5925
 1041SOL    HW2 4234   3.569   0.811   2.658  0.3630  0.0052  0.7637
 1042SOL     OW 4235   0.042   5.495   5.588  0.3611  0.0339  0.2406
 1042SOL    HW1 4236   0.097   5.537   5.522 -0.2385  0.2145 -0.1535
 1042SOL    HW2 4237  -0.042   5.482   5.544 -0.4721  1.3602  1.3639
 1043SOL     OW 4238   5.776   5.995   4.655 -0.2262 -0.6804  0.1775
 1043SOL    HW1 4239   5.759   6.015   4.562 -0.8087 -0.8304  0.2479
 1043SOL    HW2 4240   5.689   5.986   4.694 -0.0915  2.0949  1.3523
 1044SOL     OW 4241   6.006   2.318   2.496  0.4947 -0.2453 -0.1248
 1044SOL    HW1 4242   6.035   2.277   2.577 -1.4924  1.6688  1.7018
 1044SOL    HW2 4243   5.913   2.295   2.489  0.3842  0.4576 -1.3001
 1045SOL     OW 4244   6.183   4.317   5.820 -0.6441 -0.4959  0.3738
 1045SOL    HW1 4245   6.249   4.250   5.803  1.5012  1.5883 -0.0619
 1045SOL    HW2 4246   6.149   4.339   5.734 -0.2036  0.0314  0.3276
 1046SOL     OW 4247   1.413   3.155   5.622 -0.5135  0.8447 -0.0488
 1046SOL    HW1 4248   1.405   3.092   5.550  1.2592 -0.2645  0.6901
 1046SOL    HW2 4249   1.505   3.179   5.624 -0.1114 -0.5489  2.9911
 1047SOL     OW 4250   1.177   3.540   3.114 -0.0296 -0.1352  0.3112
 1047SOL    HW1 4251   1.183   3.601   3.188  0.6952 -0.4353  0.5201
 1047SOL    HW2 4252   1.092   3.557   3.074 -1.0064 -0.8204  1.9764
 1048SOL     OW 4253   1.964   4.172   5.092  0.2306  0.0494 -0.2807
 1048SOL    HW1 4254   2.040   4.209   5.136  0.9299 -1.1298 -0.4419
 1048SOL    HW2 4255   2.001   4.112   5.027 -0.8259 -1.8423  0.7739
 1049SOL     OW 4256   5.910   4.455   3.167  0.1970  0.6369 -0.5337
 1049SOL    HW1 4257   5.828   4.409   3.185  1.1417 -0.4880  1.2415
 1049SOL    HW2 4258   5.885   4.547   3.160 -0.9085  0.7991  3.3154
 1050SOL     OW 4259   6.106   4.486   2.693  0.0659 -0.0742  0.0073
 1050SOL    HW1 4260   6.099   4.580   2.711  2.4686  0.2943 -0.6922
 1050SOL    HW2 4261   6.167   4.453   2.759 -0.5176 -1.1235  0.0571
 1051SOL     OW 4262   3.500   3.180   1.385  0.4162 -0.0526  0.3414
 1051SOL    HW1 4263   3.503   3.269   1.350  1.4258  0.0501  0.6477
 1051SOL    HW2 4264   3.427   3.181   1.447 -0.5722  0.1134 -0.7894
 1052SOL     OW 4265   3.023   3.727   1.733  0.5923  0.3279 -0.0718
 1052SOL    HW1 4266   3.043   3.775   1.653 -0.3233  1.0153  0.0893
 1052SOL    HW2 4267   3.108   3.714   1.776  1.0316  0.3634 -0.9253
 1053SOL     OW 4268   3.172   3.827   2.082 -0.3328  0.0297  0.0048
 1053SOL    HW1 4269   3.166   3.894   2.150  0.0945 -0.5979  0.6632
 1053SOL    HW2 4270   3.193   3.876   2.002 -0.3255  0.7109  0.4173
 1054SOL     OW 4271   6.257   5.963   5.556 -0.2440  0.6545 -0.4805
 1054SOL    HW1 4272   6.306   5.997   5.631 -0.0857  0.3019 -0.4247
 1054SOL    HW2 4273   6.311   5.892   5.522 -1.0422 -0.1918 -0.0083
 1055SOL     OW 4274   2.985   5.484   1.689  0.1343 -0.4807  0.6660
 1055SOL    HW1 4275   2.914   5.492   1.627  1.7977  0.4630 -1.2431
 1055SOL    HW2 4276   2.979   5.394   1.722 -0.9875 -0.9031 -0.6206
 1056SOL     OW 4277   4.011   1.859   0.864  0.3357 -1.2364  0.4243
 1056SOL    HW1 4278   4.066   1.837   0.788  0.1921  0.8294 -0.3489
 1056SOL    HW2 4279   4.068   1.844   0.940  0.9185 -2.0861 -0.1598
 1057SOL     OW 4280   4.829   4.200   0.468 -0.1314  0.0246  0.3390
 1057SOL    HW1 4281   4.738   4.212   0.497  0.1692  0.0519  1.3046
 1057SOL    HW2 4282   4.873   4.280   0.494 -0.1058  0.5842 -1.3369
 1058SOL     OW 4283   2.783   0.715   5.174  0.1940  0.3031 -0.1339
 1058SOL    HW1 4284   2.765   0.730   5.081  0.4633  0.7113 -0.1241
 1058SOL    HW2 4285   2.730   0.780   5.219  0.0858  0.1240 -0.0034
 1059SOL     OW 4286   0.097   5.090   0.957  0.1529  0.1245  0.0398
 1059SOL    HW1 4287   0.093   4.998   0.983  1.5107 -0.4285 -1.5380
 1059SOL    HW2 4288   0.177   5.123   0.999  0.0379  0.4137  0.0386
 1060SOL     OW 4289   1.989   1.573   2.489 -0.2565  0.3513  0.1687
 1060SOL    HW1 4290   1.942   1.647   2.450  0.1061  0.6949  0.3790
 1060SOL    HW2 4291   2.063   1.613   2.535  0.2715 -0.1836 -0.1976
 1061SOL     OW 4292   0.687   6.022   0.604  0.3889 -0.2852 -0.0481
 1061SOL    HW1 4293   0.712   6.038   0.695  0.1562 -0.1162 -0.0110
 1061SOL    HW2 4294   0.766   5.988   0.562  1.3287  2.1707 -0.4503
 1062SOL     OW 4295   0.890   1.823   3.493  0.4470  0.2177  0.5432
 1062SOL    HW1 4296   0.975   1.783   3.474 -1.2655 -1.9893 -3.7032
 1062SOL    HW2 4297   0.834   1.750   3.520 -1.4840  0.3738 -2.5622
 1063SOL     OW 4298   2.036   4.034   5.551  0.3243  0.1602  0.5912
 1063SOL    HW1 4299   2.088   3.954   5.542  0.1246 -0.1959  2.3084
 1063SOL    HW2 4300   1.970   4.027   5.482  1.6261 -0.0683 -0.7004
 1064SOL     OW 4301   3.332   3.114   1.139 -0.0188 -0.3074 -0.3043
 1064SOL    HW1 4302   3.358   3.157   1.058 -0.1171  1.3835  0.5084
 1064SOL    HW2 4303   3.414   3.097   1.185 -0.0603  0.5398  0.0968
 1065SOL     OW 4304   5.860   4.800   5.533  0.1288 -0.2129  0.3048
 1065SOL    HW1 4305   5.926   4.803   5.603 -0.6193  0.1855  1.0174
 1065SOL    HW2 4306   5.820   4.713   5.542  1.0730 -0.7634 -0.6356
 1066SOL     OW 4307   6.501   6.217   4.451 -0.0855  0.0712 -0.3977
 1066SOL    HW1 4308   6.557   6.184   4.521  4.3189 -1.9570 -4.3203
 1066SOL    HW2 4309   6.464   6.139   4.410 -0.6340  0.9731 -1.7002
 1067SOL     OW 4310   6.480   3.500   0.995 -0.0678  0.1002  0.0856
 1067SOL    HW1 4311   6.417   3.517   1.065  0.2101 -0.8871  0.5899
 1067SOL    HW2 4312   6.563   3.487   1.041  0.2034 -0.0933 -0.4575
 1068SOL     OW 4313   4.787   4.378   1.935 -0.2326  0.0972  0.2725
 1068SOL    HW1 4314   4.711   4.374   1.876  0.2528  1.2675 -0.4704
 1068SOL    HW2 4315   4.753   4.349   2.020 -1.2379 -0.4523 -0.2906
 1069SOL     OW 4316   2.933   5.585   0.321  1.1358 -0.0402 -0.1343
 1069SOL    HW1 4317   2.850   5.542   0.340  0.7935 -0.0589 -1.5622
 1069SOL    HW2 4318   2.994   5.550   0.386  0.0285  0.0122  0.9653
 1070SOL     OW 4319   1.316   0.236   5.622 -0.0255  0.3886  0.1952
 1070SOL    HW1 4320   1.242   0.292   5.645  0.2477  1.6249 -1.7204
 1070SOL    HW2 4321   1.374   0.241   5.699 -0.9799  1.0377  0.9011
 1071SOL     OW 4322   5.549   1.209   5.027  0.1772 -0.4671  0.1149
 1071SOL    HW1 4323   5.574   1.273   4.961 -1.9495 -2.1717 -2.5357
 1071SOL    HW2 4324   5.504   1.259   5.095  0.2264  1.0404 -0.9398
 1072SOL     OW 4325   2.050   2.622   6.111  0.0549 -0.2476  0.4051
 1072SOL    HW1 4326   2.122   2.649   6.167  0.7247 -0.2075 -0.4438
 1072SOL    HW2 4327   2.031   2.532   6.138 -1.1295  0.4743  2.1683
 1073SOL     OW 4328   1.439   5.978   3.281 -0.5265  0.1110  0.4506
 1073SOL    HW1 4329   1.374   5.975   3.352  0.3960  0.6652  1.3411
 1073SOL    HW2 4330   1.389   5.955   3.203 -1.4885 -0.9352  1.3317
 1074SOL     OW 4331   5.525   3.118   6.198  0.1315  0.4107  0.4086
 1074SOL    HW1 4332   5.547   3.027   6.216  1.2703  0.7195  0.6936
 1074SOL    HW2 4333   5.584   3.143   6.126 -2.3409  0.0316 -1.9101
 1075SOL     OW 4334   3.034   1.673   6.282  0.4564 -0.7445 -0.3798
 1075SOL    HW1 4335   3.052   1.609   6.352  0.0073 -0.4400  0.0221
 1075SOL    HW2 4336   3.121   1.698   6.250  0.7930  0.5042  1.3532
 1076SOL     OW 4337   4.751   0.064   3.928  0.2185 -0.7357 -0.0432
 1076SOL    HW1 4338   4.761   0.147   3.975 -1.0999 -0.9074  0.5576
 1076SOL    HW2 4339   4.810   0.004   3.973  0.2801 -0.4433  0.2700
 1077SOL     OW 4340   3.095   4.836   6.049  0.7274  0.0460 -0.7031
 1077SOL    HW1 4341   3.010   4.805   6.081  0.3673 -0.0197 -1.6805
 1077SOL    HW2 4342   3.079   4.926   6.022  1.0767  0.1745 -0.4802
 1078SOL     OW 4343   1.637   6.476   4.590 -0.0539  0.4753 -0.1340
 1078SOL    HW1 4344   1.555   6.526   4.588 -0.1135  0.3845  0.0125
 1078SOL    HW2 4345   1.660   6.472   4.683  0.4366  1.0238 -0.2289
 1079SOL     OW 4346   4.688   3.704   1.371 -0.2270  0.4395  0.7089
 1079SOL    HW1 4347   4.597   3.725   1.395 -0.8121 -1.4269  0.2808
 1079SOL    HW2 4348   4.714   3.636   1.434 -0.1398 -1.0748 -0.8742
 1080SOL     OW 4349   6.454   4.317   2.311 -0.5143  0.0334 -0.0610
 1080SOL    HW1 4350   6.469   4.325   2.217 -2.6890  3.8450 -0.2978
 1080SOL    HW2 4351   6.400   4.393   2.333 -2.1380 -1.9845  3.8826
 1081SOL     OW 4352   5.968   4.232   3.602  0.1786  0.0615  0.8555
 1081SOL    HW1 4353   6.022   4.270   3.533  1.4499  0.2700  1.9234
 1081SOL    HW2 4354   5.884   4.215   3.561  0.4954  1.3929 -0.3913
 1082SOL     OW 4355   2.599   1.452   1.993 -0.1151 -0.1795  0.2459
 1082SOL    HW1 4356   2.561   1.365   1.986  0.8651 -0.6117  0.3018
 1082SOL    HW2 4357   2.675   1.450   1.936  1.1035 -0.0099  1.8083
 1083SOL     OW 4358   0.549   4.722   5.775  0.1437 -0.5025 -0.7008
 1083SOL    HW1 4359   0.598   4.661   5.719  1.3345 -1.1642  0.9841
 1083SOL    HW2 4360   0.458   4.711   5.748  0.4919 -2.0517 -1.3753
 1084SOL     OW 4361   6.103   1.867   0.418 -0.4044 -0.2373  0.0471
 1084SOL    HW1 4362   6.150   1.783   0.409  0.0809  0.1884 -1.7345
 1084SOL    HW2 4363   6.167   1.925   0.460 -0.3042 -0.4136  0.1424
 1085SOL     OW 4364   5.118   5.211   1.209 -0.1300  0.0705  0.2239
 1085SOL    HW1 4365   5.031   5.250   1.203 -0.1251  0.3515  1.6888
 1085SOL    HW2 4366   5.103   5.117   1.199 -0.4800  0.1894 -0.4365
 1086SOL     OW 4367   0.873   1.912   6.255 -0.6897 -0.1361 -0.3685
 1086SOL    HW1 4368   0.920   1.832   6.232 -0.8967 -0.2410 -0.4356
 1086SOL    HW2 4369   0.864   1.960   6.172 -0.4552  0.0178 -0.3064
 1087SOL     OW 4370   1.937   6.720   2.113  0.1732  0.3575  0.0060
 1087SOL    HW1 4371   2.005   6.700   2.178 -1.0641 -0.1269  1.2183
 1087SOL    HW2 4372   1.855   6.695   2.156 -1.0353  3.1986 -0.4088
 1088SOL     OW 4373   3.068   3.244   0.087 -0.1278  0.3566  0.3420
 1088SOL    HW1 4374   3.072   3.339   0.091  0.2845  0.3343  0.5438
 1088SOL    HW2 4375   2.996   3.225   0.026 -0.3557  0.7922  0.4710
 1089SOL     OW 4376   0.427   1.893   5.413  0.9411 -0.3470  0.8000
 1089SOL    HW1 4377   0.451   1.850   5.331  0.1225 -2.0450  1.4123
 1089SOL    HW2 4378   0.481   1.850   5.480  0.6746  0.1203  1.3274
 1090SOL     OW 4379   2.257   6.663   3.686  0.4049  0.4516 -0.1683
 1090SOL    HW1 4380   2.248   6.631   3.596  0.7595  0.9768 -0.3963
 1090SOL    HW2 4381   2.261   6.584   3.739  5.6013 -0.2049 -1.0668
 1091SOL     OW 4382   2.642   2.167   2.998  0.8751 -0.2541  0.3326
 1091SOL    HW1 4383   2.600   2.225   3.061 -0.6899 -1.2925  0.2928
 1091SOL    HW2 4384   2.727   2.147   3.038  0.1710 -0.4133  1.8273
 1092SOL     OW 4385   5.735   4.855   0.545  0.2098  0.2968 -0.4585
 1092SOL    HW1 4386   5.663   4.864   0.608  1.5041  0.3959  1.0513
 1092SOL    HW2 4387   5.749   4.943   0.512  1.1749  0.7417  1.0434
 1093SOL     OW 4388   4.231   1.013   1.301 -0.3156  0.6772  0.0167
 1093SOL    HW1 4389   4.142   1.025   1.268 -0.4336  1.2145  0.5110
 1093SOL    HW2 4390   4.288   1.043   1.230 -0.5406  0.7603 -0.1275
 1094SOL     OW 4391   5.535   6.509   1.500  0.3923 -0.1762  0.3915
 1094SOL    HW1 4392   5.473   6.451   1.454  0.4650  0.9143 -1.1654
 1094SOL    HW2 4393   5.528   6.593   1.453  1.3750  0.6376  1.6495
 1095SOL     OW 4394   5.175   0.651   4.055  0.2124 -0.3005  0.0055
 1095SOL    HW1 4395   5.268   0.674   4.046  1.1761 -1.8358  3.9130
 1095SOL    HW2 4396   5.129   0.735   4.051  1.9309  0.6691 -0.4920
 1096SOL     OW 4397   3.549   3.982   4.961  0.3710 -0.1392 -0.1029
 1096SOL    HW1 4398   3.589   4.068   4.953 -3.4750  1.7257 -1.2341
 1096SOL    HW2 4399   3.533   3.971   5.055  1.5658 -0.0707  0.1329
 1097SOL     OW 4400   0.867   6.424   0.199 -0.1753  0.4839 -0.3452
 1097SOL    HW1 4401   0.950   6.420   0.246  0.4013  2.1059 -1.1592
 1097SOL    HW2 4402   0.836   6.514   0.213 -1.1594  0.2829 -1.1232
 1098SOL     OW 4403   3.492   4.878   2.783  0.6282 -0.6245 -0.1373
 1098SOL    HW1 4404   3.425   4.823   2.822  0.3378  0.5389  1.0737
 1098SOL    HW2 4405   3.566   4.873   2.844  0.3067  0.9123  0.4243
 1099SOL     OW 4406   4.748   1.305   1.818  0.1625  0.5680 -0.0566
 1099SOL    HW1 4407   4.787   1.224   1.785  0.6022  0.1220  1.4470
 1099SOL    HW2 4408   4.677   1.325   1.756  0.8051 -0.3043 -1.1097
 1100SOL     OW 4409   3.093   4.619   0.673 -0.5714 -0.4318 -0.3873
 1100SOL    HW1 4410   3.155   4.550   0.697  0.6605  0.3686 -1.1001
 1100SOL    HW2 4411   3.007   4.585   0.698  0.1422 -1.6392  0.5193
 1101SOL     OW 4412   5.489   0.200   5.388  0.7978  0.3711 -0.4259
 1101SOL    HW1 4413   5.442   0.253   5.324  0.1781 -2.2812 -2.3669
 1101SOL    HW2 4414   5.559   0.157   5.337  0.2346 -1.8978  0.5701
 1102SOL     OW 4415   3.905   4.856   1.850 -0.2439 -0.1236  0.0320
 1102SOL    HW1 4416   3.928   4.781   1.903  1.0455 -0.0457 -0.3767
 1102SOL    HW2 4417   3.962   4.927   1.882  0.1414  0.0750 -1.0346
 1103SOL     OW 4418   4.288   0.154   6.419  0.0952 -0.8218 -0.1947
 1103SOL    HW1 4419   4.286   0.144   6.324  0.8277  1.4610 -0.5212
 1103SOL    HW2 4420   4.363   0.102   6.448  1.7872  0.9055 -1.2929
 1104SOL     OW 4421   4.835   1.631   0.927  0.2497  0.1392 -0.5227
 1104SOL    HW1 4422   4.860   1.585   0.847  0.1821 -0.3714 -0.2493
 1104SOL    HW2 4423   4.744   1.659   0.911  0.2258  0.0121 -0.6121
 1105SOL     OW 4424   6.394   6.598   4.147  0.0908  0.0845  0.3446
 1105SOL    HW1 4425   6.422   6.636   4.230 -0.7032  0.2938  0.5281
 1105SOL    HW2 4426   6.427   6.659   4.081  0.7223 -0.0829  0.5034
 1106SOL     OW 4427   2.406   0.350   6.746 -0.1184 -0.4753 -0.3450
 1106SOL    HW1 4428   2.313   0.356   6.767  0.0355  1.0372 -0.0185
 1106SOL    HW2 4429   2.439   0.280   6.803 -0.7008  0.1866  0.8386
 1107SOL     OW 4430   2.848   5.757   3.653  0.1048 -0.0374 -0.4944
 1107SOL    HW1 4431   2.873   5.800   3.572 -0.5667 -0.7726 -1.1132
 1107SOL    HW2 4432   2.915   5.690   3.667  0.1270 -0.0235 -0.5368
 1108SOL     OW 4433   3.861   3.577   5.717 -0.1049 -0.4586 -0.2021
 1108SOL    HW1 4434   3.839   3.631   5.641  0.0255  0.1275  0.1677
 1108SOL    HW2 4435   3.832   3.629   5.792 -0.2579 -1.0463  0.1472
 1109SOL     OW 4436   2.242   5.222   1.974  0.1433 -0.6280  0.4987
 1109SOL    HW1 4437   2.172   5.267   2.021  0.7568 -0.0139  0.8459
 1109SOL    HW2 4438   2.229   5.247   1.882 -0.1433 -0.5843  0.5516
 1110SOL     OW 4439   2.047   0.187   6.106 -0.0458  0.0110 -0.0127
 1110SOL    HW1 4440   2.072   0.129   6.035 -1.9392  1.5635 -2.1099
 1110SOL    HW2 4441   2.127   0.234   6.129  0.6377 -0.6161 -1.0383
 1111SOL     OW 4442   3.970   6.682   6.567 -0.2703 -0.2334  0.2958
 1111SOL    HW1 4443   3.926   6.598   6.566 -2.2717  0.7715  0.0960
 1111SOL    HW2 4444   4.030   6.679   6.492 -0.5582 -1.3399  0.1005
 1112SOL     OW 4445   4.998   1.348   4.997  0.1882  0.3286  0.4088
 1112SOL    HW1 4446   5.018   1.272   4.942 -0.2053 -1.1437  2.2257
 1112SOL    HW2 4447   4.919   1.386   4.958  0.2982 -0.2833 -0.4317
 1113SOL     OW 4448   5.866   3.826   4.556 -0.2186  0.0603  0.7065
 1113SOL    HW1 4449   5.782   3.786   4.533  0.0574  0.2425 -0.7235
 1113SOL    HW2 4450   5.847   3.879   4.634 -1.5156  0.3512  0.2206
 1114SOL     OW 4451   5.748   5.605   4.744  0.3156  0.2133  0.4499
 1114SOL    HW1 4452   5.788   5.673   4.689  1.0361  0.1689  0.9031
 1114SOL    HW2 4453   5.818   5.578   4.803  0.3455 -1.6122 -0.3511
 1115SOL     OW 4454   3.315   6.578   5.804 -0.8399 -0.1821 -0.6924
 1115SOL    HW1 4455   3.270   6.532   5.733 -1.3899  2.1317 -1.9194
 1115SOL    HW2 4456   3.245   6.619   5.855 -0.2956  0.4846 -0.4735
 1116SOL     OW 4457   5.698   0.258   3.946  0.5522 -0.0653 -0.7989
 1116SOL    HW1 4458   5.734   0.178   3.907  1.4635  0.0410 -0.2051
 1116SOL    HW2 4459   5.716   0.326   3.880  0.9330 -0.1164 -0.7486
 1117SOL     OW 4460   2.463   4.706   4.336 -0.3559 -0.1433 -0.3719
 1117SOL    HW1 4461   2.467   4.788   4.288 -2.4186  0.5909  0.5916
 1117SOL    HW2 4462   2.547   4.664   4.319  0.1658  1.4663 -2.0927
 1118SOL     OW 4463   1.267   5.972   5.271 -0.4144  0.0094 -0.7760
 1118SOL    HW1 4464   1.336   5.968   5.338  0.7235 -2.8340 -1.9815
 1118SOL    HW2 4465   1.201   5.910   5.302 -0.4894 -0.3383 -1.6187
 1119SOL     OW 4466   1.385   5.735   1.185  0.4273  0.1458 -0.3625
 1119SOL    HW1 4467   1.449   5.682   1.138  2.0610  1.1020  0.6868
 1119SOL    HW2 4468   1.427   5.820   1.196 -1.3224  1.0354 -0.2379
 1120SOL     OW 4469   0.164   5.816   3.818 -0.2968  0.4446  0.2211
 1120SOL    HW1 4470   0.108   5.852   3.750 -0.0006 -0.5941 -0.6077
 1120SOL    HW2 4471   0.217   5.890   3.848 -2.1553  1.4846  1.1258
 1121SOL     OW 4472   4.049   1.860   2.898  0.6115  0.2656  0.5666
 1121SOL    HW1 4473   4.095   1.853   2.981  2.7844  1.6453 -0.4103
 1121SOL    HW2 4474   4.037   1.770   2.870  2.4677 -0.1955  1.0807
 1122SOL     OW 4475   4.916   0.169   4.560 -0.2772 -0.1292 -0.3906
 1122SOL    HW1 4476   4.931   0.107   4.488 -1.2172  0.0188 -0.7321
 1122SOL    HW2 4477   4.854   0.124   4.618  0.0237 -0.0123  0.0258
 1123SOL     OW 4478   3.646   0.527   0.960  0.3032 -0.1225  0.1813
 1123SOL    HW1 4479   3.613   0.437   0.970  1.4175 -0.6404 -0.5743
 1123SOL    HW2 4480   3.735   0.524   0.996  0.7823  0.3809 -0.9248
 1124SOL     OW 4481   5.351   1.952   2.401 -0.2084 -0.2027 -0.2731
 1124SOL    HW1 4482   5.277   1.966   2.341  0.3500 -1.5025 -1.3302
 1124SOL    HW2 4483   5.417   1.909   2.347  0.6687 -0.6117  1.0844
 1125SOL     OW 4484   5.155   4.505   3.670 -0.0732 -0.2809  0.0474
 1125SOL    HW1 4485   5.106   4.441   3.619 -0.3470 -2.4050  2.7224
 1125SOL    HW2 4486   5.097   4.581   3.675 -0.7755 -0.7077 -1.2408
 1126SOL     OW 4487   4.939   4.255   2.803 -0.5481  0.1170  0.5243
 1126SOL    HW1 4488   4.934   4.262   2.899 -1.7299  0.8972  0.4195
 1126SOL    HW2 4489   4.993   4.177   2.788  0.7743  0.7264  1.8163
 1127SOL     OW 4490   3.528   1.131   4.934 -0.2346 -0.2015  0.5518
 1127SOL    HW1 4491   3.557   1.207   4.984 -0.6677 -0.6146  1.4633
 1127SOL    HW2 4492   3.588   1.060   4.959  1.8122  0.3753 -2.2111
 1128SOL     OW 4493   3.990   4.204   6.130  0.2116 -0.1205  0.8170
 1128SOL    HW1 4494   3.979   4.295   6.103  2.6419  0.0605  0.2051
 1128SOL    HW2 4495   3.906   4.162   6.109 -0.1745  1.4585 -1.0687
 1129SOL     OW 4496   6.175   1.269   5.124  0.2936  0.0324 -0.0342
 1129SOL    HW1 4497   6.238   1.294   5.056 -0.6975  1.9802 -0.2791
 1129SOL    HW2 4498   6.157   1.350   5.172 -1.3568 -0.6608  0.5910
 1130SOL     OW 4499   3.024   5.379   2.867  0.2753  0.5577 -0.2341
 1130SOL    HW1 4500   3.048   5.312   2.930  1.2115 -0.1829 -1.3270
 1130SOL    HW2 4501   2.948   5.423   2.905  0.1847 -0.5444  0.8977
 1131SOL     OW 4502   4.235   3.461   4.813  0.4600 -0.3731 -0.2294
 1131SOL    HW1 4503   4.200   3.372   4.822 -0.5257 -0.1125 -1.2205
 1131SOL    HW2 4504   4.301   3.454   4.744  2.3580 -0.8404  1.5583
 1132SOL     OW 4505   3.560   0.361   3.394 -0.3638 -0.0222  0.2662
 1132SOL    HW1 4506   3.633   0.367   3.333 -1.5499  1.8562 -1.1028
 1132SOL    HW2 4507   3.496   0.305   3.350 -0.6509  0.1977  0.3987
 1133SOL     OW 4508   4.600   3.439   0.603  0.7886 -0.3694 -0.6280
 1133SOL    HW1 4509   4.544   3.362   0.611 -0.6033  0.5616 -1.1341
 1133SOL    HW2 4510   4.689   3.405   0.615  0.1883 -2.0003 -0.5639
 1134SOL     OW 4511   2.503   0.778   2.121  0.1837  0.0365  0.5124
 1134SOL    HW1 4512   2.468   0.701   2.167  1.4332 -2.9633 -3.0365
 1134SOL    HW2 4513   2.598   0.766   2.124  0.4496  1.8620  0.4317
 1135SOL     OW 4514   5.029   0.361   5.026 -0.0767 -0.2458 -0.2240
 1135SOL    HW1 4515   5.033   0.266   5.036 -0.1939 -0.2577 -0.2890
 1135SOL    HW2 4516   5.040   0.375   4.932  3.0311 -0.0393  0.0662
 1136SOL     OW 4517   1.812   6.266   0.740  0.1914 -0.2736  0.1185
 1136SOL    HW1 4518   1.789   6.238   0.829 -1.1297 -1.1481 -0.4742
 1136SOL    HW2 4519   1.743   6.230   0.684  0.8163  0.5334 -1.2370
 1137SOL     OW 4520   5.299   1.798   5.660  0.2013  0.2229 -0.0630
 1137SOL    HW1 4521   5.347   1.730   5.613 -0.8024 -0.7027  0.2054
 1137SOL    HW2 4522   5.265   1.855   5.591  0.6056  0.1502 -0.3249
 1138SOL     OW 4523   1.268   2.181   3.648 -0.4289  0.2484 -0.6076
 1138SOL    HW1 4524   1.180   2.144   3.650  0.1918 -1.7422 -3.5904
 1138SOL    HW2 4525   1.265   2.249   3.580  0.3522 -0.0007 -0.9121
 1139SOL     OW 4526   0.687   3.222   6.447 -0.3324 -0.0398 -0.1604
 1139SOL    HW1 4527   0.746   3.176   6.507 -0.4186  2.5631  2.1025
 1139SOL    HW2 4528   0.653   3.153   6.391  1.1887 -2.3754  1.5593
 1140SOL     OW 4529   3.946   2.694   0.643 -0.2307  0.4516 -0.0561
 1140SOL    HW1 4530   3.951   2.789   0.632  1.3678  0.5224  0.9964
 1140SOL    HW2 4531   4.026   2.661   0.601  0.9589 -0.0891  2.4209
 1141SOL     OW 4532   4.647   0.227   5.759 -0.0330 -0.3804 -0.2224
 1141SOL    HW1 4533   4.722   0.286   5.767  0.0512 -0.4522 -0.4666
 1141SOL    HW2 4534   4.581   0.279   5.713 -0.2327 -0.2260  0.2357
 1142SOL     OW 4535   1.143   2.787   5.649 -0.3763  0.0773 -0.4399
 1142SOL    HW1 4536   1.090   2.854   5.692 -0.3556 -1.1032  1.5528
 1142SOL    HW2 4537   1.081   2.718   5.625  0.1967 -2.6866  4.4902
 1143SOL     OW 4538   2.448   0.529   2.936 -0.0906 -0.0545  0.6392
 1143SOL    HW1 4539   2.404   0.515   2.852  1.1781 -0.7693  0.0627
 1143SOL    HW2 4540   2.533   0.566   2.912 -0.2946  1.1966  1.7165
 1144SOL     OW 4541   1.575   0.932   3.623 -0.0193  0.1020 -0.4677
 1144SOL    HW1 4542   1.485   0.901   3.638  0.9450 -2.4058  0.7853
 1144SOL    HW2 4543   1.591   0.992   3.696  0.2172 -1.6674  0.9876
 1145SOL     OW 4544   1.058   5.997   0.961  0.0051 -0.0698  0.1749
 1145SOL    HW1 4545   1.029   5.972   1.048  1.0488 -1.4811  0.1507
 1145SOL    HW2 4546   1.138   6.046   0.975 -1.6103  2.7660  0.1681
 1146SOL     OW 4547   0.893   5.558   2.634 -0.1395 -0.0899 -0.9017
 1146SOL    HW1 4548   0.980   5.518   2.632  0.3416  0.7305  0.9873
 1146SOL    HW2 4549   0.883   5.596   2.547  1.1972 -0.6083 -1.3173
 1147SOL     OW 4550   1.318   1.113   1.423 -0.0097  0.0182 -0.1447
 1147SOL    HW1 4551   1.278   1.027   1.407 -0.1233  0.3556 -1.9274
 1147SOL    HW2 4552   1.267   1.173   1.369  0.3093  1.1538  0.7977
 1148SOL     OW 4553   5.718   0.430   5.205 -0.2186  0.3171  0.5539
 1148SOL    HW1 4554   5.732   0.451   5.113  1.3544 -0.5470  0.5769
 1148SOL    HW2 4555   5.805   0.413   5.240 -0.9870 -1.6623  1.6387
 1149SOL     OW 4556   5.162   6.137   4.010 -0.5330 -0.1536 -0.9493
 1149SOL    HW1 4557   5.245   6.125   4.057 -0.9245  0.5729 -0.0465
 1149SOL    HW2 4558   5.185   6.123   3.918  0.4283 -0.7436 -0.6341
 1150SOL     OW 4559   5.849   3.613   5.644 -0.1763  0.2502  0.4092
 1150SOL    HW1 4560   5.861   3.593   5.736  1.8302  0.7040  0.2871
 1150SOL    HW2 4561   5.783   3.682   5.642 -0.4276  0.0475  1.4690
 1151SOL     OW 4562   3.567   3.806   2.041 -0.7283  0.4201 -0.8625
 1151SOL    HW1 4563   3.603   3.730   1.995 -1.9985 -0.4383 -0.4861
 1151SOL    HW2 4564   3.518   3.854   1.974 -0.6749  0.4103 -0.9083
 1152SOL     OW 4565   5.912   6.112   6.443 -0.0489  0.0576 -0.0785
 1152SOL    HW1 4566   5.829   6.100   6.489 -0.5136  1.7156 -0.3973
 1152SOL    HW2 4567   5.893   6.178   6.376  0.9830 -1.1395 -1.6482
 1153SOL     OW 4568   1.195   4.232   4.584 -0.6836 -0.4540 -0.1633
 1153SOL    HW1 4569   1.214   4.140   4.563 -1.3490 -0.0605 -2.8250
 1153SOL    HW2 4570   1.122   4.255   4.526  0.6403  2.2458 -0.8826
 1154SOL     OW 4571   6.276   2.990   4.898  0.4051 -0.3674 -0.1084
 1154SOL    HW1 4572   6.244   2.965   4.984 -0.2203  0.8440  0.0342
 1154SOL    HW2 4573   6.212   2.955   4.836 -0.8451  1.3634  0.1292
 1155SOL     OW 4574   6.172   0.168   4.573 -0.0724 -0.2168 -0.0118
 1155SOL    HW1 4575   6.169   0.077   4.546  0.2836 -0.6074  1.2046
 1155SOL    HW2 4576   6.263   0.183   4.600  0.1784  0.8593 -1.3405
 1156SOL     OW 4577   2.677   4.106   2.316 -0.0081 -0.1321  0.4634
 1156SOL    HW1 4578   2.673   4.041   2.245 -0.1457 -0.9785  1.2184
 1156SOL    HW2 4579   2.587   4.110   2.349 -0.1742  1.0681 -0.1020
 1157SOL     OW 4580   1.305   1.538   3.770  0.1212  0.0685 -0.0949
 1157SOL    HW1 4581   1.225   1.485   3.772  1.5993 -2.3364 -0.7649
 1157SOL    HW2 4582   1.284   1.615   3.823 -2.5744 -0.5443 -0.1526
 1158SOL     OW 4583   3.075   6.734   6.672  0.1512  0.0916 -0.2343
 1158SOL    HW1 4584   3.093   6.775   6.757  0.8632 -0.6365 -0.0187
 1158SOL    HW2 4585   3.026   6.655   6.694  0.3949 -0.1317 -0.4903
 1159SOL     OW 4586   1.458   5.719   2.682 -0.0640 -0.5211 -0.4161
 1159SOL    HW1 4587   1.495   5.635   2.656 -0.6244 -0.1636 -2.5563
 1159SOL    HW2 4588   1.370   5.698   2.713  0.3857 -0.8903  0.6414
 1160SOL     OW 4589   2.342   6.669   1.259 -0.1457  0.0894  0.2207
 1160SOL    HW1 4590   2.417   6.710   1.302  0.0188 -0.6110  0.6102
 1160SOL    HW2 4591   2.353   6.576   1.275  1.4071 -0.5479 -3.6440
 1161SOL     OW 4592   0.870   4.460   6.670 -0.4452 -0.1409  0.2825
 1161SOL    HW1 4593   0.871   4.434   6.762 -0.6001 -0.3938  0.2138
 1161SOL    HW2 4594   0.900   4.383   6.623 -0.8430 -0.1740  0.0819
 1162SOL     OW 4595   4.264   2.081   4.892  0.1237 -0.3429 -0.2261
 1162SOL    HW1 4596   4.243   2.084   4.799  1.3249 -0.3683 -0.5158
 1162SOL    HW2 4597   4.187   2.117   4.936 -0.4662 -0.3668 -1.2199
 1163SOL     OW 4598   1.991   5.709   4.178 -0.6130 -0.2554  0.6195
 1163SOL    HW1 4599   1.936   5.752   4.113  1.7326 -0.4831 -1.6963
 1163SOL    HW2 4600   1.981   5.616   4.161  1.0870 -0.2885 -0.4986
 1164SOL     OW 4601   2.423   1.824   5.337  0.0482  0.2192  0.3255
 1164SOL    HW1 4602   2.337   1.822   5.295  0.2499 -1.3380 -0.0925
 1164SOL    HW2 4603   2.414   1.764   5.411  0.5130  0.7685  0.8319
 1165SOL     OW 4604   0.419   0.059   2.938 -0.3102 -0.6331 -0.4603
 1165SOL    HW1 4605   0.462   0.030   3.019 -2.0278 -1.6648  0.1501
 1165SOL    HW2 4606   0.325   0.053   2.957 -0.7879  2.0264 -1.5475
 1166SOL     OW 4607   5.953   2.431   5.225  0.0438  0.1477  0.4117
 1166SOL    HW1 4608   6.003   2.494   5.279  0.9073 -1.0486  1.0602
 1166SOL    HW2 4609   5.878   2.408   5.279  0.3765 -0.2821  0.7052
 1167SOL     OW 4610   5.492   0.992   1.855  0.3508  0.1934 -0.2232
 1167SOL    HW1 4611   5.460   0.955   1.773 -0.1818  0.5531 -0.1771
 1167SOL    HW2 4612   5.567   0.936   1.878  1.5437  1.0357 -1.7900
 1168SOL     OW 4613   2.602   2.894   2.260 -0.1970  0.2609  0.1248
 1168SOL    HW1 4614   2.562   2.963   2.207 -0.0342  0.0871 -0.2352
 1168SOL    HW2 4615   2.599   2.926   2.350  1.9746  1.8209 -0.2662
 1169SOL     OW 4616   4.296   1.713   2.163 -0.1377 -0.4527 -0.4471
 1169SOL    HW1 4617   4.338   1.688   2.081 -0.5603 -2.1738 -0.1798
 1169SOL    HW2 4618   4.212   1.667   2.162 -0.8233  0.7483  0.2620
 1170SOL     OW 4619   1.943   0.984   3.266 -1.2086  0.4018 -0.6999
 1170SOL    HW1 4620   1.862   0.977   3.315 -1.2027  0.9074 -0.6217
 1170SOL    HW2 4621   1.919   0.959   3.176 -1.9804  2.8523 -1.2299
 1171SOL     OW 4622   6.667   1.139   6.305 -0.6817 -0.2416 -0.0082
 1171SOL    HW1 4623   6.625   1.219   6.337  0.1609 -0.0757  0.7019
 1171SOL    HW2 4624   6.603   1.103   6.243 -1.6578  0.2723  0.6609
 1172SOL     OW 4625   4.292   6.621   1.584  0.1899 -0.2372 -0.1511
 1172SOL    HW1 4626   4.279   6.530   1.558  2.7497 -0.7441  0.1010
 1172SOL    HW2 4627   4.355   6.617   1.656  0.4747  1.7599 -0.2220
 1173SOL     OW 4628   1.829   4.648   2.935 -0.2363  0.0913  0.0134
 1173SOL    HW1 4629   1.801   4.633   3.025 -0.1891  0.0079  0.0139
 1173SOL    HW2 4630   1.756   4.693   2.894  0.4564  1.8543  0.6155
 1174SOL     OW 4631   4.022   1.759   1.477 -0.1290  0.8982 -0.1827
 1174SOL    HW1 4632   4.074   1.839   1.487 -1.2480  1.3508  2.9281
 1174SOL    HW2 4633   3.966   1.777   1.402 -0.4262  3.1138  0.5059
 1175SOL     OW 4634   5.821   3.746   5.223  0.2729 -0.1260  0.0340
 1175SOL    HW1 4635   5.872   3.694   5.285 -0.5141 -1.6241 -0.5180
 1175SOL    HW2 4636   5.769   3.805   5.278  0.0025 -1.0416  0.7832
 1176SOL     OW 4637   6.767   4.932   0.228  0.1119  0.2638  0.0255
 1176SOL    HW1 4638   6.831   4.882   0.278  0.5674  0.1767 -0.6323
 1176SOL    HW2 4639   6.814   5.010   0.199  0.6914 -0.9430 -2.5093
 1177SOL     OW 4640   2.641   3.510   1.955 -0.6691 -0.0446 -0.1322
 1177SOL    HW1 4641   2.596   3.578   1.903 -0.3809 -1.4236 -2.3053
 1177SOL    HW2 4642   2.713   3.481   1.900  1.4345  0.3202  2.2436
 1178SOL     OW 4643   2.277   2.661   4.288 -0.6048  0.8187  0.1628
 1178SOL    HW1 4644   2.248   2.572   4.267  1.2423 -0.3622  2.2741
 1178SOL    HW2 4645   2.350   2.677   4.228 -0.0519  0.3577  0.7087
 1179SOL     OW 4646   1.219   1.614   5.031  0.6101 -0.6602  0.4052
 1179SOL    HW1 4647   1.168   1.550   4.981 -0.2181  0.4803 -0.2516
 1179SOL    HW2 4648   1.257   1.671   4.964 -1.2563  1.4478  1.0481
 1180SOL     OW 4649   5.889   5.994   0.772  0.5472  0.1604  0.7733
 1180SOL    HW1 4650   5.957   6.038   0.720 -1.5251  0.7614 -1.6396
 1180SOL    HW2 4651   5.812   6.049   0.761 -0.6533 -1.0792  2.5340
 1181SOL     OW 4652   2.561   6.658   6.409 -0.1456 -0.3824  0.2932
 1181SOL    HW1 4653   2.562   6.707   6.491  0.2886  0.0997  0.0037
 1181SOL    HW2 4654   2.628   6.592   6.420 -0.2020 -0.4245  0.3896
 1182SOL     OW 4655   1.001   0.694   6.596 -0.4873  0.1908  0.3942
 1182SOL    HW1 4656   1.038   0.606   6.589 -1.4703 -0.1904 -0.2327
 1182SOL    HW2 4657   1.010   0.732   6.508 -1.1333  0.2631  0.3485
 1183SOL     OW 4658   4.056   0.464   2.862 -0.2249  0.5925 -0.0555
 1183SOL    HW1 4659   4.068   0.408   2.786 -1.4473 -2.1087  1.6123
 1183SOL    HW2 4660   4.139   0.459   2.909 -0.8772 -1.4843  1.0241
 1184SOL     OW 4661   1.359   4.163   0.331  0.0152  0.6382 -0.1558
 1184SOL    HW1 4662   1.450   4.185   0.310  0.0392 -0.7530 -1.7959
 1184SOL    HW2 4663   1.361   4.069   0.350 -0.7470  1.0365  2.1095
 1185SOL     OW 4664   0.222   0.779   3.014 -0.3341  0.0221 -0.4875
 1185SOL    HW1 4665   0.189   0.689   3.015 -1.1676  0.3083  0.9548
 1185SOL    HW2 4666   0.144   0.833   3.014  0.1040  0.7271  1.2830
 1186SOL     OW 4667   2.953   1.248   1.708  0.0096 -0.2939  0.5399
 1186SOL    HW1 4668   3.014   1.258   1.636 -1.0975  0.4887 -0.3240
 1186SOL    HW2 4669   2.895   1.324   1.702  0.1398  0.0293  2.5150
 1187SOL     OW 4670   1.975   3.213   0.212  0.8758 -0.2826  0.3113
 1187SOL    HW1 4671   1.997   3.166   0.131 -1.1262 -1.8112  0.5757
 1187SOL    HW2 4672   2.035   3.178   0.277 -0.4582 -2.5212  0.4635
 1188SOL     OW 4673   4.467   2.352   0.000 -0.2703  0.1247  0.0429
 1188SOL    HW1 4674   4.449   2.272   0.050  0.7852  0.1697  0.5230
 1188SOL    HW2 4675   4.392   2.361  -0.059 -0.4646 -1.1427  0.0703
 1189SOL     OW 4676   4.834   0.682   3.313 -0.0035 -0.2849  0.1216
 1189SOL    HW1 4677   4.918   0.722   3.291  1.2098 -2.3410  0.7422
 1189SOL    HW2 4678   4.828   0.688   3.408 -0.9859  0.6109  0.0142
 1190SOL     OW 4679   0.727   3.134   5.871  0.1066 -0.1437 -1.0079
 1190SOL    HW1 4680   0.683   3.050   5.886  1.7097 -1.2440 -2.0171
 1190SOL    HW2 4681   0.720   3.180   5.954  0.2142 -1.8071 -0.0218
 1191SOL     OW 4682   3.426   4.804   4.110  0.4649  0.4280  0.2237
 1191SOL    HW1 4683   3.429   4.792   4.205  0.4338  0.0849  0.1837
 1191SOL    HW2 4684   3.473   4.729   4.075 -1.8338 -0.9651 -0.1190
 1192SOL     OW 4685   1.904   4.428   4.768  0.5192 -0.3253  0.0166
 1192SOL    HW1 4686   1.810   4.412   4.768  0.8741 -2.9144  0.8166
 1192SOL    HW2 4687   1.923   4.464   4.681 -0.8301 -2.7040 -1.3743
 1193SOL     OW 4688   4.329   2.210   5.582 -0.5645 -0.2511 -0.2939
 1193SOL    HW1 4689   4.400   2.177   5.636 -2.2223  0.7267  2.7433
 1193SOL    HW2 4690   4.343   2.170   5.496  2.6211 -1.3958  0.6185
 1194SOL     OW 4691   3.156   3.514   0.033  0.3270  0.6719 -0.5510
 1194SOL    HW1 4692   3.103   3.573  -0.021  0.0880  0.6980 -0.2909
 1194SOL    HW2 4693   3.189   3.448  -0.029 -2.2617 -1.0019 -0.3302
 1195SOL     OW 4694   3.515   4.156   4.091  0.1277  0.7054 -0.1748
 1195SOL    HW1 4695   3.598   4.121   4.056 -0.7083 -1.0438 -0.5358
 1195SOL    HW2 4696   3.473   4.197   4.016 -0.1119  0.0211 -0.4219
 1196SOL     OW 4697   4.301   4.109   0.508  0.0104  0.7258  0.3090
 1196SOL    HW1 4698   4.392   4.080   0.506 -0.1405  0.2268 -1.5406
 1196SOL    HW2 4699   4.305   4.204   0.506  0.4765  0.8964  3.6272
 1197SOL     OW 4700   3.157   3.200   3.531 -0.1279 -0.0974  0.0610
 1197SOL    HW1 4701   3.183   3.137   3.598  1.1779 -0.2339 -0.5303
 1197SOL    HW2 4702   3.215   3.276   3.546  0.5563 -0.3391 -1.2092
 1198SOL     OW 4703   5.869   3.913   2.105 -0.2175  0.6333 -0.3346
 1198SOL    HW1 4704   5.794   3.926   2.163  0.0581  1.1471 -0.0843
 1198SOL    HW2 4705   5.853   3.828   2.064  0.5294 -0.7447  1.9818
 1199SOL     OW 4706   4.797   0.509   2.306 -0.1425  0.1414 -0.0349
 1199SOL    HW1 4707   4.877   0.475   2.266  0.1029 -0.8272  1.2274
 1199SOL    HW2 4708   4.824   0.539   2.392 -0.7853  1.6220 -0.3103
 1200SOL     OW 4709   4.296   0.491   0.181  0.1087  0.1560 -0.1685
 1200SOL    HW1 4710   4.384   0.501   0.145  0.8288 -2.0400  0.7869
 1200SOL    HW2 4711   4.238   0.508   0.107  1.4038 -0.3276 -1.3480
 1201SOL     OW 4712   6.749   5.185   5.898  0.3869  0.4029  0.0869
 1201SOL    HW1 4713   6.799   5.130   5.959 -0.3258 -0.0428  0.2827
 1201SOL    HW2 4714   6.659   5.151   5.904  0.5530 -0.6061 -2.3061
 1202SOL     OW 4715   6.539   4.037   6.449  0.0653  0.3602 -0.0815
 1202SOL    HW1 4716   6.575   4.107   6.395  0.3094  0.0047 -0.3916
 1202SOL    HW2 4717   6.444   4.053   6.449 -0.0989 -0.3268 -1.6745
 1203SOL     OW 4718   0.699   4.944   5.827  0.2793  0.4703 -0.8448
 1203SOL    HW1 4719   0.648   5.023   5.809  0.5921  1.7358  2.9130
 1203SOL    HW2 4720   0.637   4.872   5.818 -1.3080  1.6419  0.2098
 1204SOL     OW 4721   6.374   6.717   5.577  0.2277  0.3857  0.4485
 1204SOL    HW1 4722   6.348   6.737   5.487 -0.8841  1.6711  1.0280
 1204SOL    HW2 4723   6.470   6.723   5.576  0.1472  2.6169 -0.1973
 1205SOL     OW 4724   5.141   4.024   2.756  0.3020 -0.7709  0.6081
 1205SOL    HW1 4725   5.153   4.005   2.663 -1.4683  1.5128 -0.1818
 1205SOL    HW2 4726   5.067   3.970   2.783 -0.5924  0.1444  0.0664
 1206SOL     OW 4727   4.579   2.596   6.434 -0.0770  0.4075  0.9107
 1206SOL    HW1 4728   4.494   2.552   6.436  1.0192 -2.0812 -1.0074
 1206SOL    HW2 4729   4.589   2.624   6.343  1.2534  0.4187  1.0414
 1207SOL     OW 4730   5.005   5.619   0.442  0.2794  0.0348 -0.6059
 1207SOL    HW1 4731   5.093   5.632   0.406  0.9794  2.1359  1.6262
 1207SOL    HW2 4732   4.951   5.684   0.399  0.2956  0.1303 -0.4825
 1208SOL     OW 4733   3.436   3.747   3.887  0.1870  0.1145 -0.2830
 1208SOL    HW1 4734   3.405   3.658   3.872  1.4092 -0.6274  1.2898
 1208SOL    HW2 4735   3.453   3.751   3.981  2.8859  1.0471 -0.6959
 1209SOL     OW 4736   2.152   1.007   4.570 -0.1983 -0.0798  0.2789
 1209SOL    HW1 4737   2.151   0.922   4.614 -1.4811  0.5940  1.6402
 1209SOL    HW2 4738   2.064   1.014   4.531  0.8615 -0.6319 -2.4681
 1210SOL     OW 4739   0.292   1.877   6.486  0.1605  0.3829 -0.5301
 1210SOL    HW1 4740   0.208   1.895   6.443  0.2907 -1.9300 -1.9486
 1210SOL    HW2 4741   0.346   1.838   6.418  3.2402  3.6273 -0.2378
 1211SOL     OW 4742   6.499   5.846   6.013  0.3163 -0.3049 -0.0230
 1211SOL    HW1 4743   6.476   5.756   6.038 -0.1918 -0.6929 -1.7243
 1211SOL    HW2 4744   6.501   5.844   5.917  2.1001  1.0789 -0.0558
 1212SOL     OW 4745   5.447   6.295   3.505 -0.0665  0.2626 -0.4521
 1212SOL    HW1 4746   5.469   6.302   3.598 -1.7311 -3.7417  0.4662
 1212SOL    HW2 4747   5.517   6.243   3.467 -0.7154 -0.4375 -0.7355
 1213SOL     OW 4748   2.429   3.696   2.142  0.1125 -0.2891 -0.1900
 1213SOL    HW1 4749   2.469   3.671   2.059 -0.0872 -2.0744  0.1950
 1213SOL    HW2 4750   2.367   3.625   2.161  1.7269 -1.1415  2.5241
 1214SOL     OW 4751   5.352   3.903   3.961 -0.7058 -0.4056  0.2768
 1214SOL    HW1 4752   5.428   3.920   4.017  1.6209 -0.4975 -2.6343
 1214SOL    HW2 4753   5.371   3.819   3.920 -0.8875  0.8942 -2.7014
 1215SOL     OW 4754   4.182   2.474   2.589  0.5433 -0.3857 -0.2634
 1215SOL    HW1 4755   4.169   2.395   2.535  0.0346 -1.1627  0.9352
 1215SOL    HW2 4756   4.257   2.518   2.549  1.1585 -1.7372 -0.6866
 1216SOL     OW 4757   3.256   1.061   1.789  0.5171  0.2148 -1.1266
 1216SOL    HW1 4758   3.280   0.973   1.818  0.3846  0.2492 -0.9136
 1216SOL    HW2 4759   3.340   1.107   1.782  0.5305  0.2951 -0.5100
 1217SOL     OW 4760   0.765   3.086   5.483 -0.5297  0.4357  0.2715
 1217SOL    HW1 4761   0.742   3.170   5.522  1.4503  0.2349  2.0438
 1217SOL    HW2 4762   0.856   3.096   5.456 -0.3021 -1.1031  0.3923
 1218SOL     OW 4763   5.032   4.383   3.447 -0.3243  0.4800  0.0011
 1218SOL    HW1 4764   4.983   4.337   3.515  0.5628  1.1226  1.1122
 1218SOL    HW2 4765   4.967   4.403   3.379 -0.9448 -1.3917 -0.0059
 1219SOL     OW 4766   1.694   5.496   3.718 -0.0224 -0.2396 -0.2933
 1219SOL    HW1 4767   1.744   5.572   3.689 -1.4423  1.3440  1.1468
 1219SOL    HW2 4768   1.662   5.456   3.637  1.2621  0.3291 -1.1061
 1220SOL     OW 4769   3.648   4.309   4.687  0.4541  0.3501 -0.0795
 1220SOL    HW1 4770   3.653   4.384   4.627 -1.2988 -0.4627 -1.3369
 1220SOL    HW2 4771   3.683   4.235   4.637 -2.1851 -0.6088 -0.6724
 1221SOL     OW 4772   4.420   3.286   1.973 -0.3796  0.2537  0.2673
 1221SOL    HW1 4773   4.423   3.283   1.877  1.8908  0.5277  0.2696
 1221SOL    HW2 4774   4.371   3.208   1.998  0.0251 -0.4784 -1.1069
 1222SOL     OW 4775   2.205   5.976   1.202  0.3530 -0.4881 -0.2099
 1222SOL    HW1 4776   2.283   6.013   1.160 -0.0839 -1.5184 -2.0543
 1222SOL    HW2 4777   2.198   6.022   1.286  3.9497 -1.6560  0.8787
 1223SOL     OW 4778   2.716   3.707   3.870  0.1411  0.3617 -0.2371
 1223SOL    HW1 4779   2.674   3.702   3.784  2.4982  3.8612 -1.8620
 1223SOL    HW2 4780   2.769   3.628   3.876 -1.0208 -0.5417 -1.3967
 1224SOL     OW 4781   6.632   2.780   4.240 -0.0579  0.2578  0.3237
 1224SOL    HW1 4782   6.570   2.849   4.215  1.2019  2.0225  1.7696
 1224SOL    HW2 4783   6.685   2.767   4.161 -1.7789 -0.8061 -0.7142
 1225SOL     OW 4784   5.440   5.467   1.792 -0.0709  0.2695 -0.0439
 1225SOL    HW1 4785   5.516   5.485   1.737  0.0037  0.4648  0.1186
 1225SOL    HW2 4786   5.471   5.484   1.881 -0.0109 -0.6348  0.1167
 1226SOL     OW 4787   2.178   3.157   6.069  0.5216  0.1059 -0.2838
 1226SOL    HW1 4788   2.154   3.250   6.069 -0.8338 -0.2005  1.1517
 1226SOL    HW2 4789   2.099   3.112   6.098  0.9005 -1.5969 -1.7045
 1227SOL     OW 4790   3.384   1.631   6.372  0.4055  0.1079 -0.4007
 1227SOL    HW1 4791   3.338   1.696   6.318 -1.0781 -0.2656  0.3713
 1227SOL    HW2 4792   3.464   1.612   6.323 -1.5782 -1.4255 -3.3416
 1228SOL     OW 4793   3.631   2.730   3.646  0.3900  0.5533 -0.0847
 1228SOL    HW1 4794   3.651   2.708   3.737  0.0503 -1.4875 -0.4406
 1228SOL    HW2 4795   3.543   2.769   3.649 -1.0891 -2.4534  0.2602
 1229SOL     OW 4796   2.163   5.697   3.486  0.2387 -0.1223 -0.0681
 1229SOL    HW1 4797   2.151   5.789   3.461  2.3190  0.3915  0.6234
 1229SOL    HW2 4798   2.074   5.663   3.493 -0.7082  2.3254  1.3223
 1230SOL     OW 4799   6.701   2.548   6.578 -0.2843 -0.4230  0.6828
 1230SOL    HW1 4800   6.640   2.542   6.504  2.2940  1.5493 -1.8092
 1230SOL    HW2 4801   6.672   2.625   6.626  1.6018  2.2472 -2.1017
 1231SOL     OW 4802   5.289   4.288   6.762  0.2206 -0.3919  0.0727
 1231SOL    HW1 4803   5.337   4.311   6.682 -0.3844 -0.2309 -0.2514
 1231SOL    HW2 4804   5.341   4.219   6.802  0.7929 -0.1309 -0.2009
 1232SOL     OW 4805   1.712   2.122   3.136 -0.4393 -0.6594 -0.0092
 1232SOL    HW1 4806   1.727   2.062   3.209 -0.4173 -0.4279  0.1790
 1232SOL    HW2 4807   1.677   2.067   3.067 -3.5685 -0.3847  1.2227
 1233SOL     OW 4808   4.516   4.148   5.396 -0.2780 -0.7147  0.3903
 1233SOL    HW1 4809   4.482   4.083   5.456  0.7209  0.1224  1.9297
 1233SOL    HW2 4810   4.453   4.220   5.399  0.0157 -0.4693  0.8388
 1234SOL     OW 4811   6.473   5.813   2.875  0.3762  0.3258  0.0228
 1234SOL    HW1 4812   6.439   5.873   2.941 -1.1099  0.0955 -0.4881
 1234SOL    HW2 4813   6.532   5.755   2.923  0.5735  1.1581  0.8219
 1235SOL     OW 4814   1.859   5.461   4.098  0.1017  0.1375  0.3982
 1235SOL    HW1 4815   1.797   5.429   4.165  1.6021 -1.4964  1.0867
 1235SOL    HW2 4816   1.834   5.414   4.018  0.2077 -0.2350  0.5810
 1236SOL     OW 4817   6.172   1.438   3.830 -0.1119  0.0986 -0.3295
 1236SOL    HW1 4818   6.092   1.394   3.800 -0.6848 -0.1653  1.4406
 1236SOL    HW2 4819   6.153   1.531   3.822 -0.6344  0.0376  0.0886
 1237SOL     OW 4820   5.391   0.886   4.017  0.0277  0.2454 -0.3483
 1237SOL    HW1 4821   5.432   0.972   4.006  1.4088 -0.3850 -0.3069
 1237SOL    HW2 4822   5.440   0.846   4.089 -0.0153 -0.9255 -0.9582
 1238SOL     OW 4823   6.548   0.806   4.401 -0.4319 -0.1024  0.4763
 1238SOL    HW1 4824   6.480   0.786   4.336  1.4383  3.1609 -2.8771
 1238SOL    HW2 4825   6.529   0.896   4.428  0.5499 -0.4032  2.2926
 1239SOL     OW 4826   6.482   1.020   2.497  0.1239 -0.2138 -0.2560
 1239SOL    HW1 4827   6.552   1.047   2.438  1.3078  0.2307  1.2934
 1239SOL    HW2 4828   6.401   1.040   2.450  0.9913 -1.3726 -2.3668
 1240SOL     OW 4829   3.564   2.800   3.958 -0.1157 -0.5453  0.1438
 1240SOL    HW1 4830   3.490   2.859   3.942 -0.6074 -1.3599 -0.6642
 1240SOL    HW2 4831   3.609   2.838   4.034 -1.8470 -0.4960  1.1991
 1241SOL     OW 4832   3.931   0.368   1.527 -0.4202  0.0004 -0.3917
 1241SOL    HW1 4833   3.943   0.412   1.611  1.3848 -0.4661 -0.3646
 1241SOL    HW2 4834   3.952   0.434   1.462 -0.0218 -0.1388 -0.4103
 1242SOL     OW 4835   0.712   0.149   4.134  0.0523  0.1044  0.5019
 1242SOL    HW1 4836   0.686   0.240   4.121 -0.2512  0.2238  1.7901
 1242SOL    HW2 4837   0.788   0.136   4.078  1.4406  1.7877  1.8934
 1243SOL     OW 4838   2.608   4.250   1.364 -0.0591 -0.1191  0.2077
 1243SOL    HW1 4839   2.550   4.282   1.295  1.0402 -1.7548 -1.5893
 1243SOL    HW2 4840   2.674   4.319   1.374 -0.7671  0.5468  0.3026
 1244SOL     OW 4841   2.021   2.369   3.669 -0.3909  0.1513 -0.0973
 1244SOL    HW1 4842   2.032   2.373   3.764 -0.8527 -0.9057  0.0122
 1244SOL    HW2 4843   1.990   2.280   3.652 -2.7924  1.0878 -0.9751
 1245SOL     OW 4844   3.098   3.758   6.387 -0.1547 -0.1567  0.0369
 1245SOL    HW1 4845   3.157   3.811   6.440  0.5096 -0.9235  0.0783
 1245SOL    HW2 4846   3.154   3.695   6.343 -0.9706 -1.1491  0.3627
 1246SOL     OW 4847   3.909   3.860   4.920  0.7586 -0.0925 -0.1157
 1246SOL    HW1 4848   4.001   3.846   4.901  0.5990  0.1737 -1.0865
 1246SOL    HW2 4849   3.863   3.836   4.840 -0.1032 -1.0990  0.6287
 1247SOL     OW 4850   6.212   3.708   4.384 -0.1895 -0.3287 -0.8650
 1247SOL    HW1 4851   6.292   3.755   4.360 -1.3678  1.0304 -2.2979
 1247SOL    HW2 4852   6.210   3.712   4.480  1.2951 -0.1519 -0.8178
 1248SOL     OW 4853   2.476   1.704   2.061 -0.2421 -0.2288  0.9848
 1248SOL    HW1 4854   2.508   1.626   2.017  1.7428  0.6726  0.7571
 1248SOL    HW2 4855   2.428   1.670   2.137 -0.2597 -1.6740  0.3576
 1249SOL     OW 4856   0.343   2.390   0.424  0.2103  0.2209 -0.1081
 1249SOL    HW1 4857   0.378   2.448   0.356 -0.8670  1.6309  0.4884
 1249SOL    HW2 4858   0.403   2.402   0.498  0.5370 -0.1897 -0.2984
 1250SOL     OW 4859   3.287   6.734   2.062  0.8515  0.3554 -0.0412
 1250SOL    HW1 4860   3.310   6.658   2.007  3.1444  0.6896  0.3604
 1250SOL    HW2 4861   3.278   6.806   2.000 -0.6271 -0.0343 -0.3439
 1251SOL     OW 4862   6.339   5.638   5.226  0.6676  0.1841 -0.0909
 1251SOL    HW1 4863   6.395   5.562   5.244  1.6198  0.6529 -1.0058
 1251SOL    HW2 4864   6.327   5.637   5.131 -2.1347 -0.7611  0.1920
 1252SOL     OW 4865   3.365   6.188   6.032 -0.0858  0.4454  0.3480
 1252SOL    HW1 4866   3.306   6.262   6.019  1.1009  1.8806  2.5525
 1252SOL    HW2 4867   3.452   6.224   6.015  0.4783 -0.5888  0.9522
 1253SOL     OW 4868   1.275   5.932   4.100 -0.3101  0.0328  0.4786
 1253SOL    HW1 4869   1.348   5.870   4.102 -0.6692 -0.4528 -0.8734
 1253SOL    HW2 4870   1.270   5.964   4.190  0.7174 -0.9146  0.9078
 1254SOL     OW 4871   4.282   2.810   4.886  0.2834 -0.1861 -0.0426
 1254SOL    HW1 4872   4.292   2.815   4.981  1.3735  2.9144 -0.2309
 1254SOL    HW2 4873   4.370   2.794   4.853  0.1469  0.1256 -0.5723
 1255SOL     OW 4874   2.010   1.245   3.352 -0.2327  0.1826  0.9955
 1255SOL    HW1 4875   1.982   1.305   3.283  3.9134  0.8450 -0.3913
 1255SOL    HW2 4876   1.995   1.158   3.316 -1.1393  0.4540  0.6912
 1256SOL     OW 4877   0.288   6.173   6.185  0.0590 -0.6406 -0.5425
 1256SOL    HW1 4878   0.198   6.190   6.157  0.4197 -1.5802 -2.4586
 1256SOL    HW2 4879   0.294   6.078   6.189  1.3444 -0.6573 -1.9485
 1257SOL     OW 4880   3.075   1.304   6.000  0.0624 -0.7885  0.5020
 1257SOL    HW1 4881   3.153   1.360   6.007 -0.7767  0.6360 -0.7227
 1257SOL    HW2 4882   3.054   1.279   6.089  1.2629 -0.2356  0.9545
 1258SOL     OW 4883   4.424   2.078   3.932  0.0552 -0.2958  0.4859
 1258SOL    HW1 4884   4.440   2.137   3.859  0.9852 -0.0765  0.8484
 1258SOL    HW2 4885   4.333   2.051   3.922  0.1703 -0.2858 -0.7581
 1259SOL     OW 4886   6.701   0.153   4.980  0.1128 -0.2738 -0.6185
 1259SOL    HW1 4887   6.692   0.119   5.069 -1.5885 -0.5663 -0.8633
 1259SOL    HW2 4888   6.713   0.247   4.991  4.8539 -0.7375  0.0647
 1260SOL     OW 4889   1.223   3.189   3.238  0.1929  0.3670 -0.0866
 1260SOL    HW1 4890   1.164   3.258   3.268 -1.3954 -0.9431 -0.0630
 1260SOL    HW2 4891   1.271   3.229   3.166 -1.5377  1.1674 -0.8558
 1261SOL     OW 4892   4.552   1.994   4.788  0.3657  0.0754 -0.3143
 1261SOL    HW1 4893   4.584   2.083   4.774  0.5853 -0.3242 -2.9126
 1261SOL    HW2 4894   4.465   2.005   4.826 -0.1581  1.4926 -1.8077
 1262SOL     OW 4895   4.242   6.218   3.416 -0.5786  0.0885 -0.1514
 1262SOL    HW1 4896   4.305   6.272   3.463 -0.1264 -0.2984 -0.3083
 1262SOL    HW2 4897   4.163   6.272   3.411 -0.1002  0.7754 -0.3987
 1263SOL     OW 4898   6.381   6.552   6.408 -0.7869  0.1488  0.0569
 1263SOL    HW1 4899   6.422   6.559   6.322  0.7509  0.8004  0.7899
 1263SOL    HW2 4900   6.324   6.476   6.402  2.0761 -2.1251 -0.4893
 1264SOL     OW 4901   4.236   3.903   6.135 -0.7065 -0.4379  0.3414
 1264SOL    HW1 4902   4.191   3.943   6.209 -0.1054  0.8151  0.0545
 1264SOL    HW2 4903   4.326   3.935   6.141 -1.0681  1.2483 -1.9779
 1265SOL     OW 4904   2.195   1.175   0.226  0.3460 -0.2870  0.1276
 1265SOL    HW1 4905   2.257   1.106   0.204  0.7303  0.1024 -0.0132
 1265SOL    HW2 4906   2.200   1.237   0.153 -0.9115 -0.7299 -0.3678
 1266SOL     OW 4907   6.439   6.087   6.622  0.2754  0.0881 -0.0546
 1266SOL    HW1 4908   6.471   6.177   6.630 -0.4124  0.3591 -0.3240
 1266SOL    HW2 4909   6.411   6.079   6.530 -2.0043  0.3866  0.5707
 1267SOL     OW 4910   4.591   0.322   0.882  0.9019  0.2330  0.2880
 1267SOL    HW1 4911   4.590   0.364   0.796 -1.1195  0.8379  0.5548
 1267SOL    HW2 4912   4.574   0.230   0.863  1.9933  0.0830 -0.0461
 1268SOL     OW 4913   0.592   3.691   5.855 -0.4794 -0.3657  0.2038
 1268SOL    HW1 4914   0.519   3.740   5.817 -1.2742 -1.7138 -0.0702
 1268SOL    HW2 4915   0.587   3.604   5.816  0.5768 -0.8488  1.0566
 1269SOL     OW 4916   4.487   6.573   1.289  0.0124  0.2331  0.1853
 1269SOL    HW1 4917   4.391   6.572   1.296 -0.0272 -1.3662 -0.0842
 1269SOL    HW2 4918   4.504   6.614   1.204 -0.5474 -0.9761 -0.5486
 1270SOL     OW 4919   5.551   4.308   1.611  0.0297 -0.4663 -0.2964
 1270SOL    HW1 4920   5.480   4.352   1.564  0.3886  0.4691  0.0097
 1270SOL    HW2 4921   5.612   4.378   1.633 -0.2164 -0.8244  1.7379
 1271SOL     OW 4922   5.300   6.058   3.802  0.0478 -0.5998 -0.3666
 1271SOL    HW1 4923   5.286   6.050   3.707 -1.3995 -3.0556 -0.0323
 1271SOL    HW2 4924   5.314   5.969   3.832 -0.8069 -0.0378  1.9244
 1272SOL     OW 4925   6.306   6.553   5.268 -0.8088  0.2945 -0.2425
 1272SOL    HW1 4926   6.330   6.644   5.281  1.6935 -0.2314 -0.6449
 1272SOL    HW2 4927   6.216   6.555   5.236 -1.0515  2.5484  0.4728
 1273SOL     OW 4928   0.805   0.882   2.319 -0.0173 -0.2955 -0.2025
 1273SOL    HW1 4929   0.882   0.934   2.299 -0.4004 -0.0499 -1.0860
 1273SOL    HW2 4930   0.733   0.925   2.273 -0.7922 -0.2299  0.9997
 1274SOL     OW 4931   6.176   2.587   0.543 -0.1225  0.3872  0.1628
 1274SOL    HW1 4932   6.120   2.537   0.602 -1.7634  0.5589 -1.1725
 1274SOL    HW2 4933   6.258   2.536   0.540 -1.0946 -1.2649  0.2294
 1275SOL     OW 4934   3.234   1.255   5.667  0.0978 -0.9169 -0.2395
 1275SOL    HW1 4935   3.142   1.254   5.641  0.5500 -1.2083 -1.9683
 1275SOL    HW2 4936   3.282   1.237   5.586  1.8310  2.0739 -0.0156
 1276SOL     OW 4937   2.282   5.814   0.084 -0.0692 -0.5062 -0.4339
 1276SOL    HW1 4938   2.261   5.811   0.177 -1.0898 -0.6755 -0.6542
 1276SOL    HW2 4939   2.304   5.905   0.068 -2.6961  0.2084 -0.5623
 1277SOL     OW 4940   2.152   2.838   3.989 -0.1225  0.0127  0.3731
 1277SOL    HW1 4941   2.131   2.786   4.066 -1.1906 -0.2577 -0.0759
 1277SOL    HW2 4942   2.073   2.832   3.934  0.7824 -0.2079 -0.9599
 1278SOL     OW 4943   6.537   4.643   5.274  0.0621  0.2278  0.6197
 1278SOL    HW1 4944   6.593   4.588   5.219  1.3265  1.2649  0.8233
 1278SOL    HW2 4945   6.598   4.698   5.323 -1.1003  0.4523  1.8763
 1279SOL     OW 4946   0.785   2.461   4.167  0.7210  0.1974  0.2976
 1279SOL    HW1 4947   0.798   2.554   4.154  1.0400 -0.0068 -0.9562
 1279SOL    HW2 4948   0.705   2.441   4.118  0.8217 -0.2497  0.3102
 1280SOL     OW 4949   4.999   4.653   1.833  0.4374  0.0616 -0.2999
 1280SOL    HW1 4950   4.918   4.696   1.805  0.5616  0.2154 -0.4225
 1280SOL    HW2 4951   5.042   4.630   1.751  0.2012 -0.6170 -0.2413
 1281SOL     OW 4952   5.390   6.028   0.349  0.9404 -0.7816  0.7180
 1281SOL    HW1 4953   5.369   5.968   0.420 -1.0542  0.1090  0.9538
 1281SOL    HW2 4954   5.399   5.972   0.272 -0.2572 -1.4636  1.0573
 1282SOL     OW 4955   6.252   3.540   4.155 -0.0139 -0.2982  0.1646
 1282SOL    HW1 4956   6.224   3.606   4.219  1.0855 -0.9332  1.3347
 1282SOL    HW2 4957   6.307   3.480   4.205  1.8049 -0.2030 -1.6153
 1283SOL     OW 4958   4.021   3.416   3.556  0.2371  0.4649 -0.1071
 1283SOL    HW1 4959   3.966   3.372   3.621 -0.3154 -1.3170 -1.6706
 1283SOL    HW2 4960   4.108   3.420   3.596 -0.2136 -0.0650  0.9557
 1284SOL     OW 4961   3.080   5.108   2.060 -0.0523 -0.3983  0.3083
 1284SOL    HW1 4962   3.055   5.197   2.037  0.1860 -0.4767 -0.2718
 1284SOL    HW2 4963   3.093   5.110   2.155 -0.0710  0.1767  0.2994
 1285SOL     OW 4964   6.112   1.747   0.101  0.3178 -0.3754 -0.2435
 1285SOL    HW1 4965   6.065   1.795   0.033  2.0540 -2.1207 -2.8914
 1285SOL    HW2 4966   6.044   1.707   0.155 -1.1201  2.1436 -0.0682
 1286SOL     OW 4967   1.437   1.130   2.002  0.5179 -0.5378 -0.3369
 1286SOL    HW1 4968   1.496   1.200   2.028  1.0465 -0.7941 -0.8254
 1286SOL    HW2 4969   1.350   1.162   2.025  0.8943 -0.4586  1.0591
 1287SOL     OW 4970   4.182   2.846   2.134  0.1200 -0.0107 -0.1371
 1287SOL    HW1 4971   4.149   2.859   2.223  1.5885  2.6545  0.1157
 1287SOL    HW2 4972   4.211   2.754   2.133  0.3904 -0.0265  2.2539
 1288SOL     OW 4973   2.728   6.282   5.351  0.1609  0.4109  0.4508
 1288SOL    HW1 4974   2.739   6.228   5.273  1.7183  1.3883 -0.0688
 1288SOL    HW2 4975   2.756   6.227   5.424 -0.7847 -0.3262  0.2726
 1289SOL     OW 4976   1.714   0.724   1.165 -0.1939  0.0489  0.0789
 1289SOL    HW1 4977   1.702   0.818   1.155 -1.6468 -0.1857 -0.6917
 1289SOL    HW2 4978   1.751   0.695   1.081 -1.1135 -0.2428 -0.2453
 1290SOL     OW 4979   1.105   5.232   3.999 -0.2308 -0.5778 -0.1302
 1290SOL    HW1 4980   1.096   5.147   3.955 -0.4630 -1.1944  1.0665
 1290SOL    HW2 4981   1.078   5.296   3.934 -0.5162 -1.4621 -0.8989
 1291SOL     OW 4982   5.612   0.778   0.001  0.1369 -0.0356  0.6408
 1291SOL    HW1 4983   5.549   0.717  -0.038  1.5512  0.3727 -2.6674
 1291SOL    HW2 4984   5.573   0.864  -0.014  1.1534  0.1878 -0.9992
 1292SOL     OW 4985   3.049   5.201   3.908 -0.2372  0.3147  0.0436
 1292SOL    HW1 4986   2.994   5.167   3.838  0.5949 -1.0133 -0.0092
 1292SOL    HW2 4987   3.128   5.233   3.863 -0.7372  1.7943  0.1581
 1293SOL     OW 4988   4.409   5.278   0.368 -0.2540 -0.0953 -0.7654
 1293SOL    HW1 4989   4.359   5.290   0.287  0.5161  0.3479 -1.1903
 1293SOL    HW2 4990   4.345   5.243   0.430 -1.3110  1.2947 -1.0167
 1294SOL     OW 4991   3.021   4.362   2.163 -0.7145 -0.2789  0.0765
 1294SOL    HW1 4992   2.989   4.444   2.200  0.4271 -0.4304  1.4919
 1294SOL    HW2 4993   3.111   4.382   2.136 -0.1017 -1.2873  1.3033
 1295SOL     OW 4994   4.005   6.075   1.765  0.4561  0.0575 -0.3001
 1295SOL    HW1 4995   4.035   6.158   1.801 -0.0883  1.3147 -2.5378
 1295SOL    HW2 4996   3.919   6.094   1.729  1.1893 -0.8447 -2.7582
 1296SOL     OW 4997   3.939   4.319   1.436  0.6632 -0.6302 -0.5647
 1296SOL    HW1 4998   3.945   4.352   1.346 -0.7726  0.0539 -0.4386
 1296SOL    HW2 4999   3.882   4.242   1.429 -1.2255  0.6252 -0.0088
 1297SOL     OW 5000   5.033   1.297   6.533 -0.5333  0.0806  0.0196
 1297SOL    HW1 5001   5.037   1.227   6.468  1.2445 -0.1041  0.2950
 1297SOL    HW2 5002   4.952   1.344   6.512 -0.2677 -0.2658 -1.9977
 1298SOL     OW 5003   1.699   0.296   0.101  0.0973 -0.1414 -0.5876
 1298SOL    HW1 5004   1.663   0.208   0.111 -0.4309  0.2362  1.3927
 1298SOL    HW2 5005   1.725   0.302   0.009 -1.2374 -1.8342 -1.1226
 1299SOL     OW 5006   1.070   4.643   2.211  0.8410  0.9735  0.0492
 1299SOL    HW1 5007   1.140   4.703   2.184 -0.2525  1.8420 -0.9284
 1299SOL    HW2 5008   1.041   4.603   2.130 -0.7816  1.7120  0.2354
 1300SOL     OW 5009   1.244   0.668   4.649 -0.3502 -0.2237  0.1140
 1300SOL    HW1 5010   1.195   0.715   4.581  0.1076  0.2482  0.0993
 1300SOL    HW2 5011   1.286   0.737   4.700  1.5967 -0.6267 -0.8448
 1301SOL     OW 5012   5.973   2.888   5.627 -0.6284 -0.4875  0.3830
 1301SOL    HW1 5013   5.884   2.923   5.615 -0.1445  1.2960  1.5059
 1301SOL    HW2 5014   5.960   2.806   5.675 -1.7496 -1.2389 -1.1398
 1302SOL     OW 5015   0.577   3.665   0.118  0.2059  0.6707 -0.0343
 1302SOL    HW1 5016   0.589   3.645   0.025  2.6266  2.0394 -0.0957
 1302SOL    HW2 5017   0.601   3.758   0.126  0.4234  0.4833  2.0095
 1303SOL     OW 5018   6.150   6.047   6.261 -0.3719 -0.0089  0.0335
 1303SOL    HW1 5019   6.144   5.952   6.256 -2.2516  0.1013 -0.5238
 1303SOL    HW2 5020   6.074   6.073   6.313 -0.1707  1.2335 -0.2615
 1304SOL     OW 5021   5.830   2.954   4.151 -0.1382 -0.0354 -0.1456
 1304SOL    HW1 5022   5.807   3.029   4.206  1.2867  0.4660 -0.1736
 1304SOL    HW2 5023   5.828   2.990   4.062  0.5629 -0.0185 -0.1571
 1305SOL     OW 5024   5.246   5.344   6.038 -0.1934 -0.1298  0.2371
 1305SOL    HW1 5025   5.236   5.270   6.097 -0.2007  0.6899  1.2873
 1305SOL    HW2 5026   5.264   5.419   6.095  1.2898  0.4174 -0.8849
 1306SOL     OW 5027   6.753   6.168   3.831  0.4056  0.5562 -0.0662
 1306SOL    HW1 5028   6.783   6.246   3.783  0.8963 -0.4812 -1.5290
 1306SOL    HW2 5029   6.783   6.182   3.921  1.0288  1.7658 -0.4318
 1307SOL     OW 5030   1.643   4.464   0.294 -0.2372  0.0979 -0.1849
 1307SOL    HW1 5031   1.642   4.368   0.286  1.5292 -0.0911  1.0766
 1307SOL    HW2 5032   1.701   4.480   0.369 -1.7788  2.1110  0.6448
 1308SOL     OW 5033   5.024   0.299   4.275 -0.0888 -0.2496 -0.3119
 1308SOL    HW1 5034   4.967   0.242   4.223  0.2202  0.0205 -0.9644
 1308SOL    HW2 5035   5.111   0.288   4.237  0.0004  0.5499 -0.3703
 1309SOL     OW 5036   6.337   5.502   6.302 -0.0418 -0.6370 -0.2538
 1309SOL    HW1 5037   6.381   5.417   6.292 -0.2380 -1.0580  1.9966
 1309SOL    HW2 5038   6.381   5.543   6.376 -2.0172 -0.1634  0.7132
 1310SOL     OW 5039   5.548   2.076   2.783 -0.7538  0.2472 -0.1417
 1310SOL    HW1 5040   5.550   2.151   2.843 -2.3998  0.1056  0.1239
 1310SOL    HW2 5041   5.588   2.005   2.833 -2.3619  0.0518  0.9550
 1311SOL     OW 5042   6.498   0.570   1.808  0.5120 -0.1392 -0.3448
 1311SOL    HW1 5043   6.445   0.570   1.888  0.1080 -0.8205 -0.5992
 1311SOL    HW2 5044   6.463   0.642   1.755 -0.1212 -0.5337 -0.4763
 1312SOL     OW 5045   6.296   0.608   5.661 -0.3040 -0.2282 -1.3682
 1312SOL    HW1 5046   6.311   0.630   5.753  2.1943 -0.7568 -1.5812
 1312SOL    HW2 5047   6.241   0.530   5.663 -0.0755 -0.3720 -0.3232
 1313SOL     OW 5048   4.433   0.904   2.421  0.9874 -0.0355  0.1112
 1313SOL    HW1 5049   4.475   0.958   2.488 -0.4585  0.2273  0.8510
 1313SOL    HW2 5050   4.505   0.854   2.382  2.1396  1.2672  0.4817
 1314SOL     OW 5051   5.421   5.211   2.334  0.5902 -0.6696 -0.2511
 1314SOL    HW1 5052   5.359   5.138   2.333  1.0490 -1.0858  0.7087
 1314SOL    HW2 5053   5.498   5.177   2.378  0.8954  0.3294  0.0136
 1315SOL     OW 5054   4.409   6.034   3.298  0.7160 -0.2481 -0.3477
 1315SOL    HW1 5055   4.365   6.104   3.345  1.0021 -0.3445  0.0714
 1315SOL    HW2 5056   4.354   5.957   3.313  0.9617 -0.3432  0.0795
 1316SOL     OW 5057   0.862   1.642   3.175 -0.2173 -0.0118 -0.0989
 1316SOL    HW1 5058   0.936   1.702   3.180  0.2766 -0.3580 -2.1598
 1316SOL    HW2 5059   0.815   1.654   3.258  2.0608  0.2678  1.2151
 1317SOL     OW 5060   0.390   3.864   0.811 -0.6344 -0.8181 -0.5465
 1317SOL    HW1 5061   0.483   3.859   0.834 -0.1356  0.6514 -2.0221
 1317SOL    HW2 5062   0.370   3.780   0.770  0.1047 -1.0407 -0.4580
 1318SOL     OW 5063   4.339   1.913   2.778  0.0069 -0.2583 -0.4755
 1318SOL    HW1 5064   4.287   1.990   2.757 -0.5489 -0.3849  0.3829
 1318SOL    HW2 5065   4.392   1.940   2.853 -2.1578 -1.4570  1.6485
 1319SOL     OW 5066   6.257   4.536   2.341 -0.4142 -0.1297 -0.0845
 1319SOL    HW1 5067   6.181   4.494   2.379 -1.1801 -0.3496 -1.7483
 1319SOL    HW2 5068   6.223   4.582   2.264  0.9987  0.4448 -0.4006
 1320SOL     OW 5069   1.999   6.349   5.819  0.2918  0.5432  0.3037
 1320SOL    HW1 5070   1.956   6.320   5.738  0.7786 -2.3545  0.9680
 1320SOL    HW2 5071   2.033   6.268   5.858 -2.3608  1.2778  4.8673
 1321SOL     OW 5072   4.856   2.735   6.020  0.2354  0.3902  0.6709
 1321SOL    HW1 5073   4.899   2.740   5.934  1.5256  0.9790  1.3232
 1321SOL    HW2 5074   4.859   2.825   6.054 -0.4952  0.2147  1.2299
 1322SOL     OW 5075   4.700   4.995   5.798  0.1004  0.2178 -0.0350
 1322SOL    HW1 5076   4.773   4.949   5.840 -0.0693 -1.5875 -1.5589
 1322SOL    HW2 5077   4.713   5.087   5.821  2.4119 -0.1449  0.4022
 1323SOL     OW 5078   1.349   0.726   0.058 -0.3907  0.0845 -0.5756
 1323SOL    HW1 5079   1.424   0.784   0.068 -1.4348  1.0993  2.5436
 1323SOL    HW2 5080   1.273   0.785   0.063 -1.4555 -1.3443  1.4749
 1324SOL     OW 5081   6.273   1.851   4.638 -0.0942 -0.2524  0.4724
 1324SOL    HW1 5082   6.223   1.933   4.635  0.6388  0.1830 -1.6478
 1324SOL    HW2 5083   6.271   1.825   4.730 -3.1146  0.4070  0.7052
 1325SOL     OW 5084   3.638   4.343   3.498  0.0242 -0.8384  0.3618
 1325SOL    HW1 5085   3.652   4.359   3.591 -0.1832 -0.8758  0.3993
 1325SOL    HW2 5086   3.548   4.313   3.492 -1.2781  2.7903 -0.3066
 1326SOL     OW 5087   6.151   2.341   4.008 -0.2240  0.0564  0.1468
 1326SOL    HW1 5088   6.162   2.271   4.072  1.6881 -1.5242 -1.7654
 1326SOL    HW2 5089   6.104   2.300   3.935  0.2668  0.9387 -0.6995
 1327SOL     OW 5090   0.967   0.014   4.580  0.2144  0.7810  0.3423
 1327SOL    HW1 5091   1.007   0.015   4.493  1.7657 -0.9718  0.9624
 1327SOL    HW2 5092   0.901   0.083   4.577 -0.4357  0.1676 -2.5239
 1328SOL     OW 5093   2.835   1.618   3.431  0.1973 -0.4549  0.6107
 1328SOL    HW1 5094   2.762   1.678   3.447 -2.2360 -3.3269  1.1032
 1328SOL    HW2 5095   2.904   1.673   3.394 -1.6149  2.6967  1.5984
 1329SOL     OW 5096   5.953   3.144   0.981  0.2495 -0.2978 -0.0949
 1329SOL    HW1 5097   5.973   3.213   0.918  1.4882 -0.9484 -0.4533
 1329SOL    HW2 5098   5.997   3.066   0.946 -0.5705 -1.1099  0.6384
 1330SOL     OW 5099   3.414   2.417   5.066  0.1291  0.2906  0.4547
 1330SOL    HW1 5100   3.367   2.346   5.110 -0.3425  0.4805  0.2613
 1330SOL    HW2 5101   3.491   2.432   5.121 -0.2129  0.2113  0.9673
 1331SOL     OW 5102   2.242   3.563   4.117 -0.6141 -0.6385 -0.8789
 1331SOL    HW1 5103   2.157   3.594   4.147 -0.0857  0.2012 -0.2082
 1331SOL    HW2 5104   2.251   3.476   4.157 -0.2795  0.1245  0.8047
 1332SOL     OW 5105   6.776   4.305   3.713  0.2065 -0.3228 -0.2303
 1332SOL    HW1 5106   6.855   4.301   3.659 -0.3673 -1.4090 -1.0377
 1332SOL    HW2 5107   6.719   4.367   3.668 -0.5167 -1.6840 -1.2710
 1333SOL     OW 5108   4.449   0.563   3.177 -0.6162  0.2805 -0.0805
 1333SOL    HW1 5109   4.412   0.493   3.123  0.3646  0.0204 -0.4199
 1333SOL    HW2 5110   4.542   0.562   3.158 -0.0525 -0.5209  2.4045
 1334SOL     OW 5111   1.832   4.169   3.239  0.3364  0.1697 -0.1920
 1334SOL    HW1 5112   1.877   4.120   3.308  2.5280  1.5172 -0.5708
 1334SOL    HW2 5113   1.893   4.239   3.216 -2.6328  3.1403  0.3236
 1335SOL     OW 5114   1.034   1.297   6.560 -0.0291  0.2321 -0.4018
 1335SOL    HW1 5115   1.029   1.208   6.525 -1.8620  0.7729 -1.6645
 1335SOL    HW2 5116   1.013   1.287   6.653  0.2746 -0.6954 -0.4181
 1336SOL     OW 5117   5.054   4.854   4.841  0.0185 -0.9187 -0.0121
 1336SOL    HW1 5118   5.138   4.815   4.817  0.5912  0.1332  0.2547
 1336SOL    HW2 5119   5.052   4.939   4.796 -1.7619 -1.7275 -1.6366
 1337SOL     OW 5120   0.864   2.320   5.713 -0.3157 -0.1107  0.0150
 1337SOL    HW1 5121   0.853   2.262   5.638  1.8033 -0.0361 -0.4337
 1337SOL    HW2 5122   0.941   2.285   5.759  0.9170  2.1577 -0.1651
 1338SOL     OW 5123   5.036   4.410   6.268  0.1600  0.0236  0.0346
 1338SOL    HW1 5124   5.110   4.381   6.214 -0.1370  0.3315 -0.5525
 1338SOL    HW2 5125   5.055   4.377   6.356 -0.7530 -3.0658 -0.7930
 1339SOL     OW 5126   4.759   2.656   1.486  0.1527  0.1395  0.5695
 1339SOL    HW1 5127   4.849   2.684   1.470  0.3113 -0.3989  0.4949
 1339SOL    HW2 5128   4.767   2.565   1.514 -0.4371 -0.1998 -0.3426
 1340SOL     OW 5129   5.763   3.028   1.186 -0.7822  0.0929 -0.5462
 1340SOL    HW1 5130   5.836   3.057   1.132  0.3500 -1.2846  0.1555
 1340SOL    HW2 5131   5.724   3.108   1.220  2.5889  0.9572  1.8840
 1341SOL     OW 5132   2.487   5.924   2.062 -0.4612 -0.5975  0.1046
 1341SOL    HW1 5133   2.471   5.838   2.100  0.9601 -1.2514 -0.7016
 1341SOL    HW2 5134   2.399   5.958   2.043 -1.0415 -2.3395 -0.5898
 1342SOL     OW 5135   0.630   1.705   3.406 -0.1548  0.2082  0.4198
 1342SOL    HW1 5136   0.609   1.737   3.493 -3.4570 -0.8777  0.1428
 1342SOL    HW2 5137   0.620   1.781   3.349 -0.5652  0.3287  0.6533
 1343SOL     OW 5138   1.428   1.875   4.270  0.5445 -0.0900  0.1882
 1343SOL    HW1 5139   1.456   1.913   4.353  0.1789 -1.0547  0.7669
 1343SOL    HW2 5140   1.338   1.848   4.285 -0.5103  2.1966 -1.3748
 1344SOL     OW 5141   6.548   2.800   6.408  0.2247  0.5872  0.5789
 1344SOL    HW1 5142   6.544   2.714   6.365 -2.8287 -0.0142  1.8135
 1344SOL    HW2 5143   6.503   2.859   6.348 -0.3557  0.6526  1.0728
 1345SOL     OW 5144   5.791   3.791   0.244  0.4762  0.6930 -0.5434
 1345SOL    HW1 5145   5.871   3.843   0.256  1.9210 -1.6305  0.6214
 1345SOL    HW2 5146   5.822   3.701   0.232 -1.9987 -0.4716  0.9413
 1346SOL     OW 5147   5.451   2.720   2.265  0.0204 -0.1484  0.2893
 1346SOL    HW1 5148   5.410   2.650   2.317 -0.5179 -2.0384 -2.4286
 1346SOL    HW2 5149   5.531   2.741   2.313 -0.3180 -1.8957  1.7707
 1347SOL     OW 5150   1.821   2.330   1.496 -0.0090  0.2624  0.1018
 1347SOL    HW1 5151   1.805   2.361   1.406 -0.3828  0.3181  0.1872
 1347SOL    HW2 5152   1.859   2.243   1.484 -2.6984 -0.9837 -0.0829
 1348SOL     OW 5153   5.335   4.329   0.990 -0.4925 -0.2497 -0.2218
 1348SOL    HW1 5154   5.384   4.401   0.950 -0.1741 -0.5660 -0.4080
 1348SOL    HW2 5155   5.401   4.261   1.006 -1.0711 -1.1810 -1.6162
 1349SOL     OW 5156   2.925   3.690   4.196 -0.2655 -0.1536 -0.1231
 1349SOL    HW1 5157   2.936   3.608   4.147  0.5687  0.2334 -0.6019
 1349SOL    HW2 5158   2.843   3.726   4.162  0.3640  0.1710 -1.3616
 1350SOL     OW 5159   5.890   6.243   1.001 -0.7629  0.7307 -0.1721
 1350SOL    HW1 5160   5.826   6.260   1.070 -1.0579  2.4064 -0.7951
 1350SOL    HW2 5161   5.973   6.236   1.047 -1.1405  0.4061  0.4754
 1351SOL     OW 5162   5.239   5.590   1.201  0.1592 -0.3011 -0.7844
 1351SOL    HW1 5163   5.200   5.536   1.270 -1.8469  0.4159 -1.2780
 1351SOL    HW2 5164   5.221   5.542   1.121 -0.9070  0.6386 -1.1426
 1352SOL     OW 5165   1.418   2.708   3.236 -0.3007 -0.0835  0.0982
 1352SOL    HW1 5166   1.440   2.734   3.326 -0.1123  3.3050 -0.8108
 1352SOL    HW2 5167   1.325   2.729   3.227  0.3139  2.3680 -1.2734
 1353SOL     OW 5168   5.105   5.424   5.807  0.2812 -0.1210 -0.1096
 1353SOL    HW1 5169   5.157   5.403   5.885 -0.7067 -1.5039  0.2154
 1353SOL    HW2 5170   5.130   5.358   5.743  0.1319  0.2186 -0.5256
 1354SOL     OW 5171   6.341   6.274   1.841  0.0294  0.2305  0.0592
 1354SOL    HW1 5172   6.336   6.217   1.918 -0.8780 -0.1605 -0.2764
 1354SOL    HW2 5173   6.412   6.335   1.861 -1.0834  1.0153  1.8026
 1355SOL     OW 5174   5.685   2.236   1.178 -0.1194 -0.1817 -0.3302
 1355SOL    HW1 5175   5.763   2.286   1.150 -0.2921 -0.4417 -1.3307
 1355SOL    HW2 5176   5.718   2.148   1.193 -0.4996 -0.7734 -2.5836
 1356SOL     OW 5177   4.568   3.483   1.034 -0.3742  0.3537 -0.7270
 1356SOL    HW1 5178   4.617   3.563   1.016 -0.8610  1.1301  1.1753
 1356SOL    HW2 5179   4.484   3.513   1.067  0.1195 -0.8477  1.9181
 1357SOL     OW 5180   2.641   5.006   5.808  0.0876  0.1932 -0.0634
 1357SOL    HW1 5181   2.600   4.947   5.871  0.3779  0.6879  0.5946
 1357SOL    HW2 5182   2.706   5.055   5.859 -0.3153  1.2543 -0.5417
 1358SOL     OW 5183   4.371   6.379   4.936  0.4242 -0.1583  0.0879
 1358SOL    HW1 5184   4.357   6.322   4.861  0.4766 -0.9293  0.6485
 1358SOL    HW2 5185   4.390   6.464   4.898 -2.1650  0.1302 -0.7624
 1359SOL     OW 5186   4.353   3.521   3.556 -0.2152 -0.7067 -0.1281
 1359SOL    HW1 5187   4.439   3.504   3.517 -0.3527 -0.5433 -0.5153
 1359SOL    HW2 5188   4.299   3.548   3.482 -0.6784 -1.0877  0.0716
 1360SOL     OW 5189   6.706   0.574   4.336  0.3229 -0.0313 -0.3250
 1360SOL    HW1 5190   6.667   0.636   4.398 -0.3400 -1.9746  1.2896
 1360SOL    HW2 5191   6.647   0.575   4.261 -1.4114 -0.9273  0.9629
 1361SOL     OW 5192   5.898   1.173   4.710  0.3277 -0.3021  0.4342
 1361SOL    HW1 5193   5.913   1.192   4.803  0.0707  0.8057  0.2639
 1361SOL    HW2 5194   5.849   1.091   4.710  0.8730 -0.6371  1.2471
 1362SOL     OW 5195   1.977   2.435   5.588  0.0946  0.1092  0.4293
 1362SOL    HW1 5196   1.913   2.507   5.586  0.7547  0.6903 -1.0528
 1362SOL    HW2 5197   1.932   2.364   5.634 -1.2424  0.8556  0.3114
 1363SOL     OW 5198   4.291   4.271   4.784  0.6850 -0.0526  0.0904
 1363SOL    HW1 5199   4.293   4.198   4.846  1.0375  0.0049  0.1493
 1363SOL    HW2 5200   4.378   4.272   4.745  1.0338  0.9598  0.8245
 1364SOL     OW 5201   5.642   6.642   3.903  0.5177 -0.5601  0.0480
 1364SOL    HW1 5202   5.575   6.578   3.923 -0.9036  0.9337  0.3035
 1364SOL    HW2 5203   5.642   6.650   3.808 -1.5126  1.2052  0.1115
 1365SOL     OW 5204   2.098   4.375   3.999  0.1429  0.4497  0.3538
 1365SOL    HW1 5205   2.094   4.417   3.913 -0.6793  1.1463  0.7290
 1365SOL    HW2 5206   2.192   4.366   4.016  0.3182  0.7963 -0.3805
 1366SOL     OW 5207   2.870   2.741   5.878 -0.2563 -0.1551 -0.5311
 1366SOL    HW1 5208   2.842   2.706   5.794  0.7235 -1.8237 -0.2037
 1366SOL    HW2 5209   2.940   2.803   5.856  1.6031 -2.2686 -0.8794
 1367SOL     OW 5210   0.394   6.047   2.169  0.2932 -0.6990  0.0220
 1367SOL    HW1 5211   0.459   6.101   2.123 -0.2586  1.2299  1.4192
 1367SOL    HW2 5212   0.314   6.099   2.169 -0.1016 -1.2315  1.9413
 1368SOL     OW 5213   0.915   4.585   4.815  0.0324  0.5014 -0.6672
 1368SOL    HW1 5214   0.895   4.503   4.861  0.6555 -0.6257 -2.3324
 1368SOL    HW2 5215   0.912   4.562   4.722  0.9118  2.2079 -1.1537
 1369SOL     OW 5216   4.708   0.698   4.168  0.5290 -0.4307  0.7981
 1369SOL    HW1 5217   4.755   0.716   4.249 -2.5771  2.6358  2.1748
 1369SOL    HW2 5218   4.761   0.738   4.100  1.1667  0.6560  1.8969
 1370SOL     OW 5219   0.259   2.776   5.068 -0.2135 -0.2025 -0.1162
 1370SOL    HW1 5220   0.328   2.811   5.011  1.3143  0.4287  1.9822
 1370SOL    HW2 5221   0.191   2.844   5.068  0.5722  0.6071  0.1585
 1371SOL     OW 5222   0.611   1.485   4.378  0.5779 -0.4525 -0.3997
 1371SOL    HW1 5223   0.621   1.399   4.419  1.7452 -0.2582 -0.2380
 1371SOL    HW2 5224   0.524   1.514   4.405  0.0157 -1.7241 -0.7584
 1372SOL     OW 5225   4.095   3.511   1.376  0.5282 -0.1584  0.1629
 1372SOL    HW1 5226   4.181   3.489   1.412  0.9531 -1.9260 -1.7282
 1372SOL    HW2 5227   4.112   3.535   1.285 -0.9641 -0.7301 -0.3099
 1373SOL     OW 5228   4.806   2.136   0.174  0.6309 -0.3571 -0.2794
 1373SOL    HW1 5229   4.765   2.072   0.116 -0.0739 -0.6198  0.5005
 1373SOL    HW2 5230   4.783   2.221   0.136  1.4634 -0.5424 -1.2441
 1374SOL     OW 5231   3.777   2.714   5.493 -0.6829  0.0912  0.3584
 1374SOL    HW1 5232   3.857   2.746   5.535 -0.8868  1.8348 -0.5153
 1374SOL    HW2 5233   3.728   2.673   5.564 -0.2724  1.4883  1.5033
 1375SOL     OW 5234   0.240   6.296   4.605  0.4312  0.0815  0.0200
 1375SOL    HW1 5235   0.205   6.208   4.620  0.2439  0.2689  0.7583
 1375SOL    HW2 5236   0.224   6.342   4.688  0.6795  0.7588 -0.3017
 1376SOL     OW 5237   3.514   1.833   0.017 -0.2032  0.1105  0.0304
 1376SOL    HW1 5238   3.441   1.814  -0.043 -0.9835 -1.2540  1.3480
 1376SOL    HW2 5239   3.559   1.749   0.027 -0.2954  0.2224  1.6071
 1377SOL     OW 5240   2.024   1.883   2.037  0.3470 -0.1506 -0.2737
 1377SOL    HW1 5241   2.072   1.909   2.116  0.1180  2.4817 -0.9059
 1377SOL    HW2 5242   2.087   1.833   1.986  1.1809 -0.0641  0.6342
 1378SOL     OW 5243   3.191   4.590   0.387 -0.2140 -0.3512  0.5989
 1378SOL    HW1 5244   3.212   4.497   0.384  0.2927 -0.2424  0.7663
 1378SOL    HW2 5245   3.141   4.600   0.468  2.0609 -0.0142  2.0468
 1379SOL     OW 5246   4.174   0.209   6.652 -0.0632  0.0245  0.5147
 1379SOL    HW1 5247   4.205   0.298   6.663 -2.3991  0.6551  2.8027
 1379SOL    HW2 5248   4.189   0.190   6.559 -1.6771  3.6801 -0.6454
 1380SOL     OW 5249   0.885   3.926   0.547  0.2400 -0.3578  0.6943
 1380SOL    HW1 5250   0.946   3.949   0.477  0.3185  0.5265  1.0438
 1380SOL    HW2 5251   0.807   3.979   0.529  0.0816 -0.4826  1.0021
 1381SOL     OW 5252   6.167   4.255   2.000  0.2307 -0.1027  0.6514
 1381SOL    HW1 5253   6.155   4.231   1.909 -1.7921  1.6517  0.3820
 1381SOL    HW2 5254   6.213   4.339   1.996  0.0600  0.0230  1.2430
 1382SOL     OW 5255   2.511   1.810   3.132  0.2269 -0.1220 -0.6079
 1382SOL    HW1 5256   2.577   1.858   3.182 -0.2511  0.3949 -0.4595
 1382SOL    HW2 5257   2.428   1.839   3.169 -0.1336  0.1665 -1.6063
 1383SOL     OW 5258   6.751   2.728   3.187 -1.0063 -0.0769  0.2294
 1383SOL    HW1 5259   6.670   2.699   3.228 -1.5239  0.0197 -0.7045
 1383SOL    HW2 5260   6.796   2.778   3.255 -1.5998 -0.3686  0.8431
 1384SOL     OW 5261   5.021   4.695   0.504  0.5552  0.6960 -0.0534
 1384SOL    HW1 5262   4.967   4.699   0.425 -0.8371  1.2239  0.8842
 1384SOL    HW2 5263   4.973   4.748   0.568  1.1084 -0.5548  1.4516
 1385SOL     OW 5264   2.221   3.372   2.414  0.2564  0.7108 -0.1633
 1385SOL    HW1 5265   2.222   3.405   2.325  1.2238  0.5501 -0.2273
 1385SOL    HW2 5266   2.297   3.413   2.456 -0.3424  0.9936  0.6624
 1386SOL     OW 5267   3.805   6.727   3.608 -0.3514 -0.0786  0.3803
 1386SOL    HW1 5268   3.792   6.632   3.600  0.1972 -0.2087  0.9286
 1386SOL    HW2 5269   3.868   6.748   3.539  0.0596 -0.2355  0.7035
 1387SOL     OW 5270   5.540   2.045   5.338 -0.6272  0.1620 -0.2862
 1387SOL    HW1 5271   5.521   2.137   5.354  1.0232  0.5566 -0.4199
 1387SOL    HW2 5272   5.563   2.040   5.245 -0.5653 -0.3459 -0.2513
 1388SOL     OW 5273   3.922   6.407   5.584  0.6484  0.2051 -0.0977
 1388SOL    HW1 5274   3.988   6.465   5.546  1.0917 -1.3950 -1.9516
 1388SOL    HW2 5275   3.946   6.320   5.553 -2.1949 -0.4828 -0.6759
 1389SOL     OW 5276   4.822   5.406   6.473  0.1288  0.5945 -0.1328
 1389SOL    HW1 5277   4.853   5.398   6.383  1.1537  3.0599 -0.0833
 1389SOL    HW2 5278   4.899   5.389   6.527  0.0805  1.3635  0.1908
 1390SOL     OW 5279   2.084   0.305   3.527 -0.4573 -0.1953 -0.4069
 1390SOL    HW1 5280   2.151   0.373   3.528 -0.4628 -0.1920  0.3750
 1390SOL    HW2 5281   2.008   0.346   3.484 -0.6150  0.4467  0.4567
 1391SOL     OW 5282   5.211   3.939   2.495 -0.2612 -0.4429  0.3667
 1391SOL    HW1 5283   5.127   3.913   2.458  0.2106  0.1612 -1.2094
 1391SOL    HW2 5284   5.274   3.927   2.424  0.5958  1.2718  0.7807
 1392SOL     OW 5285   3.190   1.423   1.390 -0.0597 -0.6183  0.9374
 1392SOL    HW1 5286   3.268   1.477   1.375 -1.2405  0.7227 -0.7857
 1392SOL    HW2 5287   3.180   1.372   1.310 -1.3537 -0.2209  0.8205
 1393SOL     OW 5288   1.982   2.896   0.760  0.2295  0.1167  0.2446
 1393SOL    HW1 5289   1.890   2.871   0.765  0.7984 -2.1591  0.5875
 1393SOL    HW2 5290   2.004   2.922   0.849 -0.2096  1.2562  0.0334
 1394SOL     OW 5291   2.424   4.054   3.318  0.3758 -0.2355  0.3645
 1394SOL    HW1 5292   2.340   4.024   3.284  1.3498 -1.4629 -1.1205
 1394SOL    HW2 5293   2.403   4.098   3.401 -1.8077  0.4538 -0.4990
 1395SOL     OW 5294   2.899   5.964   2.005 -0.0470 -0.5129  0.3674
 1395SOL    HW1 5295   2.929   6.054   2.022  0.6487 -0.9103  1.3223
 1395SOL    HW2 5296   2.950   5.910   2.065 -1.2957 -1.4303  0.6273
 1396SOL     OW 5297   2.063   1.932   6.645  0.0070 -0.3554  0.3459
 1396SOL    HW1 5298   2.151   1.970   6.647  0.6883 -1.6963 -1.5423
 1396SOL    HW2 5299   2.004   2.007   6.648  1.2830  0.7844 -1.4383
 1397SOL     OW 5300   3.895   1.493   3.730  0.8279 -0.5724  0.0035
 1397SOL    HW1 5301   3.945   1.479   3.810  1.3023  0.3068 -0.1361
 1397SOL    HW2 5302   3.923   1.579   3.698  1.3315 -1.2978 -1.6087
 1398SOL     OW 5303   5.038   5.595   6.342 -0.8734 -0.9231  0.1399
 1398SOL    HW1 5304   5.113   5.543   6.314 -0.3532 -0.4731  0.6635
 1398SOL    HW2 5305   5.003   5.632   6.261 -0.0035 -0.4437 -0.0339
 1399SOL     OW 5306   4.873   2.273   4.260 -0.3839 -0.0205  0.2636
 1399SOL    HW1 5307   4.945   2.276   4.323  0.9441  2.2504 -1.1826
 1399SOL    HW2 5308   4.836   2.186   4.269  0.9598 -0.4142  2.8081
 1400SOL     OW 5309   2.606   1.558   5.617 -0.2792 -0.0264  0.5455
 1400SOL    HW1 5310   2.544   1.622   5.581 -0.7062 -1.2694 -1.0863
 1400SOL    HW2 5311   2.613   1.492   5.548  0.3628 -1.5884  2.0571
 1401SOL     OW 5312   6.006   1.514   1.888 -0.5128  0.1532 -0.5538
 1401SOL    HW1 5313   6.090   1.542   1.924  0.2671 -0.2870 -1.9484
 1401SOL    HW2 5314   5.953   1.593   1.886 -0.4319  0.2767  1.0824
 1402SOL     OW 5315   5.009   3.021   1.304 -0.3320 -0.1825 -0.3539
 1402SOL    HW1 5316   5.096   3.055   1.283 -0.4502 -1.0472 -2.4065
 1402SOL    HW2 5317   4.975   3.082   1.370  2.0114 -0.1353  0.9105
 1403SOL     OW 5318   4.344   0.802   6.673 -0.1827  0.3637  0.3199
 1403SOL    HW1 5319   4.398   0.732   6.636  0.2248 -0.0512  1.6248
 1403SOL    HW2 5320   4.277   0.819   6.606 -1.2354 -2.3465  0.5291
 1404SOL     OW 5321   0.796   6.206   4.200  0.4971 -0.2978  0.0017
 1404SOL    HW1 5322   0.869   6.267   4.206  1.2818 -1.2273  0.0798
 1404SOL    HW2 5323   0.794   6.162   4.285  0.7352 -1.2579 -0.4777
 1405SOL     OW 5324   4.338   6.662   0.656 -0.2552  0.9031  0.0456
 1405SOL    HW1 5325   4.365   6.649   0.565  1.8631  1.0267  0.5944
 1405SOL    HW2 5326   4.256   6.711   0.651 -0.2643  0.7535 -1.7814
 1406SOL     OW 5327   5.728   5.244   6.709  0.4876  0.0776 -0.1345
 1406SOL    HW1 5328   5.779   5.293   6.773 -0.6094  0.6793  0.3028
 1406SOL    HW2 5329   5.785   5.240   6.632 -0.1095  3.9254 -0.9738
 1407SOL     OW 5330   6.079   4.902   2.063 -0.6557 -0.3665 -0.8674
 1407SOL    HW1 5331   5.995   4.870   2.096 -0.3910 -1.8723 -1.5852
 1407SOL    HW2 5332   6.136   4.903   2.140 -1.5026  1.4399 -0.2038
 1408SOL     OW 5333   4.861   5.925   0.286 -0.1162  0.2262 -0.0852
 1408SOL    HW1 5334   4.817   5.853   0.241 -0.9420 -0.0249  1.0610
 1408SOL    HW2 5335   4.804   5.945   0.360  0.6522  1.3392  0.2367
 1409SOL     OW 5336   3.123   6.206   3.177 -0.1528 -0.3543 -0.1282
 1409SOL    HW1 5337   3.125   6.213   3.082  1.8946  0.8745 -0.0640
 1409SOL    HW2 5338   3.150   6.116   3.195  0.3455 -0.3232 -0.7017
 1410SOL     OW 5339   1.793   3.117   6.653  0.0608  0.2179 -0.0806
 1410SOL    HW1 5340   1.799   3.089   6.562 -0.2354 -0.3742  0.0764
 1410SOL    HW2 5341   1.724   3.062   6.691  1.4772 -0.9287  0.9973
 1411SOL     OW 5342   3.878   5.627   4.419 -0.8059  0.2015  0.3916
 1411SOL    HW1 5343   3.808   5.682   4.386 -0.2649  0.3523 -0.5543
 1411SOL    HW2 5344   3.909   5.579   4.342  1.5671  1.7207  0.2754
 1412SOL     OW 5345   1.019   5.077   2.639 -0.1087  0.4698 -0.1925
 1412SOL    HW1 5346   0.997   5.000   2.587 -0.2761 -0.3351  1.0322
 1412SOL    HW2 5347   1.112   5.091   2.622  0.1772 -0.6410  0.3495
 1413SOL     OW 5348   4.667   2.669   4.038  0.3743 -0.4918 -0.4421
 1413SOL    HW1 5349   4.702   2.753   4.071  2.6480 -1.4281 -0.2488
 1413SOL    HW2 5350   4.736   2.606   4.058 -0.2021 -1.9815 -2.7833
 1414SOL     OW 5351   2.696   5.208   0.412 -0.7395  0.2289 -0.1558
 1414SOL    HW1 5352   2.742   5.197   0.329  0.3416  0.0465  0.4420
 1414SOL    HW2 5353   2.603   5.204   0.390 -0.4543 -0.3567 -1.2747
 1415SOL     OW 5354   2.233   6.749   6.625 -0.1666  0.3302 -0.4459
 1415SOL    HW1 5355   2.329   6.754   6.633 -0.1643  0.0580 -0.3121
 1415SOL    HW2 5356   2.212   6.659   6.648 -0.2241 -0.3400 -2.9187
 1416SOL     OW 5357   3.938   1.035   1.980 -0.0447 -0.3647 -0.5047
 1416SOL    HW1 5358   3.846   1.034   2.008  0.0949 -0.4330 -0.0404
 1416SOL    HW2 5359   3.983   1.084   2.048  0.3062 -0.5451 -0.6046
 1417SOL     OW 5360   1.463   5.997   5.455 -0.7269  0.3885 -0.1456
 1417SOL    HW1 5361   1.551   5.958   5.456 -0.7065  0.4246 -0.5101
 1417SOL    HW2 5362   1.411   5.940   5.512 -0.1117  1.2110  1.3128
 1418SOL     OW 5363   5.054   5.989   0.477  0.5722  0.5650 -0.3700
 1418SOL    HW1 5364   5.019   6.075   0.500 -2.8270 -1.0351  1.0838
 1418SOL    HW2 5365   4.987   5.951   0.420  1.4044 -1.5954  0.0132
 1419SOL     OW 5366   4.282   4.266   5.338  0.9136 -0.1828  0.0789
 1419SOL    HW1 5367   4.191   4.294   5.328  0.6588 -0.7927  0.6267
 1419SOL    HW2 5368   4.293   4.195   5.274  0.9458 -0.2368  0.1438
 1420SOL     OW 5369   1.531   3.688   0.368 -0.0619 -0.0652 -0.0148
 1420SOL    HW1 5370   1.568   3.610   0.410 -0.9291 -0.2584  0.4203
 1420SOL    HW2 5371   1.537   3.669   0.274  3.1371  0.9360 -0.1303
 1421SOL     OW 5372   3.040   0.126   4.180  0.3369  0.1702 -0.0908
 1421SOL    HW1 5373   3.008   0.109   4.091  1.2367  1.0509 -0.5996
 1421SOL    HW2 5374   2.974   0.087   4.237  1.2457 -3.1687 -1.1350
 1422SOL     OW 5375   5.123   3.164   3.719  0.3391  0.1009  0.1181
 1422SOL    HW1 5376   5.031   3.146   3.736 -0.0452 -0.9398 -2.5891
 1422SOL    HW2 5377   5.122   3.233   3.653  1.5397  0.7275  0.7283
 1423SOL     OW 5378   0.322   5.834   1.998 -0.0483  0.5688  0.4283
 1423SOL    HW1 5379   0.334   5.898   2.068 -1.9477  0.9850  0.4430
 1423SOL    HW2 5380   0.379   5.761   2.022 -0.5366  0.7648  2.3407
 1424SOL     OW 5381   1.293   4.124   2.376  0.0692 -0.0689 -0.3222
 1424SOL    HW1 5382   1.292   4.043   2.326 -1.0631 -0.1774 -0.1663
 1424SOL    HW2 5383   1.294   4.096   2.468 -2.8313 -0.0451 -0.1673
 1425SOL     OW 5384   2.564   5.875   6.210 -0.1206  0.1631 -0.0815
 1425SOL    HW1 5385   2.497   5.857   6.144  0.1885 -0.8678 -0.1283
 1425SOL    HW2 5386   2.645   5.841   6.172  0.2835  0.6488  0.3297
 1426SOL     OW 5387   5.362   4.500   4.213  0.2455  0.0224 -0.7878
 1426SOL    HW1 5388   5.371   4.518   4.307 -0.7426  0.0480 -0.6859
 1426SOL    HW2 5389   5.365   4.586   4.172 -1.1832  0.1990 -0.5934
 1427SOL     OW 5390   3.778   0.085   2.511  0.1202 -0.4333 -0.0580
 1427SOL    HW1 5391   3.858   0.097   2.460  2.3647 -3.0856  2.4964
 1427SOL    HW2 5392   3.761   0.171   2.551  4.0659 -0.5377  2.3526
 1428SOL     OW 5393   3.013   4.829   2.002  0.2340 -0.8112 -0.2714
 1428SOL    HW1 5394   3.005   4.917   2.039 -1.1313 -0.2674 -1.7748
 1428SOL    HW2 5395   3.076   4.785   2.060  0.0502  0.7573  1.2109
 1429SOL     OW 5396   2.551   0.276   3.455  0.5021 -0.5200 -0.0145
 1429SOL    HW1 5397   2.469   0.229   3.435 -0.5747  1.2223  0.0903
 1429SOL    HW2 5398   2.561   0.338   3.383  1.7031 -0.6200  0.0434
 1430SOL     OW 5399   4.478   1.660   4.642  0.0092 -0.4626  0.3057
 1430SOL    HW1 5400   4.554   1.610   4.611 -0.6661 -1.2937 -0.0470
 1430SOL    HW2 5401   4.461   1.723   4.572  0.5320 -0.0913  0.5070
 1431SOL     OW 5402   5.659   2.073   1.886  0.2027 -0.6029  0.0162
 1431SOL    HW1 5403   5.634   2.144   1.827 -0.7696 -1.6914 -0.9458
 1431SOL    HW2 5404   5.702   2.116   1.959 -1.3429  1.0642 -0.0075
 1432SOL     OW 5405   4.567   2.086   2.367 -0.2799  0.1092  0.1634
 1432SOL    HW1 5406   4.597   2.056   2.453  1.4669 -0.0154 -0.4468
 1432SOL    HW2 5407   4.537   2.006   2.324  0.0062 -0.0346  0.2218
 1433SOL     OW 5408   1.028   1.720   6.684  0.3146 -0.0413 -0.3892
 1433SOL    HW1 5409   0.995   1.709   6.773  1.3967 -1.1910 -0.0893
 1433SOL    HW2 5410   0.950   1.736   6.631 -0.4600 -0.3504  0.6248
 1434SOL     OW 5411   0.741   6.333   5.736 -0.3904 -0.9403 -0.2489
 1434SOL    HW1 5412   0.726   6.403   5.800  2.3058  1.2876 -1.8303
 1434SOL    HW2 5413   0.796   6.270   5.783  1.6802  0.7335 -0.2578
 1435SOL     OW 5414   3.402   6.007   3.500 -0.0970  0.6922  0.3157
 1435SOL    HW1 5415   3.398   6.083   3.442  1.5214 -0.6603 -1.7235
 1435SOL    HW2 5416   3.345   5.942   3.458  0.2304  0.0425  0.8613
 1436SOL     OW 5417   1.902   0.597   5.754  0.0751  0.1414 -0.0140
 1436SOL    HW1 5418   1.856   0.642   5.682 -3.7732 -1.1924  1.3668
 1436SOL    HW2 5419   1.926   0.668   5.814  1.2203  1.0365 -1.4628
 1437SOL     OW 5420   6.275   3.798   4.682  0.1949 -0.3328  0.1024
 1437SOL    HW1 5421   6.371   3.795   4.681  0.2623  1.0430  0.6053
 1437SOL    HW2 5422   6.251   3.761   4.766  0.3615  0.6053  0.5723
 1438SOL     OW 5423   4.023   4.738   0.620  0.6594  0.3154 -0.0607
 1438SOL    HW1 5424   3.947   4.753   0.675  0.6325  0.1849 -0.0616
 1438SOL    HW2 5425   3.988   4.712   0.535  0.7067  0.0401  0.0026
 1439SOL     OW 5426   0.296   4.261   4.495 -0.2038 -0.2159 -0.7285
 1439SOL    HW1 5427   0.310   4.172   4.462 -0.3087 -0.0023 -1.3620
 1439SOL    HW2 5428   0.253   4.248   4.580  2.9668 -0.8538  0.9096
 1440SOL     OW 5429   1.250   1.289   0.761 -0.3419 -0.1604 -0.2227
 1440SOL    HW1 5430   1.162   1.302   0.795 -1.3925 -1.1452 -2.3683
 1440SOL    HW2 5431   1.262   1.194   0.761  0.4578 -0.0660 -0.5324
 1441SOL     OW 5432   3.268   2.182   0.489  0.0939  0.1316  0.2716
 1441SOL    HW1 5433   3.227   2.259   0.449 -0.6757  0.3802  1.4886
 1441SOL    HW2 5434   3.196   2.121   0.502  0.1950  0.2905  1.7803
 1442SOL     OW 5435   1.317   2.607   5.058 -0.2821 -0.3511 -0.2583
 1442SOL    HW1 5436   1.254   2.643   5.120  0.4597 -1.4203  1.2074
 1442SOL    HW2 5437   1.300   2.652   4.976 -1.6555  0.7583  0.5958
 1443SOL     OW 5438   5.923   2.774   4.560 -0.2833  0.0379 -0.0314
 1443SOL    HW1 5439   5.941   2.792   4.468 -0.9407 -0.7186 -0.3180
 1443SOL    HW2 5440   5.830   2.754   4.563 -0.4345  0.7589  0.9200
 1444SOL     OW 5441   1.086   6.143   5.682  0.7948 -0.1128  0.3300
 1444SOL    HW1 5442   1.030   6.113   5.611 -0.3861  0.0586  1.1558
 1444SOL    HW2 5443   1.030   6.141   5.759  1.3585  1.8625  0.8550
 1445SOL     OW 5444   2.475   6.312   1.887 -0.3212 -0.2793 -0.3238
 1445SOL    HW1 5445   2.474   6.253   1.811 -2.1546 -1.2000  0.3254
 1445SOL    HW2 5446   2.542   6.276   1.944  0.9121  0.2840 -1.3810
 1446SOL     OW 5447   2.835   1.108   0.097  0.2297 -0.0120  0.1658
 1446SOL    HW1 5448   2.916   1.064   0.073  1.3745  0.2666  3.1211
 1446SOL    HW2 5449   2.832   1.185   0.040  1.9804 -0.1031 -0.1144
 1447SOL     OW 5450   1.908   1.024   6.746 -0.2980 -0.4787 -0.5648
 1447SOL    HW1 5451   1.883   0.935   6.718  1.4589 -1.1515 -0.1097
 1447SOL    HW2 5452   1.936   1.014   6.837  1.4740  0.2075 -0.9954
 1448SOL     OW 5453   3.266   5.094   1.861 -0.7257  0.2787  0.2908
 1448SOL    HW1 5454   3.199   5.115   1.925 -1.7801 -1.4667 -0.1666
 1448SOL    HW2 5455   3.217   5.066   1.783  0.4845 -1.9158  0.2452
 1449SOL     OW 5456   1.608   6.557   2.926  0.1402  0.0984 -0.0910
 1449SOL    HW1 5457   1.519   6.530   2.903  0.9693 -1.8324 -1.2464
 1449SOL    HW2 5458   1.609   6.557   3.021 -1.4686  1.6215 -0.0027
 1450SOL     OW 5459   1.482   4.338   5.291  0.3963  0.1459 -0.2466
 1450SOL    HW1 5460   1.550   4.401   5.269 -1.7228  2.3723 -0.8895
 1450SOL    HW2 5461   1.405   4.391   5.310 -0.7807 -2.1488  2.1475
 1451SOL     OW 5462   3.601   1.337   1.533  0.3324 -0.1887  0.7162
 1451SOL    HW1 5463   3.542   1.305   1.465  1.1337 -1.8702  0.7699
 1451SOL    HW2 5464   3.659   1.399   1.487 -0.6218  0.4805  0.3964
 1452SOL     OW 5465   3.515   1.501   2.581  0.0441 -0.0673  0.0323
 1452SOL    HW1 5466   3.524   1.563   2.653 -0.5820 -0.2257  0.2473
 1452SOL    HW2 5467   3.446   1.441   2.609 -1.7569  1.1216 -1.5685
 1453SOL     OW 5468   0.636   0.385   6.151  0.2330  0.2899  0.0554
 1453SOL    HW1 5469   0.633   0.469   6.105  0.0461 -0.1638 -0.7681
 1453SOL    HW2 5470   0.725   0.379   6.185  0.6141  0.2810 -0.9165
 1454SOL     OW 5471   2.735   4.316   3.342  0.1922 -0.0577  0.2316
 1454SOL    HW1 5472   2.680   4.292   3.268  1.3608 -0.1753 -0.6367
 1454SOL    HW2 5473   2.733   4.240   3.400  1.0333 -0.8854 -0.7777
 1455SOL     OW 5474   3.746   4.742   2.134  0.2241  0.2457  0.4541
 1455SOL    HW1 5475   3.675   4.703   2.185 -0.1535 -0.8895 -0.8918
 1455SOL    HW2 5476   3.702   4.801   2.073  0.4769 -0.0920 -0.0588
 1456SOL     OW 5477   2.396   4.856   4.663  0.1349  0.0842  0.0942
 1456SOL    HW1 5478   2.460   4.927   4.670  0.9893 -0.3607 -2.2102
 1456SOL    HW2 5479   2.444   4.778   4.689 -0.3674  0.1179  1.1782
 1457SOL     OW 5480   4.503   2.789   2.312 -0.2121  0.3080 -0.1972
 1457SOL    HW1 5481   4.548   2.762   2.392  0.1411  0.7697 -0.2332
 1457SOL    HW2 5482   4.434   2.848   2.342 -0.3660  0.1283 -0.1970
 1458SOL     OW 5483   5.588   2.843   6.270 -0.6309 -0.0828  1.1587
 1458SOL    HW1 5484   5.607   2.780   6.201 -1.2740 -0.4126  1.2660
 1458SOL    HW2 5485   5.651   2.824   6.339  0.0590  0.2929  0.6460
 1459SOL     OW 5486   4.786   4.838   1.802 -0.3017 -0.1084 -0.2646
 1459SOL    HW1 5487   4.697   4.829   1.767 -1.6479  0.4507  2.7105
 1459SOL    HW2 5488   4.807   4.931   1.790 -0.9898  0.2062  0.8308
 1460SOL     OW 5489   2.720   5.644   6.667  0.6098  0.1401  0.4867
 1460SOL    HW1 5490   2.718   5.648   6.571 -0.7180 -2.1492  0.3354
 1460SOL    HW2 5491   2.782   5.712   6.693  2.4061 -0.3777 -2.0795
 1461SOL     OW 5492   5.133   1.067   4.571 -0.2113  0.4957 -0.4770
 1461SOL    HW1 5493   5.159   1.145   4.522  1.3129  1.0311  1.0766
 1461SOL    HW2 5494   5.192   0.998   4.540 -0.4723  0.3656 -0.6898
 1462SOL     OW 5495   1.210   2.253   0.685 -0.0639  0.3517 -0.0064
 1462SOL    HW1 5496   1.214   2.162   0.658  2.9422 -0.1014  1.5655
 1462SOL    HW2 5497   1.147   2.255   0.756  0.8964 -0.8161  0.8967
 1463SOL     OW 5498   1.842   1.727   4.104 -0.3725 -0.3646 -0.2684
 1463SOL    HW1 5499   1.755   1.726   4.144 -0.3566 -0.6022 -0.2381
 1463SOL    HW2 5500   1.897   1.681   4.167 -0.2923 -0.5044 -0.4410
 1464SOL     OW 5501   2.690   1.906   3.329  0.5086  0.2070 -0.4254
 1464SOL    HW1 5502   2.744   1.937   3.257 -0.9673  0.6801 -1.3924
 1464SOL    HW2 5503   2.729   1.943   3.408  2.1608 -0.3248 -0.9584
 1465SOL     OW 5504   2.837   3.261   1.030 -0.1881 -0.0140 -0.1218
 1465SOL    HW1 5505   2.835   3.223   0.942  1.2074  1.5709 -0.8906
 1465SOL    HW2 5506   2.745   3.270   1.054 -0.6060 -0.1637 -1.5649
 1466SOL     OW 5507   1.423   6.782   4.867  0.4706  0.4072 -0.8477
 1466SOL    HW1 5508   1.442   6.847   4.936  0.0782  0.4188 -0.7492
 1466SOL    HW2 5509   1.509   6.759   4.832  0.7350 -0.1533  0.1495
 1467SOL     OW 5510   4.383   4.730   4.101 -0.1222  0.0919  0.2492
 1467SOL    HW1 5511   4.362   4.788   4.027  0.6725 -0.2029 -0.2219
 1467SOL    HW2 5512   4.349   4.645   4.075 -1.1913  0.3113  0.8944
 1468SOL     OW 5513   5.636   5.206   0.976  0.3222 -0.2881  0.4278
 1468SOL    HW1 5514   5.542   5.195   0.990  0.5440 -2.7983  0.3884
 1468SOL    HW2 5515   5.674   5.208   1.064  0.2891  0.3348  0.4342
 1469SOL     OW 5516   5.867   3.021   6.234  0.3065 -0.2062 -0.3271
 1469SOL    HW1 5517   5.826   2.947   6.278 -1.4864  0.8320 -0.1385
 1469SOL    HW2 5518   5.889   2.989   6.146  0.2483 -1.1600  0.0027
 1470SOL     OW 5519   6.071   4.336   5.005 -0.1561 -0.4184  0.6914
 1470SOL    HW1 5520   6.040   4.426   4.993 -0.1133 -0.4763  0.1355
 1470SOL    HW2 5521   6.002   4.293   5.054 -0.4336 -0.2361  0.4641
 1471SOL     OW 5522   6.288   6.004   4.924 -0.1398 -0.1048  0.2818
 1471SOL    HW1 5523   6.338   6.085   4.915 -0.2362 -0.0934 -0.1998
 1471SOL    HW2 5524   6.201   6.033   4.952 -0.1911 -0.0334  0.0546
 1472SOL     OW 5525   0.436   6.786   3.216 -0.0405 -0.5238 -0.4334
 1472SOL    HW1 5526   0.411   6.743   3.298  2.5754 -0.3229  0.5891
 1472SOL    HW2 5527   0.383   6.865   3.213 -1.5299 -1.4607  0.0733
 1473SOL     OW 5528   0.233   1.668   3.063 -0.0264 -0.1389  0.3228
 1473SOL    HW1 5529   0.285   1.724   3.120  0.0537 -0.4300  0.5397
 1473SOL    HW2 5530   0.282   1.586   3.058 -1.1842 -0.9876  1.7759
 1474SOL     OW 5531   6.322   0.042   5.308 -0.3602 -0.3504 -0.2784
 1474SOL    HW1 5532   6.268   0.120   5.297  1.9495  1.7007  1.6722
 1474SOL    HW2 5533   6.377   0.039   5.230 -0.1010  0.3332 -0.1329
 1475SOL     OW 5534   6.542   0.768   6.758  0.4040 -0.3797  0.3672
 1475SOL    HW1 5535   6.588   0.690   6.789  1.7413 -0.3831 -1.4713
 1475SOL    HW2 5536   6.543   0.761   6.662 -1.1243  0.9574  0.2037
 1476SOL     OW 5537   6.516   4.722   1.108  0.6895 -0.4769 -0.2057
 1476SOL    HW1 5538   6.538   4.679   1.025  0.3964 -0.4417 -0.3008
 1476SOL    HW2 5539   6.533   4.815   1.092  2.4560 -0.6583  0.3568
 1477SOL     OW 5540   3.303   0.546   4.347  0.3913 -0.1616 -0.0756
 1477SOL    HW1 5541   3.329   0.497   4.425 -2.1620 -1.1310  0.2683
 1477SOL    HW2 5542   3.289   0.635   4.378 -0.2155 -0.4561  0.5253
 1478SOL     OW 5543   2.775   1.211   2.774  0.2671 -0.3155 -0.3966
 1478SOL    HW1 5544   2.776   1.259   2.858  0.2603 -0.4999 -0.2911
 1478SOL    HW2 5545   2.765   1.280   2.708  0.7532 -0.1214 -0.2782
 1479SOL     OW 5546   6.260   6.723   1.496  0.1043  0.7957 -0.1433
 1479SOL    HW1 5547   6.307   6.667   1.558 -2.4013 -2.0212 -0.5840
 1479SOL    HW2 5548   6.248   6.668   1.418 -3.7503  1.3292 -0.0894
 1480SOL     OW 5549   4.444   2.252   3.048  0.1051  0.5860 -0.2590
 1480SOL    HW1 5550   4.377   2.320   3.034  1.2067  2.0890  1.3410
 1480SOL    HW2 5551   4.438   2.232   3.141 -0.5496 -1.9972 -0.7958
 1481SOL     OW 5552   4.666   6.488   3.116 -0.5973 -0.4481 -0.1010
 1481SOL    HW1 5553   4.632   6.572   3.147  0.8024  1.0289 -2.3089
 1481SOL    HW2 5554   4.746   6.474   3.166 -0.3606 -0.0062 -0.3541
 1482SOL     OW 5555   2.196   2.199   3.477  0.1421  0.4003 -0.6423
 1482SOL    HW1 5556   2.131   2.265   3.451 -0.1079  0.5603  0.3713
 1482SOL    HW2 5557   2.279   2.247   3.476 -0.2346  1.2324  1.7215
 1483SOL     OW 5558   0.378   5.839   0.206 -0.0455  0.2272  0.3019
 1483SOL    HW1 5559   0.314   5.871   0.269 -1.8356 -1.2519 -0.6863
 1483SOL    HW2 5560   0.376   5.902   0.135 -0.2358  0.2933  0.3667
 1484SOL     OW 5561   2.166   2.218   4.431  0.2584 -0.1307 -0.0451
 1484SOL    HW1 5562   2.150   2.129   4.399  2.7499 -1.5783  2.3270
 1484SOL    HW2 5563   2.112   2.225   4.510  3.4165 -1.4779  2.4774
 1485SOL     OW 5564   0.066   1.050   5.922 -0.1376  0.4770  0.1606
 1485SOL    HW1 5565  -0.014   1.081   5.880 -0.8097 -0.0757  1.0197
 1485SOL    HW2 5566   0.072   1.101   6.003 -1.8706 -2.2500  2.1918
 1486SOL     OW 5567   4.871   0.480   4.400 -0.4986 -0.1679  0.5509
 1486SOL    HW1 5568   4.862   0.432   4.482  1.0973 -0.6090  0.5023
 1486SOL    HW2 5569   4.935   0.430   4.350  0.8702  1.7428  0.2927
 1487SOL     OW 5570   1.585   0.884   4.738  0.0364 -0.2100  0.8784
 1487SOL    HW1 5571   1.501   0.874   4.781 -0.1653 -1.0183  0.3229
 1487SOL    HW2 5572   1.572   0.954   4.674  0.1434  0.5098  1.6241
 1488SOL     OW 5573   6.301   1.888   6.595 -0.1660  0.0031  0.1592
 1488SOL    HW1 5574   6.229   1.831   6.568 -1.5756  1.4732  0.6093
 1488SOL    HW2 5575   6.258   1.972   6.615  1.6918  0.9339  0.4225
 1489SOL     OW 5576   4.772   6.496   2.411 -0.2886 -0.5376 -0.2990
 1489SOL    HW1 5577   4.838   6.564   2.397 -0.4866 -0.2523  0.1422
 1489SOL    HW2 5578   4.696   6.543   2.444 -1.3288 -0.6087 -2.4206
 1490SOL     OW 5579   3.563   1.343   2.876 -0.1161 -0.9468 -0.1102
 1490SOL    HW1 5580   3.579   1.437   2.890  1.5583 -1.4222  1.6251
 1490SOL    HW2 5581   3.541   1.310   2.963  1.1554 -2.4662 -0.3276
 1491SOL     OW 5582   5.783   3.232   1.641 -0.5081  0.3033  0.1252
 1491SOL    HW1 5583   5.834   3.248   1.720  0.6448  3.4215 -1.0676
 1491SOL    HW2 5584   5.846   3.198   1.578  0.2231  3.7272 -1.2111
 1492SOL     OW 5585   4.895   1.214   2.396 -0.5182 -0.3781 -0.1401
 1492SOL    HW1 5586   4.987   1.209   2.369 -0.6023 -0.1110 -0.4820
 1492SOL    HW2 5587   4.886   1.300   2.437 -0.9976  0.3048 -1.5930
 1493SOL     OW 5588   0.923   3.810   3.607 -0.0548  0.0288 -0.0245
 1493SOL    HW1 5589   1.018   3.816   3.597 -0.1683  1.5143 -0.3883
 1493SOL    HW2 5590   0.888   3.865   3.537 -1.2116 -0.9907 -0.2730
 1494SOL     OW 5591   3.655   1.927   1.755 -0.6536  0.6140  0.2403
 1494SOL    HW1 5592   3.569   1.888   1.774  0.7581 -2.1129  1.6849
 1494SOL    HW2 5593   3.712   1.893   1.824  1.9827  0.8743 -1.6639
 1495SOL     OW 5594   3.774   5.697   0.247  0.3500  0.8633  0.3720
 1495SOL    HW1 5595   3.679   5.699   0.244  0.3597  0.8528 -1.2350
 1495SOL    HW2 5596   3.800   5.780   0.287 -0.3170  1.9524 -1.3413
 1496SOL     OW 5597   2.291   0.875   4.996 -0.8603  0.1980 -0.5092
 1496SOL    HW1 5598   2.262   0.788   4.969  0.9876 -0.5097 -0.3744
 1496SOL    HW2 5599   2.346   0.859   5.073 -1.0793  1.5654 -0.0422
 1497SOL     OW 5600   2.446   3.742   0.016 -0.0938  0.0552  0.0487
 1497SOL    HW1 5601   2.378   3.809   0.009  0.0343  0.1343 -0.5053
 1497SOL    HW2 5602   2.502   3.771   0.089 -0.9622 -0.3026  0.8795
 1498SOL     OW 5603   6.094   6.348   2.531  0.0676 -0.5010 -0.5162
 1498SOL    HW1 5604   6.027   6.413   2.553  1.1723 -0.1975  2.4153
 1498SOL    HW2 5605   6.083   6.280   2.598 -0.8643 -3.3285 -3.3022
 1499SOL     OW 5606   6.630   3.338   3.958  0.1268  0.0196 -0.1652
 1499SOL    HW1 5607   6.639   3.382   3.874 -0.5536 -0.1652 -0.3411
 1499SOL    HW2 5608   6.698   3.270   3.957  1.5559  1.3905  0.3396
 1500SOL     OW 5609   6.744   1.518   0.925 -0.2466 -0.0938  0.0501
 1500SOL    HW1 5610   6.766   1.425   0.922 -0.8641 -0.2241 -0.8237
 1500SOL    HW2 5611   6.671   1.523   0.987  0.2139 -0.0947  0.5971
 1501SOL     OW 5612   0.989   6.188   5.102 -0.0712 -0.3078  0.1369
 1501SOL    HW1 5613   1.084   6.194   5.089 -0.1958  0.8570 -0.4216
 1501SOL    HW2 5614   0.971   6.249   5.173 -0.0664 -2.8089  2.4513
 1502SOL     OW 5615   2.606   0.880   6.653 -0.1409 -0.1409 -0.5807
 1502SOL    HW1 5616   2.636   0.842   6.736 -1.1005  0.4453  0.0536
 1502SOL    HW2 5617   2.640   0.821   6.586 -2.4039 -2.7632  0.3952
 1503SOL     OW 5618   0.076   0.897   3.550 -0.0340  0.5064 -0.2381
 1503SOL    HW1 5619   0.150   0.927   3.603 -0.9451  1.2265  0.6489
 1503SOL    HW2 5620   0.117   0.855   3.474  1.2908  1.9831 -0.3845
 1504SOL     OW 5621   5.664   6.634   2.953 -0.2809  0.2301  0.9043
 1504SOL    HW1 5622   5.698   6.594   3.033 -0.1699 -0.5059  0.5011
 1504SOL    HW2 5623   5.728   6.611   2.885 -0.0667  1.3421  0.7032
 1505SOL     OW 5624   6.109   3.948   3.572 -0.7227  0.1794 -0.1810
 1505SOL    HW1 5625   6.069   4.009   3.634  0.3745  0.6290  0.1174
 1505SOL    HW2 5626   6.198   3.934   3.607  0.3625  1.4134 -2.2914
 1506SOL     OW 5627   5.675   0.495   4.538  0.2335 -0.3117  0.1669
 1506SOL    HW1 5628   5.583   0.509   4.558  0.1685  0.9143 -0.8482
 1506SOL    HW2 5629   5.688   0.401   4.545 -0.4176 -0.2910  3.0662
 1507SOL     OW 5630   4.141   3.960   0.354  0.9495 -0.5273 -0.3166
 1507SOL    HW1 5631   4.138   3.869   0.383 -2.6180 -0.4160  0.0947
 1507SOL    HW2 5632   4.190   4.006   0.421  1.4715 -1.8957  0.2639
 1508SOL     OW 5633   4.986   2.201   6.591 -0.1665  0.0357  0.2954
 1508SOL    HW1 5634   4.977   2.180   6.499  0.6986 -1.5188  0.5388
 1508SOL    HW2 5635   5.026   2.288   6.592  0.1939 -0.1113 -0.7907
 1509SOL     OW 5636   2.367   0.874   1.892 -0.4836  0.0270  0.0045
 1509SOL    HW1 5637   2.279   0.842   1.911 -0.1976 -0.8829 -0.1330
 1509SOL    HW2 5638   2.412   0.872   1.977 -0.6533  0.7119  0.1183
 1510SOL     OW 5639   1.440   0.857   1.643  0.3823 -0.3240 -0.5390
 1510SOL    HW1 5640   1.521   0.832   1.688  1.0353 -0.5748 -1.8019
 1510SOL    HW2 5641   1.468   0.922   1.579 -0.8576  1.6596  0.8112
 1511SOL     OW 5642   3.263   0.433   1.983  0.2997  0.0511 -0.3110
 1511SOL    HW1 5643   3.330   0.453   2.049  0.9833  1.3209 -1.3537
 1511SOL    HW2 5644   3.215   0.515   1.972 -1.1262 -0.7033  0.0389
 1512SOL     OW 5645   4.806   4.394   6.112 -0.2871  0.8431  0.1896
 1512SOL    HW1 5646   4.858   4.360   6.039  0.0223  1.9477 -0.1235
 1512SOL    HW2 5647   4.872   4.417   6.178 -0.2408  3.0061 -0.5146
 1513SOL     OW 5648   4.655   5.660   1.017  0.4866  0.1976  0.2490
 1513SOL    HW1 5649   4.644   5.592   0.950 -0.9865  0.0161  0.6414
 1513SOL    HW2 5650   4.698   5.732   0.970  1.1137 -0.5905 -0.4328
 1514SOL     OW 5651   2.989   3.009   3.625 -0.1001 -0.2882 -0.3557
 1514SOL    HW1 5652   2.967   3.100   3.643 -3.5058 -0.9124 -0.6656
 1514SOL    HW2 5653   3.000   2.969   3.711 -1.0900 -0.0475 -0.0992
 1515SOL     OW 5654   1.263   3.568   4.927  0.1111 -0.0238  0.4078
 1515SOL    HW1 5655   1.318   3.495   4.957  1.9904  0.7058 -1.0599
 1515SOL    HW2 5656   1.308   3.646   4.958  1.1210  0.6814 -2.5166
 1516SOL     OW 5657   5.281   3.165   2.445 -0.0979 -0.0812 -0.3778
 1516SOL    HW1 5658   5.297   3.098   2.512  3.1344  1.5656  0.7108
 1516SOL    HW2 5659   5.263   3.245   2.496  4.8571  1.8280 -1.0130
 1517SOL     OW 5660   2.595   4.662   0.255 -0.2143 -0.5301 -0.3289
 1517SOL    HW1 5661   2.600   4.617   0.170  0.6866 -0.7549 -0.1623
 1517SOL    HW2 5662   2.676   4.639   0.299 -0.2007  0.4476  0.1757
 1518SOL     OW 5663   2.791   0.663   4.612  0.2203 -0.5334  0.4436
 1518SOL    HW1 5664   2.737   0.740   4.596  0.0477 -0.3480  1.8604
 1518SOL    HW2 5665   2.739   0.590   4.578  0.2360 -0.0885 -0.5884
 1519SOL     OW 5666   4.544   0.507   0.082 -0.1706  0.0131  0.0346
 1519SOL    HW1 5667   4.538   0.424   0.035 -1.2221 -0.2261  0.5810
 1519SOL    HW2 5668   4.612   0.555   0.035  2.4692 -2.1835  1.3405
 1520SOL     OW 5669   4.886   0.881   4.720  0.5876  0.2677  0.0224
 1520SOL    HW1 5670   4.821   0.945   4.692 -0.3406 -0.3579  0.6842
 1520SOL    HW2 5671   4.910   0.835   4.640 -1.5287 -1.0508  0.0720
 1521SOL     OW 5672   1.003   5.296   5.961 -0.1920  0.2879 -0.5470
 1521SOL    HW1 5673   0.976   5.204   5.957 -1.1800  0.4732  0.8991
 1521SOL    HW2 5674   0.952   5.339   5.893 -0.4357 -0.0835 -0.5997
 1522SOL     OW 5675   6.508   1.710   6.104  0.8102 -0.3356 -0.3818
 1522SOL    HW1 5676   6.452   1.788   6.112 -0.4679 -1.2091 -0.3890
 1522SOL    HW2 5677   6.504   1.669   6.190  0.6932 -0.8934 -0.6490
 1523SOL     OW 5678   0.546   6.020   1.837  0.5975 -0.3471  0.2129
 1523SOL    HW1 5679   0.481   5.950   1.829  0.0109  0.2302 -0.2789
 1523SOL    HW2 5680   0.628   5.981   1.808  0.4718 -1.0843  0.8244
 1524SOL     OW 5681   1.848   1.480   2.265  0.4004  0.2647 -0.3947
 1524SOL    HW1 5682   1.792   1.542   2.219 -2.1214 -0.7489  1.0584
 1524SOL    HW2 5683   1.889   1.532   2.334 -0.2403  0.7124 -0.3362
 1525SOL     OW 5684   0.632   5.253   6.031  0.0449  0.4941  0.1625
 1525SOL    HW1 5685   0.610   5.160   6.034 -0.0284  0.5346  0.9100
 1525SOL    HW2 5686   0.630   5.275   5.938 -0.1366 -0.2043 -0.0004
 1526SOL     OW 5687   2.520   6.227   5.621 -0.8922 -0.5226  0.0203
 1526SOL    HW1 5688   2.493   6.196   5.535  2.0845 -0.7386 -0.9396
 1526SOL    HW2 5689   2.507   6.322   5.617  0.4428 -0.3529 -1.2193
 1527SOL     OW 5690   2.186   0.132   6.408  0.0686 -0.2346  0.4125
 1527SOL    HW1 5691   2.242   0.094   6.340 -3.5381 -3.7376 -0.9590
 1527SOL    HW2 5692   2.196   0.075   6.483  0.3975  0.8059  1.1888
 1528SOL     OW 5693   6.419   5.043   1.200  0.0988  0.2996  0.3918
 1528SOL    HW1 5694   6.327   5.067   1.186 -0.2511 -0.6711  0.9590
 1528SOL    HW2 5695   6.459   5.121   1.239 -0.1158  1.2578 -1.2007
 1529SOL     OW 5696   5.932   2.886   3.776 -0.1529 -0.0355  0.0682
 1529SOL    HW1 5697   5.922   2.918   3.686  0.7781 -1.9037 -0.7682
 1529SOL    HW2 5698   5.933   2.965   3.830 -2.0142  1.0737 -1.4061
 1530SOL     OW 5699   5.008   3.030   5.641  0.1097  0.6244 -0.2177
 1530SOL    HW1 5700   4.999   3.123   5.661  0.6134  0.8607 -1.0357
 1530SOL    HW2 5701   4.979   3.023   5.550 -0.8780 -0.1912  0.1406
 1531SOL     OW 5702   6.261   0.795   4.710  0.0076  0.1541 -0.2736
 1531SOL    HW1 5703   6.230   0.882   4.686 -0.3291 -0.3453 -1.7621
 1531SOL    HW2 5704   6.190   0.757   4.761  0.0846  0.6817  0.2307
 1532SOL     OW 5705   0.252   4.143   5.197  0.5278 -1.0170 -0.5562
 1532SOL    HW1 5706   0.280   4.093   5.121  0.3208 -1.3854 -0.3910
 1532SOL    HW2 5707   0.325   4.204   5.213  0.5682 -0.9348 -1.0457
 1533SOL     OW 5708   3.281   2.854   5.291  0.3145 -0.2166  0.1497
 1533SOL    HW1 5709   3.265   2.800   5.214 -3.1371  0.8882 -0.1113
 1533SOL    HW2 5710   3.261   2.797   5.366 -0.4595 -0.1575 -0.0007
 1534SOL     OW 5711   2.949   1.752   5.359 -0.0793 -0.2890  0.3956
 1534SOL    HW1 5712   2.894   1.830   5.369  0.5719  0.5079 -1.6822
 1534SOL    HW2 5713   3.018   1.764   5.424 -0.4882  0.4284  0.7131
 1535SOL     OW 5714   0.424   0.208   1.402 -0.1633 -0.2340  0.2957
 1535SOL    HW1 5715   0.368   0.205   1.325  0.4943 -2.9893 -0.1961
 1535SOL    HW2 5716   0.512   0.219   1.366 -0.0890  1.2777  0.8819
 1536SOL     OW 5717   5.289   1.374   5.680  0.2033  0.3918 -0.7094
 1536SOL    HW1 5718   5.236   1.294   5.670 -1.8553  1.6901 -0.8809
 1536SOL    HW2 5719   5.314   1.397   5.591  3.3695 -1.5553 -0.4929
 1537SOL     OW 5720   6.788   1.372   3.667 -0.0877 -0.2336  0.0934
 1537SOL    HW1 5721   6.764   1.454   3.710  1.2348  0.3024 -0.1302
 1537SOL    HW2 5722   6.786   1.393   3.573 -1.9535 -1.1064 -0.0879
 1538SOL     OW 5723   5.277   0.300   2.016  0.1209 -0.2719  0.1390
 1538SOL    HW1 5724   5.230   0.323   1.936 -0.3578 -1.4653  0.0553
 1538SOL    HW2 5725   5.343   0.369   2.026 -0.6560  0.5946 -0.5685
 1539SOL     OW 5726   0.166   2.368   5.220 -0.5576  0.0500  0.1984
 1539SOL    HW1 5727   0.233   2.429   5.189 -0.4446 -0.2859 -0.2174
 1539SOL    HW2 5728   0.199   2.335   5.303  0.2898 -0.9087 -0.5013
 1540SOL     OW 5729   2.793   2.662   1.036  0.2035 -0.2674  0.2272
 1540SOL    HW1 5730   2.830   2.719   0.968  1.8498 -0.3397  1.0177
 1540SOL    HW2 5731   2.836   2.690   1.116  0.7863 -2.3559  0.7089
 1541SOL     OW 5732   6.126   0.342   1.232  0.6970 -0.2404  0.0158
 1541SOL    HW1 5733   6.097   0.251   1.234 -0.3776  0.0900 -0.0730
 1541SOL    HW2 5734   6.192   0.345   1.163 -1.0296 -0.4551 -1.7426
 1542SOL     OW 5735   0.672   5.853   1.581 -0.7415 -0.6208  0.7334
 1542SOL    HW1 5736   0.654   5.769   1.540  1.2016  0.3101 -2.4096
 1542SOL    HW2 5737   0.759   5.843   1.620  0.5133  0.4223 -1.5932
 1543SOL     OW 5738   2.635   5.851   4.973 -0.0771  0.0916 -0.4887
 1543SOL    HW1 5739   2.583   5.771   4.985  0.5012 -0.6854 -2.6607
 1543SOL    HW2 5740   2.715   5.821   4.929 -0.1094  1.9202 -1.9062
 1544SOL     OW 5741   1.985   1.469   6.712 -0.3478 -0.0937  0.9539
 1544SOL    HW1 5742   1.956   1.548   6.666  1.5257 -0.3886 -0.8889
 1544SOL    HW2 5743   1.912   1.447   6.770 -1.3712  2.3436  0.7239
 1545SOL     OW 5744   1.985   5.477   5.996 -0.3063  0.0259  0.0642
 1545SOL    HW1 5745   2.027   5.401   5.956  0.2322  0.9239 -1.1018
 1545SOL    HW2 5746   2.052   5.545   5.996 -0.8971  0.6283  0.7581
 1546SOL     OW 5747   2.080   4.866   0.276  0.5245 -0.1720  0.2713
 1546SOL    HW1 5748   2.064   4.856   0.370  1.1723 -2.0621  0.2146
 1546SOL    HW2 5749   2.167   4.831   0.263  2.0962  3.5356 -0.5094
 1547SOL     OW 5750   2.581   6.768   5.584 -0.1526  0.1018 -0.0191
 1547SOL    HW1 5751   2.527   6.688   5.586 -0.9192  0.6183  0.6706
 1547SOL    HW2 5752   2.544   6.820   5.513 -0.7763  0.5866  0.6452
 1548SOL     OW 5753   6.753   4.993   1.842  0.3397  0.3748 -0.4583
 1548SOL    HW1 5754   6.846   4.986   1.865  0.4335  1.5451 -0.4533
 1548SOL    HW2 5755   6.707   4.957   1.918  0.7963 -2.7710 -1.5018
 1549SOL     OW 5756   5.821   0.250   1.931  0.0980 -0.2726  0.5624
 1549SOL    HW1 5757   5.854   0.187   1.995  1.4704  1.3631  1.5281
 1549SOL    HW2 5758   5.878   0.240   1.855  0.3056 -0.2140  0.7104
 1550SOL     OW 5759   2.103   4.116   2.570 -0.1147 -0.0589  0.1862
 1550SOL    HW1 5760   2.152   4.175   2.513 -0.1075 -0.3062 -0.0692
 1550SOL    HW2 5761   2.116   4.150   2.658 -0.5239  0.6133 -0.0029
 1551SOL     OW 5762   0.889   4.300   3.156 -0.3414 -0.0803  0.3380
 1551SOL    HW1 5763   0.830   4.261   3.221 -0.5667  0.6834  0.6030
 1551SOL    HW2 5764   0.954   4.347   3.208  1.2417 -1.8706  0.1008
 1552SOL     OW 5765   2.095   4.655   1.117  0.1660 -0.0530  0.2243
 1552SOL    HW1 5766   2.056   4.719   1.057  1.2125  0.5007  0.1127
 1552SOL    HW2 5767   2.061   4.571   1.088  0.1873  0.2704 -0.7614
 1553SOL     OW 5768   2.765   5.955   2.394 -0.4093 -0.1474 -0.0401
 1553SOL    HW1 5769   2.730   5.877   2.437 -2.2062  0.6768  0.0545
 1553SOL    HW2 5770   2.706   5.972   2.321  0.4082  0.6941 -0.5328
 1554SOL     OW 5771   4.288   3.239   3.708 -0.1512 -0.2017  0.2983
 1554SOL    HW1 5772   4.252   3.170   3.653 -0.1794  0.9627 -1.1910
 1554SOL    HW2 5773   4.241   3.231   3.791  0.1261 -2.1988  0.3124
 1555SOL     OW 5774   6.662   4.976   5.629 -0.3480 -0.3266  0.7568
 1555SOL    HW1 5775   6.652   4.907   5.694  0.6154 -1.3978 -0.2074
 1555SOL    HW2 5776   6.597   4.955   5.561 -0.1147 -0.2389  0.5036
 1556SOL     OW 5777   1.357   6.737   5.812 -0.0719  0.3115  0.0134
 1556SOL    HW1 5778   1.265   6.713   5.815  0.2559 -1.0375  0.2496
 1556SOL    HW2 5779   1.400   6.672   5.868  1.2206 -0.1435 -1.4336
 1557SOL     OW 5780   2.520   3.782   1.557 -0.2049 -0.1376  0.0818
 1557SOL    HW1 5781   2.496   3.874   1.563  0.8325  0.1143  0.6438
 1557SOL    HW2 5782   2.552   3.771   1.467  0.4803  0.2710  0.2673
 1558SOL     OW 5783   6.314   0.829   0.092  0.0788  0.0586 -0.3474
 1558SOL    HW1 5784   6.309   0.771   0.169 -1.4128  1.0461  0.3354
 1558SOL    HW2 5785   6.399   0.808   0.052 -0.0824 -2.0527  0.2946
 1559SOL     OW 5786   2.935   0.441   1.136 -0.0401 -0.2349 -0.0897
 1559SOL    HW1 5787   2.920   0.450   1.230 -2.7661  0.6385 -0.5215
 1559SOL    HW2 5788   2.983   0.520   1.112  0.6636 -0.4589  0.5426
 1560SOL     OW 5789   0.198   3.380   0.515  0.1413 -0.6882  0.4612
 1560SOL    HW1 5790   0.103   3.371   0.516 -0.0722  0.9587 -1.0561
 1560SOL    HW2 5791   0.230   3.289   0.515 -1.4190 -1.2710  0.3328
 1561SOL     OW 5792   5.514   5.568   1.110  0.5036  0.6553  0.0931
 1561SOL    HW1 5793   5.420   5.582   1.119  0.2461 -0.0182 -1.3695
 1561SOL    HW2 5794   5.540   5.529   1.193 -0.5095  0.8157  0.5056
 1562SOL     OW 5795   0.565   5.329   0.965  0.5233 -0.3446 -0.0329
 1562SOL    HW1 5796   0.567   5.415   1.006 -0.8418 -0.5122  0.4470
[truncated: 1,749,113 more chars]
