# Supplementary material for: Leveraging the multivalent p53 peptide-MdmX interaction to guide the improvement of small molecule inhibitors
Source: Nat Commun. 2022 Feb 28;13:1087. doi: 10.1038/s41467-022-28721-x (PMC8885691; doi:10.1038/s41467-022-28721-x)
Supplement: Supplementary file 3 — Source Data [file 41467_2022_28721_MOESM3_ESM.zip › Source data/Source data for Supplementary Fig7c/mdmX_initial_conformation.gro]

Protein in water
31145
   22ILE      N    1   5.489   3.399   2.288  0.1781 -0.1092 -0.3053
   22ILE     H1    2   5.510   3.477   2.349  0.4373  0.4630 -1.1179
   22ILE     H2    3   5.467   3.312   2.334  2.6785 -0.9707 -0.6321
   22ILE     H3    4   5.563   3.372   2.226  2.4318  2.4362  1.0810
   22ILE     CA    5   5.371   3.433   2.207  0.0600 -0.0068 -0.0938
   22ILE     HA    6   5.297   3.458   2.282 -0.0670 -0.9532  0.1152
   22ILE     CB    7   5.386   3.552   2.113 -0.0391  0.0827  0.0045
   22ILE     HB    8   5.411   3.631   2.184 -0.0309  0.8218 -0.8034
   22ILE    CG2    9   5.480   3.523   1.997 -0.0499  0.0340  0.0079
   22ILE   HG21   10   5.507   3.609   1.936  0.5062 -0.9838 -1.2403
   22ILE   HG22   11   5.572   3.488   2.045 -0.5474  0.6799  1.4909
   22ILE   HG23   12   5.442   3.437   1.941  0.0387  0.0507 -0.0771
   22ILE    CG1   13   5.249   3.592   2.059 -0.1770  0.2858  0.4955
   22ILE   HG11   14   5.171   3.565   2.130 -1.1642  2.8336  0.4961
   22ILE   HG12   15   5.231   3.533   1.969 -0.8100  1.1633  0.0231
   22ILE     CD   16   5.251   3.740   2.020 -0.1995  0.2589  0.3904
   22ILE    HD1   17   5.314   3.757   1.933  1.6865 -0.6623  1.5010
   22ILE    HD2   18   5.149   3.772   1.999 -0.8474 -1.8876  0.0121
   22ILE    HD3   19   5.291   3.805   2.098  2.9325 -0.6087 -0.3612
   22ILE      C   20   5.312   3.310   2.139  0.4840 -0.0357 -0.4126
   22ILE      O   21   5.388   3.228   2.087  0.4586 -0.5590  0.3624
   23GLN      N   22   5.180   3.292   2.144  0.5283 -0.5148 -0.8629
   23GLN      H   23   5.127   3.350   2.207  1.2675 -1.7135  0.9209
   23GLN     CA   24   5.101   3.202   2.061 -0.3501 -0.3017 -0.2727
   23GLN     HA   25   5.158   3.186   1.969  1.7122 -2.1146  1.1904
   23GLN     CB   26   5.091   3.069   2.134  0.0776 -0.1288  0.1098
   23GLN    HB1   27   5.184   3.013   2.121  1.9068  2.9922 -1.2216
   23GLN    HB2   28   5.024   3.014   2.068  0.8506 -1.5863  0.4840
   23GLN     CG   29   5.043   3.069   2.279 -0.0313 -0.1671  0.0741
   23GLN    HG1   30   4.934   3.075   2.282 -0.1041 -0.2081 -1.5794
   23GLN    HG2   31   5.086   3.141   2.349 -1.1557 -1.5068  2.2365
   23GLN     CD   32   5.081   2.935   2.340 -0.0115 -0.3095 -0.2497
   23GLN    OE1   33   5.174   2.924   2.419 -0.0004  0.0849 -0.2061
   23GLN    NE2   34   5.016   2.826   2.298 -0.0412 -0.3383 -0.1305
   23GLN   HE21   35   4.937   2.836   2.236  0.2283 -0.0417 -0.4342
   23GLN   HE22   36   5.050   2.735   2.325 -3.9230 -1.7804  0.4734
   23GLN      C   37   4.965   3.261   2.028 -0.0012  0.3925 -0.4899
   23GLN      O   38   4.935   3.376   2.061 -0.2267  0.0988  0.3428
   24ILE      N   39   4.884   3.189   1.950 -0.0012  0.0028 -0.1294
   24ILE      H   40   4.924   3.107   1.908  0.7429 -0.6595  1.7403
   24ILE     CA   41   4.743   3.209   1.925 -0.0146 -0.1495 -0.1836
   24ILE     HA   42   4.725   3.309   1.883 -0.5453 -0.9571 -2.0040
   24ILE     CB   43   4.700   3.108   1.819  0.1008 -0.3970  0.0072
   24ILE     HB   44   4.727   3.006   1.847  3.7650  0.6112  0.6373
   24ILE    CG2   45   4.547   3.100   1.814  0.0867  0.1107 -0.4838
   24ILE   HG21   46   4.514   3.019   1.750 -1.8197  0.7478 -0.3557
   24ILE   HG22   47   4.494   3.065   1.903  1.4543  0.2062  0.4047
   24ILE   HG23   48   4.510   3.198   1.787 -1.0673 -0.2333 -0.1946
   24ILE    CG1   49   4.768   3.127   1.684 -0.3827  0.5352 -0.1121
   24ILE   HG11   50   4.722   3.054   1.617 -0.1155 -1.4718  1.7794
   24ILE   HG12   51   4.874   3.102   1.689 -0.1403  1.3092 -1.0306
   24ILE     CD   52   4.759   3.264   1.617 -0.4567  0.1906 -0.8192
   24ILE    HD1   53   4.798   3.257   1.516  1.5051  0.7589 -0.1564
   24ILE    HD2   54   4.656   3.297   1.603 -0.2509  0.5336 -1.5711
   24ILE    HD3   55   4.823   3.337   1.667 -0.7359 -0.2533  0.2158
   24ILE      C   56   4.652   3.206   2.047 -0.7722 -0.2914 -0.7449
   24ILE      O   57   4.571   3.297   2.063  0.0743  0.3194  0.1258
   25ASN      N   58   4.678   3.112   2.138 -0.0180  0.5323 -0.1077
   25ASN      H   59   4.729   3.030   2.110 -0.4576  0.0680  0.4250
   25ASN     CA   60   4.604   3.111   2.263  0.1240  0.4849 -0.0232
   25ASN     HA   61   4.499   3.131   2.240  0.1582  0.8948  0.1747
   25ASN     CB   62   4.608   2.976   2.335 -0.3539  0.5114  0.0571
   25ASN    HB1   63   4.568   2.986   2.436 -2.1866 -1.6235 -0.3694
   25ASN    HB2   64   4.712   2.942   2.340 -0.5448 -0.3560 -1.2090
   25ASN     CG   65   4.526   2.869   2.264 -0.0857  0.3053  0.0551
   25ASN    OD1   66   4.414   2.898   2.221 -0.1635 -0.1008 -0.0212
   25ASN    ND2   67   4.571   2.745   2.247  0.4921  0.5808 -0.4427
   25ASN   HD21   68   4.670   2.733   2.267  0.2173  1.7745  1.9768
   25ASN   HD22   69   4.520   2.687   2.182  0.6302  1.1468 -1.0671
   25ASN      C   70   4.660   3.229   2.341 -0.1495  0.1254  0.7253
   25ASN      O   71   4.777   3.264   2.344 -0.1729  0.2761 -0.0038
   26GLN      N   72   4.579   3.294   2.425 -0.5775  0.4952  0.0292
   26GLN      H   73   4.479   3.278   2.419 -0.2846 -1.2496 -0.5168
   26GLN     CA   74   4.623   3.410   2.499 -0.2298  0.1316  0.3917
   26GLN     HA   75   4.723   3.443   2.468 -1.0691  1.0170 -1.5457
   26GLN     CB   76   4.515   3.515   2.474  0.1357  0.3934 -0.1149
   26GLN    HB1   77   4.541   3.599   2.540  1.8104  1.7541 -2.3722
   26GLN    HB2   78   4.421   3.470   2.507  1.2303 -1.1828  1.0095
   26GLN     CG   79   4.517   3.575   2.334 -0.0526  0.1047 -0.2416
   26GLN    HG1   80   4.494   3.499   2.260 -0.2809  0.2819 -0.3554
   26GLN    HG2   81   4.614   3.620   2.316 -0.3831  0.2827 -1.7022
   26GLN     CD   82   4.414   3.687   2.318  0.0903  0.3880  0.7345
   26GLN    OE1   83   4.308   3.691   2.379 -0.0653  0.0434  0.4909
   26GLN    NE2   84   4.461   3.787   2.243  0.1168 -0.2035 -0.0551
   26GLN   HE21   85   4.559   3.791   2.221  0.4204  0.8729  1.3491
   26GLN   HE22   86   4.412   3.874   2.261  0.5661 -0.0445  0.4150
   26GLN      C   87   4.636   3.387   2.649  0.0552 -0.0383  0.3418
   26GLN      O   88   4.720   3.445   2.717  0.5873 -0.3509 -0.0422
   27VAL      N   89   4.550   3.303   2.707 -0.1546  0.1282  0.2746
   27VAL      H   90   4.493   3.245   2.647  0.1647 -0.4825  0.5462
   27VAL     CA   91   4.529   3.276   2.848  0.2936  0.3024  0.3744
   27VAL     HA   92   4.628   3.294   2.891  0.9451 -0.4969 -0.7308
   27VAL     CB   93   4.419   3.360   2.911 -0.2043 -0.4101  0.4694
   27VAL     HB   94   4.387   3.304   2.999  2.2351 -0.8120  1.1700
   27VAL    CG1   95   4.487   3.493   2.946  0.1329 -0.5760  0.4508
   27VAL   HG11   96   4.583   3.472   2.993  0.2802  0.0273  0.4286
   27VAL   HG12   97   4.505   3.546   2.853 -2.2966 -0.2678  0.0699
   27VAL   HG13   98   4.424   3.546   3.018 -0.7005  2.8227 -2.5226
   27VAL    CG2   99   4.299   3.393   2.823  0.2987  0.0440 -0.0562
   27VAL   HG21  100   4.330   3.459   2.742  0.8350  0.3690  0.4002
   27VAL   HG22  101   4.261   3.299   2.783 -0.6686 -0.7800  2.6005
   27VAL   HG23  102   4.218   3.440   2.879  0.3297  0.4375 -0.3339
   27VAL      C  103   4.503   3.128   2.875 -0.4472  0.3249 -0.1830
   27VAL      O  104   4.428   3.064   2.802  0.3112 -0.3410 -0.3876
   28ARG      N  105   4.551   3.080   2.990 -0.0683  0.1072 -0.4299
   28ARG      H  106   4.606   3.144   3.044  0.9539  0.2894 -1.6520
   28ARG     CA  107   4.526   2.947   3.043 -0.0825  0.5061  0.5854
   28ARG     HA  108   4.456   2.897   2.976 -0.3581  2.4703 -0.6556
   28ARG     CB  109   4.654   2.864   3.046 -0.3107  0.1257 -0.0816
   28ARG    HB1  110   4.731   2.925   3.094  0.4590 -1.0737  0.2621
   28ARG    HB2  111   4.697   2.857   2.946  1.0414 -1.7693  0.5818
   28ARG     CG  112   4.635   2.726   3.107 -0.1501  0.1971  0.1291
   28ARG    HG1  113   4.559   2.669   3.054  1.3499 -0.3575 -1.5488
   28ARG    HG2  114   4.615   2.737   3.214 -0.8538 -0.2422  0.0429
   28ARG     CD  115   4.774   2.664   3.090 -0.2533  0.0593 -0.2196
   28ARG    HD1  116   4.840   2.710   3.164  2.4806 -1.6283 -1.4496
   28ARG    HD2  117   4.830   2.680   2.998  2.3267 -2.5810  0.7131
   28ARG     NE  118   4.763   2.518   3.102 -0.2088  0.0932  0.2803
   28ARG     HE  119   4.680   2.492   3.153 -0.0069 -0.2526  0.4291
   28ARG     CZ  120   4.828   2.426   3.030  0.0475  0.3714  0.1546
   28ARG    NH1  121   4.939   2.450   2.958  0.2543 -0.5313  0.1646
   28ARG   HH11  122   4.972   2.545   2.963  0.5665 -0.6851  4.2243
   28ARG   HH12  123   4.980   2.377   2.902  0.8595  0.1079 -0.2340
   28ARG    NH2  124   4.795   2.296   3.022  0.2654  0.3320 -0.1468
   28ARG   HH21  125   4.701   2.277   3.055  0.6955  0.7718  1.4697
   28ARG   HH22  126   4.857   2.227   2.983 -0.9832  0.2383 -2.0727
   28ARG      C  127   4.460   2.960   3.180 -0.5700  0.4163  0.3589
   28ARG      O  128   4.519   3.021   3.269 -0.1088  0.3897  0.0753
   29PRO      N  129   4.341   2.903   3.204 -0.2341 -0.2907  0.3565
   29PRO     CD  130   4.267   2.813   3.117 -0.0007  0.0558 -0.2100
   29PRO    HD1  131   4.310   2.714   3.130  1.1666  0.3312 -1.6981
   29PRO    HD2  132   4.280   2.845   3.014 -1.9361 -0.3583 -0.6093
   29PRO     CG  133   4.123   2.818   3.167  0.1973 -0.0903  0.3843
   29PRO    HG1  134   4.075   2.724   3.197 -0.1780 -0.6704 -1.8596
   29PRO    HG2  135   4.054   2.848   3.089 -0.3157  1.2862  1.3230
   29PRO     CB  136   4.120   2.926   3.275 -0.3279  0.0690  0.2117
   29PRO    HB1  137   4.055   2.887   3.354  0.2206 -1.9154 -0.2648
   29PRO    HB2  138   4.081   3.015   3.226  1.9842 -0.0946 -2.1242
   29PRO     CA  139   4.264   2.938   3.321 -0.3207  0.2285  0.1464
   29PRO     HA  140   4.290   3.037   3.360  0.7824 -0.0417  0.1457
   29PRO      C  141   4.287   2.833   3.429 -0.8262  0.1228  0.1491
   29PRO      O  142   4.306   2.715   3.403 -0.1432  0.2085  0.2496
   30LYS      N  143   4.293   2.886   3.552  0.2691  0.0550  0.1300
   30LYS      H  144   4.290   2.986   3.560 -0.8363  0.1654 -1.1806
   30LYS     CA  145   4.314   2.809   3.673 -0.0085  0.0968  0.2043
   30LYS     HA  146   4.397   2.741   3.654 -0.1593  0.5745 -2.7268
   30LYS     CB  147   4.346   2.897   3.793  0.4445 -0.0064  0.1601
   30LYS    HB1  148   4.357   2.840   3.885  1.9710 -3.0581 -1.7617
   30LYS    HB2  149   4.268   2.973   3.803 -2.1728 -2.6411  1.3587
   30LYS     CG  150   4.474   2.977   3.771  0.4907 -0.2486 -0.4759
   30LYS    HG1  151   4.473   3.038   3.681  0.3285  1.7899  0.8462
   30LYS    HG2  152   4.562   2.915   3.755  1.2486  0.6956 -0.0661
   30LYS     CD  153   4.524   3.052   3.894 -0.3159  0.0905 -0.3504
   30LYS    HD1  154   4.574   2.978   3.958 -1.2131  0.5250  0.9026
   30LYS    HD2  155   4.440   3.089   3.953 -1.0197  0.8835 -1.8188
   30LYS     CE  156   4.613   3.174   3.876  0.1156 -0.1627  0.0390
   30LYS    HE1  157   4.545   3.243   3.827 -0.4822 -1.3315 -0.8098
   30LYS    HE2  158   4.693   3.156   3.804  0.2060 -1.4222  0.4326
   30LYS     NZ  159   4.657   3.238   4.001  0.3965 -0.9608  0.3551
   30LYS    HZ1  160   4.721   3.313   3.984  0.8110 -1.6886 -1.5539
   30LYS    HZ2  161   4.581   3.286   4.046 -0.3706 -1.8414  0.0277
   30LYS    HZ3  162   4.694   3.172   4.068  1.8340  1.0440  1.6448
   30LYS      C  163   4.192   2.722   3.702 -0.1260  0.2900  0.2930
   30LYS      O  164   4.078   2.748   3.665 -0.0359 -0.0390 -0.2301
   31LEU      N  165   4.217   2.605   3.760 -0.1922  0.2189  0.1798
   31LEU      H  166   4.315   2.583   3.772  0.1479  1.9614  0.8096
   31LEU     CA  167   4.125   2.493   3.764 -0.1140  0.1479  0.0063
   31LEU     HA  168   4.130   2.452   3.663 -1.8901 -0.9445  0.3203
   31LEU     CB  169   4.189   2.388   3.854 -0.1638  0.2057  0.1090
   31LEU    HB1  170   4.177   2.424   3.956 -1.0256  0.0789  0.0619
   31LEU    HB2  171   4.295   2.377   3.836 -0.2612 -0.4979 -0.0830
   31LEU     CG  172   4.116   2.254   3.858 -0.0690  0.1596  0.3008
   31LEU     HG  173   4.016   2.274   3.897  0.2093  2.7728 -0.2012
   31LEU    CD1  174   4.107   2.193   3.718  0.1584  0.6065  0.0901
   31LEU   HD11  175   4.208   2.165   3.688  0.3633  1.4922 -0.0727
   31LEU   HD12  176   4.046   2.102   3.727 -1.0214  1.2461 -1.0819
   31LEU   HD13  177   4.066   2.257   3.641  2.7736  0.7871 -1.2509
   31LEU    CD2  178   4.179   2.150   3.951  0.1789 -0.0772 -0.1282
   31LEU   HD21  179   4.262   2.097   3.905 -0.1718 -1.7784  1.1193
   31LEU   HD22  180   4.208   2.201   4.043  0.6329  1.6746 -1.1887
   31LEU   HD23  181   4.108   2.071   3.974  0.0675 -0.2035 -0.8610
   31LEU      C  182   3.977   2.518   3.789 -0.1560 -0.4200  0.3575
   31LEU      O  183   3.898   2.477   3.704  0.0337 -0.4255  0.1831
   32PRO      N  184   3.931   2.592   3.890  0.0891  0.4127 -0.1252
   32PRO     CD  185   4.010   2.641   4.001  0.2499 -0.4868  0.1700
   32PRO    HD1  186   4.106   2.688   3.975  0.2205  1.0944  2.5969
   32PRO    HD2  187   4.042   2.558   4.064  2.2810 -0.9051 -1.3160
   32PRO     CG  188   3.921   2.740   4.075  0.1650 -0.4083 -0.0354
   32PRO    HG1  189   3.941   2.826   4.012  0.0972 -0.6018 -0.3232
   32PRO    HG2  190   3.949   2.762   4.178  0.9107  0.7504 -0.4719
   32PRO     CB  191   3.782   2.682   4.049  0.0671 -0.1220 -0.1435
   32PRO    HB1  192   3.708   2.762   4.058  1.2599  1.1834 -1.4494
   32PRO    HB2  193   3.761   2.597   4.113  0.0371 -0.8700 -1.1094
   32PRO     CA  194   3.791   2.623   3.908  0.0801  0.5505 -0.4295
   32PRO     HA  195   3.731   2.533   3.915 -0.0274  0.6376 -0.2023
   32PRO      C  196   3.722   2.712   3.805 -0.3464 -0.0331 -0.6513
   32PRO      O  197   3.601   2.700   3.792 -0.3771  0.2281 -0.6002
   33LEU      N  198   3.797   2.788   3.726 -0.0799  0.1341 -0.2408
   33LEU      H  199   3.892   2.804   3.756  0.1171  0.7224 -1.1133
   33LEU     CA  200   3.751   2.862   3.610 -0.4097  0.1947 -0.0713
   33LEU     HA  201   3.653   2.910   3.619 -0.0880  0.8840 -0.1631
   33LEU     CB  202   3.845   2.982   3.603 -0.4103  0.2065  0.1298
   33LEU    HB1  203   3.950   2.955   3.617 -0.9032 -1.0407  1.7633
   33LEU    HB2  204   3.819   3.053   3.682  3.0179  1.4953  0.2734
   33LEU     CG  205   3.827   3.060   3.474  0.0534 -0.1912 -0.1787
   33LEU     HG  206   3.860   2.999   3.390 -2.5122 -2.0870  0.0937
   33LEU    CD1  207   3.683   3.106   3.452 -0.1633 -0.4149  0.7387
   33LEU   HD11  208   3.612   3.025   3.435  0.4111 -0.6715 -0.6199
   33LEU   HD12  209   3.656   3.175   3.531 -2.1434  1.2534 -1.2539
   33LEU   HD13  210   3.676   3.173   3.366 -2.1813 -0.8874  0.4861
   33LEU    CD2  211   3.919   3.182   3.476 -0.0722 -0.1029  0.2056
   33LEU   HD21  212   3.900   3.247   3.561 -1.1891  1.2624 -1.0497
   33LEU   HD22  213   4.024   3.151   3.480 -0.3000 -1.1160 -1.0746
   33LEU   HD23  214   3.903   3.234   3.382 -2.7455  0.9621  1.1762
   33LEU      C  215   3.758   2.773   3.487 -0.1892  0.0573  0.0413
   33LEU      O  216   3.664   2.771   3.408  0.0715  0.1600 -0.2699
   34LEU      N  217   3.855   2.681   3.478 -0.4923 -0.2319 -0.2983
   34LEU      H  218   3.933   2.694   3.540 -1.6697  0.1050  1.1773
   34LEU     CA  219   3.847   2.579   3.376  0.1447 -0.3230 -0.2593
   34LEU     HA  220   3.836   2.632   3.281  2.4393 -0.4398 -0.6372
   34LEU     CB  221   3.974   2.496   3.394  0.4262  0.2463  0.3669
   34LEU    HB1  222   3.969   2.436   3.485 -0.3466  0.9099  0.7810
   34LEU    HB2  223   4.060   2.563   3.408  0.5455  0.1032  0.3172
   34LEU     CG  224   4.009   2.398   3.283  0.1880  0.2117  0.3234
   34LEU     HG  225   3.928   2.328   3.263 -0.4915  0.1531  2.8854
   34LEU    CD1  226   4.032   2.466   3.149  0.3051 -0.5916 -0.0708
   34LEU   HD11  227   4.127   2.519   3.149 -0.5813  1.1658  1.9277
   34LEU   HD12  228   4.036   2.391   3.070 -3.6053 -1.4437  0.3488
   34LEU   HD13  229   3.957   2.539   3.119  1.2289  0.3682 -0.1142
   34LEU    CD2  230   4.138   2.322   3.311  0.2468  0.3521  0.4335
   34LEU   HD21  231   4.127   2.252   3.394  0.1027 -1.7329 -1.2533
   34LEU   HD22  232   4.170   2.264   3.224  2.3835  1.1482  0.6282
   34LEU   HD23  233   4.220   2.388   3.341  0.3835 -0.1564  1.1905
   34LEU      C  234   3.726   2.489   3.399  0.7373 -1.1115 -0.1489
   34LEU      O  235   3.665   2.464   3.295  0.4938  0.1839 -0.3476
   35LYS      N  236   3.673   2.461   3.518 -0.2274  0.5879 -0.1468
   35LYS      H  237   3.728   2.456   3.602 -0.9267 -0.4496  0.2719
   35LYS     CA  238   3.547   2.390   3.530  0.0600  0.0693 -0.1912
   35LYS     HA  239   3.541   2.307   3.460 -0.1305  0.2352 -0.3747
   35LYS     CB  240   3.540   2.351   3.677 -0.5189 -0.4340 -0.3483
   35LYS    HB1  241   3.447   2.296   3.693 -0.9232  0.2308 -0.3930
   35LYS    HB2  242   3.540   2.437   3.744 -0.5553 -0.3222 -0.4939
   35LYS     CG  243   3.647   2.250   3.720 -0.2576 -0.0258 -0.0309
   35LYS    HG1  244   3.744   2.287   3.686 -0.2446 -1.2125 -1.3605
   35LYS    HG2  245   3.628   2.155   3.670  0.0289  0.2572 -0.6936
   35LYS     CD  246   3.646   2.219   3.869  0.4326  0.4740  0.0869
   35LYS    HD1  247   3.545   2.179   3.886  0.8058 -0.5931 -0.0873
   35LYS    HD2  248   3.661   2.306   3.932 -0.8937 -0.5404  1.9059
   35LYS     CE  249   3.740   2.103   3.901 -0.0601  0.0207 -0.0807
   35LYS    HE1  250   3.843   2.128   3.876 -0.0310  0.4212  0.4242
   35LYS    HE2  251   3.719   2.013   3.843 -2.1009 -0.7898  1.7792
   35LYS     NZ  252   3.746   2.060   4.041 -0.6460 -0.2702 -0.1383
   35LYS    HZ1  253   3.813   1.985   4.047 -1.8842 -1.3219  1.2472
   35LYS    HZ2  254   3.763   2.134   4.109 -0.1216  0.2305 -0.7977
   35LYS    HZ3  255   3.661   2.011   4.064  0.4807 -2.9712 -1.2751
   35LYS      C  256   3.423   2.471   3.494 -0.1225 -0.0985  0.0593
   35LYS      O  257   3.341   2.423   3.416 -0.2649 -0.4447  0.4192
   36ILE      N  258   3.416   2.601   3.520  0.0332 -0.0557 -0.1097
   36ILE      H  259   3.490   2.629   3.583 -1.7406  0.4529  1.8773
   36ILE     CA  260   3.316   2.692   3.468  0.1659  0.0052 -0.2560
   36ILE     HA  261   3.215   2.657   3.489 -0.4492  1.6461 -0.3292
   36ILE     CB  262   3.333   2.824   3.542 -0.5741 -0.0605  0.0403
   36ILE     HB  263   3.439   2.851   3.540 -1.4193  3.7927 -1.8087
   36ILE    CG2  264   3.271   2.947   3.476  0.2478 -0.2340 -1.0777
   36ILE   HG21  265   3.165   2.933   3.457  0.2013  1.3124 -2.1832
   36ILE   HG22  266   3.275   3.032   3.544 -1.8430  0.0762 -1.2843
   36ILE   HG23  267   3.320   2.966   3.380  2.8004 -3.1689 -0.5319
   36ILE    CG1  268   3.285   2.798   3.685 -0.6216  0.5320  0.1353
   36ILE   HG11  269   3.345   2.717   3.725  2.4711  2.7477  0.3559
   36ILE   HG12  270   3.178   2.779   3.686 -0.6254  0.5726  1.1384
   36ILE     CD  271   3.318   2.912   3.782  0.2299  0.1115  0.3496
   36ILE    HD1  272   3.238   2.985   3.771 -0.2325 -0.5882 -1.4184
   36ILE    HD2  273   3.331   2.872   3.882  2.0956  0.9920  0.4877
   36ILE    HD3  274   3.409   2.965   3.754  1.3833 -1.3187  1.2552
   36ILE      C  275   3.321   2.711   3.317 -0.3186 -0.7106 -0.3637
   36ILE      O  276   3.218   2.731   3.252 -0.0770  0.8515 -0.3118
   37LEU      N  277   3.432   2.701   3.244 -0.1787  0.2519 -0.2963
   37LEU      H  278   3.515   2.707   3.301 -1.1818  0.4666  1.2163
   37LEU     CA  279   3.440   2.714   3.100  0.4418  0.4701 -0.2474
   37LEU     HA  280   3.379   2.792   3.055  0.7117  0.1559 -1.1766
   37LEU     CB  281   3.582   2.756   3.065  0.5358 -0.0056 -0.4398
   37LEU    HB1  282   3.592   2.733   2.959  0.0319 -2.5642 -0.0211
   37LEU    HB2  283   3.640   2.684   3.123 -0.7760  0.4935  1.5886
   37LEU     CG  284   3.634   2.893   3.106 -0.2623  0.2491 -0.2817
   37LEU     HG  285   3.615   2.908   3.213  1.4458 -0.9999  0.2439
   37LEU    CD1  286   3.782   2.898   3.072 -0.3067 -0.1684 -0.5359
   37LEU   HD11  287   3.841   2.813   3.107 -1.2263 -1.2252 -1.4830
   37LEU   HD12  288   3.799   2.927   2.968  0.5244 -0.8793 -0.6098
   37LEU   HD13  289   3.821   2.983   3.127 -3.0661  1.4647 -0.9418
   37LEU    CD2  290   3.563   3.011   3.039 -0.2800  0.3057 -0.1646
   37LEU   HD21  291   3.456   3.005   3.055 -0.0323 -1.8904  1.0701
   37LEU   HD22  292   3.603   3.106   3.074 -0.6065  0.8275 -1.1737
   37LEU   HD23  293   3.580   3.008   2.931  2.9467 -1.1445  0.2637
   37LEU      C  294   3.390   2.584   3.038  0.6571  0.1422  0.2661
   37LEU      O  295   3.311   2.586   2.944  0.4186  0.1683  0.4678
   38HIS      N  296   3.419   2.465   3.091 -0.9190 -0.2352  0.3361
   38HIS      H  297   3.491   2.468   3.162 -0.3834  0.8510 -0.2308
   38HIS     CA  298   3.371   2.336   3.044 -0.1256 -0.2148 -0.5827
   38HIS     HA  299   3.380   2.334   2.936  0.2332 -0.2571 -0.5537
   38HIS     CB  300   3.456   2.225   3.105  0.0205  0.4711  0.4975
   38HIS    HB1  301   3.413   2.131   3.071 -0.6526  1.0863 -0.4152
   38HIS    HB2  302   3.448   2.237   3.213 -0.9652 -0.0292  0.4907
   38HIS     CG  303   3.601   2.219   3.065 -0.1707 -0.3845 -0.0984
   38HIS    ND1  304   3.698   2.136   3.120  0.2034  0.4470  0.5086
   38HIS    CE1  305   3.817   2.161   3.064 -0.2725 -0.6804 -1.0465
   38HIS    HE1  306   3.910   2.109   3.078 -0.3460 -0.8311 -1.1195
   38HIS    NE2  307   3.800   2.259   2.972 -0.0507  0.1339 -0.2322
   38HIS    HE2  308   3.857   2.286   2.893 -2.3602  0.6361 -1.8200
   38HIS    CD2  309   3.667   2.295   2.972 -0.1886 -0.3619 -0.0928
   38HIS    HD2  310   3.622   2.375   2.915  3.2621  0.7321 -1.5469
   38HIS      C  311   3.223   2.320   3.075 -0.1237  0.1780 -0.3601
   38HIS      O  312   3.150   2.264   2.993 -0.1672 -0.1669 -0.0863
   39ALA      N  313   3.170   2.384   3.180 -0.3041 -0.1102 -0.2719
   39ALA      H  314   3.235   2.424   3.246  1.8694 -0.3439 -2.1308
   39ALA     CA  315   3.029   2.382   3.213 -0.2341  0.4663  0.0833
   39ALA     HA  316   3.002   2.278   3.196  1.9849 -0.5696  2.2830
   39ALA     CB  317   3.023   2.403   3.364 -0.2894  0.0513  0.1400
   39ALA    HB1  318   3.060   2.503   3.386 -3.0848  1.5929 -1.7132
   39ALA    HB2  319   2.922   2.388   3.401 -0.3094  1.2527  0.6021
   39ALA    HB3  320   3.081   2.328   3.420 -2.6048 -0.7687  1.5648
   39ALA      C  321   2.947   2.472   3.122 -0.0802  0.3883 -0.1363
   39ALA      O  322   2.826   2.483   3.143  0.0513  0.5467  0.5871
   40ALA      N  323   3.008   2.537   3.023  0.7281 -0.2208 -0.0539
   40ALA      H  324   3.105   2.514   3.006  1.0274 -0.1697  1.4279
   40ALA     CA  325   2.950   2.631   2.928  0.1381 -0.0070  0.5076
   40ALA     HA  326   2.842   2.636   2.932  0.1132  3.7732 -1.0160
   40ALA     CB  327   3.000   2.771   2.965 -0.1457  0.3789 -0.5443
   40ALA    HB1  328   3.107   2.780   2.947  0.1344 -0.6053  0.5202
   40ALA    HB2  329   2.939   2.842   2.910  1.2178  2.1305  0.1403
   40ALA    HB3  330   2.973   2.786   3.069  1.8300  0.0650  0.0472
   40ALA      C  331   2.976   2.599   2.782 -1.1163  0.0260  0.2698
   40ALA      O  332   2.975   2.690   2.699  0.0378  0.0735  0.2966
   41GLY      N  333   3.015   2.473   2.759  0.4825  0.5666 -0.0966
   41GLY      H  334   3.010   2.403   2.832 -0.2959 -0.4019 -1.0553
   41GLY     CA  335   3.050   2.414   2.632 -0.1178  0.1284 -0.0650
   41GLY    HA1  336   2.982   2.446   2.553 -1.2076 -0.2124  0.7163
   41GLY    HA2  337   3.031   2.309   2.654 -0.9907 -0.2234 -2.2124
   41GLY      C  338   3.190   2.434   2.574 -0.1984  0.2534 -0.2169
   41GLY      O  339   3.222   2.383   2.467  0.4241  0.2866 -0.0479
   42ALA      N  340   3.282   2.503   2.641 -0.1341 -0.6007  0.5936
   42ALA      H  341   3.262   2.543   2.731  0.3294  0.1390  0.3793
   42ALA     CA  342   3.419   2.516   2.596 -0.3619 -0.1744  0.0168
   42ALA     HA  343   3.411   2.548   2.492 -0.4500 -0.8481 -0.1897
   42ALA     CB  344   3.485   2.637   2.662  0.0442 -0.2960 -0.1637
   42ALA    HB1  345   3.416   2.721   2.670  1.0025  0.4071  1.2340
   42ALA    HB2  346   3.510   2.616   2.766 -1.7803 -0.1347  0.3378
   42ALA    HB3  347   3.579   2.666   2.613 -0.1458  0.8325  0.1214
   42ALA      C  348   3.502   2.389   2.607  0.2350  0.2318  0.2924
   42ALA      O  349   3.472   2.298   2.685 -0.0980  0.4980  0.4775
   43GLN      N  350   3.600   2.374   2.518  0.0036  0.3068  0.0261
   43GLN      H  351   3.605   2.452   2.454 -1.1180 -0.7216 -1.3997
   43GLN     CA  352   3.672   2.252   2.486  0.0768  0.3179  0.1481
   43GLN     HA  353   3.672   2.189   2.575  2.0103  0.1660  0.0844
   43GLN     CB  354   3.609   2.173   2.372 -0.2706  0.5082  0.2035
   43GLN    HB1  355   3.666   2.081   2.353 -0.4843  0.5549 -0.7122
   43GLN    HB2  356   3.634   2.235   2.286  0.8291  0.8864  0.7768
   43GLN     CG  357   3.461   2.138   2.371 -0.0641 -0.3972  0.1163
   43GLN    HG1  358   3.416   2.237   2.379  0.0789 -0.3387  0.2024
   43GLN    HG2  359   3.435   2.090   2.466  2.2596  1.0371  1.5789
   43GLN     CD  360   3.415   2.058   2.250  0.1856 -0.0737 -0.1916
   43GLN    OE1  361   3.392   2.115   2.143  0.0636  0.0555 -0.0960
   43GLN    NE2  362   3.398   1.927   2.263 -0.1793  0.0517  0.6518
   43GLN   HE21  363   3.420   1.889   2.354  0.7015  0.0580  0.4539
   43GLN   HE22  364   3.376   1.870   2.182  0.3112 -0.3418  0.7893
   43GLN      C  365   3.821   2.277   2.470  0.1755 -0.6673 -0.5513
   43GLN      O  366   3.859   2.389   2.438 -0.2149 -0.3068  0.2248
   44GLY      N  367   3.907   2.181   2.506  0.4221 -0.4590 -0.5831
   44GLY      H  368   3.876   2.087   2.526 -0.6619 -0.4771 -2.1816
   44GLY     CA  369   4.043   2.209   2.546  0.2462 -0.4725  0.0227
   44GLY    HA1  370   4.086   2.272   2.468  0.7583 -1.2774 -0.3557
   44GLY    HA2  371   4.101   2.118   2.561  1.3706  0.2136 -0.0563
   44GLY      C  372   4.063   2.283   2.678  0.3783 -0.2956 -0.0956
   44GLY      O  373   3.975   2.287   2.764  0.1663  0.1692 -0.3339
   45GLU      N  374   4.175   2.353   2.699  0.0919 -0.0405  0.6263
   45GLU      H  375   4.231   2.363   2.615 -2.0290  0.5347 -0.8065
   45GLU     CA  376   4.198   2.428   2.821 -0.4053  0.3193  0.5051
   45GLU     HA  377   4.104   2.467   2.859 -0.5436  1.3892 -0.8615
   45GLU     CB  378   4.265   2.332   2.919 -0.2661 -0.2352 -0.1155
   45GLU    HB1  379   4.194   2.255   2.948 -0.3189  0.1089  0.7156
   45GLU    HB2  380   4.283   2.390   3.010 -0.5797  0.5330 -0.5360
   45GLU     CG  381   4.395   2.272   2.867 -0.1195 -0.0953  0.0876
   45GLU    HG1  382   4.462   2.352   2.835 -0.7004  1.1596  1.8455
   45GLU    HG2  383   4.373   2.210   2.781  0.2481  0.5441 -0.4768
   45GLU     CD  384   4.452   2.181   2.976 -0.3498 -0.0189  0.2725
   45GLU    OE1  385   4.515   2.233   3.070 -0.5064  0.5365  0.0814
   45GLU    OE2  386   4.429   2.059   2.971  0.6135 -0.2017  0.0560
   45GLU      C  387   4.277   2.556   2.799 -0.1985  0.1103 -0.0081
   45GLU      O  388   4.307   2.630   2.893 -0.7793  0.6525 -0.2441
   46MET      N  389   4.333   2.591   2.683  0.1925  0.1876  0.2005
   46MET      H  390   4.335   2.521   2.611 -1.3329 -2.6221  2.6510
   46MET     CA  391   4.394   2.719   2.652  0.4941 -0.0507 -0.1915
   46MET     HA  392   4.407   2.781   2.740  2.8185  1.7522 -1.7155
   46MET     CB  393   4.538   2.699   2.605  0.3273 -0.0427 -0.7232
   46MET    HB1  394   4.568   2.788   2.549  1.0150  1.5853  2.0195
   46MET    HB2  395   4.534   2.608   2.547 -0.2505  0.3812 -1.3629
   46MET     CG  396   4.627   2.657   2.721 -0.2243  0.1987 -0.2034
   46MET    HG1  397   4.603   2.554   2.749 -0.5285 -0.2495 -2.0072
   46MET    HG2  398   4.611   2.729   2.801  0.6039  0.1749 -0.0040
   46MET     SD  399   4.806   2.661   2.690 -0.2538 -0.1041 -0.4172
   46MET     CE  400   4.825   2.521   2.578  0.4424 -0.1364 -0.2599
   46MET    HE1  401   4.930   2.495   2.562  0.1595 -0.7222 -1.2731
   46MET    HE2  402   4.780   2.438   2.634 -1.6996  1.5446  0.6441
   46MET    HE3  403   4.784   2.534   2.478 -0.8986  1.5323  0.4544
   46MET      C  404   4.300   2.797   2.562 -0.0175 -0.3057  0.1163
   46MET      O  405   4.236   2.743   2.471 -0.4827  0.3546  0.0417
   47PHE      N  406   4.277   2.926   2.589  0.1792 -0.1764 -0.3249
   47PHE      H  407   4.339   2.965   2.659 -0.5713 -0.8668  0.7384
   47PHE     CA  408   4.175   3.002   2.520  0.1525 -0.0827 -0.1807
   47PHE     HA  409   4.150   2.951   2.427 -2.3548  0.4692  0.1157
   47PHE     CB  410   4.051   3.011   2.608  0.0714 -0.4898 -0.2509
   47PHE    HB1  411   3.966   3.054   2.555  0.7679 -0.5731 -1.4703
   47PHE    HB2  412   4.068   3.076   2.695 -0.5361  1.3700 -1.4560
   47PHE     CG  413   4.004   2.875   2.653 -0.3424 -0.2934 -0.0755
   47PHE    CD1  414   3.951   2.790   2.555 -0.0018 -0.5754 -0.0184
   47PHE    HD1  415   3.950   2.821   2.451  1.0510 -1.4619 -0.3171
   47PHE    CE1  416   3.880   2.677   2.595 -0.9450  0.3606  1.0231
   47PHE    HE1  417   3.834   2.626   2.511 -1.2973  1.9191  0.2354
   47PHE     CZ  418   3.887   2.628   2.726 -0.0666 -0.4950  0.6646
   47PHE     HZ  419   3.844   2.533   2.756 -1.1177 -0.3966 -0.4414
   47PHE    CE2  420   3.948   2.707   2.823 -0.1991  0.0540  0.3020
   47PHE    HE2  421   3.944   2.677   2.927 -2.4872 -1.9643 -0.3008
   47PHE    CD2  422   4.005   2.830   2.785  0.3228 -0.3003 -0.0753
   47PHE    HD2  423   4.048   2.898   2.857  1.5406  0.9410 -1.8982
   47PHE      C  424   4.226   3.140   2.478 -0.3532  0.2674  0.3362
   47PHE      O  425   4.337   3.176   2.517 -0.2286  0.2977 -0.0411
   48THR      N  426   4.148   3.217   2.402  0.0674  0.3670  0.0031
   48THR      H  427   4.062   3.177   2.368  0.4313 -0.6534  0.2558
   48THR     CA  428   4.158   3.361   2.396  0.7930  0.3147 -0.1010
   48THR     HA  429   4.259   3.391   2.425  0.9039 -0.5074  0.3841
   48THR     CB  430   4.124   3.423   2.261 -0.1206  0.3004  0.1210
   48THR     HB  431   4.147   3.528   2.273 -2.3029  0.7759  0.5574
   48THR    CG2  432   4.215   3.384   2.145  0.5990 -0.0752  0.8004
   48THR   HG21  433   4.317   3.415   2.164 -0.0722  1.4820  2.1027
   48THR   HG22  434   4.208   3.276   2.150 -0.8719 -0.0057  0.8450
   48THR   HG23  435   4.175   3.412   2.047  0.4457 -0.2563  0.8110
   48THR    OG1  436   3.989   3.406   2.223 -0.1468  0.3538  0.1904
   48THR    HG1  437   3.996   3.389   2.129 -1.1106  0.1945  0.1320
   48THR      C  438   4.069   3.425   2.501 -0.2746 -0.6499 -0.4038
   48THR      O  439   3.972   3.370   2.552 -0.2029 -0.1100  0.3390
   49VAL      N  440   4.104   3.550   2.533 -0.5908 -0.6592 -0.0132
   49VAL      H  441   4.178   3.587   2.475 -1.7481 -2.0213 -2.5232
   49VAL     CA  442   4.029   3.636   2.623 -0.1758 -0.2342 -0.0666
   49VAL     HA  443   4.022   3.588   2.721 -4.1810  1.0324  0.4409
   49VAL     CB  444   4.102   3.766   2.650  0.5221 -0.6093 -0.1233
   49VAL     HB  445   4.124   3.822   2.559  1.9336  0.1776  0.6655
   49VAL    CG1  446   4.018   3.861   2.735  0.4181 -0.6715 -0.1571
   49VAL   HG11  447   3.928   3.909   2.694  0.2255 -0.2665  0.7174
   49VAL   HG12  448   3.977   3.804   2.818 -1.9038  1.4297  0.2825
   49VAL   HG13  449   4.087   3.933   2.780  1.4533 -2.2192  0.8047
   49VAL    CG2  450   4.229   3.735   2.729  0.5068 -0.7551 -0.1558
   49VAL   HG21  451   4.286   3.663   2.670 -0.3733 -1.6962  0.1178
   49VAL   HG22  452   4.280   3.831   2.737 -1.7952  0.4601  0.5795
   49VAL   HG23  453   4.216   3.696   2.830 -0.6020  0.4612  0.2013
   49VAL      C  454   3.886   3.654   2.575 -0.2317  0.4046  0.3403
   49VAL      O  455   3.789   3.659   2.652 -0.1740  0.9495  0.3826
   50LYS      N  456   3.864   3.670   2.445 -0.5453  0.2444  0.3711
   50LYS      H  457   3.946   3.675   2.385  0.3872  1.7206  1.7010
   50LYS     CA  458   3.733   3.669   2.383 -0.5454  0.0550  0.3707
   50LYS     HA  459   3.667   3.748   2.420 -2.0994 -1.1959  0.3745
   50LYS     CB  460   3.756   3.687   2.234  0.1810  0.1103  0.4854
   50LYS    HB1  461   3.840   3.627   2.200  0.5027 -0.2346  1.8333
   50LYS    HB2  462   3.799   3.785   2.213 -0.5005 -0.1242 -2.4320
   50LYS     CG  463   3.630   3.685   2.148  0.0918 -0.3164  0.6235
   50LYS    HG1  464   3.596   3.582   2.144  0.3944 -0.3855 -0.4811
   50LYS    HG2  465   3.665   3.715   2.049 -0.4545 -2.7896 -0.3776
   50LYS     CD  466   3.524   3.786   2.192  0.1865  0.1745 -0.2392
   50LYS    HD1  467   3.566   3.886   2.205 -1.9713  1.0250  0.6580
   50LYS    HD2  468   3.490   3.773   2.295 -0.0514  0.6038 -0.2620
   50LYS     CE  469   3.402   3.803   2.103 -0.0688  0.6273  0.1904
   50LYS    HE1  470   3.443   3.800   2.002 -0.0688  1.2520  0.1647
   50LYS    HE2  471   3.367   3.905   2.120 -1.8557 -0.0216  0.6219
   50LYS     NZ  472   3.297   3.702   2.124  0.5298 -0.0651 -0.1161
   50LYS    HZ1  473   3.328   3.612   2.158  0.1652 -0.9480 -2.0095
   50LYS    HZ2  474   3.224   3.739   2.182 -0.3644 -0.1897 -1.1311
   50LYS    HZ3  475   3.240   3.689   2.041 -2.9647 -0.3505  2.1330
   50LYS      C  476   3.654   3.541   2.404  0.0150 -0.2611  0.5694
   50LYS      O  477   3.541   3.545   2.452 -0.2299 -0.0487 -0.0192
   51GLU      N  478   3.717   3.425   2.382  0.4607  0.0347  0.2770
   51GLU      H  479   3.809   3.425   2.340 -1.2178  0.9090 -3.7964
   51GLU     CA  480   3.658   3.297   2.412  0.2218  0.0740 -0.0240
   51GLU     HA  481   3.571   3.270   2.352  2.0165 -1.5343 -2.0925
   51GLU     CB  482   3.758   3.186   2.378 -0.0051 -0.0785 -0.1997
   51GLU    HB1  483   3.721   3.093   2.420 -0.0479 -0.9176 -1.9798
   51GLU    HB2  484   3.851   3.218   2.425  0.4857  0.1020 -1.2531
   51GLU     CG  485   3.757   3.156   2.228  0.3816  0.6215 -0.3484
   51GLU    HG1  486   3.785   3.244   2.171  0.6156  1.6745  1.3138
   51GLU    HG2  487   3.654   3.140   2.198  0.4570 -0.4569 -0.0761
   51GLU     CD  488   3.859   3.051   2.187 -0.0407 -0.1140  0.4390
   51GLU    OE1  489   3.969   3.032   2.243 -0.0013  0.0444  0.4168
   51GLU    OE2  490   3.827   2.977   2.091  0.3986 -0.0429  0.2331
   51GLU      C  491   3.616   3.296   2.558  0.1126 -0.3172 -0.0557
   51GLU      O  492   3.502   3.258   2.585 -0.1463  0.6038  0.1915
   52VAL      N  493   3.706   3.333   2.650 -0.0162 -0.0751 -0.0256
   52VAL      H  494   3.795   3.365   2.615 -0.1849  0.4462  0.0172
   52VAL     CA  495   3.668   3.335   2.790  0.0936  0.6453 -0.0013
   52VAL     HA  496   3.640   3.231   2.807  1.7310 -0.6092 -3.7731
   52VAL     CB  497   3.786   3.365   2.882  0.0847  0.0403  0.2147
   52VAL     HB  498   3.827   3.460   2.847 -0.0531 -0.1245 -0.3985
   52VAL    CG1  499   3.752   3.377   3.030  0.3678 -0.0358  0.2861
   52VAL   HG11  500   3.709   3.284   3.066  1.2007 -0.1544  1.0237
   52VAL   HG12  501   3.838   3.403   3.093 -0.8559 -0.4603  2.2332
   52VAL   HG13  502   3.681   3.460   3.036  0.3042  0.0226 -1.0125
   52VAL    CG2  503   3.892   3.255   2.876  0.3290  0.2591  0.4957
   52VAL   HG21  504   3.957   3.269   2.962 -0.7396 -0.2634  1.4180
   52VAL   HG22  505   3.855   3.153   2.870 -1.7754  0.9188  1.2059
   52VAL   HG23  506   3.945   3.270   2.782  0.4186  0.4857  0.5825
   52VAL      C  507   3.545   3.420   2.818 -0.0699  0.2851  0.3911
   52VAL      O  508   3.456   3.374   2.889 -0.0308  0.3791  0.5018
   53MET      N  509   3.538   3.542   2.766 -0.1688 -0.1748 -0.6842
   53MET      H  510   3.612   3.577   2.707  1.6161 -1.5846  0.6307
   53MET     CA  511   3.435   3.638   2.803  0.0947 -0.3400  0.5103
   53MET     HA  512   3.416   3.648   2.909  0.5017  1.0589  0.4763
   53MET     CB  513   3.473   3.781   2.765 -0.1489 -0.3437  0.2528
   53MET    HB1  514   3.389   3.850   2.771  1.2651  1.3250  2.5772
   53MET    HB2  515   3.508   3.777   2.661 -3.6767 -0.7784 -1.0717
   53MET     CG  516   3.574   3.840   2.863  0.1771 -0.2126 -0.1573
   53MET    HG1  517   3.605   3.937   2.824 -0.4899  0.2402  0.4115
   53MET    HG2  518   3.668   3.785   2.854 -0.4918 -1.1837 -1.5757
   53MET     SD  519   3.536   3.878   3.035  0.0795  0.2835 -0.2890
   53MET     CE  520   3.447   4.033   3.004 -0.0391  0.1199 -0.7621
   53MET    HE1  521   3.431   4.077   3.102 -0.2362 -0.2266 -0.6390
   53MET    HE2  522   3.491   4.103   2.933 -1.2783  1.1789 -0.5353
   53MET    HE3  523   3.343   4.008   2.980 -1.1923  1.9978  1.7550
   53MET      C  524   3.304   3.601   2.735  0.1758 -0.4721  0.4238
   53MET      O  525   3.197   3.621   2.792  0.1396 -0.0669  0.2190
   54HIS      N  526   3.301   3.529   2.623  0.1001  0.4964 -0.2092
   54HIS      H  527   3.391   3.510   2.580  0.5291  0.1945  0.7959
   54HIS     CA  528   3.179   3.480   2.562  0.1521 -0.2482  0.2774
   54HIS     HA  529   3.105   3.559   2.552 -0.7494 -1.2974 -2.3591
   54HIS     CB  530   3.221   3.437   2.421  0.1861  0.3143  0.1155
   54HIS    HB1  531   3.316   3.383   2.417 -0.7599 -1.5005  0.9626
   54HIS    HB2  532   3.228   3.521   2.352  0.1165 -1.2720 -1.9016
   54HIS     CG  533   3.121   3.343   2.361  0.7308 -0.1223 -0.1144
   54HIS    ND1  534   3.002   3.376   2.297  0.5389 -0.5555  0.0126
   54HIS    CE1  535   2.940   3.261   2.270  0.1232 -0.2126 -0.5365
   54HIS    HE1  536   2.848   3.257   2.214  0.9529 -2.0398 -1.8991
   54HIS    NE2  537   3.021   3.157   2.298 -0.1250 -0.2557  0.0235
   54HIS    HE2  538   2.997   3.059   2.308  0.1647 -0.2105  1.4081
   54HIS    CD2  539   3.137   3.207   2.353 -0.1247 -0.2384  0.0075
   54HIS    HD2  540   3.222   3.148   2.385 -1.5267 -2.0565  0.5805
   54HIS      C  541   3.127   3.364   2.645 -0.0736  0.0870  0.6063
   54HIS      O  542   3.007   3.360   2.670 -0.2132  0.0977 -0.0596
   55TYR      N  543   3.213   3.269   2.683  0.0857 -0.3001 -0.6839
   55TYR      H  544   3.312   3.286   2.674  0.5441 -0.8702  2.2777
   55TYR     CA  545   3.172   3.151   2.757  0.0784  0.0753 -0.0826
   55TYR     HA  546   3.088   3.101   2.709  1.5057 -2.6436  0.0875
   55TYR     CB  547   3.282   3.046   2.761 -0.3824 -0.4172 -0.1798
   55TYR    HB1  548   3.266   2.973   2.840  2.2655 -1.0143 -0.0875
   55TYR    HB2  549   3.371   3.107   2.779  0.4576 -1.7908  0.5061
   55TYR     CG  550   3.304   2.976   2.629 -0.3303 -0.2507 -0.2602
   55TYR    CD1  551   3.194   2.910   2.574 -0.5621  0.1816 -0.3144
   55TYR    HD1  552   3.098   2.902   2.622  0.5511 -0.4055  1.9290
   55TYR    CE1  553   3.215   2.828   2.462 -0.2999 -0.3507  0.1217
   55TYR    HE1  554   3.134   2.771   2.420  1.6289 -2.7022 -0.6368
   55TYR     CZ  555   3.343   2.825   2.401 -0.2761 -0.2694  0.1666
   55TYR     OH  556   3.366   2.756   2.286  0.6070  0.1417  0.0881
   55TYR     HH  557   3.450   2.779   2.247  0.7824 -0.9895 -0.2377
   55TYR    CE2  558   3.454   2.893   2.453 -0.5180  0.2777 -0.0256
   55TYR    HE2  559   3.552   2.891   2.408  0.1358 -0.2600  1.3664
   55TYR    CD2  560   3.431   2.965   2.572 -0.0574 -0.1300  0.3118
   55TYR    HD2  561   3.518   3.018   2.608  0.3689 -0.4888 -0.1603
   55TYR      C  562   3.130   3.184   2.899 -0.0408 -0.4253  0.0020
   55TYR      O  563   3.046   3.116   2.957 -0.4719  0.2605  0.1941
   56LEU      N  564   3.184   3.295   2.952 -0.2275 -0.4676  0.2862
   56LEU      H  565   3.263   3.335   2.902 -1.4013  0.7949 -0.6161
   56LEU     CA  566   3.147   3.348   3.081  0.1858  0.2031  0.1336
   56LEU     HA  567   3.160   3.262   3.147 -2.7448  0.6547  1.4624
   56LEU     CB  568   3.247   3.459   3.112  0.6333  0.0137 -0.6115
   56LEU    HB1  569   3.230   3.541   3.042 -3.0312 -1.1505 -1.2881
   56LEU    HB2  570   3.345   3.414   3.098  0.0835 -1.8159  0.9872
   56LEU     CG  571   3.257   3.517   3.253 -0.3267 -0.4830 -0.3309
   56LEU     HG  572   3.283   3.434   3.319  2.1688 -0.4032 -1.1148
   56LEU    CD1  573   3.360   3.630   3.258 -0.5272 -0.2975 -0.3701
   56LEU   HD11  574   3.455   3.596   3.218 -1.0928 -1.8121 -0.4878
   56LEU   HD12  575   3.321   3.720   3.212  0.8779  0.2866 -0.4603
   56LEU   HD13  576   3.386   3.650   3.362  1.0630  0.8604 -0.9483
   56LEU    CD2  577   3.129   3.576   3.313 -0.0868 -0.0857 -0.2045
   56LEU   HD21  578   3.135   3.611   3.416 -2.6054 -1.4844  0.5148
   56LEU   HD22  579   3.084   3.646   3.244 -1.2894 -1.6230 -1.0381
   56LEU   HD23  580   3.063   3.490   3.328 -0.8912  0.5539 -0.0615
   56LEU      C  581   3.001   3.391   3.090  0.0742 -0.1077 -0.1619
   56LEU      O  582   2.926   3.365   3.184 -0.6960  0.0788 -0.7154
   57GLY      N  583   2.956   3.449   2.978  0.5921  0.0585 -0.2897
   57GLY      H  584   3.021   3.468   2.903 -1.0407  1.6499 -1.3553
   57GLY     CA  585   2.818   3.477   2.945  0.3155 -0.2595  0.5650
   57GLY    HA1  586   2.820   3.551   2.864 -1.3667  0.8595  1.4789
   57GLY    HA2  587   2.775   3.525   3.033  1.2192  0.0569  0.8518
   57GLY      C  588   2.729   3.359   2.909  0.4598 -0.3181  0.3957
   57GLY      O  589   2.618   3.363   2.962  0.4160  0.1896  0.2655
   58GLN      N  590   2.775   3.265   2.826  0.0099 -0.2044  0.0125
   58GLN      H  591   2.867   3.269   2.786 -0.3857  0.6767 -0.8261
   58GLN     CA  592   2.704   3.139   2.817  0.0056 -0.1781 -0.3191
   58GLN     HA  593   2.609   3.160   2.769  0.4103 -0.7955 -1.4255
   58GLN     CB  594   2.782   3.045   2.725  0.0919 -0.2970 -0.1263
   58GLN    HB1  595   2.743   2.945   2.740 -0.6977 -0.0963 -0.7974
   58GLN    HB2  596   2.884   3.026   2.760 -0.1562 -1.3923  0.0280
   58GLN     CG  597   2.791   3.073   2.575 -0.5374 -0.1279 -0.1353
   58GLN    HG1  598   2.851   2.996   2.526 -1.3847  0.2276 -1.7951
   58GLN    HG2  599   2.841   3.167   2.552 -0.7519 -0.2390 -1.0764
   58GLN     CD  600   2.657   3.100   2.508 -0.3583 -0.1036 -0.4857
   58GLN    OE1  601   2.629   3.210   2.461 -0.4801  0.0305 -0.1044
   58GLN    NE2  602   2.569   3.001   2.494  0.0313 -0.6227  0.6040
   58GLN   HE21  603   2.592   2.908   2.526 -0.7657 -1.4733 -1.1301
   58GLN   HE22  604   2.484   3.023   2.444 -0.6786  1.0112  2.4260
   58GLN      C  605   2.672   3.081   2.954 -0.1610 -0.1207 -0.3335
   58GLN      O  606   2.561   3.033   2.974 -0.2491 -0.0063 -0.5445
   59TYR      N  607   2.765   3.080   3.050 -0.0703  0.3889 -0.4148
   59TYR      H  608   2.856   3.121   3.036 -0.0582  0.0729 -1.3170
   59TYR     CA  609   2.746   3.028   3.184  0.1995  0.2609 -0.4251
   59TYR     HA  610   2.717   2.925   3.160 -0.1842  0.6451 -1.7172
   59TYR     CB  611   2.882   3.032   3.253  0.0044  0.0074 -0.0229
   59TYR    HB1  612   2.911   3.136   3.253 -0.3752  0.1714  2.5610
   59TYR    HB2  613   2.954   2.977   3.192  2.2583 -1.3318  3.5157
   59TYR     CG  614   2.892   2.960   3.386 -0.0792  0.2320  0.1050
   59TYR    CD1  615   2.892   2.820   3.386  0.6041  0.2268 -0.3240
   59TYR    HD1  616   2.885   2.757   3.299 -2.4985 -1.8271  1.2359
   59TYR    CE1  617   2.898   2.758   3.511 -0.1597  0.5223 -0.1358
   59TYR    HE1  618   2.899   2.650   3.516 -1.7227  0.3135 -2.7243
   59TYR     CZ  619   2.901   2.834   3.630 -0.1130  0.1311  0.1165
   59TYR     OH  620   2.893   2.764   3.747  0.5549 -0.3288 -0.1059
   59TYR     HH  621   2.902   2.815   3.827 -0.3007 -0.6759  0.2201
   59TYR    CE2  622   2.895   2.975   3.627 -0.6982  0.1023 -0.0711
   59TYR    HE2  623   2.898   3.030   3.719 -2.6244  2.0246 -1.0636
   59TYR    CD2  624   2.893   3.038   3.502 -0.9990  0.3349  0.0499
   59TYR    HD2  625   2.897   3.146   3.497  0.2854  0.4419  2.3381
   59TYR      C  626   2.639   3.094   3.269  0.0748 -0.0861 -0.3102
   59TYR      O  627   2.533   3.042   3.304 -0.1011  0.6960  0.3662
   60ILE      N  628   2.658   3.226   3.280  0.3533 -0.1695  0.2799
   60ILE      H  629   2.742   3.252   3.230  0.0324  0.1127 -0.1160
   60ILE     CA  630   2.566   3.317   3.344  0.3064 -0.0052 -0.0172
   60ILE     HA  631   2.556   3.293   3.450 -2.4699  0.4802 -0.0926
   60ILE     CB  632   2.632   3.455   3.339  0.1711  0.0408 -0.5547
   60ILE     HB  633   2.674   3.480   3.241 -2.8087  1.5188 -1.5851
   60ILE    CG2  634   2.527   3.559   3.377 -0.7805 -0.8030 -0.8385
   60ILE   HG21  635   2.450   3.569   3.300  0.8254  0.9838 -2.3148
   60ILE   HG22  636   2.479   3.532   3.472 -0.9865 -2.0136 -1.2584
   60ILE   HG23  637   2.575   3.656   3.387 -3.0911  0.1573  2.7009
   60ILE    CG1  638   2.740   3.465   3.446 -0.1637  0.0867 -0.2183
   60ILE   HG11  639   2.812   3.383   3.438 -1.6384 -1.3941  0.9442
   60ILE   HG12  640   2.702   3.453   3.547  1.0555  1.2507  0.4057
   60ILE     CD  641   2.819   3.595   3.459  0.6834 -0.4208 -0.1810
   60ILE    HD1  642   2.913   3.576   3.510  0.3464 -0.0182  0.6023
   60ILE    HD2  643   2.842   3.636   3.361  1.6748 -0.4242  0.0466
   60ILE    HD3  644   2.769   3.676   3.512  0.7267 -0.7820  0.4254
   60ILE      C  645   2.424   3.294   3.295  0.2936 -0.2369  0.1263
   60ILE      O  646   2.336   3.278   3.378 -0.3924  0.0903 -0.5245
   61MET      N  647   2.406   3.291   3.163 -0.3608  0.1456  0.2048
   61MET      H  648   2.483   3.326   3.107 -0.9370  1.3858  0.1503
   61MET     CA  649   2.276   3.273   3.101 -0.3384  0.0197  0.1955
   61MET     HA  650   2.209   3.345   3.147  0.8205 -0.5805  3.0110
   61MET     CB  651   2.277   3.305   2.952  0.1068 -0.7165  0.0345
   61MET    HB1  652   2.183   3.267   2.910  0.1911  0.1299 -0.9635
   61MET    HB2  653   2.362   3.251   2.910 -0.2385 -1.5044  0.3245
   61MET     CG  654   2.290   3.455   2.925  0.2351 -0.7273  0.0349
   61MET    HG1  655   2.385   3.497   2.957 -1.2327  1.9029  1.2187
   61MET    HG2  656   2.205   3.505   2.972  1.1188  0.2535  0.6261
   61MET     SD  657   2.281   3.493   2.749  0.1836 -0.1857  0.1547
   61MET     CE  658   2.436   3.431   2.679  0.0848  0.0463 -0.2753
   61MET    HE1  659   2.435   3.322   2.685  0.4128  0.0731  0.2973
   61MET    HE2  660   2.445   3.466   2.576 -1.4677  2.1675  0.2375
   61MET    HE3  661   2.527   3.459   2.731 -1.1052  0.2454  1.7873
   61MET      C  662   2.207   3.143   3.140  0.0278 -0.2093  0.0833
   61MET      O  663   2.101   3.142   3.202  0.0245  0.2176  0.0856
   62VAL      N  664   2.271   3.032   3.103 -0.1627 -0.2041 -0.2586
   62VAL      H  665   2.364   3.044   3.063 -0.7045  0.6753 -1.3109
   62VAL     CA  666   2.216   2.899   3.113 -0.8316  0.0879 -0.0565
   62VAL     HA  667   2.112   2.910   3.082 -1.2202  0.4910  1.3214
   62VAL     CB  668   2.288   2.797   3.025 -0.2492  0.2365  0.2513
   62VAL     HB  669   2.391   2.788   3.061 -0.0504 -0.7757 -0.5406
   62VAL    CG1  670   2.219   2.661   3.022  0.0043  0.1093  0.1477
   62VAL   HG11  671   2.121   2.685   2.983  0.8057  1.8499 -0.9323
   62VAL   HG12  672   2.267   2.593   2.952  0.2691 -1.1926  1.5245
   62VAL   HG13  673   2.218   2.616   3.121 -1.3436  0.4683  0.3088
   62VAL    CG2  674   2.286   2.850   2.882 -0.6799  0.2362  0.2571
   62VAL   HG21  675   2.185   2.885   2.860 -1.2465 -0.6804  1.3089
   62VAL   HG22  676   2.352   2.937   2.877  0.0113 -0.0658  2.8146
   62VAL   HG23  677   2.312   2.770   2.812 -2.6328 -2.0764  1.9803
   62VAL      C  678   2.202   2.848   3.256 -0.1086  0.2782  0.0823
   62VAL      O  679   2.096   2.791   3.282  0.2756 -0.6135 -0.2386
   63LYS      N  680   2.297   2.879   3.344  0.1580 -0.1120 -0.0630
   63LYS      H  681   2.379   2.922   3.304  1.5692 -1.6687  0.9988
   63LYS     CA  682   2.295   2.872   3.489  0.6671 -0.1347 -0.0555
   63LYS     HA  683   2.240   2.778   3.500 -2.5419  1.0239 -3.9636
   63LYS     CB  684   2.432   2.889   3.554  0.0472  0.0217  1.2487
   63LYS    HB1  685   2.430   2.896   3.663  2.6011  0.8257  1.3042
   63LYS    HB2  686   2.483   2.975   3.511 -0.6168 -0.3999 -0.4634
   63LYS     CG  687   2.520   2.769   3.520 -0.0380  0.2155  0.3178
   63LYS    HG1  688   2.627   2.788   3.518  0.0787 -0.2344  1.3895
   63LYS    HG2  689   2.499   2.726   3.422  1.0856 -1.5634  0.7928
   63LYS     CD  690   2.500   2.655   3.620  0.0319 -0.4536 -0.4214
   63LYS    HD1  691   2.567   2.583   3.572 -0.9515 -1.0699 -0.9075
   63LYS    HD2  692   2.397   2.622   3.636  0.5319 -1.8626  0.0086
   63LYS     CE  693   2.550   2.695   3.758  0.5688 -0.4186 -0.6221
   63LYS    HE1  694   2.464   2.715   3.822  0.6947  0.9121 -0.8462
   63LYS    HE2  695   2.598   2.793   3.759  0.1868 -0.2251  0.1823
   63LYS     NZ  696   2.639   2.599   3.825  0.3818 -0.3275 -0.2370
   63LYS    HZ1  697   2.676   2.647   3.906 -1.4221 -1.2506  1.2200
   63LYS    HZ2  698   2.597   2.512   3.854  1.3736 -1.1821 -1.2813
   63LYS    HZ3  699   2.712   2.557   3.769  0.2086  0.3231 -0.9631
   63LYS      C  700   2.198   2.971   3.553 -0.1560 -0.3967 -0.8842
   63LYS      O  701   2.195   2.973   3.675  0.2836  0.2169 -0.8837
   64GLN      N  702   2.137   3.060   3.474 -0.0966  0.5808  0.1557
   64GLN      H  703   2.155   3.065   3.375  0.7986  1.8298  0.3602
   64GLN     CA  704   2.042   3.155   3.528 -0.3409  0.3748  0.0866
   64GLN     HA  705   2.025   3.228   3.449 -0.1490 -0.1115 -0.4119
   64GLN     CB  706   1.912   3.081   3.560 -0.1407 -0.0907 -0.1695
   64GLN    HB1  707   1.850   3.159   3.603  0.2559  0.6957 -0.9914
   64GLN    HB2  708   1.920   3.009   3.641 -1.2747 -0.9757 -0.8059
   64GLN     CG  709   1.841   3.024   3.438 -0.8435  0.6486 -0.1145
   64GLN    HG1  710   1.875   2.921   3.428 -0.2487  0.8949 -0.7168
   64GLN    HG2  711   1.868   3.081   3.349  0.4391  1.1533  0.5763
   64GLN     CD  712   1.689   3.022   3.451 -0.8545  0.4376 -0.2572
   64GLN    OE1  713   1.634   3.130   3.433 -0.1730  0.8341 -0.0268
   64GLN    NE2  714   1.621   2.911   3.480  0.2043 -0.2779 -0.4408
   64GLN   HE21  715   1.680   2.837   3.517 -0.4207 -0.4152  0.3019
   64GLN   HE22  716   1.524   2.926   3.506  0.5195  0.8859  0.1255
   64GLN      C  717   2.093   3.237   3.645  0.2219  0.1332  0.0119
   64GLN      O  718   2.017   3.273   3.734  0.2518  0.6963 -0.1830
   65LEU      N  719   2.221   3.275   3.652  0.4314 -0.3810 -0.8742
   65LEU      H  720   2.281   3.253   3.574  1.8973 -1.0385  0.3754
   65LEU     CA  721   2.276   3.347   3.766 -0.8772 -0.4359 -0.1910
   65LEU     HA  722   2.248   3.292   3.856 -0.9151  0.4704  0.3544
   65LEU     CB  723   2.428   3.333   3.764 -0.8784 -0.4144 -0.5925
   65LEU    HB1  724   2.469   3.387   3.849 -0.2239 -1.3694 -0.2782
   65LEU    HB2  725   2.473   3.395   3.687 -1.6160  0.8658 -0.0281
   65LEU     CG  726   2.481   3.191   3.781  0.3578  0.1320  0.2178
   65LEU     HG  727   2.446   3.138   3.692  1.3376  0.0744 -0.1439
   65LEU    CD1  728   2.634   3.187   3.778  0.3479 -0.0863 -0.0356
   65LEU   HD11  729   2.656   3.254   3.695  0.1918  1.7629  1.3485
   65LEU   HD12  730   2.673   3.219   3.874 -1.4869 -0.9872  1.0775
   65LEU   HD13  731   2.677   3.087   3.769 -1.4470 -1.2998  3.0902
   65LEU    CD2  732   2.437   3.126   3.912 -0.5553  0.2976 -0.0037
   65LEU   HD21  733   2.344   3.073   3.888 -0.0875  0.0569 -1.3690
   65LEU   HD22  734   2.509   3.049   3.939 -0.4761 -0.0905 -1.2609
   65LEU   HD23  735   2.423   3.204   3.987 -0.8225  1.3515 -1.1222
   65LEU      C  736   2.234   3.493   3.771  0.3906 -0.0594 -0.1446
   65LEU      O  737   2.250   3.565   3.868  0.2070  0.1135 -0.2410
   66TYR      N  738   2.192   3.541   3.653 -0.1418  0.2559  0.1700
   66TYR      H  739   2.195   3.485   3.569  1.5522 -0.2236  0.5121
   66TYR     CA  740   2.136   3.674   3.650  0.3200  0.4407 -0.3643
   66TYR     HA  741   2.187   3.749   3.711 -2.6713  2.4524 -0.1210
   66TYR     CB  742   2.139   3.719   3.504 -0.9468  0.3482 -0.4272
   66TYR    HB1  743   2.235   3.698   3.459 -0.9610  0.8285 -0.6942
   66TYR    HB2  744   2.128   3.828   3.510 -0.3145  0.3695  0.5602
   66TYR     CG  745   2.038   3.657   3.410 -0.4943 -0.6541 -0.2579
   66TYR    CD1  746   1.918   3.726   3.389 -0.4679 -0.4548  0.2331
   66TYR    HD1  747   1.911   3.812   3.454 -0.1401  0.6788 -1.1824
   66TYR    CE1  748   1.826   3.683   3.293 -0.2541 -0.1053 -0.1343
   66TYR    HE1  749   1.733   3.736   3.282 -0.3116 -0.0356  0.6432
   66TYR     CZ  750   1.853   3.569   3.215 -0.5495 -0.1741 -0.1381
   66TYR     OH  751   1.766   3.512   3.127  0.3518 -0.2943 -0.9775
   66TYR     HH  752   1.804   3.432   3.089  0.8484 -0.0187 -1.0635
   66TYR    CE2  753   1.977   3.504   3.235 -0.3243  0.2085 -0.2814
   66TYR    HE2  754   1.993   3.412   3.181 -1.2893 -0.6017  0.7664
   66TYR    CD2  755   2.070   3.546   3.331  0.0118 -0.4749 -0.3043
   66TYR    HD2  756   2.171   3.507   3.337 -0.2992 -1.1027  1.3081
   66TYR      C  757   1.996   3.677   3.710  0.3537  0.0729 -0.2659
   66TYR      O  758   1.925   3.577   3.714 -0.1998  0.4670 -0.0714
   67ASP      N  759   1.958   3.794   3.763  0.1693 -0.1138  0.0125
   67ASP      H  760   2.016   3.875   3.748 -0.2036 -0.0137 -0.9186
   67ASP     CA  761   1.824   3.820   3.811  0.3544  0.4345  0.2363
   67ASP     HA  762   1.788   3.730   3.861  2.4807 -1.2280 -1.0582
   67ASP     CB  763   1.842   3.914   3.930  0.2662  0.3824  0.2905
   67ASP    HB1  764   1.875   4.012   3.895 -1.7693  0.9733 -0.1594
   67ASP    HB2  765   1.914   3.868   3.997 -0.0318 -2.0034 -0.9446
   67ASP     CG  766   1.721   3.938   4.019  0.0723  0.0535  0.1173
   67ASP    OD1  767   1.723   3.874   4.127  0.4219  0.8755  0.6069
   67ASP    OD2  768   1.623   4.009   3.987  0.3482  0.6567  0.5914
   67ASP      C  769   1.719   3.850   3.705  0.4816  0.1419  0.0281
   67ASP      O  770   1.741   3.922   3.608  0.5277  0.3054  0.1601
   68GLN      N  771   1.597   3.796   3.713  0.4273  0.2443 -0.1032
   68GLN      H  772   1.582   3.720   3.778  1.7464 -1.1833 -1.3879
   68GLN     CA  773   1.492   3.807   3.614  0.1028  0.2963  0.2448
   68GLN     HA  774   1.536   3.787   3.516  2.4180 -2.4837  1.7129
   68GLN     CB  775   1.385   3.707   3.658  0.0539  0.3105  0.1606
   68GLN    HB1  776   1.285   3.747   3.647 -0.0508 -0.2769 -1.1517
   68GLN    HB2  777   1.404   3.686   3.764 -0.6747 -1.0726  0.0349
   68GLN     CG  778   1.390   3.579   3.576  0.6286  0.5680 -0.2162
   68GLN    HG1  779   1.369   3.606   3.472  0.4456  1.0668 -0.0515
   68GLN    HG2  780   1.310   3.510   3.603  2.4813 -1.9233 -0.7947
   68GLN     CD  781   1.524   3.510   3.599  0.3401  0.2566  0.5510
   68GLN    OE1  782   1.588   3.504   3.704  0.6967 -0.4574  0.2941
   68GLN    NE2  783   1.571   3.439   3.497  0.1047 -0.0664  0.6647
   68GLN   HE21  784   1.539   3.455   3.403  0.7935  1.8285  0.7133
   68GLN   HE22  785   1.667   3.407   3.509 -0.0042  0.4750  3.8600
   68GLN      C  786   1.429   3.946   3.605  0.5699  0.5014  0.1137
   68GLN      O  787   1.384   3.976   3.495  0.0972 -0.3880  0.0526
   69GLN      N  788   1.435   4.023   3.714 -0.1589  0.1548  0.4051
   69GLN      H  789   1.493   3.990   3.789  0.0554 -1.3200 -0.3680
   69GLN     CA  790   1.372   4.154   3.723 -0.0739  0.2331 -0.0673
   69GLN     HA  791   1.308   4.171   3.637 -0.5231  1.8788  0.5640
   69GLN     CB  792   1.270   4.155   3.837  0.2339 -0.2247  0.2168
   69GLN    HB1  793   1.186   4.093   3.807  0.6426 -0.6494 -0.0819
   69GLN    HB2  794   1.228   4.255   3.843 -2.7647 -1.1323 -2.5937
   69GLN     CG  795   1.320   4.108   3.973  0.3467  0.0071  0.2563
   69GLN    HG1  796   1.415   4.155   3.999  0.5941  0.4504 -1.3336
   69GLN    HG2  797   1.333   3.999   3.977  0.1600 -0.1800 -2.2759
   69GLN     CD  798   1.218   4.136   4.082 -0.1547  0.2105 -0.2617
   69GLN    OE1  799   1.119   4.064   4.088  0.0138  0.0282  0.3848
   69GLN    NE2  800   1.229   4.250   4.152  0.2638  0.0614 -0.0776
   69GLN   HE21  801   1.294   4.321   4.124 -0.1293  0.6278  0.4216
   69GLN   HE22  802   1.152   4.281   4.210 -2.1140  0.6188 -3.1911
   69GLN      C  803   1.460   4.278   3.733  0.1739  0.0629 -0.0998
   69GLN      O  804   1.413   4.389   3.709  0.5014  0.2154 -0.0375
   70GLU      N  805   1.590   4.256   3.752 -0.0274 -0.4224  0.7809
   70GLU      H  806   1.616   4.159   3.744  1.6891  0.0315  0.5614
   70GLU     CA  807   1.697   4.354   3.745 -0.1345 -0.3436  0.2357
   70GLU     HA  808   1.657   4.442   3.695  0.3667 -0.2087  0.0630
   70GLU     CB  809   1.726   4.402   3.886 -0.0635  0.1205  0.0638
   70GLU    HB1  810   1.773   4.315   3.932  0.6821 -0.8278 -2.3799
   70GLU    HB2  811   1.631   4.428   3.932 -0.2702  0.2198 -0.4250
   70GLU     CG  812   1.803   4.534   3.885 -0.1364  0.1610 -0.4452
   70GLU    HG1  813   1.768   4.610   3.815 -0.5319  1.7913  1.4266
   70GLU    HG2  814   1.900   4.512   3.841  0.6708 -1.7046  2.0359
   70GLU     CD  815   1.809   4.606   4.019  0.1310 -0.3379 -0.1872
   70GLU    OE1  816   1.747   4.713   4.036  0.7555  0.0453 -0.2917
   70GLU    OE2  817   1.864   4.547   4.115 -0.5173  0.2186  0.5390
   70GLU      C  818   1.818   4.298   3.671 -0.3861 -0.8070  0.1710
   70GLU      O  819   1.910   4.248   3.735  0.2422  0.2763  0.1284
   71GLN      N  820   1.808   4.285   3.538  0.0943 -0.5906  0.1136
   71GLN      H  821   1.724   4.324   3.498 -1.3073 -0.6214  2.7731
   71GLN     CA  822   1.892   4.197   3.460  0.1854  0.1968 -0.6946
   71GLN     HA  823   1.900   4.104   3.516  0.8888  0.9723  0.5420
   71GLN     CB  824   1.829   4.173   3.323 -0.1352 -0.3216 -0.4575
   71GLN    HB1  825   1.894   4.141   3.242  0.4904  1.3391 -0.6368
   71GLN    HB2  826   1.800   4.274   3.296  2.2152  0.0891 -1.7187
   71GLN     CG  827   1.712   4.076   3.343 -0.4382  0.1709  0.2061
   71GLN    HG1  828   1.656   4.093   3.435  1.3076  0.3497  1.2785
   71GLN    HG2  829   1.744   3.974   3.361 -1.5770  0.0586  1.7506
   71GLN     CD  830   1.622   4.071   3.221 -0.0998  0.7621 -0.0753
   71GLN    OE1  831   1.665   4.089   3.107 -0.3671 -0.5920 -0.4087
   71GLN    NE2  832   1.494   4.039   3.241  0.2399 -0.4709  0.2268
   71GLN   HE21  833   1.452   4.021   3.331 -1.6850 -0.9193 -0.7121
   71GLN   HE22  834   1.429   4.042   3.164 -0.5452  1.0579  0.8936
   71GLN      C  835   2.040   4.233   3.454  0.2160  0.1407 -0.2850
   71GLN      O  836   2.119   4.143   3.426  0.0688 -0.1633  0.2583
   72HIS      N  837   2.079   4.355   3.493 -0.0290  0.3408 -0.6632
   72HIS      H  838   2.012   4.426   3.519  1.1939  0.6070  2.1463
   72HIS     CA  839   2.219   4.391   3.504 -0.0949  0.4383 -0.1059
   72HIS     HA  840   2.273   4.361   3.414 -0.5816  0.8625 -0.5422
   72HIS     CB  841   2.235   4.542   3.497  0.8090  0.3232 -0.5703
   72HIS    HB1  842   2.191   4.572   3.402  1.1328 -0.2895 -0.9221
   72HIS    HB2  843   2.340   4.571   3.498  1.0301 -0.4666  0.3628
   72HIS     CG  844   2.163   4.623   3.601  0.1209 -0.0175 -0.7745
   72HIS    ND1  845   2.036   4.680   3.594  0.4416  0.7820 -0.2036
   72HIS    CE1  846   2.006   4.741   3.709  0.4817  0.3256  0.0532
   72HIS    HE1  847   1.916   4.795   3.733  1.1249  0.5400  2.1790
   72HIS    NE2  848   2.110   4.718   3.791  0.4783  0.0286 -0.0256
   72HIS    HE2  849   2.121   4.762   3.881  0.6585  1.6113 -0.7982
   72HIS    CD2  850   2.210   4.648   3.728  0.0237  0.0221 -0.7464
   72HIS    HD2  851   2.303   4.610   3.767 -0.5098 -2.3125 -1.5351
   72HIS      C  852   2.284   4.325   3.625 -0.2796 -0.0822 -0.2844
   72HIS      O  853   2.407   4.325   3.627 -0.2841 -0.1402 -0.0453
   73MET      N  854   2.213   4.275   3.726 -0.2553  0.1735 -0.1387
   73MET      H  855   2.114   4.258   3.719 -0.0769 -0.3376 -2.0144
   73MET     CA  856   2.269   4.210   3.843  0.0287  0.2137 -0.2510
   73MET     HA  857   2.371   4.247   3.854 -0.1902  1.0447 -0.9198
   73MET     CB  858   2.191   4.245   3.969 -0.7301 -0.0116 -0.6509
   73MET    HB1  859   2.224   4.191   4.058 -1.1178  0.5844 -0.1428
   73MET    HB2  860   2.093   4.200   3.952 -0.2388 -1.9957  1.2248
   73MET     CG  861   2.170   4.392   4.004  0.0908  0.0030 -0.1791
   73MET    HG1  862   2.077   4.396   4.061 -0.3570  2.5613 -0.9844
   73MET    HG2  863   2.148   4.448   3.913 -0.3409  0.2547  0.0749
   73MET     SD  864   2.308   4.462   4.097  0.1843 -0.2608 -0.1177
   73MET     CE  865   2.288   4.397   4.265 -0.2714 -0.0778 -0.0992
   73MET    HE1  866   2.180   4.403   4.281 -0.2451  0.3239 -0.0555
   73MET    HE2  867   2.310   4.291   4.263  0.5941  0.1040 -1.1104
   73MET    HE3  868   2.354   4.445   4.337 -1.4368  0.8278  0.3997
   73MET      C  869   2.280   4.058   3.834  0.2768  0.2232 -0.1279
   73MET      O  870   2.200   3.990   3.770 -0.1382  0.3393  0.2569
   74VAL      N  871   2.388   4.005   3.892  0.2185  0.0893 -0.1415
   74VAL      H  872   2.449   4.064   3.947  0.1636 -0.7552  0.8581
   74VAL     CA  873   2.427   3.865   3.893 -0.4835 -0.1117 -0.1193
   74VAL     HA  874   2.341   3.809   3.855 -0.3468 -1.2557  1.2084
   74VAL     CB  875   2.550   3.836   3.808 -0.4594  0.1306 -0.1694
   74VAL     HB  876   2.635   3.886   3.854  0.7643 -2.1641  0.2151
   74VAL    CG1  877   2.582   3.687   3.809  0.5861  0.3481 -0.1197
   74VAL   HG11  878   2.614   3.650   3.907 -1.9107 -1.5095  0.1084
   74VAL   HG12  879   2.494   3.639   3.768  0.6764  1.7270 -2.0594
   74VAL   HG13  880   2.657   3.668   3.732 -0.3891 -0.2394 -0.9498
   74VAL    CG2  881   2.523   3.905   3.675 -0.9069  0.3363  0.0276
   74VAL   HG21  882   2.431   3.865   3.633 -0.0655 -1.5909 -0.0682
   74VAL   HG22  883   2.504   4.012   3.684  2.3587  0.8550  2.4680
   74VAL   HG23  884   2.607   3.881   3.609  1.0415  4.2736  0.7783
   74VAL      C  885   2.447   3.813   4.034  0.1997  0.2038 -0.0938
   74VAL      O  886   2.540   3.859   4.100  0.5700  0.0777 -0.5207
   75TYR      N  887   2.371   3.713   4.081  0.3527  0.0550 -0.1649
   75TYR      H  888   2.293   3.683   4.024  0.3002  2.0555 -1.2513
   75TYR     CA  889   2.383   3.652   4.212 -0.5492 -0.3727 -0.2750
   75TYR     HA  890   2.454   3.711   4.271 -1.7985  0.1846  0.7165
   75TYR     CB  891   2.249   3.644   4.284 -0.4575  0.0743 -0.0525
   75TYR    HB1  892   2.273   3.595   4.378 -1.5477 -0.5867 -0.1038
   75TYR    HB2  893   2.173   3.584   4.233 -0.0759 -0.8401  0.4357
   75TYR     CG  894   2.191   3.779   4.321 -0.7121 -0.0888  0.1446
   75TYR    CD1  895   2.129   3.856   4.223 -0.4724 -0.3739 -0.2359
   75TYR    HD1  896   2.128   3.830   4.118  0.1399 -1.4298  0.0060
   75TYR    CE1  897   2.088   3.985   4.259 -0.0672 -0.3295  0.0760
   75TYR    HE1  898   2.058   4.053   4.181  1.2178  1.6428  1.2235
   75TYR     CZ  899   2.113   4.041   4.386  0.3205  0.0733 -0.1737
   75TYR     OH  900   2.060   4.164   4.408  0.3593  0.0036  0.3215
   75TYR     HH  901   2.079   4.185   4.500  1.2360 -0.2187  0.1965
   75TYR    CE2  902   2.161   3.956   4.488 -0.8460 -0.2369  0.1435
   75TYR    HE2  903   2.174   3.996   4.588 -1.7418  2.0577 -0.5843
   75TYR    CD2  904   2.204   3.828   4.452 -0.1920 -0.0013  0.0624
   75TYR    HD2  905   2.249   3.773   4.533  0.5301  0.7575  0.1889
   75TYR      C  906   2.443   3.513   4.192 -0.3376 -0.2586 -0.4499
   75TYR      O  907   2.377   3.428   4.133 -0.2045 -0.4911 -0.2637
   76CYS      N  908   2.564   3.491   4.244 -0.2694 -0.0001 -0.4978
   76CYS      H  909   2.605   3.571   4.292  0.8494 -0.2640 -0.9859
   76CYS     CA  910   2.659   3.383   4.227 -0.2671 -0.0493 -0.1862
   76CYS     HA  911   2.613   3.312   4.158  2.0387 -1.4212 -0.4050
   76CYS     CB  912   2.784   3.436   4.157 -0.4440  0.3659 -0.1892
   76CYS    HB1  913   2.760   3.452   4.052 -0.5704 -0.4916 -0.2923
   76CYS    HB2  914   2.868   3.368   4.151  1.1008  1.8536  2.4536
   76CYS     SG  915   2.844   3.591   4.229  0.0364 -0.1025  0.4299
   76CYS     HG  916   2.863   3.555   4.356 -0.9619  2.1374  1.2645
   76CYS      C  917   2.691   3.305   4.353 -0.2398  0.1530 -0.0671
   76CYS      O  918   2.768   3.209   4.346  0.0821  0.4271 -0.3233
   77GLY      N  919   2.649   3.356   4.469 -0.4731  0.1567 -0.1524
   77GLY      H  920   2.605   3.447   4.468  1.0807  0.9486 -0.5540
   77GLY     CA  921   2.674   3.294   4.598 -0.7084  0.2889 -0.0418
   77GLY    HA1  922   2.643   3.363   4.676 -0.4233 -1.6509  1.8866
   77GLY    HA2  923   2.781   3.274   4.610 -0.7414  0.3662  0.3633
   77GLY      C  924   2.602   3.162   4.618  0.0054 -0.0406  0.3729
   77GLY      O  925   2.486   3.149   4.580 -0.0101  0.0693  0.3818
   78GLY      N  926   2.673   3.056   4.659  0.0576 -0.0920  0.1502
   78GLY      H  927   2.765   3.085   4.690 -0.6403  0.6943  1.6070
   78GLY     CA  928   2.636   2.916   4.651  0.5082 -0.1866 -0.3280
   78GLY    HA1  929   2.528   2.914   4.644  0.4966  0.8724 -0.5611
   78GLY    HA2  930   2.660   2.849   4.734 -0.1762  0.5073  0.4469
   78GLY      C  931   2.686   2.840   4.529  0.0163 -0.5403 -0.3113
   78GLY      O  932   2.693   2.717   4.539  0.3121 -0.5865 -1.0263
   79ASP      N  933   2.724   2.913   4.425  0.2860  0.6312  0.5887
   79ASP      H  934   2.719   3.014   4.432 -0.7371  0.5163  1.7145
   79ASP     CA  935   2.803   2.860   4.316  0.0522  0.4237  0.5204
   79ASP     HA  936   2.792   2.752   4.316  1.0244  0.2859 -1.0052
   79ASP     CB  937   2.748   2.914   4.184 -0.1846 -0.4946  0.2388
   79ASP    HB1  938   2.793   3.013   4.175 -1.7353  0.1432 -1.1827
   79ASP    HB2  939   2.641   2.933   4.190 -0.0243  0.6877 -0.4077
   79ASP     CG  940   2.792   2.848   4.053 -0.6454 -0.3503  0.0096
   79ASP    OD1  941   2.746   2.733   4.035 -0.5853 -0.3814  0.0569
   79ASP    OD2  942   2.883   2.899   3.984 -0.8016  0.2275  0.2190
   79ASP      C  943   2.954   2.877   4.329  0.0859  0.2808  0.3262
   79ASP      O  944   3.000   2.964   4.402 -0.1535  0.4932  0.2269
   80LEU      N  945   3.032   2.801   4.252 -0.6072  0.2204 -0.3280
   80LEU      H  946   2.979   2.741   4.191 -2.2776  1.9591 -0.7013
   80LEU     CA  947   3.174   2.820   4.235 -0.5973 -0.2360 -0.7839
   80LEU     HA  948   3.227   2.811   4.330 -1.9704  2.3551  0.3291
   80LEU     CB  949   3.219   2.700   4.153 -0.0223 -0.6234  0.0886
   80LEU    HB1  950   3.173   2.708   4.055  1.7211  1.9585 -0.6088
   80LEU    HB2  951   3.184   2.607   4.198  0.7290 -0.6505  0.6382
   80LEU     CG  952   3.368   2.687   4.123 -0.0602 -0.2201 -0.2753
   80LEU     HG  953   3.418   2.767   4.067  0.1287  0.7187  1.1718
   80LEU    CD1  954   3.443   2.680   4.256 -0.5993 -1.0390 -0.0097
   80LEU   HD11  955   3.444   2.784   4.291  0.3828 -0.5756 -1.3753
   80LEU   HD12  956   3.393   2.605   4.318 -2.5228 -1.5189 -2.0210
   80LEU   HD13  957   3.545   2.649   4.235 -0.4959 -1.0516  0.4787
   80LEU    CD2  958   3.388   2.554   4.052 -0.9823 -0.4686 -0.0764
   80LEU   HD21  959   3.321   2.555   3.965 -1.8718  0.0700  0.5925
   80LEU   HD22  960   3.490   2.548   4.015  0.0088 -0.3054  2.4408
   80LEU   HD23  961   3.371   2.470   4.118 -0.7885  0.5425  1.2994
   80LEU      C  962   3.215   2.957   4.182  0.0156 -0.1136 -0.0090
   80LEU      O  963   3.323   3.010   4.209 -0.1262 -0.1302  0.6125
   81LEU      N  964   3.129   3.025   4.106 -0.2225  0.0363  0.3916
   81LEU      H  965   3.045   2.985   4.067  0.4016  1.5388 -2.8107
   81LEU     CA  966   3.159   3.158   4.058  0.1981 -0.1797  0.0438
   81LEU     HA  967   3.258   3.160   4.014  0.8054 -0.5331  1.3483
   81LEU     CB  968   3.057   3.195   3.950  0.2158 -0.2441  0.0050
   81LEU    HB1  969   2.954   3.187   3.986 -0.1541  3.2139  0.0887
   81LEU    HB2  970   3.076   3.121   3.873  1.1445  1.8795 -1.9117
   81LEU     CG  971   3.075   3.329   3.880 -0.4446 -0.1818 -0.0493
   81LEU     HG  972   3.074   3.420   3.941 -1.9514 -1.5838  2.1886
   81LEU    CD1  973   3.200   3.342   3.794 -0.3274 -0.0917  0.1339
   81LEU   HD11  974   3.187   3.418   3.718  0.0586  2.1912  2.2097
   81LEU   HD12  975   3.285   3.368   3.858 -0.5959  1.4657 -0.0990
   81LEU   HD13  976   3.221   3.247   3.746 -1.1711 -0.5120  0.5664
   81LEU    CD2  977   2.958   3.347   3.784 -0.0956 -0.1159 -0.4611
   81LEU   HD21  978   2.866   3.332   3.839 -0.3885  0.3274 -0.8253
   81LEU   HD22  979   2.956   3.445   3.738 -1.6594  0.1595  0.1533
   81LEU   HD23  980   2.960   3.269   3.707 -1.9400  0.6401 -1.3481
   81LEU      C  981   3.160   3.255   4.176  0.3803 -0.1884  0.0493
   81LEU      O  982   3.238   3.350   4.174  0.2656 -0.0972 -0.1785
   82GLY      N  983   3.082   3.223   4.279 -0.0115  0.3215 -0.0861
   82GLY      H  984   3.026   3.140   4.263  0.7826 -0.2029 -0.1911
   82GLY     CA  985   3.080   3.298   4.404  0.0557  0.1376  0.0251
   82GLY    HA1  986   2.994   3.271   4.465  0.5794  0.0718  0.7448
   82GLY    HA2  987   3.078   3.405   4.384  0.5145  0.4747  1.6762
   82GLY      C  988   3.206   3.279   4.487 -0.0801  0.0746  0.2159
   82GLY      O  989   3.242   3.366   4.566  0.0866  0.3535 -0.1678
   83GLU      N  990   3.261   3.157   4.477 -0.2885  0.0171 -0.2316
   83GLU      H  991   3.215   3.083   4.426  0.3526  0.6683 -1.8000
   83GLU     CA  992   3.378   3.117   4.551 -0.3232  0.3778  0.0233
   83GLU     HA  993   3.371   3.152   4.654  0.0118 -0.7928  0.4566
   83GLU     CB  994   3.386   2.965   4.557 -0.4866  0.3691  0.0049
   83GLU    HB1  995   3.484   2.937   4.594 -0.4547  0.3096 -0.1234
   83GLU    HB2  996   3.388   2.924   4.456  1.1076 -1.1449  0.6032
   83GLU     CG  997   3.274   2.889   4.628 -0.3044 -0.2681 -0.3792
   83GLU    HG1  998   3.287   2.783   4.605 -0.1781 -0.1760 -0.7463
   83GLU    HG2  999   3.182   2.913   4.575  0.4946 -0.2286 -1.7955
   83GLU     CD 1000   3.262   2.916   4.777  0.1814 -0.0331 -0.3800
   83GLU    OE1 1001   3.363   2.910   4.851 -0.6940 -0.5079  0.8118
   83GLU    OE2 1002   3.150   2.957   4.816  0.0982 -0.3976 -0.2311
   83GLU      C 1003   3.500   3.187   4.492 -0.3857  0.4709  0.0049
   83GLU      O 1004   3.583   3.240   4.566  0.4704 -0.2329 -0.4285
   84LEU      N 1005   3.510   3.194   4.359 -0.3820  0.2559 -0.0067
   84LEU      H 1006   3.436   3.144   4.310  2.3740 -2.5116 -1.7428
   84LEU     CA 1007   3.604   3.274   4.283 -0.1442  0.0609  0.0793
   84LEU     HA 1008   3.705   3.244   4.308  0.5551 -0.1720 -2.6881
   84LEU     CB 1009   3.604   3.230   4.137 -0.1356  0.2326  0.0271
   84LEU    HB1 1010   3.638   3.306   4.066 -2.7853  1.3112 -0.2103
   84LEU    HB2 1011   3.502   3.224   4.100 -0.0816 -0.2339 -0.0468
   84LEU     CG 1012   3.658   3.094   4.095  0.0647  0.1901  0.4188
   84LEU     HG 1013   3.623   3.019   4.165  1.3394 -1.7487 -0.8826
   84LEU    CD1 1014   3.633   3.059   3.948  0.5196  0.1130  0.3577
   84LEU   HD11 1015   3.527   3.076   3.930  0.6411  0.6204  0.1263
   84LEU   HD12 1016   3.703   3.110   3.882  0.7336  0.1662  0.6219
   84LEU   HD13 1017   3.641   2.950   3.948 -1.7916 -0.1065 -0.5008
   84LEU    CD2 1018   3.811   3.099   4.101  0.1018 -0.4050  0.0309
   84LEU   HD21 1019   3.857   3.161   4.024  1.1114 -2.4673 -1.1179
   84LEU   HD22 1020   3.844   3.144   4.194  0.6346 -1.5470  0.4166
   84LEU   HD23 1021   3.859   3.002   4.084 -0.3796 -0.4697 -1.0232
   84LEU      C 1022   3.593   3.425   4.296 -0.0104  0.0755  0.0207
   84LEU      O 1023   3.700   3.486   4.305 -0.0218  0.0787  0.1468
   85LEU      N 1024   3.476   3.487   4.280 -0.1344  0.0164  0.6606
   85LEU      H 1025   3.395   3.430   4.260 -0.7992  1.1416  0.0437
   85LEU     CA 1026   3.453   3.628   4.303  0.7291  0.3514 -0.4530
   85LEU     HA 1027   3.528   3.678   4.241 -1.0514  0.7577 -2.3751
   85LEU     CB 1028   3.321   3.667   4.238  0.2997 -0.4268 -0.0618
   85LEU    HB1 1029   3.294   3.764   4.280  0.7586 -0.9073  1.3995
   85LEU    HB2 1030   3.243   3.601   4.277 -0.9486  1.1527  0.2676
   85LEU     CG 1031   3.320   3.668   4.086  0.1091  0.0027 -0.0617
   85LEU     HG 1032   3.372   3.575   4.061 -0.3073  0.0511 -1.2009
   85LEU    CD1 1033   3.177   3.674   4.033 -0.1041 -0.1980  0.4851
   85LEU   HD11 1034   3.114   3.600   4.084 -0.0530 -0.6843 -0.1433
   85LEU   HD12 1035   3.130   3.769   4.059 -4.3037 -1.9293  0.1788
   85LEU   HD13 1036   3.175   3.657   3.925  1.3691 -0.1387  0.4299
   85LEU    CD2 1037   3.394   3.778   4.011 -0.4284  0.2106 -0.2962
   85LEU   HD21 1038   3.405   3.741   3.910  2.1509 -1.8687  0.6299
   85LEU   HD22 1039   3.329   3.865   4.014  1.0053  1.3239 -0.1267
   85LEU   HD23 1040   3.496   3.789   4.048 -0.0603  0.0854 -1.2585
   85LEU      C 1041   3.464   3.672   4.448 -0.5117 -0.1808 -0.1836
   85LEU      O 1042   3.465   3.791   4.479 -0.2328 -0.3123  0.3301
   86GLY      N 1043   3.465   3.574   4.539 -0.1107 -0.3624 -0.3818
   86GLY      H 1044   3.475   3.479   4.507  1.2219 -0.3537 -0.0721
   86GLY     CA 1045   3.460   3.598   4.682  0.3126 -0.0189 -0.4194
   86GLY    HA1 1046   3.549   3.650   4.716  2.3300 -2.8764 -0.8855
   86GLY    HA2 1047   3.453   3.502   4.734 -0.3326  1.0637  1.5782
   86GLY      C 1048   3.334   3.673   4.723  0.5812  0.4265 -0.4061
   86GLY      O 1049   3.330   3.733   4.830 -0.1886  0.0805 -0.2318
   87ARG      N 1050   3.225   3.655   4.648  0.3417  0.1891 -0.0066
   87ARG      H 1051   3.243   3.578   4.584  3.3299  1.6712 -1.1564
   87ARG     CA 1052   3.103   3.732   4.657  0.2454  0.0305  0.0361
   87ARG     HA 1053   3.114   3.799   4.742 -0.8946 -0.9034  0.9637
   87ARG     CB 1054   3.113   3.828   4.539 -0.3307  0.2192  0.1352
   87ARG    HB1 1055   3.015   3.862   4.506  0.1853  1.4294 -0.2066
   87ARG    HB2 1056   3.160   3.780   4.453  0.5311  0.7673  0.2906
   87ARG     CG 1057   3.179   3.962   4.566 -0.0321  0.1201 -0.0968
   87ARG    HG1 1058   3.277   3.943   4.610 -0.3846 -0.7246  0.3432
   87ARG    HG2 1059   3.128   4.035   4.630  1.1283  2.0750 -1.2744
   87ARG     CD 1060   3.205   4.026   4.430 -0.1213  0.4255  0.0277
   87ARG    HD1 1061   3.116   4.016   4.369  0.0349 -0.9399  0.0016
   87ARG    HD2 1062   3.285   3.976   4.374 -0.5139  2.8882 -2.9828
   87ARG     NE 1063   3.249   4.166   4.438  0.3717  0.2775 -0.0339
   87ARG     HE 1064   3.348   4.182   4.441  0.3688  0.1392  1.5510
   87ARG     CZ 1065   3.171   4.274   4.441  0.0120  0.0238 -0.1492
   87ARG    NH1 1066   3.038   4.273   4.419  0.0045  0.4909 -0.1521
   87ARG   HH11 1067   2.985   4.189   4.398  1.8646 -0.7432 -0.1980
   87ARG   HH12 1068   2.987   4.359   4.429  1.6815  1.4882  0.2201
   87ARG    NH2 1069   3.215   4.395   4.477 -0.2345 -0.0212  0.3085
   87ARG   HH21 1070   3.315   4.412   4.484 -0.2096 -0.0738  0.0806
   87ARG   HH22 1071   3.152   4.471   4.500  1.2241  1.7199 -1.1199
   87ARG      C 1072   2.969   3.658   4.655  0.2930 -0.0656  0.3131
   87ARG      O 1073   2.952   3.561   4.582  0.5862  0.3560 -0.3237
   88GLN      N 1074   2.866   3.716   4.716  0.7449  0.3024  0.7374
   88GLN      H 1075   2.874   3.799   4.773 -1.6024 -0.2996  2.0846
   88GLN     CA 1076   2.731   3.667   4.694  0.9662 -0.0906  0.2549
   88GLN     HA 1077   2.735   3.558   4.696  2.2492 -0.1625  4.6884
   88GLN     CB 1078   2.640   3.709   4.809 -0.0971 -0.4485 -0.4391
   88GLN    HB1 1079   2.537   3.720   4.777  0.2547 -0.4707 -1.6323
   88GLN    HB2 1080   2.672   3.807   4.843  2.1155 -1.3406  0.2473
   88GLN     CG 1081   2.641   3.615   4.930  0.2810  0.0588 -0.0450
   88GLN    HG1 1082   2.737   3.617   4.982  0.2485 -0.6223  0.0444
   88GLN    HG2 1083   2.616   3.514   4.900 -4.6777  1.8834 -3.2958
   88GLN     CD 1084   2.552   3.670   5.040  0.4709  0.0040  0.1384
   88GLN    OE1 1085   2.457   3.604   5.082  0.5199 -0.3565 -0.3091
   88GLN    NE2 1086   2.583   3.784   5.102  0.4558  0.0349  0.0893
   88GLN   HE21 1087   2.664   3.836   5.072  0.5609 -1.9323 -3.6797
   88GLN   HE22 1088   2.523   3.804   5.181  1.0160  0.1877  0.4799
   88GLN      C 1089   2.669   3.711   4.563 -0.1112 -0.4849  0.6230
   88GLN      O 1090   2.599   3.633   4.499 -0.1160  0.0492 -0.0426
   89SER      N 1091   2.693   3.834   4.516 -0.1939 -0.7338 -0.0794
   89SER      H 1092   2.746   3.894   4.577  0.3830 -1.6934  0.3960
   89SER     CA 1093   2.651   3.901   4.394  0.1532 -0.0278  0.1839
   89SER     HA 1094   2.642   3.828   4.314  1.0246  0.7183 -0.6274
   89SER     CB 1095   2.523   3.980   4.416  0.0993  0.0255 -0.3123
   89SER    HB1 1096   2.450   3.905   4.449  2.3376 -1.6356  1.1368
   89SER    HB2 1097   2.496   4.034   4.326  0.0058 -0.0841 -0.3509
   89SER     OG 1098   2.541   4.086   4.508  0.2821 -0.5100  0.2798
   89SER     HG 1099   2.520   4.055   4.596 -0.9950 -0.7002 -0.0652
   89SER      C 1100   2.761   3.997   4.349  0.3589 -0.3066  0.0898
   89SER      O 1101   2.830   4.064   4.425  0.3240  0.0629 -0.2045
   90PHE      N 1102   2.765   4.028   4.219  0.4343 -0.2266  0.1116
   90PHE      H 1103   2.698   3.977   4.164  0.0485  0.1711  0.2031
   90PHE     CA 1104   2.818   4.148   4.157 -0.3077 -0.0211 -0.1377
   90PHE     HA 1105   2.821   4.220   4.238  0.7197 -1.0848  0.8134
   90PHE     CB 1106   2.956   4.129   4.095 -0.3395  0.0600 -0.2351
   90PHE    HB1 1107   3.016   4.063   4.158 -0.4908 -0.0065 -0.1578
   90PHE    HB2 1108   3.011   4.223   4.092  0.0080 -0.1367 -0.1054
   90PHE     CG 1109   2.962   4.075   3.954  0.0178  0.1152 -0.2418
   90PHE    CD1 1110   3.003   4.151   3.844  0.4026 -0.3576 -0.4306
   90PHE    HD1 1111   3.033   4.254   3.856  0.2919 -0.4216  0.4778
   90PHE    CE1 1112   3.011   4.103   3.712 -0.5580  0.0716 -0.6568
   90PHE    HE1 1113   3.051   4.163   3.632 -0.3008  2.3764  1.0871
   90PHE     CZ 1114   2.981   3.967   3.697  0.6581 -0.3113  0.2245
   90PHE     HZ 1115   2.989   3.925   3.597 -1.0710  1.4439 -0.7207
   90PHE    CE2 1116   2.950   3.884   3.805  0.1874 -0.0898  0.2608
   90PHE    HE2 1117   2.929   3.778   3.794  1.5036 -0.2739 -0.7552
   90PHE    CD2 1118   2.931   3.940   3.931 -0.4593  0.1743  0.0490
   90PHE    HD2 1119   2.891   3.883   4.014 -0.4381 -1.7037 -1.1745
   90PHE      C 1120   2.708   4.198   4.065  0.0696  0.3096 -0.4095
   90PHE      O 1121   2.614   4.126   4.033  0.3577 -0.0647 -0.4086
   91SER      N 1122   2.730   4.324   4.025 -0.2182  0.5366  0.1396
   91SER      H 1123   2.811   4.373   4.061  0.6027  0.7261 -1.8781
   91SER     CA 1124   2.671   4.395   3.914 -0.3984  0.2888  0.0773
   91SER     HA 1125   2.591   4.324   3.890 -0.5863  0.4543  0.2044
   91SER     CB 1126   2.614   4.532   3.949  0.1936  0.5328  0.0871
   91SER    HB1 1127   2.700   4.597   3.965  1.2406 -0.4212 -1.4577
   91SER    HB2 1128   2.547   4.513   4.033  0.3955 -3.7866 -0.5147
   91SER     OG 1129   2.542   4.588   3.842  0.4005  0.0236 -0.3154
   91SER     HG 1130   2.478   4.652   3.872 -0.5446 -0.4559 -1.2363
   91SER      C 1131   2.756   4.397   3.788 -0.2232  0.6844  0.1996
   91SER      O 1132   2.870   4.440   3.777 -0.2132  0.3722 -1.1149
   92VAL      N 1133   2.696   4.358   3.675  0.2717 -0.7400  0.4045
   92VAL      H 1134   2.600   4.325   3.681  0.2225 -0.4635  1.2959
   92VAL     CA 1135   2.760   4.365   3.546 -0.3443  0.1180  0.1367
   92VAL     HA 1136   2.857   4.315   3.550  0.0897  0.8919 -0.3833
   92VAL     CB 1137   2.692   4.280   3.439  0.0466 -0.1784  0.1188
   92VAL     HB 1138   2.655   4.193   3.494 -3.2090  2.0344  1.7964
   92VAL    CG1 1139   2.580   4.356   3.367  0.3196  0.6422  0.5525
   92VAL   HG11 1140   2.510   4.292   3.314  1.2674 -0.1367  0.1981
   92VAL   HG12 1141   2.510   4.405   3.434 -1.8186  0.6437 -1.5721
   92VAL   HG13 1142   2.632   4.418   3.294  0.7648 -0.5841 -0.1974
   92VAL    CG2 1143   2.799   4.227   3.345 -0.2787  0.1195 -0.4276
   92VAL   HG21 1144   2.873   4.165   3.397 -0.6087 -0.5254 -0.7078
   92VAL   HG22 1145   2.761   4.167   3.262 -1.3548  1.3973 -0.8937
   92VAL   HG23 1146   2.853   4.313   3.305  2.3196 -1.1330  0.1554
   92VAL      C 1147   2.786   4.505   3.493 -0.1024 -0.1777 -0.5381
   92VAL      O 1148   2.877   4.524   3.412  0.2195 -0.3261 -0.2101
   93LYS      N 1149   2.715   4.603   3.548 -0.0494 -0.4677  0.0492
   93LYS      H 1150   2.631   4.589   3.603  0.2400 -2.5559  0.0222
   93LYS     CA 1151   2.748   4.744   3.536 -0.7332 -0.2509  0.6184
   93LYS     HA 1152   2.789   4.764   3.437  0.3238  1.1801  1.3190
   93LYS     CB 1153   2.619   4.826   3.545 -0.4224  0.3995 -0.6729
   93LYS    HB1 1154   2.636   4.931   3.566 -0.1181  0.0779  0.8137
   93LYS    HB2 1155   2.557   4.797   3.630 -0.9889  1.7607 -0.6026
   93LYS     CG 1156   2.545   4.808   3.412 -0.6195 -0.1854 -0.4879
   93LYS    HG1 1157   2.519   4.703   3.398 -0.5934 -0.6447  2.2513
   93LYS    HG2 1158   2.600   4.845   3.326  0.4776 -1.6945 -0.4795
   93LYS     CD 1159   2.422   4.898   3.413 -0.1112  0.5244 -0.2077
   93LYS    HD1 1160   2.357   4.871   3.497  0.1927  2.0161  0.5295
   93LYS    HD2 1161   2.363   4.874   3.325  1.0108 -0.6006 -0.6819
   93LYS     CE 1162   2.445   5.048   3.418  0.3187  0.4542 -0.0423
   93LYS    HE1 1163   2.532   5.068   3.356  1.1515  0.5655  1.1332
   93LYS    HE2 1164   2.475   5.074   3.519  1.7414  1.3789 -0.6567
   93LYS     NZ 1165   2.338   5.143   3.382 -0.2890 -0.0527  0.4165
   93LYS    HZ1 1166   2.367   5.239   3.374  0.6175 -0.2314  1.4484
   93LYS    HZ2 1167   2.298   5.127   3.290 -0.2511 -2.7284  0.7702
   93LYS    HZ3 1168   2.265   5.144   3.451 -1.4977 -2.4399 -0.6842
   93LYS      C 1169   2.855   4.799   3.629  0.0629 -0.2518 -0.2870
   93LYS      O 1170   2.882   4.919   3.619  0.0455 -0.1942  0.3275
   94ASP      N 1171   2.910   4.720   3.721  0.0551  0.0586 -0.0163
   94ASP      H 1172   2.868   4.628   3.723 -2.9909  1.3342 -0.0154
   94ASP     CA 1173   3.038   4.744   3.785 -0.1021 -0.4019  0.4778
   94ASP     HA 1174   3.099   4.816   3.730  0.1339 -1.4036 -0.6184
   94ASP     CB 1175   3.029   4.802   3.926  0.3709 -0.6404  0.6081
   94ASP    HB1 1176   2.967   4.737   3.988 -1.7816  0.0135 -0.7740
   94ASP    HB2 1177   2.986   4.901   3.914  0.9101 -0.6020 -1.2153
   94ASP     CG 1178   3.163   4.824   3.995  0.2143  0.3214  0.6175
   94ASP    OD1 1179   3.173   4.855   4.115  1.4183 -0.2997  0.6966
   94ASP    OD2 1180   3.269   4.817   3.928 -0.1030 -0.5789  0.1942
   94ASP      C 1181   3.120   4.616   3.793  0.8238  0.1575  0.1351
   94ASP      O 1182   3.118   4.549   3.896  0.0554  0.2591  0.1978
   95PRO      N 1183   3.179   4.576   3.680 -0.3219  0.0110 -0.4335
   95PRO     CD 1184   3.159   4.645   3.554 -0.8636 -0.1345 -0.4281
   95PRO    HD1 1185   3.192   4.749   3.550 -1.1883 -0.0547 -1.2751
   95PRO    HD2 1186   3.055   4.647   3.523 -0.6058  3.8349 -1.5542
   95PRO     CG 1187   3.238   4.559   3.455  0.4597 -0.0458  0.5336
   95PRO    HG1 1188   3.342   4.590   3.444  0.6108 -1.0964 -1.3259
   95PRO    HG2 1189   3.186   4.560   3.360  0.3998 -2.4535  0.5021
   95PRO     CB 1190   3.230   4.420   3.516  0.3012 -0.4084 -0.3143
   95PRO    HB1 1191   3.311   4.357   3.477  1.0678  0.2150  0.2529
   95PRO    HB2 1192   3.133   4.375   3.495 -0.2235  0.0760  0.9914
   95PRO     CA 1193   3.253   4.453   3.663  0.1248  0.2766 -0.4381
   95PRO     HA 1194   3.209   4.375   3.725 -0.3637  1.4295  0.6853
   95PRO      C 1195   3.397   4.464   3.711 -0.0679 -0.0778  0.2267
   95PRO      O 1196   3.474   4.369   3.697  0.0100 -0.0517  0.4704
   96SER      N 1197   3.424   4.575   3.781 -0.6885  0.0391  0.2864
   96SER      H 1198   3.343   4.620   3.820 -1.7322 -0.1711 -1.5183
   96SER     CA 1199   3.556   4.585   3.839 -0.8059 -0.3647  0.6312
   96SER     HA 1200   3.622   4.579   3.752 -2.4965 -0.0986 -0.7152
   96SER     CB 1201   3.594   4.717   3.906  0.3172 -0.3147 -0.0707
   96SER    HB1 1202   3.586   4.791   3.826 -3.4673 -0.7512 -0.2833
   96SER    HB2 1203   3.694   4.704   3.946  0.6107 -3.5995 -1.5330
   96SER     OG 1204   3.516   4.749   4.019 -0.5564 -0.2957 -0.6675
   96SER     HG 1205   3.428   4.766   3.984  0.2658  0.8174 -2.3068
   96SER      C 1206   3.601   4.472   3.931  0.1073 -0.3469  0.2231
   96SER      O 1207   3.719   4.438   3.930  0.2134  0.0086  0.6588
   97PRO      N 1208   3.513   4.404   4.006  0.0021 -0.2976  0.1440
   97PRO     CD 1209   3.374   4.435   4.029  0.0246 -0.1177  0.0397
   97PRO    HD1 1210   3.301   4.396   3.958 -0.2905 -0.3740  0.5008
   97PRO    HD2 1211   3.357   4.543   4.032  1.4784  0.1509 -0.5334
   97PRO     CG 1212   3.332   4.373   4.162  0.6112  0.4246  0.4800
   97PRO    HG1 1213   3.237   4.322   4.149  0.7332  0.0839  0.9039
   97PRO    HG2 1214   3.333   4.448   4.242 -0.2214  0.8764  0.0758
   97PRO     CB 1215   3.443   4.271   4.186  0.3976  0.1281  0.1953
   97PRO    HB1 1216   3.407   4.169   4.197  0.0270  0.2136 -0.1786
   97PRO    HB2 1217   3.490   4.292   4.282  2.6239  3.2315 -1.4048
   97PRO     CA 1218   3.550   4.284   4.078  0.2654 -0.2989  0.0081
   97PRO     HA 1219   3.649   4.303   4.120  0.2689  2.0967 -0.8898
   97PRO      C 1220   3.553   4.153   4.001  0.4873 -0.0597 -0.3962
   97PRO      O 1221   3.624   4.062   4.042 -0.1022 -0.4104 -0.1368
   98LEU      N 1222   3.493   4.145   3.882 -0.5181 -0.0414  0.0948
   98LEU      H 1223   3.443   4.227   3.849 -2.4080 -0.5609  1.4952
   98LEU     CA 1224   3.511   4.036   3.789  0.0213  0.0003  0.1498
   98LEU     HA 1225   3.507   3.943   3.846  1.4481  0.4491  1.0469
   98LEU     CB 1226   3.403   4.046   3.682  0.5605 -0.4770 -0.4538
   98LEU    HB1 1227   3.415   4.146   3.642  0.6762 -0.1529  0.3612
   98LEU    HB2 1228   3.301   4.039   3.722  0.2859 -0.4877 -1.1516
   98LEU     CG 1229   3.398   3.946   3.567 -0.3613 -0.3259 -0.5580
   98LEU     HG 1230   3.491   3.945   3.510 -0.8480 -0.9526 -1.3481
   98LEU    CD1 1231   3.372   3.810   3.631  0.4068  0.1891  0.9138
   98LEU   HD11 1232   3.376   3.728   3.559  1.6522  1.5637 -0.6369
   98LEU   HD12 1233   3.458   3.783   3.692  0.7505 -2.0093 -0.3939
   98LEU   HD13 1234   3.276   3.806   3.683  1.3617 -0.1888  2.7525
   98LEU    CD2 1235   3.299   3.997   3.464  0.3317 -0.0142 -1.0800
   98LEU   HD21 1236   3.293   3.927   3.380  0.2401 -0.3907 -0.7622
   98LEU   HD22 1237   3.199   4.005   3.507  1.0046 -0.0614  0.5793
   98LEU   HD23 1238   3.317   4.099   3.431  0.5921 -0.0884 -1.1632
   98LEU      C 1239   3.649   4.046   3.726 -0.1671 -0.1470 -0.2878
   98LEU      O 1240   3.724   3.949   3.715  0.1507  0.0556  0.1002
   99TYR      N 1241   3.689   4.166   3.684 -0.0954 -0.1380 -0.1932
   99TYR      H 1242   3.619   4.239   3.690 -0.6906 -0.8106  2.2221
   99TYR     CA 1243   3.821   4.196   3.633 -0.1679  0.3148 -0.1246
   99TYR     HA 1244   3.838   4.115   3.562 -2.1741 -0.2450 -0.0237
   99TYR     CB 1245   3.832   4.330   3.562 -0.0740  0.5042  0.2430
   99TYR    HB1 1246   3.938   4.341   3.539  0.4258 -2.4469  0.7894
   99TYR    HB2 1247   3.794   4.413   3.623  0.0557  1.4171 -0.8817
   99TYR     CG 1248   3.768   4.326   3.425  0.7343  0.4856 -0.1430
   99TYR    CD1 1249   3.644   4.389   3.407  0.4330 -0.1739 -0.4119
   99TYR    HD1 1250   3.598   4.448   3.485 -0.1510  1.6755 -2.0679
   99TYR    CE1 1251   3.579   4.377   3.284 -0.0734 -0.1609 -0.1470
   99TYR    HE1 1252   3.481   4.420   3.270  0.3779 -0.0338 -4.1594
   99TYR     CZ 1253   3.643   4.314   3.176  0.1879  0.1885 -0.1957
   99TYR     OH 1254   3.596   4.324   3.048  0.5630 -0.2586 -0.3727
   99TYR     HH 1255   3.651   4.290   2.977 -2.3371 -2.4914 -1.7810
   99TYR    CE2 1256   3.759   4.238   3.203 -0.2081 -0.4395 -0.2319
   99TYR    HE2 1257   3.801   4.172   3.128  0.3819  0.9216 -1.1465
   99TYR    CD2 1258   3.830   4.254   3.323 -0.1885 -0.1270 -0.2834
   99TYR    HD2 1259   3.928   4.210   3.329 -0.6833 -1.2003  0.1774
   99TYR      C 1260   3.932   4.169   3.735  0.0402  0.3434 -0.3436
   99TYR      O 1261   4.028   4.102   3.699 -0.5974 -0.7481 -0.0524
  100ASP      N 1262   3.910   4.205   3.861  0.1372  0.0335 -0.2393
  100ASP      H 1263   3.831   4.266   3.880 -0.7796 -0.9066 -0.9344
  100ASP     CA 1264   4.000   4.167   3.968 -0.1971 -0.1013 -0.0037
  100ASP     HA 1265   4.104   4.184   3.940  1.3647 -0.0297  4.8630
  100ASP     CB 1266   3.978   4.251   4.093 -0.0591 -0.1320  0.0421
  100ASP    HB1 1267   4.052   4.220   4.166  0.2703  1.6290  0.5095
  100ASP    HB2 1268   3.877   4.229   4.128  0.1009  0.1260  0.6968
  100ASP     CG 1269   3.992   4.402   4.074 -0.4140 -0.1453 -0.3338
  100ASP    OD1 1270   4.053   4.459   3.982  0.1472  0.2328  0.2648
  100ASP    OD2 1271   3.942   4.472   4.165  0.4192  0.3974 -0.2879
  100ASP      C 1272   4.006   4.017   3.991 -0.2561 -0.1351 -0.2106
  100ASP      O 1273   4.107   3.972   4.045  0.0071  0.1561 -0.4553
  101MET      N 1274   3.902   3.937   3.966 -0.2770 -0.0426 -0.4207
  101MET      H 1275   3.826   3.989   3.924 -2.1078 -0.4003  2.2084
  101MET     CA 1276   3.912   3.793   3.963 -0.0344 -0.0436  0.2060
  101MET     HA 1277   3.980   3.761   4.041  0.7265  2.5438  0.7045
  101MET     CB 1278   3.772   3.732   3.977 -0.1302  0.2605  0.5864
  101MET    HB1 1279   3.706   3.770   3.900  0.5152 -0.1900 -0.1980
  101MET    HB2 1280   3.732   3.765   4.073 -1.0024  0.4715  0.1554
  101MET     CG 1281   3.754   3.581   3.986  1.0093  0.0923  0.2782
  101MET    HG1 1282   3.656   3.574   4.033 -0.2268  0.6101 -2.0501
  101MET    HG2 1283   3.829   3.534   4.050 -0.8574  0.9899  3.3172
  101MET     SD 1284   3.755   3.481   3.835  0.2098 -0.0964  0.3913
  101MET     CE 1285   3.601   3.525   3.751  0.0674  0.2327  0.8236
  101MET    HE1 1286   3.548   3.592   3.820  0.9772 -1.1433  2.9694
  101MET    HE2 1287   3.616   3.590   3.666 -0.1704  2.5506  2.4536
  101MET    HE3 1288   3.535   3.440   3.732  0.0694  0.4000  0.0449
  101MET      C 1289   3.976   3.740   3.836  0.4787  0.2776  0.3297
  101MET      O 1290   4.065   3.656   3.846 -0.0038 -0.3448 -0.4660
  102LEU      N 1291   3.953   3.791   3.714  0.1164 -0.3416  0.1375
  102LEU      H 1292   3.884   3.864   3.705  1.1954  0.4504 -2.4178
  102LEU     CA 1293   4.021   3.732   3.600 -0.0889  0.3949 -0.3692
  102LEU     HA 1294   3.997   3.626   3.607  0.8373  0.1631 -0.5588
  102LEU     CB 1295   3.962   3.801   3.477 -0.7403  0.3532 -0.0829
  102LEU    HB1 1296   4.026   3.778   3.393 -2.0825  0.0093 -1.0441
  102LEU    HB2 1297   3.967   3.910   3.472 -0.3082  0.5904  3.1056
  102LEU     CG 1298   3.816   3.771   3.443 -0.6248 -0.1989 -0.0968
  102LEU     HG 1299   3.757   3.781   3.534 -0.5732  0.6147 -0.1414
  102LEU    CD1 1300   3.756   3.872   3.345 -0.5807 -0.4245 -0.3577
  102LEU   HD11 1301   3.819   3.882   3.257  2.0796  2.8032  1.6549
  102LEU   HD12 1302   3.653   3.846   3.320 -0.1584 -0.6027 -2.0405
  102LEU   HD13 1303   3.752   3.966   3.400  0.5861  0.1532 -1.2358
  102LEU    CD2 1304   3.798   3.630   3.389  0.1729 -0.2430 -0.2627
  102LEU   HD21 1305   3.867   3.557   3.431  1.3501  1.2867  0.5267
  102LEU   HD22 1306   3.698   3.606   3.425  0.2577 -0.5330 -0.2140
  102LEU   HD23 1307   3.806   3.628   3.280  1.5162  0.8351 -0.2104
  102LEU      C 1308   4.172   3.742   3.609 -0.1210  0.5974 -0.0036
  102LEU      O 1309   4.233   3.638   3.584  0.0734  0.6431  0.2745
  103ARG      N 1310   4.233   3.857   3.641  0.0010  0.4595  0.2676
  103ARG      H 1311   4.168   3.934   3.649 -0.0773  0.1782  3.7212
  103ARG     CA 1312   4.376   3.868   3.658  0.0635  0.2212 -0.0811
  103ARG     HA 1313   4.419   3.838   3.562 -2.5259  1.7240 -1.8310
  103ARG     CB 1314   4.408   4.015   3.683 -0.6603  0.3966 -0.1639
  103ARG    HB1 1315   4.514   4.039   3.697 -0.2488 -0.8258 -1.0041
  103ARG    HB2 1316   4.357   4.038   3.777 -2.5491  0.0607 -1.0628
  103ARG     CG 1317   4.359   4.113   3.577  0.4950  0.8889 -0.2556
  103ARG    HG1 1318   4.250   4.112   3.577  0.4006 -1.2339 -2.7593
  103ARG    HG2 1319   4.375   4.075   3.476 -0.7920  0.7259 -0.4156
  103ARG     CD 1320   4.415   4.254   3.594  0.5228  0.8738 -0.2267
  103ARG    HD1 1321   4.489   4.285   3.521 -1.6933  2.8341 -1.7966
  103ARG    HD2 1322   4.460   4.252   3.693  1.5557 -0.1048 -0.7014
  103ARG     NE 1323   4.314   4.359   3.579  0.0881  0.4481 -0.2923
  103ARG     HE 1324   4.304   4.394   3.485 -0.6972  1.0509  0.0058
  103ARG     CZ 1325   4.228   4.405   3.671  0.2384  0.2720 -0.0629
  103ARG    NH1 1326   4.229   4.370   3.800  0.5947 -0.1969 -0.1893
  103ARG   HH11 1327   4.322   4.348   3.833  0.4418 -0.5524  0.0137
  103ARG   HH12 1328   4.164   4.408   3.868  0.8665 -1.0291  0.5534
  103ARG    NH2 1329   4.129   4.482   3.626  0.0507  0.0960  0.0512
  103ARG   HH21 1330   4.127   4.494   3.525 -1.6994  2.4226  0.2648
  103ARG   HH22 1331   4.057   4.517   3.688 -1.0590 -2.2767  0.1913
  103ARG      C 1332   4.436   3.780   3.767  0.3442  0.2318 -0.2234
  103ARG      O 1333   4.555   3.753   3.759  0.3124 -0.1232  0.3802
  104LYS      N 1334   4.360   3.730   3.865  0.4948  0.2036 -0.1185
  104LYS      H 1335   4.261   3.752   3.868  0.9771  2.4305  0.9430
  104LYS     CA 1336   4.396   3.623   3.955  0.1011  0.0628 -0.1234
  104LYS     HA 1337   4.505   3.628   3.964  0.2650 -3.6978  1.9411
  104LYS     CB 1338   4.333   3.659   4.090  0.6963 -0.5407  0.3235
  104LYS    HB1 1339   4.353   3.584   4.166  0.1175  0.2779  1.3123
  104LYS    HB2 1340   4.225   3.660   4.074  0.8554  1.1823 -0.9634
  104LYS     CG 1341   4.381   3.791   4.149 -0.2669 -0.1432  0.2328
  104LYS    HG1 1342   4.340   3.877   4.096 -1.1241  0.3178  1.5942
  104LYS    HG2 1343   4.489   3.799   4.134 -0.2759  0.6807  0.5630
  104LYS     CD 1344   4.358   3.798   4.299  0.5050 -0.0216  0.3517
  104LYS    HD1 1345   4.394   3.895   4.332 -1.7581  1.7265 -1.9627
  104LYS    HD2 1346   4.423   3.721   4.341 -1.5363 -2.4000 -0.5798
  104LYS     CE 1347   4.215   3.788   4.353  0.3595  0.0957 -0.0085
  104LYS    HE1 1348   4.215   3.788   4.462  0.6875 -2.2176  0.0382
  104LYS    HE2 1349   4.171   3.693   4.324  0.5063 -0.6862  2.1039
  104LYS     NZ 1350   4.127   3.895   4.304 -0.4200 -0.3204  0.4702
  104LYS    HZ1 1351   4.148   3.982   4.350  1.8012 -0.1239 -0.7990
  104LYS    HZ2 1352   4.133   3.927   4.208 -0.6988  0.4591  0.7012
  104LYS    HZ3 1353   4.028   3.877   4.315 -0.8808  0.8767 -1.3470
  104LYS      C 1354   4.378   3.479   3.910  0.1759  0.0149  0.0008
  104LYS      O 1355   4.423   3.392   3.985  0.8701  0.6182  0.3013
  105ASN      N 1356   4.324   3.454   3.791  0.4320  0.4719 -0.2154
  105ASN      H 1357   4.287   3.539   3.751 -1.2932  0.1185  0.5082
  105ASN     CA 1358   4.269   3.325   3.754 -0.0472  0.6962 -0.2971
  105ASN     HA 1359   4.319   3.243   3.806 -1.8665 -0.2930 -0.0242
  105ASN     CB 1360   4.119   3.304   3.776  0.0177 -0.1465 -0.6365
  105ASN    HB1 1361   4.086   3.211   3.728  0.8323 -0.7200 -0.1258
  105ASN    HB2 1362   4.057   3.381   3.731 -0.3253  0.5065  0.9199
  105ASN     CG 1363   4.089   3.290   3.924  0.2871 -0.2608 -0.5912
  105ASN    OD1 1364   4.115   3.193   3.994 -0.0225  0.1545  0.1110
  105ASN    ND2 1365   4.039   3.400   3.980 -0.2035 -0.5492 -0.4597
  105ASN   HD21 1366   4.026   3.486   3.927 -0.0040  0.5498  1.1945
  105ASN   HD22 1367   4.044   3.418   4.079  0.7614  0.8653 -0.7405
  105ASN      C 1368   4.297   3.290   3.608  0.0568 -0.6588  0.0283
  105ASN      O 1369   4.276   3.175   3.572 -0.5326 -0.5907  0.1493
  106LEU      N 1370   4.354   3.378   3.525 -0.2537 -0.1937  0.2970
  106LEU      H 1371   4.371   3.469   3.563 -1.1408 -0.6848  1.9378
  106LEU     CA 1372   4.400   3.359   3.389  0.0808  0.4043  0.3262
  106LEU     HA 1373   4.380   3.256   3.362 -1.7909  0.2821  1.9626
  106LEU     CB 1374   4.336   3.463   3.296 -0.2344  0.0546  0.1513
  106LEU    HB1 1375   4.381   3.453   3.198 -0.2007 -0.7280  0.2374
  106LEU    HB2 1376   4.359   3.560   3.339  1.0596  0.1705 -0.7611
  106LEU     CG 1377   4.185   3.458   3.272 -0.2410 -0.1827  0.2363
  106LEU     HG 1378   4.141   3.476   3.370  2.1624  0.8577  1.1942
  106LEU    CD1 1379   4.132   3.578   3.194  0.0545 -0.0579  0.2258
  106LEU   HD11 1380   4.023   3.588   3.198  0.1963  1.2840  1.4088
  106LEU   HD12 1381   4.170   3.667   3.244 -0.7623 -1.7296  4.2511
  106LEU   HD13 1382   4.166   3.565   3.092  0.6405  0.6136  0.3298
  106LEU    CD2 1383   4.139   3.328   3.206  0.2812 -0.4725  0.4359
  106LEU   HD21 1384   4.154   3.327   3.098 -0.1123 -0.1186  0.3753
  106LEU   HD22 1385   4.195   3.242   3.243  0.4897 -0.4363  0.2118
  106LEU   HD23 1386   4.033   3.312   3.224 -0.8904  2.3999 -2.7800
  106LEU      C 1387   4.551   3.375   3.377  0.0277  0.3344 -0.4890
  106LEU      O 1388   4.602   3.485   3.398  0.3370  0.1529 -0.2906
  107VAL      N 1389   4.623   3.264   3.360 -0.4886 -0.0044 -0.4849
  107VAL      H 1390   4.575   3.175   3.354 -0.8380  0.0661  0.8414
  107VAL     CA 1391   4.765   3.268   3.334 -0.3435 -0.5165  0.2097
  107VAL     HA 1392   4.811   3.353   3.385  1.2009  1.1744 -3.6001
  107VAL     CB 1393   4.843   3.142   3.374 -0.0950 -0.3611  0.2178
  107VAL     HB 1394   4.794   3.072   3.306 -1.7285  0.6666  0.2821
  107VAL    CG1 1395   4.994   3.152   3.351 -0.0774  0.4020  0.6405
  107VAL   HG11 1396   5.033   3.231   3.415  0.1550  1.3709 -0.6386
  107VAL   HG12 1397   5.045   3.056   3.355 -1.3984 -0.4499 -1.1134
  107VAL   HG13 1398   5.019   3.200   3.256 -1.6477 -1.6044 -0.8689
  107VAL    CG2 1399   4.821   3.106   3.520 -0.1711 -0.7037  0.1233
  107VAL   HG21 1400   4.864   3.009   3.542 -0.6203 -1.1907 -1.0870
  107VAL   HG22 1401   4.877   3.177   3.580  1.9036 -0.2997 -2.1549
  107VAL   HG23 1402   4.719   3.100   3.559  0.7720  0.8559  3.1978
  107VAL      C 1403   4.783   3.302   3.187 -0.4208  0.0908  0.3395
  107VAL      O 1404   4.708   3.253   3.103  0.3264  0.0051 -0.2932
  108THR      N 1405   4.873   3.396   3.160 -0.0066 -0.3612  0.1445
  108THR      H 1406   4.942   3.418   3.231 -0.6987  2.7349  0.0014
  108THR     CA 1407   4.899   3.460   3.032 -0.0641 -0.7260 -0.0522
  108THR     HA 1408   4.805   3.457   2.977 -1.9650  1.5894  2.7870
  108THR     CB 1409   4.928   3.609   3.053 -0.1826 -0.6930 -0.1217
  108THR     HB 1410   4.952   3.648   2.954 -2.3461  1.0346 -0.0326
  108THR    CG2 1411   4.806   3.676   3.113  0.2350 -0.1929  0.1729
  108THR   HG21 1412   4.790   3.650   3.218 -0.2010 -0.6721 -0.0104
  108THR   HG22 1413   4.812   3.782   3.088 -0.8090 -0.6117 -2.1262
  108THR   HG23 1414   4.721   3.644   3.052 -0.6134  0.9665  0.6866
  108THR    OG1 1415   5.035   3.629   3.143 -0.0879 -0.3629 -0.3068
  108THR    HG1 1416   5.104   3.664   3.086 -0.7974  0.2826 -0.7929
  108THR      C 1417   5.007   3.387   2.954  0.2056 -0.1694 -0.2016
  108THR      O 1418   5.114   3.352   3.004  0.5613  0.6122 -0.3881
  109LEU      N 1419   4.973   3.369   2.826 -0.4441 -0.4203  0.0045
  109LEU      H 1420   4.879   3.397   2.804  0.5530  1.9521 -1.7202
  109LEU     CA 1421   5.055   3.283   2.744  0.2797  0.2194  0.0444
  109LEU     HA 1422   5.121   3.223   2.807  0.9622  0.7824 -0.1089
  109LEU     CB 1423   4.969   3.193   2.656 -0.6850  0.9573  0.2242
  109LEU    HB1 1424   5.041   3.130   2.603  0.5251  0.9382  1.8343
  109LEU    HB2 1425   4.909   3.254   2.587 -1.6752 -0.3242 -0.0891
  109LEU     CG 1426   4.866   3.105   2.725  0.4721 -0.3037  0.3698
  109LEU     HG 1427   4.793   3.166   2.778 -0.3641 -2.3785  1.7374
  109LEU    CD1 1428   4.801   3.011   2.623  0.1172 -0.0342  0.3451
  109LEU   HD11 1429   4.876   2.946   2.578  0.7569  0.5164  0.5862
  109LEU   HD12 1430   4.720   2.950   2.661 -1.7628  0.8805 -1.9538
  109LEU   HD13 1431   4.762   3.085   2.552  1.2921  0.8940  0.6293
  109LEU    CD2 1432   4.943   3.008   2.814  0.3274 -0.3356  0.4600
  109LEU   HD21 1433   5.007   3.056   2.889 -0.8040  0.4479  0.9488
  109LEU   HD22 1434   4.863   2.959   2.869  0.6072 -2.0885 -0.6178
  109LEU   HD23 1435   5.006   2.940   2.757 -1.1713 -0.9062 -0.5864
  109LEU      C 1436   5.158   3.362   2.663  0.4217  0.1613  0.1688
  109LEU    OC1 1437   5.273   3.314   2.656  0.3579 -0.0236  0.3351
  109LEU    OC2 1438   5.132   3.470   2.607  0.0991 -0.0325 -0.0544
  110SOL     OW 1439   5.774   5.652   4.543 -0.0199  0.2675  0.3149
  110SOL    HW1 1440   5.854   5.637   4.493 -1.0875  1.3286 -1.8705
  110SOL    HW2 1441   5.715   5.582   4.515 -0.0970 -0.1377  1.4327
  111SOL     OW 1442   1.763   4.228   2.274 -0.1907  0.0716 -0.2892
  111SOL    HW1 1443   1.818   4.216   2.352  0.1947  1.6699 -0.2848
  111SOL    HW2 1444   1.825   4.247   2.204 -0.6585  1.2627 -0.4140
  112SOL     OW 1445   3.422   1.140   4.717  0.0680 -0.0201 -0.2175
  112SOL    HW1 1446   3.333   1.127   4.750 -0.2891  2.0514 -0.2655
  112SOL    HW2 1447   3.412   1.145   4.622  0.2511  0.1650 -0.2282
  113SOL     OW 1448   5.726   6.049   1.723 -0.0351 -0.0947 -0.3965
  113SOL    HW1 1449   5.814   6.046   1.761 -0.2134  0.3413  0.0635
  113SOL    HW2 1450   5.709   5.959   1.696  0.5621 -0.1795 -0.5152
  114SOL     OW 1451   0.390   6.035   0.251 -0.1758  0.5371  0.5194
  114SOL    HW1 1452   0.416   6.126   0.265  1.1683 -0.1055  2.6389
  114SOL    HW2 1453   0.359   6.006   0.336  0.3337 -1.2756  0.1240
  115SOL     OW 1454   5.781   4.647   4.712 -0.2078 -0.3408  0.5386
  115SOL    HW1 1455   5.865   4.602   4.711  0.0019 -0.1263  2.6943
  115SOL    HW2 1456   5.803   4.740   4.701 -0.1428 -0.2794  1.1557
  116SOL     OW 1457   2.819   6.024   4.839  0.0077  0.1442  0.3307
  116SOL    HW1 1458   2.738   6.013   4.888  0.0891  0.4646  0.5361
  116SOL    HW2 1459   2.863   6.099   4.880  1.0347 -0.8232  1.0848
  117SOL     OW 1460   4.158   4.598   1.516 -0.1175 -0.3514  0.4696
  117SOL    HW1 1461   4.203   4.651   1.583  0.7865 -0.5560  0.0411
  117SOL    HW2 1462   4.162   4.509   1.550 -0.9570 -0.2654  0.8225
  118SOL     OW 1463   3.511   0.647   2.525  0.5175  0.6552 -0.1267
  118SOL    HW1 1464   3.458   0.653   2.445 -0.1871  1.2309  0.3734
  118SOL    HW2 1465   3.586   0.594   2.499 -0.4432 -0.4383 -0.7714
  119SOL     OW 1466   5.488   1.038   4.300  0.9911 -0.2521 -0.7680
  119SOL    HW1 1467   5.451   1.006   4.218  1.4048 -0.7979 -0.7472
  119SOL    HW2 1468   5.567   0.985   4.313  1.1001  0.0476 -0.1785
  120SOL     OW 1469   5.419   0.550   3.383  0.4452 -0.0857 -0.1397
  120SOL    HW1 1470   5.465   0.541   3.300  1.4546  2.3944  0.0546
  120SOL    HW2 1471   5.347   0.611   3.365  0.7992  0.6452  0.8349
  121SOL     OW 1472   4.879   2.202   3.519  0.1325  0.6131  0.2848
  121SOL    HW1 1473   4.823   2.278   3.502  0.2791  0.9120  1.1024
  121SOL    HW2 1474   4.968   2.233   3.499 -0.0474 -0.1569 -1.9981
  122SOL     OW 1475   1.046   0.524   1.908  0.2140  0.1710 -0.2164
  122SOL    HW1 1476   1.005   0.468   1.974  0.2092  0.1452 -0.2410
  122SOL    HW2 1477   1.085   0.462   1.846  1.3540  0.1836  0.4549
  123SOL     OW 1478   5.255   4.062   0.668 -0.2841  0.0646 -0.0737
  123SOL    HW1 1479   5.276   4.154   0.652 -0.1421  0.0165 -0.1729
  123SOL    HW2 1480   5.200   4.062   0.745  0.5135  0.1555  0.5091
  124SOL     OW 1481   6.780   3.670   0.033 -0.2495  0.5575 -0.1535
  124SOL    HW1 1482   6.761   3.760   0.004 -1.7432 -0.1934 -1.6506
  124SOL    HW2 1483   6.737   3.614  -0.032  1.4330 -1.2809  0.2453
  125SOL     OW 1484   2.289   5.184   4.971 -0.6861  0.0536  0.3469
  125SOL    HW1 1485   2.255   5.109   4.922 -1.9349  0.6334  0.2832
  125SOL    HW2 1486   2.348   5.146   5.036 -0.6692 -0.9099 -0.2173
  126SOL     OW 1487   2.529   0.014   2.910  0.3151  0.3837  0.0848
  126SOL    HW1 1488   2.532  -0.081   2.922 -1.0979  0.4694  1.2205
  126SOL    HW2 1489   2.436   0.036   2.919  0.6302  1.8919 -0.0871
  127SOL     OW 1490   3.594   5.444   1.104  0.4783 -0.4186 -0.0270
  127SOL    HW1 1491   3.664   5.507   1.088 -0.0838 -0.1661 -1.7233
  127SOL    HW2 1492   3.630   5.361   1.072  0.0276 -0.2861 -0.9118
  128SOL     OW 1493   5.553   5.976   3.305 -0.3395 -0.5813 -0.4416
  128SOL    HW1 1494   5.535   5.900   3.251 -0.4592 -0.6819 -0.2623
  128SOL    HW2 1495   5.480   5.979   3.367  0.1350 -0.8535  0.1376
  129SOL     OW 1496   1.312   1.422   4.755 -0.0564  0.6894  0.2708
  129SOL    HW1 1497   1.360   1.491   4.801 -1.1267  1.1121  0.7653
  129SOL    HW2 1498   1.366   1.344   4.767  0.4629  1.1361  0.8958
  130SOL     OW 1499   3.584   2.023   4.784  0.0888 -0.2737  0.2433
  130SOL    HW1 1500   3.494   1.997   4.801 -0.7662  2.8536  1.1774
  130SOL    HW2 1501   3.593   2.018   4.689 -0.4765 -2.2181  0.2583
  131SOL     OW 1502   3.098   3.624   5.033  0.4611  0.0165 -0.4420
  131SOL    HW1 1503   3.049   3.549   5.067 -0.7634  1.1304  0.3151
  131SOL    HW2 1504   3.127   3.595   4.946 -3.5815  0.0695 -2.0393
  132SOL     OW 1505   0.408   6.161   4.766 -0.4584  0.3257 -0.7006
  132SOL    HW1 1506   0.381   6.253   4.768  0.6099  0.6534 -0.4578
  132SOL    HW2 1507   0.502   6.164   4.786 -0.0393 -0.6805 -2.3910
  133SOL     OW 1508   1.477   1.231   0.096  0.3861 -0.0496 -0.5874
  133SOL    HW1 1509   1.467   1.252   0.003  1.6403 -0.8670 -0.9266
  133SOL    HW2 1510   1.571   1.215   0.107  0.4368  1.1560  1.0698
  134SOL     OW 1511   0.638   4.934   3.570 -0.4280  0.4910  0.4300
  134SOL    HW1 1512   0.633   4.967   3.480  1.9321 -0.8981 -0.3043
  134SOL    HW2 1513   0.583   4.856   3.570 -0.7194  0.6947  0.2916
  135SOL     OW 1514   6.666   2.348   2.076 -0.8224  0.6724  0.2393
  135SOL    HW1 1515   6.712   2.427   2.049 -0.2899  0.4443  0.4702
  135SOL    HW2 1516   6.696   2.333   2.166  0.9860 -1.1725 -0.6140
  136SOL     OW 1517   5.266   0.896   5.165 -0.8953  0.3409 -0.2439
  136SOL    HW1 1518   5.354   0.884   5.201 -1.4302  0.9034  1.3321
  136SOL    HW2 1519   5.280   0.911   5.072  0.6351 -0.1168 -0.1129
  137SOL     OW 1520   6.648   2.205   4.177 -0.0434 -0.4586 -0.6365
  137SOL    HW1 1521   6.648   2.209   4.081 -1.1332 -2.4625 -0.7611
  137SOL    HW2 1522   6.558   2.227   4.202  0.1121 -0.4161 -0.1005
  138SOL     OW 1523   4.455   4.689   5.002 -0.6801 -0.4608 -0.4431
  138SOL    HW1 1524   4.381   4.735   4.962 -0.3313  1.0143  0.5469
  138SOL    HW2 1525   4.530   4.745   4.984 -0.3400 -0.3051  1.3359
  139SOL     OW 1526   4.429   6.554   4.480  0.0071 -0.2728  0.1406
  139SOL    HW1 1527   4.357   6.500   4.513  1.1387 -2.5936 -0.9294
  139SOL    HW2 1528   4.506   6.522   4.527  1.0685 -1.2339 -2.1173
  140SOL     OW 1529   3.433   0.871   0.320  0.1811  0.4927 -0.1212
  140SOL    HW1 1530   3.445   0.920   0.401  0.4278 -0.5943  0.5182
  140SOL    HW2 1531   3.410   0.782   0.348  0.4166  0.0550 -1.2341
  141SOL     OW 1532   1.035   2.641   3.137 -0.2722 -0.9554 -0.3067
  141SOL    HW1 1533   1.116   2.592   3.148 -0.0095 -0.3950  0.3423
  141SOL    HW2 1534   1.041   2.713   3.201 -0.5346  0.0747 -1.4043
  142SOL     OW 1535   3.771   3.052   1.545  0.2185  0.3119  0.0021
  142SOL    HW1 1536   3.696   3.087   1.498  1.0782  1.3927 -0.6193
  142SOL    HW2 1537   3.834   3.125   1.547  1.8310 -0.9947 -0.7630
  143SOL     OW 1538   0.714   5.460   4.209  0.0259 -0.0697  0.2579
  143SOL    HW1 1539   0.771   5.515   4.263  1.8544 -1.7692  0.1722
  143SOL    HW2 1540   0.774   5.413   4.151 -1.3036 -2.8721  1.0013
  144SOL     OW 1541   5.650   2.404   2.322 -0.5230  0.8631 -0.1123
  144SOL    HW1 1542   5.658   2.330   2.262  1.8344  0.9784 -0.0589
  144SOL    HW2 1543   5.660   2.481   2.266  0.2636  1.0125  0.2188
  145SOL     OW 1544   4.304   4.141   0.586  0.3200  0.4639  0.0821
  145SOL    HW1 1545   4.379   4.082   0.588  0.2607  0.4053  1.6446
  145SOL    HW2 1546   4.298   4.176   0.675  0.7198  3.3351 -0.9063
  146SOL     OW 1547   6.617   5.716   4.987  0.1526 -0.2291 -0.3925
  146SOL    HW1 1548   6.629   5.807   4.959  1.2547  0.1632  1.1433
  146SOL    HW2 1549   6.679   5.666   4.934  1.3652  0.3240  0.4313
  147SOL     OW 1550   5.575   3.626   0.486 -0.3748  0.1089 -0.3720
  147SOL    HW1 1551   5.528   3.708   0.501 -0.6900 -0.4844  2.3123
  147SOL    HW2 1552   5.663   3.642   0.520 -0.3904 -0.6037  0.0108
  148SOL     OW 1553   5.866   0.346   2.517  0.5941 -1.0315 -0.0811
  148SOL    HW1 1554   5.923   0.273   2.496  0.2422 -0.9862 -1.3211
  148SOL    HW2 1555   5.923   0.423   2.515  0.9940 -1.2699  1.3827
  149SOL     OW 1556   6.358   5.822   3.394  0.0213 -0.1610  0.0924
  149SOL    HW1 1557   6.413   5.744   3.402  0.8388  0.5447  1.9501
  149SOL    HW2 1558   6.305   5.822   3.474 -1.3609  0.1813 -0.7926
  150SOL     OW 1559   4.909   0.150   6.616 -0.5214 -0.1864 -0.3686
  150SOL    HW1 1560   4.873   0.186   6.536 -0.2706  1.5887  0.2660
  150SOL    HW2 1561   4.853   0.075   6.637  0.7796 -2.1878 -3.3857
  151SOL     OW 1562   6.131   6.471   2.256 -0.1797  0.8032 -0.1631
  151SOL    HW1 1563   6.099   6.493   2.169 -0.4684  1.5165  0.1228
  151SOL    HW2 1564   6.090   6.387   2.276  1.4701 -0.4074 -1.5390
  152SOL     OW 1565   3.729   5.690   1.174 -0.0222  0.0247 -0.3311
  152SOL    HW1 1566   3.815   5.711   1.139  0.2430 -1.1858 -0.4537
  152SOL    HW2 1567   3.684   5.774   1.179  0.0277  0.3233 -3.2592
  153SOL     OW 1568   1.156   0.644   5.183  0.6909  0.3589  0.1831
  153SOL    HW1 1569   1.182   0.735   5.195  0.8403  0.3547 -0.0968
  153SOL    HW2 1570   1.221   0.593   5.233  0.8195  0.3869  0.0458
  154SOL     OW 1571   5.942   3.824   1.442 -0.3111  0.5809  0.9577
  154SOL    HW1 1572   5.949   3.847   1.535 -1.1780  0.6882  1.0034
  154SOL    HW2 1573   5.864   3.870   1.412 -0.2948  0.1782  0.2903
  155SOL     OW 1574   4.225   3.124   4.244 -0.7227  0.1202  0.5727
  155SOL    HW1 1575   4.173   3.153   4.168 -0.4580 -0.2133  0.2613
  155SOL    HW2 1576   4.309   3.167   4.233 -0.4244 -0.5337  0.2616
  156SOL     OW 1577   1.995   3.602   2.455 -0.7152  0.4976  0.4717
  156SOL    HW1 1578   2.017   3.681   2.504 -0.2928  0.8497 -0.2671
  156SOL    HW2 1579   2.079   3.566   2.429 -0.9346  0.6565 -0.5067
  157SOL     OW 1580   3.011   5.972   0.520  0.2882 -0.2401  0.0441
  157SOL    HW1 1581   2.987   6.055   0.562  3.2906  1.1923 -0.8078
  157SOL    HW2 1582   2.950   5.964   0.447  0.2840  1.5817 -0.2091
  158SOL     OW 1583   1.623   4.640   0.974  0.1961 -0.6537 -0.3308
  158SOL    HW1 1584   1.700   4.669   0.924  1.2956 -1.1524  1.0097
  158SOL    HW2 1585   1.625   4.693   1.053 -1.0393 -0.4660 -0.4106
  159SOL     OW 1586   2.733   1.116   1.053  0.2394  0.1927 -0.2190
  159SOL    HW1 1587   2.783   1.086   0.977  0.2364  1.5585 -0.8075
  159SOL    HW2 1588   2.798   1.128   1.122  0.2982 -0.6997 -0.1124
  160SOL     OW 1589   1.348   6.321   2.774  0.3014 -0.0191 -0.1908
  160SOL    HW1 1590   1.331   6.402   2.727  0.0318  0.8545  1.3516
  160SOL    HW2 1591   1.437   6.331   2.808 -0.0018 -0.0169  0.6404
  161SOL     OW 1592   3.334   4.897   6.518 -0.5234  0.2537 -0.8322
  161SOL    HW1 1593   3.306   4.976   6.471 -1.1216 -0.1247 -1.1264
  161SOL    HW2 1594   3.401   4.857   6.462  0.6717  1.1751 -0.1157
  162SOL     OW 1595   3.807   1.427   6.312 -0.2628 -0.2036 -0.4043
  162SOL    HW1 1596   3.841   1.409   6.224  1.2622  0.2128  0.0674
  162SOL    HW2 1597   3.862   1.374   6.369 -0.7654  0.0971  0.3716
  163SOL     OW 1598   6.571   1.151   5.673  0.3872  0.4105 -0.2066
  163SOL    HW1 1599   6.519   1.182   5.599 -0.2309 -0.9987 -0.3897
  163SOL    HW2 1600   6.602   1.065   5.646 -1.1139 -0.8250  1.7507
  164SOL     OW 1601   4.941   2.437   6.713 -0.0263  0.0192 -0.0966
  164SOL    HW1 1602   4.881   2.455   6.785  1.2789  0.4437  0.9055
  164SOL    HW2 1603   4.937   2.342   6.703 -2.8549  0.1884 -1.8887
  165SOL     OW 1604   1.939   0.857   5.220 -0.2579 -0.2445  0.4501
  165SOL    HW1 1605   1.963   0.925   5.157  0.5812 -0.6278  0.3428
  165SOL    HW2 1606   1.907   0.906   5.296 -0.8572  0.2322 -0.1025
  166SOL     OW 1607   0.922   2.791   0.653  0.7777  0.2180 -0.1101
  166SOL    HW1 1608   0.835   2.770   0.687 -0.2471  2.7214 -0.9567
  166SOL    HW2 1609   0.916   2.771   0.559  0.6279  1.6718 -0.4299
  167SOL     OW 1610   5.238   3.708   2.494  0.2156  0.1595 -0.2619
  167SOL    HW1 1611   5.209   3.626   2.533 -1.1817  1.6265  2.0334
  167SOL    HW2 1612   5.158   3.751   2.464  0.3868  2.2180  1.9063
  168SOL     OW 1613   0.128   5.497   0.624  0.0888 -0.0391  0.5728
  168SOL    HW1 1614   0.206   5.443   0.617 -0.7227 -1.6043  2.4508
  168SOL    HW2 1615   0.063   5.441   0.667 -1.6257  1.6476  0.3719
  169SOL     OW 1616   1.184   2.702   1.098  0.0141 -0.4426 -0.6337
  169SOL    HW1 1617   1.276   2.703   1.124  0.0549  0.7799 -0.7822
  169SOL    HW2 1618   1.184   2.660   1.012  0.3579 -0.9134 -0.4116
  170SOL     OW 1619   6.514   4.883   3.090 -0.5935  0.2657  0.1864
  170SOL    HW1 1620   6.499   4.788   3.085 -1.7172  0.4290  0.1735
  170SOL    HW2 1621   6.483   4.908   3.177 -0.2483  0.6212  0.2117
  171SOL     OW 1622   2.516   6.617   4.338  0.0119  0.4279  0.0209
  171SOL    HW1 1623   2.468   6.585   4.262  1.2534 -3.9527  0.7915
  171SOL    HW2 1624   2.457   6.600   4.412  0.7332 -0.2246  0.4648
  172SOL     OW 1625   5.548   0.500   6.393  0.1540  0.3576 -0.4999
  172SOL    HW1 1626   5.630   0.460   6.365  0.7072  1.5509 -0.6645
  172SOL    HW2 1627   5.559   0.593   6.373 -0.7008  0.7441  0.7190
  173SOL     OW 1628   1.648   4.837   3.659  0.1360  0.1223 -0.0835
  173SOL    HW1 1629   1.670   4.747   3.633  1.0846  0.3485 -0.0840
  173SOL    HW2 1630   1.563   4.853   3.618  0.1159 -0.6561 -0.3673
  174SOL     OW 1631   5.454   2.768   0.309 -0.0910 -0.3187  0.5904
  174SOL    HW1 1632   5.483   2.721   0.231  0.5450 -1.6568  1.5794
  174SOL    HW2 1633   5.365   2.795   0.290  0.3222  0.1019 -0.8968
  175SOL     OW 1634   0.023   0.580   4.531  0.1855  0.5969  0.0714
  175SOL    HW1 1635   0.047   0.546   4.617 -0.9561 -0.7846 -0.1401
  175SOL    HW2 1636   0.020   0.503   4.474  2.3654  1.6219 -1.6113
  176SOL     OW 1637   0.112   4.883   3.852 -1.0858 -0.7161 -0.2580
  176SOL    HW1 1638   0.041   4.838   3.806  0.6889 -0.5116 -3.5062
  176SOL    HW2 1639   0.101   4.975   3.827 -1.1645 -0.2266  1.4204
  177SOL     OW 1640   4.185   1.418   3.408 -0.1242 -0.4198  0.3188
  177SOL    HW1 1641   4.175   1.513   3.398 -1.3045  0.0351  4.2350
  177SOL    HW2 1642   4.104   1.382   3.371  0.7264 -0.1256 -2.0559
  178SOL     OW 1643   3.566   1.834   1.847 -0.5299  0.0062 -0.0740
  178SOL    HW1 1644   3.574   1.781   1.768 -1.1842  0.6671 -0.6023
  178SOL    HW2 1645   3.603   1.919   1.823  2.6243 -0.8008  1.4498
  179SOL     OW 1646   4.967   3.877   0.101 -0.3004 -0.1346 -0.0619
  179SOL    HW1 1647   4.938   3.912   0.185  2.1213  2.4642 -0.1578
  179SOL    HW2 1648   4.923   3.931   0.036  1.6952  1.3900 -0.2407
  180SOL     OW 1649   2.282   1.958   3.832 -0.3399  0.2529  0.2560
  180SOL    HW1 1650   2.286   2.051   3.811  0.3412  0.0705 -0.4475
  180SOL    HW2 1651   2.230   1.954   3.913 -1.3300  1.1448 -0.3035
  181SOL     OW 1652   5.021   0.288   6.101  0.7590 -0.3600  0.6775
  181SOL    HW1 1653   4.961   0.362   6.112  1.6986  0.8813 -1.7071
  181SOL    HW2 1654   5.106   0.322   6.132  1.8004  0.6752 -2.7938
  182SOL     OW 1655   4.221   2.179   0.537  0.1683  0.3804  0.1883
  182SOL    HW1 1656   4.316   2.195   0.542  0.2186  0.0041  0.6159
  182SOL    HW2 1657   4.200   2.140   0.622  0.2864 -2.8637 -1.1374
  183SOL     OW 1658   0.633   6.002   6.157  0.4596  0.2275  0.0858
  183SOL    HW1 1659   0.709   5.973   6.106  0.0357  0.8191 -0.9099
  183SOL    HW2 1660   0.558   5.974   6.105  0.0271  1.2485  0.1493
  184SOL     OW 1661   5.760   0.147   6.275  0.2585 -0.2981 -0.1598
  184SOL    HW1 1662   5.807   0.074   6.316  1.1778  0.0996 -0.4838
  184SOL    HW2 1663   5.672   0.113   6.260  0.7629 -1.4534 -0.6143
  185SOL     OW 1664   5.881   4.811   0.925 -0.4898 -0.5028 -0.1503
  185SOL    HW1 1665   5.967   4.834   0.962 -0.3163  0.1342 -0.9130
  185SOL    HW2 1666   5.858   4.887   0.871 -1.8166 -0.4102  0.5131
  186SOL     OW 1667   2.387   0.953   3.622 -0.6362  0.1424 -0.1053
  186SOL    HW1 1668   2.432   0.968   3.705 -0.2839 -0.5080 -0.1755
  186SOL    HW2 1669   2.410   1.028   3.568 -0.7374  0.4899  0.3283
  187SOL     OW 1670   6.011   3.054   0.829  0.7276 -0.2101 -0.6149
  187SOL    HW1 1671   5.943   3.003   0.873  0.1269  0.9728 -0.1307
  187SOL    HW2 1672   5.963   3.111   0.769  1.4323 -0.6360 -1.6133
  188SOL     OW 1673   2.766   5.367   2.528 -0.3175  0.1236 -0.1988
  188SOL    HW1 1674   2.760   5.459   2.554 -0.2320  0.0652  0.0227
  188SOL    HW2 1675   2.857   5.357   2.497 -0.0990 -0.0755  0.4895
  189SOL     OW 1676   2.541   4.646   6.672  0.0184 -0.6565  0.3139
  189SOL    HW1 1677   2.476   4.667   6.604  1.5725 -0.5411 -1.2013
  189SOL    HW2 1678   2.502   4.679   6.753 -1.1177  0.8352 -0.7790
  190SOL     OW 1679   6.310   3.870   1.637 -0.0255  0.0675  0.2757
  190SOL    HW1 1680   6.302   3.824   1.554 -0.2854  0.2100  0.2231
  190SOL    HW2 1681   6.326   3.801   1.701 -1.2722 -0.1834  0.3307
  191SOL     OW 1682   3.960   1.400   2.671  0.2373 -0.4010  0.6847
  191SOL    HW1 1683   3.876   1.400   2.717  0.1133 -1.5620  0.5023
  191SOL    HW2 1684   4.003   1.480   2.700 -1.4215  0.8533 -0.1499
  192SOL     OW 1685   1.604   2.493   3.853 -0.2819  0.4842 -0.5388
  192SOL    HW1 1686   1.547   2.535   3.789  0.1970  0.6822 -0.8433
  192SOL    HW2 1687   1.621   2.560   3.919 -0.0246  0.5703 -0.6933
  193SOL     OW 1688   0.006   5.559   5.148  0.1238 -0.0874  0.4043
  193SOL    HW1 1689   0.019   5.512   5.065  0.0799  2.1109 -0.9380
  193SOL    HW2 1690  -0.059   5.626   5.127  0.3006  0.6728  2.1587
  194SOL     OW 1691   0.952   6.589   3.382  0.3891 -0.2352  0.1255
  194SOL    HW1 1692   0.870   6.541   3.382  0.7378 -0.8424 -0.3756
  194SOL    HW2 1693   1.006   6.544   3.448  0.2683  0.2644  0.5745
  195SOL     OW 1694   6.757   0.094   1.346 -0.2826  0.5926  0.3597
  195SOL    HW1 1695   6.829   0.149   1.377  0.0427  1.2095 -1.4174
  195SOL    HW2 1696   6.743   0.121   1.256 -0.5904 -1.7459 -0.3545
  196SOL     OW 1697   1.931   5.068   5.691  0.2539 -0.0708  0.2554
  196SOL    HW1 1698   1.839   5.045   5.701  0.1282  0.4339  0.3006
  196SOL    HW2 1699   1.949   5.125   5.765 -0.1488  2.0931 -1.2037
  197SOL     OW 1700   6.183   3.135   4.717  0.4902  0.0021 -0.2635
  197SOL    HW1 1701   6.102   3.110   4.763 -0.2432  0.4196 -1.2905
  197SOL    HW2 1702   6.204   3.221   4.752  1.2731 -0.6583  0.9893
  198SOL     OW 1703   4.723   2.193   6.323  0.2433  0.1824  0.1978
  198SOL    HW1 1704   4.646   2.211   6.269 -0.1807 -2.2985 -0.1437
  198SOL    HW2 1705   4.774   2.130   6.272  0.2656 -1.5675  2.2289
  199SOL     OW 1706   5.550   2.112   5.161 -0.0786 -0.2992 -0.0116
  199SOL    HW1 1707   5.458   2.087   5.172 -1.0019  1.6597 -2.2879
  199SOL    HW2 1708   5.575   2.076   5.077  0.2379  1.6180 -0.8048
  200SOL     OW 1709   5.172   0.796   0.576  0.5890  0.0917  0.3120
  200SOL    HW1 1710   5.263   0.825   0.579  0.3834  0.6539  1.4242
  200SOL    HW2 1711   5.177   0.705   0.546  1.2881  0.9638 -2.4845
  201SOL     OW 1712   2.189   0.305   5.167  0.1045  0.1549  0.2074
  201SOL    HW1 1713   2.166   0.355   5.089 -2.4009 -0.5076  0.4439
  201SOL    HW2 1714   2.138   0.344   5.238  0.3671 -0.8495  0.9847
  202SOL     OW 1715   0.980   5.372   6.098  0.4295  0.2541 -0.2899
  202SOL    HW1 1716   1.070   5.346   6.117  0.7671  1.1247 -0.6630
  202SOL    HW2 1717   0.928   5.333   6.168  1.2502  0.8133  0.6386
  203SOL     OW 1718   1.131   0.086   5.354  0.1252  0.0220  1.1352
  203SOL    HW1 1719   1.161   0.040   5.433  2.5308 -1.5475 -0.5576
  203SOL    HW2 1720   1.200   0.149   5.335 -0.2845  0.1915  0.1258
  204SOL     OW 1721   3.309   5.950   3.453  0.3309 -0.2512  0.1801
  204SOL    HW1 1722   3.331   5.970   3.544  1.2325  0.0324 -0.0893
  204SOL    HW2 1723   3.300   5.855   3.450  0.3302 -0.2619  0.5602
  205SOL     OW 1724   2.010   5.727   6.370  0.9041 -0.4831  0.6222
  205SOL    HW1 1725   1.917   5.701   6.374  0.4316  1.0910  0.3302
  205SOL    HW2 1726   2.027   5.741   6.277  1.0168  0.6539  0.8016
  206SOL     OW 1727   0.141   5.265   2.024  0.3737 -0.2848  0.3375
  206SOL    HW1 1728   0.089   5.188   2.001 -0.3555  0.5647 -0.9573
  206SOL    HW2 1729   0.077   5.330   2.054  0.8530  0.2431  0.2395
  207SOL     OW 1730   0.558   0.555   4.257  0.1697 -0.1380 -0.0297
  207SOL    HW1 1731   0.544   0.582   4.348 -0.0361  0.8671 -0.3466
  207SOL    HW2 1732   0.494   0.606   4.207  0.4046 -0.5491 -0.7603
  208SOL     OW 1733   2.605   5.746   4.812  0.6088 -0.0141 -0.0976
  208SOL    HW1 1734   2.694   5.729   4.841 -1.1492 -3.7124  4.4523
  208SOL    HW2 1735   2.563   5.660   4.809 -3.1985  1.6268 -0.4601
  209SOL     OW 1736   2.197   4.818   2.511  0.5201  0.0673  0.8598
  209SOL    HW1 1737   2.137   4.892   2.524 -0.0613 -0.2548  0.0377
  209SOL    HW2 1738   2.155   4.764   2.445  2.1245  0.2816 -0.4090
  210SOL     OW 1739   0.997   2.540   1.754  0.2226  0.2746  0.2690
  210SOL    HW1 1740   1.076   2.524   1.703 -0.3338  0.4426 -0.6768
  210SOL    HW2 1741   1.028   2.581   1.835  1.1001  0.3192 -0.0818
  211SOL     OW 1742   5.363   4.063   4.673  0.2138 -0.1697 -0.1137
  211SOL    HW1 1743   5.458   4.054   4.681  0.2307 -1.5758 -1.5366
  211SOL    HW2 1744   5.346   4.154   4.698  1.8414 -0.0753  0.7956
  212SOL     OW 1745   5.257   5.063   6.571  0.2747 -0.3022 -0.4886
  212SOL    HW1 1746   5.243   5.157   6.570  0.2101 -0.2802  0.6715
  212SOL    HW2 1747   5.299   5.046   6.656  0.6404 -1.2673 -0.8419
  213SOL     OW 1748   2.014   1.391   2.803 -0.4722  0.2227 -0.7558
  213SOL    HW1 1749   1.942   1.399   2.740 -1.1018  3.0216  0.1728
  213SOL    HW2 1750   1.997   1.310   2.850 -1.4790 -0.5473 -2.3663
  214SOL     OW 1751   0.429   4.328   2.623  0.7049 -0.0252 -0.7632
  214SOL    HW1 1752   0.492   4.336   2.695  0.7268  0.3100 -0.8175
  214SOL    HW2 1753   0.474   4.367   2.548  0.1702  0.8559 -0.6365
  215SOL     OW 1754   2.477   0.284   3.373 -0.8067 -0.8039  0.6304
  215SOL    HW1 1755   2.534   0.300   3.448 -0.5545  2.7517 -0.1316
  215SOL    HW2 1756   2.390   0.270   3.410 -0.5293  0.0708  1.6480
  216SOL     OW 1757   2.165   2.360   2.806 -0.1484  0.7247  0.2901
  216SOL    HW1 1758   2.131   2.310   2.732  1.4495  0.4278 -0.2597
  216SOL    HW2 1759   2.133   2.449   2.790  0.6526  0.7952 -1.0859
  217SOL     OW 1760   2.099   5.206   1.213  0.2144  0.7760  0.8392
  217SOL    HW1 1761   2.067   5.120   1.241  0.1966  1.4311  2.9734
  217SOL    HW2 1762   2.031   5.267   1.240  1.4442  1.7455  1.8492
  218SOL     OW 1763   4.131   3.289   1.483 -0.0948 -0.4113 -0.0783
  218SOL    HW1 1764   4.198   3.221   1.474 -0.1096 -0.5957  1.1280
  218SOL    HW2 1765   4.132   3.312   1.576  0.2180  1.5543 -0.5315
  219SOL     OW 1766   1.424   2.013   6.252 -0.5803  0.0211  0.5650
  219SOL    HW1 1767   1.496   2.076   6.257 -1.8565  1.4981  1.6307
  219SOL    HW2 1768   1.348   2.066   6.225 -1.4790 -1.2892  0.4021
  220SOL     OW 1769   3.256   1.028   3.098 -0.2275  0.3132 -0.7110
  220SOL    HW1 1770   3.284   0.947   3.140  0.3680  1.1841  0.6518
  220SOL    HW2 1771   3.160   1.026   3.103 -0.2473 -0.6443 -1.3710
  221SOL     OW 1772   3.498   1.285   5.322  0.3292  0.3218 -0.7108
  221SOL    HW1 1773   3.523   1.193   5.311 -0.2688  0.1814 -0.9434
  221SOL    HW2 1774   3.427   1.284   5.386  1.2767  0.7762  0.3772
  222SOL     OW 1775   3.976   0.102   6.127  0.1706 -0.0578  0.7745
  222SOL    HW1 1776   3.950   0.013   6.105 -0.4749  0.5871 -1.3790
  222SOL    HW2 1777   4.072   0.101   6.125  0.1710 -0.3159 -1.2675
  223SOL     OW 1778   2.005   3.211   5.443  0.0822 -0.1733 -0.3773
  223SOL    HW1 1779   1.998   3.306   5.435 -2.7032 -0.1595  1.0926
  223SOL    HW2 1780   2.074   3.197   5.507  0.0690  0.8906 -0.1169
  224SOL     OW 1781   3.906   2.575   1.562  0.1461 -0.3041  0.4761
  224SOL    HW1 1782   3.847   2.639   1.602  2.3485  1.0004  1.8900
  224SOL    HW2 1783   3.973   2.628   1.518  1.1173 -1.6517  0.2639
  225SOL     OW 1784   1.540   0.910   2.822  0.3232  0.4342  0.1956
  225SOL    HW1 1785   1.472   0.940   2.762  0.2478 -0.2937 -0.0980
  225SOL    HW2 1786   1.499   0.914   2.909  0.5174  1.7386  0.2532
  226SOL     OW 1787   4.778   1.129   2.317 -0.1238 -0.2564 -0.1824
  226SOL    HW1 1788   4.765   1.076   2.238  0.7452  0.6541 -0.9582
  226SOL    HW2 1789   4.823   1.207   2.286  1.0225 -0.2640  1.3592
  227SOL     OW 1790   1.202   6.488   1.115 -0.0062 -0.3376 -0.1903
  227SOL    HW1 1791   1.281   6.437   1.099 -0.1376 -0.9860  1.1412
  227SOL    HW2 1792   1.199   6.500   1.210 -2.0929 -1.3105 -0.0675
  228SOL     OW 1793   5.664   1.771   1.256 -0.0326  0.1716  0.2980
  228SOL    HW1 1794   5.569   1.767   1.268  0.0214  0.7494  0.9913
  228SOL    HW2 1795   5.681   1.860   1.225  0.1972 -0.2234 -0.7520
  229SOL     OW 1796   0.261   2.578   5.540 -0.4798 -0.3015  0.1940
  229SOL    HW1 1797   0.323   2.581   5.612 -1.0827 -0.8654  0.7441
  229SOL    HW2 1798   0.179   2.612   5.576 -0.5574  0.2514 -0.4672
  230SOL     OW 1799   1.094   2.617   6.091  0.3249 -0.2144 -0.1825
  230SOL    HW1 1800   1.013   2.642   6.045 -0.0258 -1.4456 -0.2551
  230SOL    HW2 1801   1.080   2.646   6.182  0.9914  2.1634 -0.7505
  231SOL     OW 1802   5.290   6.055   0.715  0.2023 -0.0653  0.2557
  231SOL    HW1 1803   5.223   6.039   0.781  0.8927  3.3802  1.9677
  231SOL    HW2 1804   5.372   6.064   0.764  1.1366  0.4319 -1.3131
  232SOL     OW 1805   1.714   3.987   1.051 -0.1696 -0.0363 -0.0291
  232SOL    HW1 1806   1.734   4.077   1.024 -0.4205  0.4529  1.3367
  232SOL    HW2 1807   1.653   3.997   1.124  0.0996 -1.3155  0.3892
  233SOL     OW 1808   5.696   1.003   0.075 -0.3314 -0.1154  0.3986
  233SOL    HW1 1809   5.792   0.998   0.078 -0.3705 -1.0001  0.3058
  233SOL    HW2 1810   5.677   1.097   0.078  0.6309  0.2086 -1.8194
  234SOL     OW 1811   5.527   5.339   2.604 -0.3200  0.1443 -0.1601
  234SOL    HW1 1812   5.570   5.425   2.602  0.8748 -0.4444 -0.4216
  234SOL    HW2 1813   5.524   5.312   2.512  0.5798 -0.6918  0.0381
  235SOL     OW 1814   4.217   0.256   4.867  0.0019  0.0461  0.2209
  235SOL    HW1 1815   4.173   0.341   4.865  0.1163  0.1494  1.2101
  235SOL    HW2 1816   4.152   0.194   4.835 -0.7728  0.2417  1.3693
  236SOL     OW 1817   3.544   2.367   1.719  0.1761  0.0599 -0.1136
  236SOL    HW1 1818   3.499   2.330   1.795  0.4505  0.4131  0.2223
  236SOL    HW2 1819   3.637   2.366   1.742  0.2724  0.0551 -0.4921
  237SOL     OW 1820   0.854   4.026   3.866 -0.2618 -0.3897  0.2223
  237SOL    HW1 1821   0.940   4.044   3.903 -0.2141 -1.6739  0.7985
  237SOL    HW2 1822   0.802   3.994   3.940 -1.2382  0.3246 -0.1240
  238SOL     OW 1823   3.734   5.230   2.618  0.0480 -0.2937 -0.4984
  238SOL    HW1 1824   3.661   5.288   2.597 -0.1198 -0.2590  0.1577
  238SOL    HW2 1825   3.747   5.241   2.712  1.0582 -0.1193 -0.6424
  239SOL     OW 1826   3.908   1.374   4.722  0.0893  0.1436  0.0483
  239SOL    HW1 1827   3.868   1.349   4.805 -2.0861  0.1831 -0.9234
  239SOL    HW2 1828   3.906   1.470   4.723 -0.3254  0.1370 -0.2300
  240SOL     OW 1829   1.211   6.601   0.506  0.7915  0.2554  0.1746
  240SOL    HW1 1830   1.144   6.628   0.570  1.9910  0.0190  1.5834
  240SOL    HW2 1831   1.248   6.683   0.475  0.9498  0.3543  0.6141
  241SOL     OW 1832   3.666   0.999   5.013 -0.6441  0.3781  0.0563
  241SOL    HW1 1833   3.603   1.069   5.027  0.2329  1.2069 -0.0980
  241SOL    HW2 1834   3.678   0.959   5.099  0.7034  2.0251  0.6826
  242SOL     OW 1835   3.365   2.752   1.117 -0.2769 -0.1099 -0.1968
  242SOL    HW1 1836   3.382   2.843   1.094  0.1491  0.3651  1.8671
  242SOL    HW2 1837   3.279   2.753   1.158  0.2964 -0.4049  1.0371
  243SOL     OW 1838   2.898   3.309   5.975  0.2011  0.2131 -0.5061
  243SOL    HW1 1839   2.981   3.305   6.023 -0.9203  0.8427  1.6604
  243SOL    HW2 1840   2.846   3.237   6.011 -0.0551 -0.4840 -2.1801
  244SOL     OW 1841   2.641   4.366   2.828 -0.3165 -0.0635 -0.1050
  244SOL    HW1 1842   2.606   4.379   2.739  0.0942  1.0006 -0.1285
  244SOL    HW2 1843   2.623   4.274   2.847  0.4233 -0.5790 -1.6681
  245SOL     OW 1844   2.078   0.776   5.466 -0.2399 -0.1188 -0.6075
  245SOL    HW1 1845   2.056   0.779   5.373  3.0155  0.5124 -1.4577
  245SOL    HW2 1846   2.053   0.862   5.499 -0.3674  0.0605 -1.1659
  246SOL     OW 1847   2.292   0.847   5.017  0.2085 -0.3879 -0.2945
  246SOL    HW1 1848   2.211   0.857   5.067  0.0464 -0.2870 -0.5771
  246SOL    HW2 1849   2.362   0.863   5.081  0.0009 -0.1987 -0.1151
  247SOL     OW 1850   3.267   2.198   6.082  0.2848  0.5196  0.5048
  247SOL    HW1 1851   3.282   2.177   6.174  0.6023  0.1318  0.3681
  247SOL    HW2 1852   3.208   2.273   6.084 -1.1312 -0.5709  1.0062
  248SOL     OW 1853   1.909   0.339   2.069 -0.1522 -0.2386  0.1495
  248SOL    HW1 1854   1.992   0.323   2.024 -0.0921  0.3767  0.0349
  248SOL    HW2 1855   1.925   0.418   2.121 -0.2797 -0.8156  1.1027
  249SOL     OW 1856   6.695   4.366   2.561 -0.0145  0.4265  0.0272
  249SOL    HW1 1857   6.694   4.367   2.657 -0.8942 -0.9719  0.0622
  249SOL    HW2 1858   6.725   4.453   2.536  0.8315  0.6125  1.5770
  250SOL     OW 1859   2.916   1.753   6.152 -0.1314  0.4001 -0.0619
  250SOL    HW1 1860   2.916   1.660   6.175  2.0948  0.6413  1.1735
  250SOL    HW2 1861   2.912   1.798   6.236 -0.4704  1.4287 -0.6119
  251SOL     OW 1862   5.198   2.171   3.571 -0.0745 -0.3336  0.2610
  251SOL    HW1 1863   5.200   2.177   3.476  1.5517 -0.8260  0.2286
  251SOL    HW2 1864   5.239   2.252   3.602 -0.6491 -0.1475  0.5467
  252SOL     OW 1865   5.012   6.525   4.046  0.1114  0.3241 -0.0094
  252SOL    HW1 1866   5.047   6.543   3.959  1.9285  0.9193  0.8029
  252SOL    HW2 1867   5.083   6.546   4.106 -1.9995  2.7813  1.8744
  253SOL     OW 1868   1.370   0.722   4.539 -0.0265 -0.0858 -0.5665
  253SOL    HW1 1869   1.290   0.732   4.590  0.1850  1.7076 -0.5326
  253SOL    HW2 1870   1.344   0.736   4.448  0.0894 -0.4502 -0.6586
  254SOL     OW 1871   3.569   1.870   4.160  0.8071  0.1715 -0.1978
  254SOL    HW1 1872   3.636   1.802   4.153  0.5518 -0.4883  2.5223
  254SOL    HW2 1873   3.533   1.858   4.248 -2.8599  0.5416 -1.5094
  255SOL     OW 1874   3.037   1.224   6.292  0.0416  0.3248  0.2398
  255SOL    HW1 1875   3.086   1.142   6.293 -1.7903 -0.8220  1.4708
  255SOL    HW2 1876   2.972   1.214   6.361 -1.9291  1.7375 -1.3026
  256SOL     OW 1877   6.595   2.006   2.801 -0.1561 -0.0043  0.3893
  256SOL    HW1 1878   6.670   1.949   2.786 -2.2852 -2.6809 -0.9178
  256SOL    HW2 1879   6.553   1.971   2.879 -0.5492  0.9143  0.6038
  257SOL     OW 1880   6.154   5.783   6.246  0.2701 -0.1623 -0.0754
  257SOL    HW1 1881   6.102   5.843   6.193 -0.9165  0.3056  1.5695
  257SOL    HW2 1882   6.232   5.833   6.270  0.3753 -0.0693 -0.6083
  258SOL     OW 1883   5.157   4.683   5.344 -0.4430  0.0034 -0.3331
  258SOL    HW1 1884   5.142   4.633   5.425  0.1116 -0.2860 -0.4085
  258SOL    HW2 1885   5.087   4.654   5.285 -1.2037  0.6459  0.2387
  259SOL     OW 1886   5.025   2.147   4.107  0.0738  0.2632 -0.9734
  259SOL    HW1 1887   5.019   2.241   4.087 -0.4922  0.1927 -1.1559
  259SOL    HW2 1888   4.936   2.122   4.132  0.3133 -0.1365 -0.5157
  260SOL     OW 1889   4.173   6.345   3.888 -0.3017  0.0257  0.2578
  260SOL    HW1 1890   4.132   6.277   3.941 -0.2920  0.3599  0.6977
  260SOL    HW2 1891   4.099   6.394   3.851 -0.3464  1.2711  1.8691
  261SOL     OW 1892   1.451   1.441   0.430 -0.6054  0.2891 -0.0983
  261SOL    HW1 1893   1.459   1.374   0.362  3.7147  1.1153 -0.7397
  261SOL    HW2 1894   1.398   1.510   0.390 -2.4382 -1.3256 -0.6049
  262SOL     OW 1895   1.921   2.659   0.557  0.2908  0.3036 -0.0836
  262SOL    HW1 1896   1.841   2.704   0.583  1.1530  2.1097 -0.4254
  262SOL    HW2 1897   1.962   2.632   0.639 -0.1389  0.3359  0.1397
  263SOL     OW 1898   4.261   6.385   4.837 -0.5392 -0.1762 -0.1660
  263SOL    HW1 1899   4.194   6.317   4.846 -0.4966 -0.5579 -2.1495
  263SOL    HW2 1900   4.337   6.351   4.884 -1.9382  0.6911  2.9597
  264SOL     OW 1901   1.781   1.152   0.972  0.0808  0.0977  0.5572
  264SOL    HW1 1902   1.690   1.122   0.968 -0.0748  0.4371  1.3248
  264SOL    HW2 1903   1.777   1.246   0.952  0.4028 -0.1108 -0.5183
  265SOL     OW 1904   0.838   1.299   3.268 -0.3482 -0.2699 -0.2631
  265SOL    HW1 1905   0.797   1.225   3.313 -2.4938  1.4988  0.8812
  265SOL    HW2 1906   0.896   1.338   3.333  0.0103 -0.3394 -0.5366
  266SOL     OW 1907   1.107   2.729   5.065 -0.4954 -0.1528  0.3274
  266SOL    HW1 1908   1.060   2.761   5.142  1.2960  0.5666  1.1832
  266SOL    HW2 1909   1.073   2.640   5.052 -0.1785 -0.6756  2.5627
  267SOL     OW 1910   4.725   5.258   0.658 -0.4325  0.7985 -0.6339
  267SOL    HW1 1911   4.665   5.235   0.587  0.1142 -0.7985 -0.6019
  267SOL    HW2 1912   4.800   5.200   0.647  0.8572  2.3399 -0.3017
  268SOL     OW 1913   0.511   3.777   4.005  0.4517 -0.2585 -0.2980
  268SOL    HW1 1914   0.475   3.839   3.941  1.3408  0.4615 -0.1104
  268SOL    HW2 1915   0.594   3.816   4.033  2.4498 -2.8375 -2.2083
  269SOL     OW 1916   6.710   0.325   6.716 -0.4576 -0.0555  0.1456
  269SOL    HW1 1917   6.620   0.347   6.739 -0.6579 -0.6044 -0.0848
  269SOL    HW2 1918   6.702   0.265   6.642  0.1280  0.4826 -0.3606
  270SOL     OW 1919   3.573   5.190   6.380 -0.3858  0.1695  0.5425
  270SOL    HW1 1920   3.608   5.102   6.386  1.3140  0.7142 -0.8429
  270SOL    HW2 1921   3.517   5.189   6.302  0.6614  0.6117 -0.2415
  271SOL     OW 1922   6.725   4.270   1.272  0.1159 -0.2667 -0.6010
  271SOL    HW1 1923   6.656   4.333   1.292 -0.8340 -1.4397 -0.0499
  271SOL    HW2 1924   6.680   4.199   1.227  0.4603 -2.1825  1.8672
  272SOL     OW 1925   3.782   1.250   5.480  0.3824  0.2396  0.1023
  272SOL    HW1 1926   3.723   1.256   5.405  1.6746  2.4721 -0.8336
  272SOL    HW2 1927   3.729   1.279   5.555 -0.0637  1.0034 -0.5039
  273SOL     OW 1928   3.777   0.080   2.538  0.3667 -0.1889  0.3652
  273SOL    HW1 1929   3.715   0.092   2.466  1.1834 -0.1351 -0.3451
  273SOL    HW2 1930   3.723   0.049   2.611 -0.4427 -0.4772 -0.3336
  274SOL     OW 1931   6.565   5.198   4.259  0.0995 -0.4608  0.4002
  274SOL    HW1 1932   6.589   5.126   4.200 -1.0129 -0.5246 -0.0061
  274SOL    HW2 1933   6.474   5.180   4.281  0.4967 -0.4365  2.1622
  275SOL     OW 1934   0.091   3.748   2.298  0.0311  0.2820  0.3175
  275SOL    HW1 1935   0.045   3.815   2.248  0.4115  0.5172  0.2747
  275SOL    HW2 1936   0.164   3.795   2.339 -0.3549  0.1263  1.2033
  276SOL     OW 1937   1.418   0.586   2.652 -0.4242 -0.3984 -0.2234
  276SOL    HW1 1938   1.413   0.497   2.685 -0.0603  0.6989  3.1659
  276SOL    HW2 1939   1.509   0.612   2.665 -0.6289  0.6174 -0.7044
  277SOL     OW 1940   2.980   5.571   3.762  0.2695  0.3466 -0.6832
  277SOL    HW1 1941   3.042   5.638   3.734  0.5359 -0.2277 -1.5100
  277SOL    HW2 1942   2.901   5.588   3.711 -0.6364  1.6675  1.0562
  278SOL     OW 1943   6.637   4.201   1.553 -0.3195  0.0653 -0.1256
  278SOL    HW1 1944   6.588   4.234   1.478 -0.7352 -2.4285 -1.0531
  278SOL    HW2 1945   6.728   4.203   1.525 -0.2344  1.3262  0.2164
  279SOL     OW 1946   4.958   4.810   4.955  0.0718 -0.1868  0.1303
  279SOL    HW1 1947   5.039   4.860   4.958 -1.4062  2.8479 -2.9443
  279SOL    HW2 1948   4.904   4.846   5.025  0.4495 -0.3561  0.5070
  280SOL     OW 1949   0.521   4.093   2.519 -0.0184  0.2607  0.1324
  280SOL    HW1 1950   0.489   4.161   2.577 -0.4596 -0.4792  0.7800
  280SOL    HW2 1951   0.576   4.038   2.574 -0.0725 -0.1909 -0.2540
  281SOL     OW 1952   2.416   0.920   6.762 -0.4411 -0.6727 -0.2691
  281SOL    HW1 1953   2.381   0.923   6.673 -0.8321 -2.0074 -0.1813
  281SOL    HW2 1954   2.509   0.941   6.752 -0.9423  1.6329 -0.6614
  282SOL     OW 1955   0.880   1.668   0.427 -0.1901 -0.7291  0.7403
  282SOL    HW1 1956   0.848   1.580   0.449 -0.9674 -0.4420  0.7667
  282SOL    HW2 1957   0.804   1.714   0.392  0.3665 -0.2702  0.0942
  283SOL     OW 1958   4.809   3.291   6.274  0.5991 -0.5961 -0.1162
  283SOL    HW1 1959   4.777   3.275   6.185  2.0248 -2.0258 -0.4120
  283SOL    HW2 1960   4.895   3.330   6.261  0.5865 -0.3058  0.6453
  284SOL     OW 1961   3.398   5.050   4.073 -0.4427 -0.0160  0.0202
  284SOL    HW1 1962   3.468   4.986   4.063 -0.5937 -0.2053  0.1625
  284SOL    HW2 1963   3.319   5.004   4.042 -0.7569 -0.3029  1.2026
  285SOL     OW 1964   5.952   1.930   6.604  0.0633 -0.3002 -0.0424
  285SOL    HW1 1965   6.004   1.850   6.593 -0.9532 -0.9929  0.0965
  285SOL    HW2 1966   5.991   1.973   6.680 -0.5069 -1.5988  1.0335
  286SOL     OW 1967   6.578   1.723   6.375 -0.1552 -0.1296 -0.0718
  286SOL    HW1 1968   6.647   1.788   6.384 -0.4400  0.7800 -3.1435
  286SOL    HW2 1969   6.603   1.672   6.298 -1.8634 -1.1334 -0.0290
  287SOL     OW 1970   0.073   5.123   5.665  0.3599 -0.2696  0.2383
  287SOL    HW1 1971  -0.022   5.126   5.657  0.5140 -0.2993 -1.8391
  287SOL    HW2 1972   0.096   5.031   5.656  0.6802 -0.0823 -1.0961
  288SOL     OW 1973   2.070   5.047   0.309 -0.1427  0.4047  0.2748
  288SOL    HW1 1974   2.060   5.082   0.221 -0.1185  0.6837  0.3835
  288SOL    HW2 1975   2.084   5.123   0.364  0.8288  0.1638  0.3815
  289SOL     OW 1976   0.366   4.441   5.447 -0.4446 -0.3372 -0.0722
  289SOL    HW1 1977   0.346   4.487   5.365  0.1599  0.5317  0.2449
  289SOL    HW2 1978   0.291   4.459   5.503 -0.2409  0.2464  0.0294
  290SOL     OW 1979   2.066   1.412   3.847  0.3063 -1.0391 -0.1134
  290SOL    HW1 1980   2.078   1.348   3.917 -0.5462 -0.3779  0.6637
  290SOL    HW2 1981   1.981   1.452   3.866 -0.1314 -1.1282 -1.7613
  291SOL     OW 1982   1.584   5.718   1.435 -0.2351 -0.4350 -0.4423
  291SOL    HW1 1983   1.581   5.812   1.416  0.1274 -0.6284 -1.5166
  291SOL    HW2 1984   1.528   5.708   1.512  1.9134  1.0459  1.4464
  292SOL     OW 1985   6.613   2.006   2.521  0.4915 -0.1183  0.1189
  292SOL    HW1 1986   6.633   2.078   2.461  2.2393 -0.2651  0.4794
  292SOL    HW2 1987   6.612   2.046   2.608 -0.6519 -0.1594  0.1350
  293SOL     OW 1988   2.994   1.995   1.793  0.3578  0.1602 -0.4583
  293SOL    HW1 1989   2.974   1.907   1.826  1.1551 -1.0899 -2.9929
  293SOL    HW2 1990   3.088   1.991   1.772  0.3225  1.4978 -0.9573
  294SOL     OW 1991   4.157   6.017   6.591  0.0367 -0.7106 -0.1920
  294SOL    HW1 1992   4.066   6.009   6.564  0.6108 -1.0622 -2.2231
  294SOL    HW2 1993   4.205   6.031   6.509  2.0659 -2.7478  0.5486
  295SOL     OW 1994   3.256   0.781   5.159  0.0651  0.2702 -0.8459
  295SOL    HW1 1995   3.332   0.750   5.111  1.3667  1.8453  0.0786
  295SOL    HW2 1996   3.217   0.702   5.196  0.5482 -0.6838 -2.2992
  296SOL     OW 1997   6.170   3.880   2.063  0.1333 -0.4062  0.0974
  296SOL    HW1 1998   6.189   3.788   2.049  0.5341 -0.4847  1.1025
  296SOL    HW2 1999   6.188   3.895   2.156  0.9650  0.8987 -0.2465
  297SOL     OW 2000   5.595   0.077   1.426 -0.1977  0.0327 -0.1659
  297SOL    HW1 2001   5.633   0.125   1.352  0.1116  0.3391  0.1859
  297SOL    HW2 2002   5.516   0.125   1.448 -0.0412  0.2210 -0.0014
  298SOL     OW 2003   1.796   0.579   5.963  0.5516  0.8003  0.2170
  298SOL    HW1 2004   1.790   0.650   5.899 -1.5381  1.2165  0.8026
  298SOL    HW2 2005   1.805   0.623   6.048  0.0331  0.3618  0.5105
  299SOL     OW 2006   4.683   6.722   5.619 -0.6431  0.0970 -0.0172
  299SOL    HW1 2007   4.623   6.759   5.554  1.3379 -0.0567 -2.0405
  299SOL    HW2 2008   4.668   6.628   5.614 -0.2616  0.0604 -0.5037
  300SOL     OW 2009   1.145   0.993   1.196 -0.1884 -0.6970 -0.3705
  300SOL    HW1 2010   1.143   0.932   1.270 -0.0688 -3.2064 -2.3132
  300SOL    HW2 2011   1.161   1.078   1.237  1.1558 -2.1111  2.4019
  301SOL     OW 2012   1.745   4.589   2.051  0.0260  0.0398 -0.0904
  301SOL    HW1 2013   1.696   4.516   2.089 -0.8289  1.4154  1.6008
  301SOL    HW2 2014   1.680   4.658   2.039  0.7115  0.3954 -2.1605
  302SOL     OW 2015   5.175   6.469   1.648 -0.5075  0.0318  0.0186
  302SOL    HW1 2016   5.159   6.508   1.562 -0.1086 -0.6188 -0.3554
  302SOL    HW2 2017   5.244   6.523   1.686  0.6780 -0.8265 -0.8605
  303SOL     OW 2018   0.513   5.141   5.315 -0.0816 -0.2680 -0.2507
  303SOL    HW1 2019   0.470   5.069   5.268  0.6913 -1.7108  1.1424
  303SOL    HW2 2020   0.442   5.182   5.365 -0.7306  0.6858 -1.8706
  304SOL     OW 2021   6.579   0.002   6.147  0.0640  0.0237 -0.4998
  304SOL    HW1 2022   6.514   0.070   6.167 -0.6530 -0.5495 -0.8806
  304SOL    HW2 2023   6.562  -0.067   6.211  0.3077 -0.1074 -0.5955
  305SOL     OW 2024   1.611   0.580   3.139  0.8785 -0.1321 -0.1309
  305SOL    HW1 2025   1.534   0.608   3.089  0.4261  0.2062  0.7405
  305SOL    HW2 2026   1.575   0.531   3.213  1.4815  0.4603  0.5560
  306SOL     OW 2027   4.079   5.372   4.975 -1.0228  0.0514  0.2101
  306SOL    HW1 2028   4.067   5.277   4.973 -0.0770 -0.1693  2.3900
  306SOL    HW2 2029   3.992   5.406   4.997 -1.3065 -0.3249 -0.3059
  307SOL     OW 2030   0.177   2.800   3.472  0.1420  0.3078  0.3962
  307SOL    HW1 2031   0.193   2.894   3.478  0.3543  0.3073 -0.0803
  307SOL    HW2 2032   0.095   2.792   3.424 -1.6001  0.3202  3.1777
  308SOL     OW 2033   2.831   1.977   2.728  0.7759 -0.6343  0.1753
  308SOL    HW1 2034   2.876   1.918   2.667  0.5548  0.2481 -0.8551
  308SOL    HW2 2035   2.765   1.921   2.769  0.2045 -1.0042 -1.1818
  309SOL     OW 2036   4.224   0.395   0.272 -0.4529  0.0310 -0.0012
  309SOL    HW1 2037   4.160   0.356   0.213 -0.5015  1.8578 -1.2167
  309SOL    HW2 2038   4.206   0.489   0.269 -0.6093  0.1916  3.1320
  310SOL     OW 2039   4.323   3.762   0.731  0.2009  0.3741  0.0470
  310SOL    HW1 2040   4.228   3.766   0.724  0.1554 -0.0342  0.3878
  310SOL    HW2 2041   4.355   3.783   0.643 -0.2099  0.1061 -0.1679
  311SOL     OW 2042   2.827   0.374   3.689  0.0490  0.1604 -0.1124
  311SOL    HW1 2043   2.839   0.316   3.614  0.6829  0.7840 -0.5068
  311SOL    HW2 2044   2.913   0.379   3.730 -0.5003 -0.9345  1.2460
  312SOL     OW 2045   5.692   6.678   1.711 -0.7461  0.3176 -0.4791
  312SOL    HW1 2046   5.749   6.606   1.740  1.2340  1.3363 -1.6158
  312SOL    HW2 2047   5.677   6.659   1.618 -0.9279  0.9046 -0.5705
  313SOL     OW 2048   4.830   6.663   1.652  0.0170 -0.2797 -0.2691
  313SOL    HW1 2049   4.892   6.733   1.631  0.5210 -0.6921 -0.1708
  313SOL    HW2 2050   4.810   6.622   1.568 -0.6483  0.2795 -0.3919
  314SOL     OW 2051   1.908   4.943   1.596  0.0984  0.5563  0.3243
  314SOL    HW1 2052   1.877   5.030   1.621  0.4267  1.1718 -1.2606
  314SOL    HW2 2053   1.839   4.883   1.626 -0.5798  1.4560  0.6145
  315SOL     OW 2054   4.650   3.794   0.170  0.5465 -0.4030  0.2055
  315SOL    HW1 2055   4.564   3.837   0.177  1.5741  1.6849  1.0002
  315SOL    HW2 2056   4.683   3.823   0.085  1.3106  0.5811  0.8102
  316SOL     OW 2057   0.216   0.362   3.573  0.1491  0.0625  0.4060
  316SOL    HW1 2058   0.255   0.343   3.658  0.0397 -0.0995  0.4202
  316SOL    HW2 2059   0.147   0.296   3.562 -0.1479  0.3703  0.3983
  317SOL     OW 2060   4.304   1.964   6.268 -0.5054  0.2536 -0.0939
  317SOL    HW1 2061   4.253   2.036   6.231 -1.2353 -0.4737 -0.5461
  317SOL    HW2 2062   4.395   1.986   6.249 -0.6556  1.4385  0.4721
  318SOL     OW 2063   5.560   4.153   4.402  0.2319  1.0382 -0.1702
  318SOL    HW1 2064   5.526   4.238   4.431 -0.2444  0.6758  0.3399
  318SOL    HW2 2065   5.580   4.106   4.482 -0.5864  0.2349 -0.4226
  319SOL     OW 2066   5.944   2.361   0.083 -0.1781 -0.3589 -0.2340
  319SOL    HW1 2067   5.928   2.329  -0.006  1.2363 -0.8379 -0.3372
  319SOL    HW2 2068   5.891   2.303   0.138  0.9661 -1.7896 -0.5716
  320SOL     OW 2069   6.707   6.715   0.282 -0.2880  0.2211 -0.0607
  320SOL    HW1 2070   6.735   6.624   0.282  1.1899  0.6367  0.8509
  320SOL    HW2 2071   6.714   6.743   0.190 -1.8274 -0.8575 -0.5404
  321SOL     OW 2072   5.953   1.814   5.849  0.2217  0.4768  0.3902
  321SOL    HW1 2073   6.020   1.877   5.821  0.3853  0.9276  1.7530
  321SOL    HW2 2074   5.924   1.773   5.767  1.1498  1.2791 -0.3705
  322SOL     OW 2075   1.605   1.758   1.787 -0.2767  0.6938 -0.5942
  322SOL    HW1 2076   1.696   1.758   1.758  0.0406  0.8553  0.3777
  322SOL    HW2 2077   1.600   1.828   1.852 -0.5393 -0.7697  1.0234
  323SOL     OW 2078   6.392   2.751   0.076 -0.3251  0.3710 -0.0354
  323SOL    HW1 2079   6.414   2.725   0.166 -1.9074 -0.5237  0.1269
  323SOL    HW2 2080   6.335   2.827   0.086 -2.5798 -1.2037 -0.0938
  324SOL     OW 2081   6.009   6.396   5.809 -0.2386  0.6899 -0.3033
  324SOL    HW1 2082   5.942   6.336   5.776  0.6079 -0.5037  0.0611
  324SOL    HW2 2083   6.056   6.424   5.730 -0.1096  0.1917 -0.4104
  325SOL     OW 2084   1.975   1.339   2.424 -0.4308 -0.0107 -0.6136
  325SOL    HW1 2085   2.029   1.287   2.482 -1.0601 -0.5884 -0.5353
  325SOL    HW2 2086   1.977   1.293   2.340 -2.0211 -0.8997 -0.2024
  326SOL     OW 2087   2.667   5.017   1.506  0.1127 -0.0571 -0.0723
  326SOL    HW1 2088   2.724   5.006   1.429  0.4955 -2.6485  0.5023
  326SOL    HW2 2089   2.725   5.008   1.581 -0.5651  0.5747  0.5527
  327SOL     OW 2090   0.366   5.480   0.346  0.5143  0.7285  0.3322
  327SOL    HW1 2091   0.435   5.521   0.294 -0.2460  2.7035  0.7851
  327SOL    HW2 2092   0.285   5.514   0.308 -0.1919 -0.6873  0.5112
  328SOL     OW 2093   0.310   5.221   5.464  0.2892 -0.1688  0.0871
  328SOL    HW1 2094   0.279   5.263   5.544 -1.2632  0.7313 -0.9336
  328SOL    HW2 2095   0.268   5.135   5.464  1.2097 -0.6369  0.7770
  329SOL     OW 2096   2.457   6.469   1.507  0.9248  0.2548  0.6932
  329SOL    HW1 2097   2.443   6.552   1.552  0.5650  0.6189 -0.0616
  329SOL    HW2 2098   2.487   6.495   1.419 -1.3624 -0.3133 -0.3263
  330SOL     OW 2099   0.645   1.620   2.831  0.4004  0.7170  0.2343
  330SOL    HW1 2100   0.691   1.581   2.756  1.2668  1.3246  0.4336
  330SOL    HW2 2101   0.556   1.635   2.799  0.1826 -0.9053 -0.0154
  331SOL     OW 2102   2.454   5.733   6.478  0.0968 -0.1230 -0.6628
  331SOL    HW1 2103   2.431   5.708   6.389 -1.8248  0.3551 -0.3423
  331SOL    HW2 2104   2.417   5.665   6.534 -0.7012  0.7358 -0.1101
  332SOL     OW 2105   6.295   1.553   3.492  0.0640  0.4446 -0.2539
  332SOL    HW1 2106   6.227   1.569   3.427 -0.3589 -0.6300 -0.0875
  332SOL    HW2 2107   6.249   1.515   3.566  0.6927  0.7360  0.2966
  333SOL     OW 2108   2.743   5.863   4.456 -0.5027  0.4745 -0.3121
  333SOL    HW1 2109   2.768   5.919   4.382  1.7365 -2.1386 -1.7183
  333SOL    HW2 2110   2.810   5.879   4.522  0.1796 -0.5065 -0.7423
  334SOL     OW 2111   2.542   0.627   0.164 -0.0478 -0.5933  1.1185
  334SOL    HW1 2112   2.472   0.608   0.102  1.8368  2.6296 -2.5307
  334SOL    HW2 2113   2.499   0.673   0.236 -1.9874 -1.0292  0.2962
  335SOL     OW 2114   3.072   1.450   0.124 -0.0897 -0.5013  0.3418
  335SOL    HW1 2115   3.142   1.436   0.060 -0.2324 -1.0304  0.3009
  335SOL    HW2 2116   3.109   1.513   0.186 -0.3366  0.9252 -0.8751
  336SOL     OW 2117   1.173   0.297   0.332  0.4267 -0.1546  0.1083
  336SOL    HW1 2118   1.158   0.253   0.415  0.4246 -0.1293  0.1213
  336SOL    HW2 2119   1.161   0.390   0.351  0.3133 -0.1569  0.0552
  337SOL     OW 2120   1.079   4.653   5.661  0.3331  0.3484  0.6261
  337SOL    HW1 2121   1.100   4.640   5.568 -0.5273 -1.2396  0.6149
  337SOL    HW2 2122   1.029   4.734   5.663  2.5216  1.8041  0.0781
  338SOL     OW 2123   1.355   1.082   6.435 -0.4444 -0.3404  0.6527
  338SOL    HW1 2124   1.387   1.011   6.491 -0.3009 -0.7066  0.1099
  338SOL    HW2 2125   1.428   1.101   6.376 -0.2280  0.7353  1.2464
  339SOL     OW 2126   1.741   5.480   4.753  0.3126  0.0602  0.7446
  339SOL    HW1 2127   1.798   5.498   4.828 -0.2438 -1.2548  1.5058
  339SOL    HW2 2128   1.790   5.514   4.678  0.0822  3.1551  1.8230
  340SOL     OW 2129   1.054   4.165   3.321  0.0667 -0.4299  0.6029
  340SOL    HW1 2130   1.094   4.252   3.327  0.8406 -0.8373  1.7518
  340SOL    HW2 2131   0.962   4.179   3.339 -0.2706  0.4605 -1.5490
  341SOL     OW 2132   5.895   1.539   2.637  0.1443  0.0849 -0.0310
  341SOL    HW1 2133   5.881   1.454   2.595  0.3930  0.7151 -1.4656
  341SOL    HW2 2134   5.956   1.521   2.708 -0.0933 -0.9922 -0.0704
  342SOL     OW 2135   6.442   1.447   4.050 -0.4270 -0.0853 -0.8580
  342SOL    HW1 2136   6.520   1.493   4.018 -0.1082  1.1176  1.4347
  342SOL    HW2 2137   6.369   1.505   4.028 -0.1752  0.8967  0.7622
  343SOL     OW 2138   3.710   2.728   0.196 -0.0359 -0.0577 -0.6829
  343SOL    HW1 2139   3.725   2.789   0.124 -0.8407 -0.1006 -0.8916
  343SOL    HW2 2140   3.619   2.742   0.221 -0.2655 -1.2622 -0.8094
  344SOL     OW 2141   3.766   2.111   0.779 -0.3227  0.1516  0.8725
  344SOL    HW1 2142   3.810   2.134   0.861 -1.2032  1.5632  0.9875
  344SOL    HW2 2143   3.683   2.073   0.806 -0.6027  0.5910  0.6505
  345SOL     OW 2144   6.240   4.453   0.974  0.0396 -0.1603  0.0262
  345SOL    HW1 2145   6.203   4.513   0.908 -0.6689 -0.8259 -0.2000
  345SOL    HW2 2146   6.226   4.498   1.057 -0.3521  0.0634 -0.1541
  346SOL     OW 2147   5.165   1.076   2.228 -0.6108  0.1390  0.3169
  346SOL    HW1 2148   5.121   1.000   2.190 -1.4048  0.3939  0.7061
  346SOL    HW2 2149   5.103   1.148   2.215  0.2291  0.7716 -0.2566
  347SOL     OW 2150   5.551   0.540   0.558  0.2104 -0.1510 -0.4504
  347SOL    HW1 2151   5.465   0.507   0.586  0.2861  0.4699  0.5377
  347SOL    HW2 2152   5.542   0.551   0.463 -1.1993  1.0247 -0.2096
  348SOL     OW 2153   2.582   2.494   4.675  0.5151 -0.0034  0.1279
  348SOL    HW1 2154   2.612   2.566   4.619 -0.2123 -1.0494 -1.6960
  348SOL    HW2 2155   2.489   2.485   4.654  0.9406 -2.5136 -0.9537
  349SOL     OW 2156   3.765   0.268   3.289  0.0979  0.4225 -0.4327
  349SOL    HW1 2157   3.695   0.332   3.277  2.7525  3.8121  0.5176
  349SOL    HW2 2158   3.777   0.262   3.384  2.2803  1.5142 -0.5637
  350SOL     OW 2159   3.023   6.697   2.840 -0.0193  0.0058  0.3814
  350SOL    HW1 2160   3.036   6.758   2.767 -0.8715 -0.4779 -0.1849
  350SOL    HW2 2161   3.109   6.692   2.882  0.5388  0.1298 -0.7129
  351SOL     OW 2162   5.236   6.247   3.342 -0.0658 -0.5891 -0.9357
  351SOL    HW1 2163   5.192   6.260   3.258 -0.4582  2.0931 -0.4148
  351SOL    HW2 2164   5.174   6.282   3.407  1.1094 -0.6269  0.2542
  352SOL     OW 2165   1.265   4.658   0.649 -0.3299 -0.0466  0.2285
  352SOL    HW1 2166   1.225   4.744   0.640 -1.2314 -0.5339 -0.7859
  352SOL    HW2 2167   1.346   4.664   0.599 -1.1440 -0.1976 -1.1854
  353SOL     OW 2168   2.621   6.077   5.667  0.4229  0.1533  0.5462
  353SOL    HW1 2169   2.582   6.093   5.581  1.4963  0.9080  0.1798
  353SOL    HW2 2170   2.627   5.982   5.674  0.2893  0.0847 -0.2016
  354SOL     OW 2171   5.768   6.715   0.823 -0.1892 -0.2429  0.6182
  354SOL    HW1 2172   5.692   6.772   0.833 -1.6298 -2.0604  0.3943
  354SOL    HW2 2173   5.787   6.685   0.912  0.5393  0.5156  0.7300
  355SOL     OW 2174   4.111   5.880   4.025 -0.5154 -0.4769 -0.4411
  355SOL    HW1 2175   4.047   5.906   4.092  0.3380  0.8919 -0.1007
  355SOL    HW2 2176   4.123   5.786   4.038 -1.9548 -0.6366 -0.0836
  356SOL     OW 2177   2.750   2.146   5.907 -0.1559 -0.2025 -0.1218
  356SOL    HW1 2178   2.796   2.066   5.932 -4.7834 -2.7455  1.3396
  356SOL    HW2 2179   2.726   2.187   5.990 -0.0643  1.3931 -0.8420
  357SOL     OW 2180   6.557   3.169   4.465 -0.0673  0.0214  0.0053
  357SOL    HW1 2181   6.596   3.170   4.378  1.1218 -1.1371  0.4830
  357SOL    HW2 2182   6.602   3.098   4.511 -1.5696 -0.2525  1.1561
  358SOL     OW 2183   4.465   1.343   3.799  0.4248 -0.3630 -0.3121
  358SOL    HW1 2184   4.500   1.321   3.885  1.1611  0.0186 -0.5064
  358SOL    HW2 2185   4.515   1.420   3.772 -0.4530  0.0949 -0.6771
  359SOL     OW 2186   6.153   5.140   0.751  0.3327 -0.8098  0.0748
  359SOL    HW1 2187   6.128   5.229   0.723  0.4569 -0.2559  1.6044
  359SOL    HW2 2188   6.078   5.086   0.730 -0.2783 -0.0714  0.3206
  360SOL     OW 2189   3.846   2.754   2.224 -0.0030  0.1592 -0.6596
  360SOL    HW1 2190   3.860   2.831   2.169  2.1680 -0.6056 -1.2809
  360SOL    HW2 2191   3.928   2.705   2.218 -0.8592 -1.5630  0.7476
  361SOL     OW 2192   0.450   2.756   6.651  0.4351  0.2055  0.6644
  361SOL    HW1 2193   0.382   2.708   6.698  0.1095 -0.1729 -0.1712
  361SOL    HW2 2194   0.498   2.688   6.603  0.1322  0.6760 -0.3264
  362SOL     OW 2195   4.790   3.915   1.209 -0.2485 -0.5088 -0.3365
  362SOL    HW1 2196   4.817   3.987   1.265 -0.8447 -0.2526 -0.3691
  362SOL    HW2 2197   4.699   3.935   1.186  0.6583  0.6515 -3.3529
  363SOL     OW 2198   5.692   3.554   1.597  0.3429 -1.1466 -0.2247
  363SOL    HW1 2199   5.787   3.550   1.593  0.4146 -0.0395  0.0429
  363SOL    HW2 2200   5.667   3.613   1.526  0.0074  0.1318  0.9234
  364SOL     OW 2201   5.811   5.764   3.016 -0.0005  0.0331 -0.8945
  364SOL    HW1 2202   5.765   5.840   3.051 -1.5638 -0.4841 -1.7173
  364SOL    HW2 2203   5.847   5.720   3.093 -1.8373 -0.1249 -0.0832
  365SOL     OW 2204   6.188   6.295   4.205 -0.2827 -0.5891 -0.1624
  365SOL    HW1 2205   6.194   6.269   4.297 -1.2829 -0.5002 -0.0603
  365SOL    HW2 2206   6.094   6.290   4.185 -0.2110  0.4955 -0.8484
  366SOL     OW 2207   3.121   4.733   6.486 -0.1973  0.2571 -0.3447
  366SOL    HW1 2208   3.181   4.802   6.515 -0.8904  0.4296  0.7342
  366SOL    HW2 2209   3.165   4.693   6.411  1.9972 -0.6441  1.3041
  367SOL     OW 2210   1.251   1.552   2.010  0.0542  0.3017 -0.1173
  367SOL    HW1 2211   1.195   1.505   1.948  0.3951 -1.6708  0.9892
  367SOL    HW2 2212   1.336   1.557   1.966  0.3050 -1.1249  0.1688
  368SOL     OW 2213   5.354   4.332   3.055  0.0873  0.5286 -0.0516
  368SOL    HW1 2214   5.345   4.237   3.044 -1.8820  0.5959  0.5197
  368SOL    HW2 2215   5.426   4.343   3.117  2.3656 -0.4026 -2.3510
  369SOL     OW 2216   1.206   1.135   0.251 -0.5071  0.0064 -0.0080
  369SOL    HW1 2217   1.131   1.127   0.193 -0.7105  2.1581 -0.1549
  369SOL    HW2 2218   1.271   1.185   0.200  0.4013 -0.4584  0.6553
  370SOL     OW 2219   2.536   4.554   0.333 -0.0038 -0.6497 -0.5185
  370SOL    HW1 2220   2.492   4.522   0.411  0.4043 -0.1950 -0.0927
  370SOL    HW2 2221   2.501   4.501   0.261 -1.4891 -0.0717 -0.2570
  371SOL     OW 2222   1.233   4.986   6.706 -0.3291  0.1975 -0.1367
  371SOL    HW1 2223   1.307   5.006   6.764 -0.0566  1.4512 -0.8708
  371SOL    HW2 2224   1.169   4.945   6.763  0.5098  0.0724  0.7510
  372SOL     OW 2225   0.399   5.819   2.153  0.2456  0.3730  0.5244
  372SOL    HW1 2226   0.367   5.730   2.139  2.3654 -0.5396  1.1311
  372SOL    HW2 2227   0.323   5.867   2.186 -0.6545 -1.5035  1.3021
  373SOL     OW 2228   6.147   0.456   0.204 -0.2198 -0.0703  0.0729
  373SOL    HW1 2229   6.223   0.510   0.183  0.3220  0.3754  2.7574
  373SOL    HW2 2230   6.176   0.366   0.187 -0.0841  0.2488 -1.5334
  374SOL     OW 2231   0.391   3.915   2.145 -0.3060 -0.1523  0.6002
  374SOL    HW1 2232   0.368   4.007   2.146  1.2065  0.2440  1.0395
  374SOL    HW2 2233   0.315   3.872   2.106 -0.2819  1.4931 -1.4487
  375SOL     OW 2234   1.801   3.824   5.082  0.4435  0.3749 -0.3366
  375SOL    HW1 2235   1.823   3.876   5.005 -0.7636  2.0654  0.4074
  375SOL    HW2 2236   1.712   3.850   5.104 -0.1959 -1.9744  0.1487
  376SOL     OW 2237   1.592   2.738   1.046  0.0434  0.1647 -0.3395
  376SOL    HW1 2238   1.620   2.705   0.961 -1.7082  0.1032 -0.9307
  376SOL    HW2 2239   1.624   2.672   1.108  0.1343 -0.5335 -1.0988
  377SOL     OW 2240   3.896   4.878   0.324 -0.3020  0.1228  0.1278
  377SOL    HW1 2241   3.939   4.926   0.395  0.5027  0.3388 -0.5055
  377SOL    HW2 2242   3.958   4.809   0.301 -0.3126  0.4057 -0.7576
  378SOL     OW 2243   1.823   0.128   2.205  0.2855  0.2973 -0.5634
  378SOL    HW1 2244   1.850   0.154   2.293  0.9942 -3.0061  0.3123
  378SOL    HW2 2245   1.869   0.188   2.147 -1.9589  4.1198  1.1947
  379SOL     OW 2246   0.538   5.090   4.065 -0.0015  0.8876 -0.5933
  379SOL    HW1 2247   0.583   5.057   3.987 -1.8757 -0.4204 -1.1957
  379SOL    HW2 2248   0.572   5.036   4.136  2.3169  2.6142 -0.2772
  380SOL     OW 2249   3.622   1.809   3.750 -0.4792 -0.1759  0.1617
  380SOL    HW1 2250   3.537   1.853   3.736 -1.1197 -1.6055 -0.6582
  380SOL    HW2 2251   3.599   1.723   3.784  0.6120 -0.7812 -0.5772
  381SOL     OW 2252   2.010   3.494   1.038  0.2347 -0.0681  0.3405
  381SOL    HW1 2253   2.080   3.433   1.063 -0.6587 -0.7272  1.3280
  381SOL    HW2 2254   1.974   3.523   1.122 -0.5950  0.3575 -0.1586
  382SOL     OW 2255   3.545   0.925   2.489 -0.2774 -0.2346 -0.1470
  382SOL    HW1 2256   3.565   0.839   2.526 -1.4960 -0.6578 -0.4564
  382SOL    HW2 2257   3.529   0.980   2.566 -1.8988 -0.8900  0.0126
  383SOL     OW 2258   6.734   6.780   3.586  0.0225 -0.0359 -1.0883
  383SOL    HW1 2259   6.788   6.732   3.647  1.6544  1.2227 -1.4716
  383SOL    HW2 2260   6.651   6.733   3.584  0.8218 -1.5705  0.1346
  384SOL     OW 2261   0.251   5.070   4.643 -0.0552 -0.3543  0.0034
  384SOL    HW1 2262   0.208   5.016   4.577 -1.0489  1.4169 -0.8846
  384SOL    HW2 2263   0.297   5.137   4.593  1.2585 -0.4399  1.0616
  385SOL     OW 2264   0.753   4.453   0.385 -0.0280 -0.3634 -0.1181
  385SOL    HW1 2265   0.709   4.482   0.304 -0.1263 -1.8867 -0.6350
  385SOL    HW2 2266   0.792   4.533   0.420 -2.7508  0.9840  0.0900
  386SOL     OW 2267   5.526   5.312   3.402  0.6555 -0.1511 -0.5013
  386SOL    HW1 2268   5.576   5.262   3.337 -0.8782 -0.5630 -1.4141
  386SOL    HW2 2269   5.442   5.330   3.359  0.3564  1.3379  0.6261
  387SOL     OW 2270   2.134   3.353   0.726 -0.2483  0.2063  0.6890
  387SOL    HW1 2271   2.047   3.389   0.715 -0.1297  0.1237 -0.7857
  387SOL    HW2 2272   2.191   3.410   0.675  0.1177 -1.3227 -0.7089
  388SOL     OW 2273   0.922   5.634   3.874  0.3469 -0.0060 -0.6511
  388SOL    HW1 2274   0.830   5.614   3.855  0.3199 -0.9666  0.4065
  388SOL    HW2 2275   0.972   5.575   3.819  0.2702 -2.4938  1.7453
  389SOL     OW 2276   5.290   0.166   1.723  0.1977  0.2666  0.2536
  389SOL    HW1 2277   5.254   0.249   1.756 -1.6900  0.2621 -1.5646
  389SOL    HW2 2278   5.351   0.138   1.791 -0.5814  2.1519  1.8455
  390SOL     OW 2279   1.535   6.065   1.724  0.2518 -0.9770  0.5589
  390SOL    HW1 2280   1.514   5.976   1.752  0.4870 -1.0567  0.4805
  390SOL    HW2 2281   1.600   6.096   1.787 -1.0348 -0.2599  1.5787
  391SOL     OW 2282   4.182   0.672   6.529 -0.2177 -0.0686  0.7836
  391SOL    HW1 2283   4.195   0.762   6.497 -0.0625 -0.2518  0.3247
  391SOL    HW2 2284   4.093   0.672   6.565 -0.4281  0.1247  0.2774
  392SOL     OW 2285   6.454   4.420   5.607  0.1269 -0.3126  1.1578
  392SOL    HW1 2286   6.476   4.512   5.624  0.1994 -0.3521  1.2782
  392SOL    HW2 2287   6.358   4.417   5.612  0.1683 -0.4194  2.0610
  393SOL     OW 2288   6.232   3.109   2.778 -0.2828  0.1987 -0.1018
  393SOL    HW1 2289   6.229   3.118   2.873  2.1292  0.3236  0.0362
  393SOL    HW2 2290   6.185   3.027   2.760 -0.7305  0.1481  1.1944
  394SOL     OW 2291   1.823   0.393   6.392 -0.1581  0.0435 -0.2427
  394SOL    HW1 2292   1.897   0.350   6.435  0.2873 -0.0527 -1.0842
  394SOL    HW2 2293   1.814   0.477   6.436  2.2431  1.2845 -1.9009
  395SOL     OW 2294   6.190   6.537   3.775 -0.2198  0.3319  0.0229
  395SOL    HW1 2295   6.229   6.484   3.844  2.3811 -0.2215 -1.7183
  395SOL    HW2 2296   6.225   6.499   3.694  0.8132  3.9118 -1.3792
  396SOL     OW 2297   0.619   3.254   3.771 -0.3527  0.3010  0.1437
  396SOL    HW1 2298   0.628   3.340   3.731 -2.4297 -0.0575 -1.2940
  396SOL    HW2 2299   0.610   3.194   3.697  2.1332 -1.3898  1.0597
  397SOL     OW 2300   6.655   3.395   2.621 -0.6804 -0.3709 -0.0805
  397SOL    HW1 2301   6.612   3.344   2.553 -0.5102 -0.4321 -0.1420
  397SOL    HW2 2302   6.676   3.478   2.579 -1.1021 -0.1847  0.0651
  398SOL     OW 2303   1.004   0.506   0.738 -0.4849 -0.2836 -0.0274
  398SOL    HW1 2304   1.044   0.445   0.800 -0.0399  0.1637  0.1337
  398SOL    HW2 2305   1.043   0.482   0.654  1.2626  1.0720  0.3424
  399SOL     OW 2306   4.916   2.181   3.789  0.2394  0.6763 -0.3949
  399SOL    HW1 2307   4.895   2.152   3.700  4.3723 -2.4903 -0.6195
  399SOL    HW2 2308   5.009   2.203   3.786  0.1838  1.9090  2.8812
  400SOL     OW 2309   3.875   0.787   0.369 -0.4935  0.3153 -0.5450
  400SOL    HW1 2310   3.884   0.748   0.282  1.3353  0.2296 -0.3648
  400SOL    HW2 2311   3.918   0.872   0.362 -1.6510  0.9503 -0.0956
  401SOL     OW 2312   4.111   2.695   6.442 -0.0098  0.6156 -0.3655
  401SOL    HW1 2313   4.098   2.721   6.351  0.3711  0.6528 -0.4098
  401SOL    HW2 2314   4.191   2.643   6.441 -0.5600 -0.2444 -0.2167
  402SOL     OW 2315   6.139   1.640   6.297  0.1725  0.0210  0.3623
  402SOL    HW1 2316   6.045   1.633   6.280  0.2546 -0.5901  0.1172
  402SOL    HW2 2317   6.180   1.615   6.214  0.5444  1.5764  0.0553
  403SOL     OW 2318   5.805   0.386   1.324  0.1981 -0.5240  1.2171
  403SOL    HW1 2319   5.766   0.386   1.411 -1.2672 -1.3375  0.5841
  403SOL    HW2 2320   5.829   0.478   1.309 -3.9931  0.6865  0.6006
  404SOL     OW 2321   5.235   6.255   0.386  0.0234  0.4755  0.7366
  404SOL    HW1 2322   5.144   6.268   0.413 -0.0830 -0.2201  0.7133
  404SOL    HW2 2323   5.283   6.323   0.433 -0.4595  0.6340  1.0087
  405SOL     OW 2324   3.212   4.450   5.514  0.3656  0.4005 -0.1153
  405SOL    HW1 2325   3.234   4.454   5.607  0.6360 -0.5011 -0.1280
  405SOL    HW2 2326   3.219   4.357   5.492  3.8098  0.8896 -1.8373
  406SOL     OW 2327   5.785   4.846   3.057 -0.2242  0.3670 -0.5520
  406SOL    HW1 2328   5.706   4.791   3.053 -1.8435  2.5940 -0.7709
  406SOL    HW2 2329   5.810   4.845   3.149 -0.7745 -0.0077 -0.3981
  407SOL     OW 2330   4.134   6.679   6.309  0.3592  0.5610  1.3996
  407SOL    HW1 2331   4.117   6.590   6.339 -1.1472  0.8078  1.3627
  407SOL    HW2 2332   4.062   6.730   6.346 -0.5060  1.2254 -1.0420
  408SOL     OW 2333   5.636   0.366   1.897  0.0647  0.0194  0.1064
  408SOL    HW1 2334   5.654   0.316   1.818  0.8532  0.0545  0.2523
  408SOL    HW2 2335   5.669   0.454   1.877  1.4145 -0.2754  0.8920
  409SOL     OW 2336   2.328   1.201   3.202  0.0627  0.2761 -0.0598
  409SOL    HW1 2337   2.297   1.188   3.112 -0.8959  2.4196 -0.0956
  409SOL    HW2 2338   2.316   1.294   3.218 -0.5150 -0.1790  2.5865
  410SOL     OW 2339   0.843   3.424   2.889  0.0019 -0.7590  0.7734
  410SOL    HW1 2340   0.883   3.343   2.858  1.0620  0.1196 -0.2298
  410SOL    HW2 2341   0.916   3.478   2.917 -0.7455 -0.3925  2.1002
  411SOL     OW 2342   4.475   3.979   1.016 -0.2042  0.3544  0.0085
  411SOL    HW1 2343   4.414   3.999   1.088 -0.6019 -0.5714 -0.0565
  411SOL    HW2 2344   4.470   3.884   1.007  2.0498  0.1209  0.7031
  412SOL     OW 2345   6.496   4.195   0.552 -0.1475 -0.6081  0.3388
  412SOL    HW1 2346   6.581   4.155   0.536 -1.6197 -4.6182  1.4747
  412SOL    HW2 2347   6.508   4.248   0.630  1.3689 -0.8430  0.2872
  413SOL     OW 2348   1.120   5.688   0.635  0.2178  0.0174  0.0075
  413SOL    HW1 2349   1.124   5.782   0.655  0.1611  0.0677 -0.2065
  413SOL    HW2 2350   1.049   5.655   0.690 -0.3822  0.2818 -0.5867
  414SOL     OW 2351   1.283   0.029   4.331 -0.5552  0.0152 -0.0776
  414SOL    HW1 2352   1.221   0.041   4.259 -0.6084 -1.5591 -0.3239
  414SOL    HW2 2353   1.245   0.079   4.404 -0.3586  1.8664 -1.1873
  415SOL     OW 2354   2.874   1.476   4.582  0.4170 -0.4549 -0.2561
  415SOL    HW1 2355   2.865   1.571   4.591 -0.5442 -0.4776 -0.8599
  415SOL    HW2 2356   2.798   1.449   4.529  1.6732 -1.3102 -1.7178
  416SOL     OW 2357   1.781   5.388   1.890 -0.5090  0.1416 -0.2321
  416SOL    HW1 2358   1.855   5.340   1.928 -1.0038  0.5424  1.2972
  416SOL    HW2 2359   1.816   5.476   1.875  0.0108 -0.3027 -1.8038
  417SOL     OW 2360   2.377   2.335   6.051 -0.0073 -0.0469  0.5937
  417SOL    HW1 2361   2.363   2.293   5.966  1.0684 -0.5895  0.6622
  417SOL    HW2 2362   2.289   2.348   6.087 -0.4064 -2.7734  0.8164
  418SOL     OW 2363   0.335   5.361   6.520  0.1609  0.1927  0.0757
  418SOL    HW1 2364   0.340   5.272   6.484 -0.0958  0.0518  0.3783
  418SOL    HW2 2365   0.424   5.380   6.549 -0.3701 -1.3312  3.1926
  419SOL     OW 2366   4.900   1.340   1.197  0.0915 -0.3571 -0.3760
  419SOL    HW1 2367   4.961   1.406   1.164  0.9342 -0.6451  0.5539
  419SOL    HW2 2368   4.842   1.388   1.256 -0.4133 -0.1367 -1.0412
  420SOL     OW 2369   3.543   6.072   0.124 -0.0923  0.4991 -0.2012
  420SOL    HW1 2370   3.616   6.059   0.063 -2.0676 -0.4948 -2.4984
  420SOL    HW2 2371   3.572   6.144   0.180  2.9863 -0.4332 -0.4145
  421SOL     OW 2372   5.935   1.600   2.299 -0.3861 -0.4096 -0.0844
  421SOL    HW1 2373   5.996   1.550   2.353 -0.8938  0.4048  1.3002
  421SOL    HW2 2374   5.990   1.664   2.254 -0.1458  0.0997  0.9019
  422SOL     OW 2375   1.661   6.653   0.024  0.5472  0.6754 -0.3800
  422SOL    HW1 2376   1.740   6.674   0.073  0.0913  1.5907 -0.0029
  422SOL    HW2 2377   1.681   6.677  -0.067  0.9653  0.1609 -0.4091
  423SOL     OW 2378   3.714   5.066   4.114  0.1526 -0.0257 -0.0337
  423SOL    HW1 2379   3.729   5.122   4.190 -1.1967 -0.4863  0.6011
  423SOL    HW2 2380   3.641   5.108   4.068 -0.8000 -1.1878  0.3887
  424SOL     OW 2381   5.616   1.286   4.461  0.1199 -0.1580 -0.1615
  424SOL    HW1 2382   5.522   1.277   4.444  0.2526  0.4343 -1.2427
  424SOL    HW2 2383   5.652   1.199   4.445 -0.1713 -0.2776 -0.1720
  425SOL     OW 2384   5.946   6.769   6.381  0.1940 -0.1188  0.0350
  425SOL    HW1 2385   5.954   6.726   6.467  0.1567  1.5996  0.9310
  425SOL    HW2 2386   6.036   6.793   6.358 -0.0146  1.2943  0.6244
  426SOL     OW 2387   4.537   5.846   5.431  0.4524  0.0102  0.0050
  426SOL    HW1 2388   4.609   5.894   5.471  0.0695 -0.6700  1.6123
  426SOL    HW2 2389   4.580   5.779   5.377  1.0408 -0.2956  0.8284
  427SOL     OW 2390   0.425   2.633   3.932 -0.4468  0.8675 -0.2593
  427SOL    HW1 2391   0.431   2.665   4.022  0.0672 -1.2469  0.5368
  427SOL    HW2 2392   0.338   2.660   3.902 -1.3083  0.1880  1.4940
  428SOL     OW 2393   5.067   3.316   1.495 -0.3237  0.2015  0.0142
  428SOL    HW1 2394   5.087   3.232   1.455  0.1236  0.9219 -1.3566
  428SOL    HW2 2395   5.035   3.370   1.422  0.6628  1.6191  0.5963
  429SOL     OW 2396   6.053   3.743   6.088  0.5751  0.0371 -0.1384
  429SOL    HW1 2397   6.045   3.648   6.084  3.1777 -0.2347 -1.0816
  429SOL    HW2 2398   6.136   3.762   6.044 -0.6431  2.8919 -1.4774
  430SOL     OW 2399   5.326   0.386   2.599 -1.0574 -0.1038 -0.0092
  430SOL    HW1 2400   5.311   0.479   2.585 -0.0421  0.5945  2.7587
  430SOL    HW2 2401   5.396   0.383   2.664 -3.0179 -2.7171  2.2157
  431SOL     OW 2402   3.692   6.384   4.288  0.8492 -0.1371  0.8301
  431SOL    HW1 2403   3.640   6.402   4.366 -0.6046  0.3539 -0.1876
  431SOL    HW2 2404   3.698   6.468   4.243  0.1519 -0.7241 -0.4239
  432SOL     OW 2405   0.657   6.043   0.721 -0.2430  0.7198 -0.1406
  432SOL    HW1 2406   0.624   5.962   0.683 -0.5561  1.2809 -1.0757
  432SOL    HW2 2407   0.740   6.018   0.762 -0.9257 -0.3195  0.6627
  433SOL     OW 2408   2.458   1.249   0.491 -0.3508 -0.4541 -0.3653
  433SOL    HW1 2409   2.470   1.322   0.552  1.1943  0.3708 -1.5848
  433SOL    HW2 2410   2.544   1.207   0.488 -0.6743 -1.0631 -1.2461
  434SOL     OW 2411   3.255   5.572   3.051  0.8412  0.0688  0.4911
  434SOL    HW1 2412   3.209   5.497   3.014 -0.4396  1.1140 -0.1053
  434SOL    HW2 2413   3.320   5.596   2.985 -1.8463  2.3207 -1.5562
  435SOL     OW 2414   6.258   5.281   4.569  0.4177  0.5842  0.3956
  435SOL    HW1 2415   6.239   5.256   4.478 -2.2179  0.1385  0.9945
  435SOL    HW2 2416   6.283   5.373   4.563 -0.1282  0.6757 -0.7418
  436SOL     OW 2417   0.514   2.144   1.649 -0.1717 -0.2713 -0.8853
  436SOL    HW1 2418   0.422   2.130   1.628 -0.9393  1.4912  0.9629
  436SOL    HW2 2419   0.530   2.236   1.629  0.9349 -0.3392 -0.3803
  437SOL     OW 2420   5.137   5.271   4.190 -0.7981  0.2710  0.0077
  437SOL    HW1 2421   5.054   5.250   4.147 -0.6872  1.7507 -1.0157
  437SOL    HW2 2422   5.169   5.348   4.143  1.7953 -0.9899 -0.4398
  438SOL     OW 2423   5.553   4.628   3.338 -0.4168 -0.5592 -0.5560
  438SOL    HW1 2424   5.478   4.570   3.339 -2.0739  1.4117 -1.7838
  438SOL    HW2 2425   5.560   4.657   3.246  0.6700  0.7159 -0.1128
  439SOL     OW 2426   5.965   0.606   4.118 -0.2356  0.0071  0.5678
  439SOL    HW1 2427   5.911   0.609   4.197 -1.9999  3.0814 -0.5832
  439SOL    HW2 2428   5.911   0.561   4.053  0.8012 -1.5865  0.7382
  440SOL     OW 2429   0.861   4.127   5.759 -0.5767 -0.1300 -0.4342
  440SOL    HW1 2430   0.887   4.082   5.679 -1.8937 -0.4816 -0.6833
  440SOL    HW2 2431   0.827   4.211   5.730  1.9161  1.1274  0.0332
  441SOL     OW 2432   2.922   0.036   5.052 -0.2301 -0.4222  0.0898
  441SOL    HW1 2433   2.849  -0.020   5.026  1.3473 -2.0276 -1.1332
  441SOL    HW2 2434   2.974  -0.019   5.111  0.0770  0.6603  0.8638
  442SOL     OW 2435   5.494   4.842   5.679  0.0240  0.3577 -0.6475
  442SOL    HW1 2436   5.521   4.864   5.590  1.2261 -2.0884 -0.9653
  442SOL    HW2 2437   5.534   4.758   5.696 -0.9733  0.3108  1.8956
  443SOL     OW 2438   1.036   6.668   1.847 -0.6081  0.0381 -0.6239
  443SOL    HW1 2439   1.087   6.747   1.866 -1.8511  0.8765 -0.6332
  443SOL    HW2 2440   0.948   6.700   1.828 -1.5137 -1.4493  0.7552
  444SOL     OW 2441   2.274   3.001   4.533  0.4093 -0.3244 -0.2596
  444SOL    HW1 2442   2.287   2.940   4.461 -0.5451  0.2704 -0.9709
  444SOL    HW2 2443   2.346   3.063   4.525  1.0105 -0.9719  0.0668
  445SOL     OW 2444   3.814   4.646   2.565 -0.0458 -0.1481 -0.1504
  445SOL    HW1 2445   3.907   4.661   2.582  0.0118  0.7014 -1.1424
  445SOL    HW2 2446   3.770   4.712   2.619 -0.1222 -0.9650  0.8177
  446SOL     OW 2447   1.039   3.840   0.174 -0.1591  0.2649 -0.0416
  446SOL    HW1 2448   1.028   3.817   0.266  0.6057  1.0444  0.2462
  446SOL    HW2 2449   0.954   3.876   0.148 -0.4779 -0.2589  0.2587
  447SOL     OW 2450   4.639   3.470   5.385 -0.5708  0.5466  0.3084
  447SOL    HW1 2451   4.581   3.503   5.453 -0.1137  1.3034  0.3537
  447SOL    HW2 2452   4.727   3.493   5.415 -0.1888 -1.1076  0.5233
  448SOL     OW 2453   2.532   2.360   3.502  0.0198 -0.1440  0.2078
  448SOL    HW1 2454   2.474   2.284   3.494  1.0783 -1.0472  0.8524
  448SOL    HW2 2455   2.519   2.409   3.421 -0.4519 -1.1805 -0.3683
  449SOL     OW 2456   2.425   2.485   3.279  0.0203 -0.0625  0.1747
  449SOL    HW1 2457   2.345   2.509   3.326 -0.1816  1.0927 -0.7114
  449SOL    HW2 2458   2.394   2.441   3.200  0.2925 -0.4406  0.2779
  450SOL     OW 2459   0.389   4.306   3.151  0.2662 -0.2703  0.2258
  450SOL    HW1 2460   0.334   4.284   3.075  1.0435 -1.0690 -0.1176
  450SOL    HW2 2461   0.357   4.392   3.179 -1.3149 -0.8220  0.1940
  451SOL     OW 2462   5.956   4.313   5.575 -0.1374  0.7025 -0.2505
  451SOL    HW1 2463   5.919   4.230   5.542 -0.5302 -0.6118  3.1171
  451SOL    HW2 2464   5.886   4.376   5.564 -0.2513  0.3643 -1.7961
  452SOL     OW 2465   0.408   5.109   0.458  0.4326 -0.6503  0.1207
  452SOL    HW1 2466   0.503   5.111   0.462  0.4725  0.6867 -1.0540
  452SOL    HW2 2467   0.388   5.043   0.392  0.5566 -0.5703  0.0032
  453SOL     OW 2468   0.689   6.582   2.373  0.3880 -0.0958 -0.1391
  453SOL    HW1 2469   0.781   6.605   2.365  0.3752  0.7540  1.6420
  453SOL    HW2 2470   0.676   6.512   2.309  1.8498  0.8617 -1.5759
  454SOL     OW 2471   6.589   4.495   6.766 -1.2642  0.3067 -0.2005
  454SOL    HW1 2472   6.580   4.523   6.675 -2.2212  0.6156 -0.0166
  454SOL    HW2 2473   6.528   4.421   6.775 -1.5625  0.6099  0.3221
  455SOL     OW 2474   3.972   0.661   3.075  0.1792  0.7567  0.2573
  455SOL    HW1 2475   4.016   0.576   3.072 -2.2183 -0.5338 -1.3665
  455SOL    HW2 2476   4.035   0.722   3.036  0.8970 -0.8086 -1.1663
  456SOL     OW 2477   4.794   6.714   5.068 -0.0639  0.1112  0.3531
  456SOL    HW1 2478   4.833   6.712   5.155  2.4749  2.0111 -0.6285
  456SOL    HW2 2479   4.699   6.712   5.084  0.3207  0.6192  3.1302
  457SOL     OW 2480   2.810   0.801   4.113 -0.1492  0.0324  0.8289
  457SOL    HW1 2481   2.749   0.868   4.084  0.2889  0.4756  0.9085
  457SOL    HW2 2482   2.824   0.746   4.036  0.2803  0.6437  0.4656
  458SOL     OW 2483   4.205   4.052   6.080 -0.1598  0.5820  0.0992
  458SOL    HW1 2484   4.264   4.007   6.019 -1.4026 -0.0679 -0.6585
  458SOL    HW2 2485   4.190   4.137   6.040 -2.2130 -0.4067 -1.3770
  459SOL     OW 2486   6.518   2.430   5.486 -0.1510 -0.2521  0.3004
  459SOL    HW1 2487   6.592   2.452   5.430 -1.1726  1.1926 -0.5608
  459SOL    HW2 2488   6.446   2.412   5.426 -1.3405  1.5898  1.0743
  460SOL     OW 2489   4.608   2.571   5.602  0.4877 -0.5069 -0.6707
  460SOL    HW1 2490   4.613   2.590   5.695  1.5762 -0.7719 -0.6684
  460SOL    HW2 2491   4.530   2.517   5.592 -0.6395  0.9538 -0.1751
  461SOL     OW 2492   5.664   4.409   0.047 -0.2239  0.4820  0.2712
  461SOL    HW1 2493   5.693   4.366   0.128  0.7799  0.6367 -0.0208
  461SOL    HW2 2494   5.610   4.342   0.004  0.9656 -0.3716  0.0603
  462SOL     OW 2495   5.299   0.642   2.569  0.1263  0.4349 -0.6442
  462SOL    HW1 2496   5.337   0.660   2.483  0.1906 -0.4396 -0.8118
  462SOL    HW2 2497   5.300   0.726   2.614  1.5607  0.6036 -0.9331
  463SOL     OW 2498   6.312   4.115   5.945  0.0643 -0.1249 -0.1502
  463SOL    HW1 2499   6.230   4.065   5.949 -0.4105  0.5378 -1.0019
  463SOL    HW2 2500   6.367   4.066   5.883  0.8261 -1.2488  1.3630
  464SOL     OW 2501   3.337   1.412   1.408  0.1538  0.6413  0.1265
  464SOL    HW1 2502   3.279   1.407   1.484  0.9444 -1.8945  0.6404
  464SOL    HW2 2503   3.365   1.504   1.406 -1.0324  1.1108  1.9970
  465SOL     OW 2504   1.871   1.740   6.473 -0.1204  0.0718 -0.2722
  465SOL    HW1 2505   1.952   1.695   6.497 -0.9016 -1.2300 -0.0012
  465SOL    HW2 2506   1.803   1.696   6.523 -1.5068 -1.2455 -3.0795
  466SOL     OW 2507   6.279   5.102   2.696 -0.0595  0.3428 -0.4840
  466SOL    HW1 2508   6.214   5.032   2.689 -1.2651  1.2316  1.2442
  466SOL    HW2 2509   6.314   5.093   2.785 -1.7237  3.0929  0.5836
  467SOL     OW 2510   1.548   5.383   3.702 -0.2624 -0.0066  0.1814
  467SOL    HW1 2511   1.558   5.463   3.753 -1.3477 -1.2072  2.4166
  467SOL    HW2 2512   1.607   5.320   3.743  0.7887 -0.3352 -1.7221
  468SOL     OW 2513   1.813   4.504   0.160 -0.1128 -0.4918  0.1920
  468SOL    HW1 2514   1.815   4.412   0.187  0.7201 -0.3186  0.7496
  468SOL    HW2 2515   1.780   4.502   0.070 -2.1232 -1.1539  0.8976
  469SOL     OW 2516   3.718   1.750   0.886  0.0928 -0.2803 -0.2454
  469SOL    HW1 2517   3.797   1.791   0.851 -0.1216  0.5255  0.1895
  469SOL    HW2 2518   3.730   1.752   0.981 -0.9097  0.8347 -0.1204
  470SOL     OW 2519   2.593   0.281   3.773  0.3935 -0.6372  0.5595
  470SOL    HW1 2520   2.669   0.332   3.746 -0.6607  0.7081  0.0297
  470SOL    HW2 2521   2.612   0.192   3.742  0.9251  0.0634 -1.2478
  471SOL     OW 2522   6.225   5.148   1.999  0.5592  0.5155  0.8785
  471SOL    HW1 2523   6.223   5.074   1.939 -0.8943 -0.0385  1.5534
  471SOL    HW2 2524   6.240   5.109   2.085  0.7212  1.1051  1.1270
  472SOL     OW 2525   6.512   4.374   0.730  0.2325 -0.3218  0.5155
  472SOL    HW1 2526   6.498   4.392   0.823  2.0076  0.6554  0.6247
  472SOL    HW2 2527   6.500   4.458   0.687 -1.0974 -0.8663 -0.2555
  473SOL     OW 2528   2.399   3.531   1.934  0.1457 -0.2033 -0.7002
  473SOL    HW1 2529   2.311   3.561   1.958  0.0839  0.1717 -1.3708
  473SOL    HW2 2530   2.405   3.547   1.840  1.4356  1.1092 -0.4495
  474SOL     OW 2531   2.937   5.751   5.535  0.0791  0.1445 -0.0326
  474SOL    HW1 2532   2.934   5.820   5.601  1.5371  0.5086 -0.3236
  474SOL    HW2 2533   2.892   5.788   5.459  2.5130  1.5948 -0.8783
  475SOL     OW 2534   4.646   2.027   1.981  0.3293  0.0332  0.8640
  475SOL    HW1 2535   4.606   2.106   1.945  0.4634  0.6665  2.0286
  475SOL    HW2 2536   4.573   1.979   2.019  0.2409 -0.4387  0.1095
  476SOL     OW 2537   0.824   5.736   4.531  0.5421  0.2465 -0.3531
  476SOL    HW1 2538   0.857   5.689   4.455  1.5074  0.0836  0.1479
  476SOL    HW2 2539   0.781   5.813   4.495 -2.9205 -1.9274 -1.3665
  477SOL     OW 2540   2.861   1.545   5.333  0.5278  0.3425 -0.0984
  477SOL    HW1 2541   2.931   1.592   5.380 -0.1875 -0.2845  1.6613
  477SOL    HW2 2542   2.795   1.613   5.315 -0.0617  0.2416  1.5635
  478SOL     OW 2543   3.662   3.885   1.596 -0.1752 -0.0450  0.8394
  478SOL    HW1 2544   3.671   3.921   1.509 -1.6933 -0.2568  0.5674
  478SOL    HW2 2545   3.689   3.955   1.655 -1.4599  0.9715  0.2655
  479SOL     OW 2546   4.850   5.130   3.569  1.0238 -0.2164  0.0288
  479SOL    HW1 2547   4.905   5.206   3.589  0.4306 -0.0725  1.1547
  479SOL    HW2 2548   4.853   5.077   3.648 -0.2343 -0.3505 -0.0031
  480SOL     OW 2549   4.628   1.932   4.248 -0.2625 -0.2426  0.2206
  480SOL    HW1 2550   4.695   2.000   4.246 -0.7248  0.2130 -0.0153
  480SOL    HW2 2551   4.546   1.978   4.231 -0.7391 -0.6789  1.2020
  481SOL     OW 2552   6.522   3.107   2.576  0.3795  0.0562  0.3245
  481SOL    HW1 2553   6.428   3.104   2.561  0.2741  0.0513  0.9621
  481SOL    HW2 2554   6.531   3.105   2.672  1.0019  0.6554  0.2852
  482SOL     OW 2555   5.652   4.564   3.762 -0.2165  0.3766  0.0429
  482SOL    HW1 2556   5.634   4.645   3.715 -2.0197  0.8113  1.3746
  482SOL    HW2 2557   5.566   4.523   3.772  0.4729 -0.9630  0.6961
  483SOL     OW 2558   3.990   6.409   2.951 -0.1213  0.2634 -0.2312
  483SOL    HW1 2559   4.066   6.465   2.938 -0.6839  0.9556 -0.6072
  483SOL    HW2 2560   3.937   6.422   2.872 -1.0296  0.4309  0.3936
  484SOL     OW 2561   6.454   0.629   3.515 -0.2723  0.3432  0.3173
  484SOL    HW1 2562   6.369   0.610   3.557 -2.1799  1.0982 -2.8974
  484SOL    HW2 2563   6.446   0.720   3.485  1.5570  0.3076 -0.4014
  485SOL     OW 2564   0.880   4.041   6.038 -0.8488 -0.1303 -0.2681
  485SOL    HW1 2565   0.866   3.947   6.033 -0.2594 -0.2994  1.0128
  485SOL    HW2 2566   0.877   4.071   5.947 -0.8932 -1.3940 -0.6923
  486SOL     OW 2567   5.559   5.346   0.495 -0.3269 -0.3807 -0.3505
  486SOL    HW1 2568   5.514   5.424   0.525  0.4996 -0.0741  0.1361
  486SOL    HW2 2569   5.496   5.301   0.438 -0.9916  0.3586 -0.2046
  487SOL     OW 2570   6.220   5.607   5.654 -0.4904  0.5405  0.4551
  487SOL    HW1 2571   6.189   5.601   5.744  1.4122  0.7922  1.1677
  487SOL    HW2 2572   6.141   5.626   5.603 -1.5010  1.1393  2.1475
  488SOL     OW 2573   0.917   6.708   5.915 -0.5853 -0.2073 -0.6627
  488SOL    HW1 2574   1.005   6.683   5.941  0.3719 -0.5620 -3.8630
  488SOL    HW2 2575   0.906   6.796   5.952  0.9416 -0.2834  0.0588
  489SOL     OW 2576   0.031   2.678   5.671  0.2529 -0.0340  0.4762
  489SOL    HW1 2577  -0.003   2.618   5.738 -0.9950 -1.2126 -1.1564
  489SOL    HW2 2578  -0.047   2.723   5.638  0.9040  0.6465 -0.1154
  490SOL     OW 2579   2.817   0.318   1.132  0.4157 -0.2504 -0.5710
  490SOL    HW1 2580   2.850   0.364   1.209 -0.3967 -0.9611  0.2098
  490SOL    HW2 2581   2.877   0.343   1.062  1.3907  0.0930  0.3701
  491SOL     OW 2582   6.757   5.986   1.306  0.9132  0.2537 -0.1116
  491SOL    HW1 2583   6.812   5.909   1.291  2.0929  1.1220 -0.3576
  491SOL    HW2 2584   6.736   6.019   1.218 -2.0501 -1.4043 -0.1648
  492SOL     OW 2585   4.871   3.692   4.537 -0.0812  0.9443 -0.1315
  492SOL    HW1 2586   4.839   3.605   4.562  0.6958  0.3868 -1.0415
  492SOL    HW2 2587   4.956   3.699   4.580  0.1539  0.9888 -0.6079
  493SOL     OW 2588   6.322   3.685   5.512  0.1538  0.4600 -0.2695
  493SOL    HW1 2589   6.339   3.752   5.578 -0.9343  0.8393 -0.3637
  493SOL    HW2 2590   6.351   3.724   5.430 -0.7540  0.9373 -0.3684
  494SOL     OW 2591   4.466   6.585   2.080 -0.5012 -0.0181  0.3775
  494SOL    HW1 2592   4.511   6.554   2.001  0.3127 -1.6056  1.4079
  494SOL    HW2 2593   4.466   6.510   2.139  0.7632  1.6691  2.7063
  495SOL     OW 2594   5.380   5.406   2.364 -0.0394 -0.1444  0.0423
  495SOL    HW1 2595   5.367   5.501   2.373 -1.1843 -0.0590 -1.9203
  495SOL    HW2 2596   5.331   5.368   2.437 -0.6025  0.7370  0.1355
  496SOL     OW 2597   3.010   0.708   1.981 -0.4583  0.2401 -0.0560
  496SOL    HW1 2598   2.933   0.663   2.015 -0.9565 -0.2156 -1.6700
  496SOL    HW2 2599   2.977   0.761   1.909  0.4285  1.7523  0.6077
  497SOL     OW 2600   1.584   5.553   5.527  0.2026 -0.2470 -0.8219
  497SOL    HW1 2601   1.550   5.642   5.522  0.4715 -0.1915 -2.2474
  497SOL    HW2 2602   1.541   5.506   5.455 -0.5000 -1.4851  0.3675
  498SOL     OW 2603   4.130   4.952   4.423 -0.4156 -0.3325  0.4060
  498SOL    HW1 2604   4.088   5.037   4.409 -2.2658 -1.3956 -0.8502
  498SOL    HW2 2605   4.175   4.933   4.341 -0.5768 -0.8746  0.4411
  499SOL     OW 2606   5.820   0.500   1.016  0.1327 -0.3205  0.2109
  499SOL    HW1 2607   5.739   0.550   1.027 -0.6517 -1.5663  0.3849
  499SOL    HW2 2608   5.845   0.513   0.925 -0.3979 -0.0921  0.0925
  500SOL     OW 2609   4.256   3.835   5.636 -0.6940  0.0211 -0.2421
  500SOL    HW1 2610   4.313   3.865   5.566  1.3769 -1.1508  0.8360
  500SOL    HW2 2611   4.274   3.741   5.644 -2.8125 -0.4165  0.1562
  501SOL     OW 2612   2.003   0.978   4.110 -0.1443  0.0758  0.3408
  501SOL    HW1 2613   1.915   1.013   4.120 -0.5047 -0.7773  0.1998
  501SOL    HW2 2614   2.021   0.933   4.192 -0.3380 -0.8236 -0.0961
  502SOL     OW 2615   1.085   5.245   2.339  0.2933  0.1947 -0.0251
  502SOL    HW1 2616   1.168   5.203   2.363  0.0534 -0.5931 -0.5405
  502SOL    HW2 2617   1.107   5.297   2.261 -0.1972 -2.0815 -1.8094
  503SOL     OW 2618   1.184   5.747   1.083 -0.1487  0.2904  0.3163
  503SOL    HW1 2619   1.121   5.812   1.113 -1.2521 -0.7535  0.3220
  503SOL    HW2 2620   1.180   5.677   1.148  0.4902 -0.1145 -0.0654
  504SOL     OW 2621   4.176   1.672   4.530 -0.1935 -0.6824 -0.2853
  504SOL    HW1 2622   4.170   1.667   4.435  0.0219 -1.6040 -0.2669
  504SOL    HW2 2623   4.268   1.653   4.550 -0.2200 -0.4145  0.0953
  505SOL     OW 2624   6.682   2.318   5.085 -0.3381  0.6743  0.3078
  505SOL    HW1 2625   6.667   2.284   4.997  1.0762 -2.8421  1.2596
  505SOL    HW2 2626   6.600   2.361   5.109 -1.9926 -1.3152 -1.4471
  506SOL     OW 2627   3.445   0.061   0.591  0.1753 -0.3665 -0.7697
  506SOL    HW1 2628   3.478   0.018   0.512  0.9335 -0.6917 -0.2953
  506SOL    HW2 2629   3.360   0.019   0.607  0.4013 -0.9012 -0.9396
  507SOL     OW 2630   3.332   3.852   0.575  0.2230 -0.0789 -0.1049
  507SOL    HW1 2631   3.297   3.776   0.528  0.2218 -0.4843  0.5474
  507SOL    HW2 2632   3.270   3.866   0.646  1.0256 -0.3952  0.6700
  508SOL     OW 2633   5.328   1.608   3.823 -0.0850  0.8064  0.2444
  508SOL    HW1 2634   5.374   1.687   3.796 -1.1282  1.7958  1.2132
  508SOL    HW2 2635   5.320   1.617   3.918 -1.2725  0.1279  0.2269
  509SOL     OW 2636   5.603   3.364   5.100 -0.1356 -0.2605 -0.7070
  509SOL    HW1 2637   5.635   3.336   5.014 -1.0443  0.9511 -1.4801
  509SOL    HW2 2638   5.655   3.315   5.163  0.6661 -1.0494 -1.9565
  510SOL     OW 2639   5.541   4.993   5.025 -1.3119  0.0575 -0.2975
  510SOL    HW1 2640   5.470   5.053   5.002 -1.4601 -0.5774 -1.5844
  510SOL    HW2 2641   5.502   4.906   5.022 -0.2219 -0.4172 -2.3346
  511SOL     OW 2642   2.861   4.967   1.333 -0.4511  0.0330 -0.3745
  511SOL    HW1 2643   2.882   5.027   1.261  0.0281 -1.1627 -1.2731
  511SOL    HW2 2644   2.946   4.943   1.369 -0.5399 -1.0785 -0.8667
  512SOL     OW 2645   1.946   0.058   4.446 -0.0249 -0.3396  0.4558
  512SOL    HW1 2646   1.862   0.013   4.450  0.4158 -1.1069  1.4220
  512SOL    HW2 2647   1.966   0.078   4.537  0.8108 -0.0940  0.2234
  513SOL     OW 2648   4.760   5.361   0.136 -0.0459 -0.7632 -0.2121
  513SOL    HW1 2649   4.714   5.277   0.140 -1.3971 -0.0355  0.0359
  513SOL    HW2 2650   4.836   5.349   0.193 -1.0652 -1.3220  1.0853
  514SOL     OW 2651   5.189   2.478   0.066 -0.0706  0.1027  0.1587
  514SOL    HW1 2652   5.106   2.446   0.031 -1.1577  1.5314  1.3154
  514SOL    HW2 2653   5.190   2.571   0.043  0.1266  0.6189  2.1120
  515SOL     OW 2654   2.065   4.758   4.513  0.1725  0.3505 -0.1789
  515SOL    HW1 2655   2.069   4.736   4.420  1.3111  1.8633 -0.5228
  515SOL    HW2 2656   2.107   4.684   4.557 -2.5775 -1.5867 -0.5807
  516SOL     OW 2657   1.823   6.657   5.642  0.2256 -0.2906 -0.0829
  516SOL    HW1 2658   1.851   6.566   5.644  0.8527 -0.1450  3.1613
  516SOL    HW2 2659   1.865   6.693   5.563 -0.5597 -2.8596 -1.8181
  517SOL     OW 2660   5.075   3.026   6.656  0.1205  1.0395  0.1497
  517SOL    HW1 2661   5.120   3.108   6.679 -1.5439  1.6681  1.3434
  517SOL    HW2 2662   4.987   3.053   6.632 -0.3012 -0.3757  0.0349
  518SOL     OW 2663   4.832   5.227   5.723 -0.2818  0.3341 -0.6394
  518SOL    HW1 2664   4.800   5.317   5.716  2.0304  1.5697  2.3596
  518SOL    HW2 2665   4.832   5.209   5.817  1.7676 -1.8249 -0.9660
  519SOL     OW 2666   0.316   3.146   5.602  0.6616 -0.2387 -0.1601
  519SOL    HW1 2667   0.279   3.063   5.633  0.7726  0.5014  2.1525
  519SOL    HW2 2668   0.405   3.147   5.638  1.0224  0.4439 -1.0294
  520SOL     OW 2669   6.404   1.938   5.381  0.1171 -0.2259 -0.0933
  520SOL    HW1 2670   6.420   1.907   5.292 -0.1481 -0.8189  0.0576
  520SOL    HW2 2671   6.311   1.920   5.396  0.3468 -0.9149  0.5986
  521SOL     OW 2672   4.242   0.232   6.351  0.7671 -0.2647  0.1379
  521SOL    HW1 2673   4.203   0.317   6.332  1.0520 -0.3274 -0.7662
  521SOL    HW2 2674   4.327   0.235   6.307  0.5654 -1.2067 -0.3222
  522SOL     OW 2675   0.417   0.456   4.654 -0.0428  0.5217  0.0454
  522SOL    HW1 2676   0.451   0.373   4.619  1.1719  0.3612  1.4869
  522SOL    HW2 2677   0.495   0.502   4.685 -0.7877  1.8717 -0.0254
  523SOL     OW 2678   4.312   1.938   0.443 -0.3544  0.0584 -0.4306
  523SOL    HW1 2679   4.228   1.905   0.411 -0.9830 -0.0829  1.2900
  523SOL    HW2 2680   4.303   2.033   0.439  0.0540  0.0715 -1.7961
  524SOL     OW 2681   1.875   6.335   2.105  0.1986 -0.0162 -0.0809
  524SOL    HW1 2682   1.939   6.349   2.035  0.7351  1.1629  0.6148
  524SOL    HW2 2683   1.795   6.376   2.072  0.9257  2.1484  0.6644
  525SOL     OW 2684   2.536   4.795   5.821 -0.0614 -0.1456  0.1744
  525SOL    HW1 2685   2.604   4.855   5.792  0.8568 -1.0960  0.2925
  525SOL    HW2 2686   2.477   4.849   5.875  0.8140  0.6005  0.3997
  526SOL     OW 2687   5.966   2.756   3.656  0.0359 -0.1054 -0.2185
  526SOL    HW1 2688   5.948   2.787   3.745 -0.3617  1.2174 -0.7315
  526SOL    HW2 2689   6.041   2.808   3.628 -0.8915  0.7262 -1.2437
  527SOL     OW 2690   0.695   6.385   2.168  0.3342  0.2309 -0.1994
  527SOL    HW1 2691   0.772   6.329   2.161 -0.0116 -0.1196 -1.5418
  527SOL    HW2 2692   0.622   6.325   2.177  0.1116  0.5150 -0.0963
  528SOL     OW 2693   6.217   4.883   3.710  0.2262 -0.2026 -0.8194
  528SOL    HW1 2694   6.279   4.916   3.775  1.4649 -2.0739 -0.9833
  528SOL    HW2 2695   6.195   4.795   3.741 -1.7593  0.0940 -1.2120
  529SOL     OW 2696   2.550   5.209   5.413  0.2647  0.2909  0.8952
  529SOL    HW1 2697   2.636   5.239   5.384  0.5079 -0.4800  0.7960
  529SOL    HW2 2698   2.491   5.281   5.390  0.9287  0.9819  1.2886
  530SOL     OW 2699   4.671   5.530   0.939 -0.3944  0.0085 -0.4010
  530SOL    HW1 2700   4.617   5.552   1.015  0.4317 -1.9337  0.8529
  530SOL    HW2 2701   4.617   5.472   0.886 -0.1317 -0.6570  0.0378
  531SOL     OW 2702   6.213   4.747   2.917  0.0185 -0.8337  0.1636
  531SOL    HW1 2703   6.126   4.709   2.903  0.4039 -1.4394 -0.7301
  531SOL    HW2 2704   6.197   4.831   2.959 -0.9131 -1.5806  1.3466
  532SOL     OW 2705   2.570   4.181   0.431 -0.4858  0.1177  0.3612
  532SOL    HW1 2706   2.602   4.270   0.438 -0.1401 -0.0098  0.4248
  532SOL    HW2 2707   2.479   4.190   0.402  0.2097  0.4159 -1.9139
  533SOL     OW 2708   0.138   0.133   3.418 -0.1048  0.2563  0.0418
  533SOL    HW1 2709   0.094   0.140   3.333 -0.0349 -0.4712 -0.0626
  533SOL    HW2 2710   0.078   0.080   3.471  0.0154  0.4138  0.3392
  534SOL     OW 2711   1.300   4.014   5.409  0.6348 -0.5239  0.4052
  534SOL    HW1 2712   1.387   4.049   5.388 -0.7273  2.2476 -1.0759
  534SOL    HW2 2713   1.293   4.025   5.504  0.9862  1.6985  0.2337
  535SOL     OW 2714   6.443   2.836   1.775 -0.1932  0.4794  0.2780
  535SOL    HW1 2715   6.448   2.877   1.689 -1.7376 -0.0630 -0.0857
  535SOL    HW2 2716   6.480   2.749   1.763 -0.5706  0.3413  0.1285
  536SOL     OW 2717   6.368   6.353   2.012 -0.6936 -0.3899  0.1657
  536SOL    HW1 2718   6.338   6.346   1.921  0.9715 -1.4550 -0.3508
  536SOL    HW2 2719   6.338   6.273   2.054 -1.5249  0.1348  0.5885
  537SOL     OW 2720   6.477   3.951   2.464  0.1105 -0.3728  0.0997
  537SOL    HW1 2721   6.522   3.907   2.536 -0.1856 -0.4596  0.2326
  537SOL    HW2 2722   6.455   4.038   2.498  2.4544  0.6695 -0.7965
  538SOL     OW 2723   4.048   2.920   1.890 -0.7056  0.1105 -0.4058
  538SOL    HW1 2724   3.975   2.949   1.945 -0.5131  0.0629 -0.1285
  538SOL    HW2 2725   4.112   2.884   1.951  0.1958  1.4999 -0.4862
  539SOL     OW 2726   2.789   3.557   1.312 -0.5864  0.8540 -0.7465
  539SOL    HW1 2727   2.708   3.511   1.334  0.6014 -0.3720  1.3175
  539SOL    HW2 2728   2.795   3.628   1.377 -0.6648  1.8280 -1.7627
  540SOL     OW 2729   5.219   1.415   1.551 -0.2367  0.1845 -0.5773
  540SOL    HW1 2730   5.287   1.465   1.506  0.0095  1.1368  0.7718
  540SOL    HW2 2731   5.264   1.339   1.587 -0.1119  0.2313 -0.6373
  541SOL     OW 2732   5.126   6.675   4.915  0.5404  0.0723 -0.4553
  541SOL    HW1 2733   5.058   6.612   4.940  0.6653 -0.9814 -2.5321
  541SOL    HW2 2734   5.145   6.722   4.995 -0.8483 -1.3244  0.7753
  542SOL     OW 2735   5.761   3.240   6.754  0.6972 -0.6192  0.5230
  542SOL    HW1 2736   5.796   3.152   6.765  2.6154  0.0723  0.3917
  542SOL    HW2 2737   5.792   3.288   6.831  0.0278  0.0618  0.3607
  543SOL     OW 2738   6.057   2.191   5.790 -0.0135  0.3180 -0.3418
  543SOL    HW1 2739   5.962   2.204   5.791 -0.0392  0.3275  2.0079
  543SOL    HW2 2740   6.070   2.114   5.736 -1.4045  0.0740 -0.3705
  544SOL     OW 2741   4.378   4.272   5.442  0.4165  0.2239  0.0546
  544SOL    HW1 2742   4.284   4.276   5.425  0.4828 -1.6337 -0.9624
  544SOL    HW2 2743   4.417   4.254   5.357  1.7010  0.7469  0.5083
  545SOL     OW 2744   6.689   2.174   1.079 -0.2180  0.1838  0.3514
  545SOL    HW1 2745   6.689   2.146   1.170 -1.0825 -0.8874  0.0318
  545SOL    HW2 2746   6.771   2.139   1.043 -0.5123 -0.5479  0.3783
  546SOL     OW 2747   5.348   3.703   3.766  0.0998  0.0933 -0.0823
  546SOL    HW1 2748   5.306   3.650   3.834 -0.9837  4.6489  3.3586
  546SOL    HW2 2749   5.281   3.765   3.739  0.9085 -0.6825 -4.7267
  547SOL     OW 2750   4.966   3.856   1.009  0.2286  0.3637  0.0043
  547SOL    HW1 2751   4.890   3.860   1.067 -0.4119 -1.2250 -0.6546
  547SOL    HW2 2752   4.997   3.766   1.017  1.8997  0.9131  0.0507
  548SOL     OW 2753   5.497   0.531   4.632 -0.5623 -0.4843 -1.0602
  548SOL    HW1 2754   5.417   0.583   4.623 -0.2444 -0.1754 -2.4424
  548SOL    HW2 2755   5.557   0.588   4.679 -0.1292  0.5631 -2.7901
  549SOL     OW 2756   4.803   5.538   3.376 -0.0390  0.3046 -0.4837
  549SOL    HW1 2757   4.807   5.485   3.296 -0.7688 -2.1230  0.9643
  549SOL    HW2 2758   4.835   5.624   3.350 -2.6726  0.4335 -4.0141
  550SOL     OW 2759   6.608   3.472   4.106 -0.2473  0.1310 -0.2791
  550SOL    HW1 2760   6.669   3.532   4.150 -0.5668 -0.5010  1.0598
  550SOL    HW2 2761   6.531   3.526   4.089 -0.8329 -0.0503  1.6108
  551SOL     OW 2762   3.411   0.470   2.806 -0.3076  0.0726  0.2376
  551SOL    HW1 2763   3.437   0.560   2.785  0.8360 -0.3579 -0.2417
  551SOL    HW2 2764   3.316   0.475   2.817 -0.3522  1.2100 -0.4778
  552SOL     OW 2765   4.857   4.029   4.839  0.0613 -0.0453 -0.1344
  552SOL    HW1 2766   4.917   4.046   4.766  0.0481  1.2286  0.1155
  552SOL    HW2 2767   4.843   4.116   4.878 -1.6818 -0.3729  0.0292
  553SOL     OW 2768   0.044   4.473   0.982 -0.3088  0.2804  0.2779
  553SOL    HW1 2769  -0.026   4.410   0.966  0.5771 -1.1161  1.5524
  553SOL    HW2 2770   0.075   4.497   0.895 -0.5237 -1.2505 -0.2565
  554SOL     OW 2771   2.887   0.858   3.345 -0.0822 -0.3977 -0.6015
  554SOL    HW1 2772   2.954   0.918   3.313  0.2474 -0.3234  0.1902
  554SOL    HW2 2773   2.815   0.865   3.282 -0.7995  2.1694  0.3761
  555SOL     OW 2774   6.731   2.430   6.273 -0.5112  0.7283  0.1786
  555SOL    HW1 2775   6.755   2.519   6.299  0.5583  1.4498 -2.7901
  555SOL    HW2 2776   6.635   2.430   6.276 -0.4961  1.6300  1.2202
  556SOL     OW 2777   3.071   0.495   6.296  0.4520  0.5028 -0.2082
  556SOL    HW1 2778   3.161   0.468   6.277 -0.2354 -1.7215 -0.6615
  556SOL    HW2 2779   3.070   0.511   6.390  1.1137 -0.3932 -0.0347
  557SOL     OW 2780   1.404   3.602   5.848  0.8963 -0.1097  0.1152
  557SOL    HW1 2781   1.474   3.603   5.782 -0.6818 -1.0860 -1.6502
  557SOL    HW2 2782   1.385   3.509   5.861 -1.1545  0.1639 -0.6712
  558SOL     OW 2783   4.237   5.962   2.036 -0.3659  0.2292 -0.0033
  558SOL    HW1 2784   4.206   6.049   2.063 -1.1891  0.7521 -2.3787
  558SOL    HW2 2785   4.162   5.924   1.989 -0.4927 -2.3586  2.0613
  559SOL     OW 2786   5.302   5.812   4.401 -0.1162 -0.4818 -0.0744
  559SOL    HW1 2787   5.215   5.850   4.415  1.4202  2.5973  2.3115
  559SOL    HW2 2788   5.330   5.784   4.488  1.7196 -0.3431 -0.5935
  560SOL     OW 2789   0.136   2.913   4.487  0.1726 -0.9047  0.4184
  560SOL    HW1 2790   0.052   2.869   4.472  1.0814 -2.8545  0.7280
  560SOL    HW2 2791   0.198   2.842   4.504  1.6189  0.5479  1.6097
  561SOL     OW 2792   6.500   0.300   3.774  0.3431  0.2199 -0.1809
  561SOL    HW1 2793   6.517   0.265   3.862 -0.4772 -0.0942 -0.1326
  561SOL    HW2 2794   6.479   0.392   3.788  0.1583  0.1566 -0.0373
  562SOL     OW 2795   2.265   6.193   1.781 -0.3757 -0.3499  0.6074
  562SOL    HW1 2796   2.268   6.099   1.763  1.6722 -0.2275  0.0350
  562SOL    HW2 2797   2.328   6.206   1.851  0.6290  0.7804 -0.4452
  563SOL     OW 2798   1.741   5.803   0.293 -0.7168  0.3489  0.6741
  563SOL    HW1 2799   1.746   5.719   0.338 -0.3067 -0.4082 -0.7199
  563SOL    HW2 2800   1.826   5.843   0.307 -0.8704  0.4833  1.2383
  564SOL     OW 2801   5.592   2.501   2.868  0.2234  0.2856  0.0673
  564SOL    HW1 2802   5.650   2.426   2.881  1.3210  0.8642 -1.3001
  564SOL    HW2 2803   5.519   2.467   2.817  1.2599  0.3456 -1.5070
  565SOL     OW 2804   1.344   6.667   1.951  0.8474  0.2672 -0.4320
  565SOL    HW1 2805   1.276   6.724   1.916 -1.1192 -1.2829  0.6261
  565SOL    HW2 2806   1.345   6.592   1.892  1.2225  0.0058 -0.0985
  566SOL     OW 2807   6.453   3.923   5.771  0.0819 -0.1738 -0.4176
  566SOL    HW1 2808   6.457   3.949   5.679 -0.2925  0.3235 -0.2967
  566SOL    HW2 2809   6.530   3.867   5.783  0.1640 -0.2006 -1.0162
  567SOL     OW 2810   4.654   6.266   0.797  0.1556 -0.5059 -0.3746
  567SOL    HW1 2811   4.559   6.276   0.804  0.1951 -0.8650  0.9913
  567SOL    HW2 2812   4.688   6.355   0.797 -0.1522 -0.3883 -0.3645
  568SOL     OW 2813   0.607   0.457   5.217  0.0417 -0.2677 -0.2913
  568SOL    HW1 2814   0.616   0.365   5.194 -0.2079  0.0854 -1.9549
  568SOL    HW2 2815   0.697   0.488   5.230  0.2004 -0.4905 -0.8364
  569SOL     OW 2816   1.620   2.560   5.421  0.1764 -0.5784 -0.5442
  569SOL    HW1 2817   1.567   2.640   5.428  0.3340 -0.5075 -0.1484
  569SOL    HW2 2818   1.581   2.512   5.348  1.1018  0.6499 -1.9221
  570SOL     OW 2819   6.578   1.549   3.427 -0.3651  0.7076 -0.6407
  570SOL    HW1 2820   6.593   1.573   3.519  0.4662  1.9008 -1.0668
  570SOL    HW2 2821   6.485   1.530   3.422 -0.0359 -1.7954  0.9714
  571SOL     OW 2822   5.325   3.913   5.135 -0.0862 -0.4046 -0.3500
  571SOL    HW1 2823   5.243   3.960   5.118  0.0279 -0.0813 -0.0130
  571SOL    HW2 2824   5.302   3.846   5.198  0.2848  0.9217  1.2676
  572SOL     OW 2825   2.365   3.809   0.098 -0.4735 -0.1973 -0.0401
  572SOL    HW1 2826   2.324   3.824   0.013  2.1649 -0.4659 -1.4457
  572SOL    HW2 2827   2.353   3.892   0.144 -4.2715 -0.8548  0.5225
  573SOL     OW 2828   6.353   3.527   5.255  0.2430  0.2215 -0.3603
  573SOL    HW1 2829   6.293   3.484   5.194  0.0094  0.4972 -0.3277
  573SOL    HW2 2830   6.339   3.620   5.240  0.3905  0.2891 -0.0844
  574SOL     OW 2831   5.286   0.701   1.698 -0.3749  0.1469 -0.5525
  574SOL    HW1 2832   5.308   0.757   1.624 -2.1566  0.6034 -0.7965
  574SOL    HW2 2833   5.241   0.760   1.759  0.0862 -0.4634  0.3901
  575SOL     OW 2834   6.214   3.298   3.475 -0.0439  0.1913  0.2354
  575SOL    HW1 2835   6.216   3.214   3.428 -0.4483  0.9002 -1.0957
  575SOL    HW2 2836   6.186   3.362   3.409 -0.5491  1.2485  1.4315
  576SOL     OW 2837   2.234   0.806   0.990  0.1875 -0.2701 -0.3989
  576SOL    HW1 2838   2.192   0.867   1.051 -1.3786 -0.7013 -0.9960
  576SOL    HW2 2839   2.291   0.753   1.046  1.1389  1.3251  0.2116
  577SOL     OW 2840   6.027   4.662   2.598  0.0944  0.1067 -0.3742
  577SOL    HW1 2841   6.057   4.599   2.533  0.5057 -1.0591  0.8950
  577SOL    HW2 2842   5.971   4.611   2.657  0.6048  0.8609  0.8059
  578SOL     OW 2843   4.494   2.725   6.136 -0.4353 -0.1001 -0.0344
  578SOL    HW1 2844   4.499   2.779   6.215  1.0751  0.6075 -0.5738
  578SOL    HW2 2845   4.558   2.656   6.151 -0.9768 -0.6445 -0.1749
  579SOL     OW 2846   6.104   3.994   0.285  0.0628 -0.2002 -0.0592
  579SOL    HW1 2847   6.199   3.993   0.291  0.2753 -0.1308 -2.3013
  579SOL    HW2 2848   6.075   4.062   0.346  1.4978  0.1783  0.2183
  580SOL     OW 2849   4.912   6.014   3.786 -0.0846 -0.2691  0.2317
  580SOL    HW1 2850   5.006   6.034   3.785 -0.1656  0.1191 -0.2801
  580SOL    HW2 2851   4.908   5.918   3.779  0.2989 -0.4653  2.2027
  581SOL     OW 2852   6.168   4.834   4.734 -0.2969  0.2425 -0.2431
  581SOL    HW1 2853   6.232   4.905   4.729 -0.5418  0.5716  0.9058
  581SOL    HW2 2854   6.204   4.765   4.678  0.3534  0.9528 -0.7187
  582SOL     OW 2855   3.480   1.639   2.028  0.2301  0.1539 -0.6190
  582SOL    HW1 2856   3.511   1.722   1.993  0.7557 -0.0864 -0.7379
  582SOL    HW2 2857   3.559   1.596   2.062 -0.3153  0.5524  1.2342
  583SOL     OW 2858   5.048   5.382   0.654 -0.3219 -0.5558  0.3813
  583SOL    HW1 2859   4.983   5.428   0.602 -0.5027 -0.9177  0.2818
  583SOL    HW2 2860   5.035   5.290   0.632  1.0521 -0.5429 -0.6215
  584SOL     OW 2861   0.177   6.533   0.061 -0.6072 -0.3997  0.0854
  584SOL    HW1 2862   0.122   6.539  -0.017 -0.7420 -1.0362  0.1291
  584SOL    HW2 2863   0.125   6.484   0.125 -0.3127 -0.2971  0.4117
  585SOL     OW 2864   6.670   3.554   0.417 -0.3039  0.3457  0.3395
  585SOL    HW1 2865   6.644   3.462   0.413  3.7622 -1.0348  0.6220
  585SOL    HW2 2866   6.685   3.571   0.510  2.3885  0.0337  0.0475
  586SOL     OW 2867   1.931   0.761   0.851 -0.3750  0.1351 -0.5865
  586SOL    HW1 2868   1.974   0.758   0.766 -1.1829 -1.1785 -0.9811
  586SOL    HW2 2869   1.978   0.697   0.904  1.0978  1.9856  0.4976
  587SOL     OW 2870   0.249   1.829   2.968 -0.2708 -0.0854  0.1224
  587SOL    HW1 2871   0.265   1.743   3.007  1.0498 -0.5215 -1.2609
  587SOL    HW2 2872   0.320   1.884   3.002 -1.0546  0.4405  0.9262
  588SOL     OW 2873   0.809   4.672   4.117  0.0033 -0.2241 -0.0895
  588SOL    HW1 2874   0.773   4.734   4.054 -1.1274 -2.4549 -1.7987
  588SOL    HW2 2875   0.869   4.618   4.065  0.6974 -0.7717  1.2516
  589SOL     OW 2876   3.238   0.650   3.806 -0.2512  0.1190 -0.2540
  589SOL    HW1 2877   3.254   0.617   3.718 -0.2659  0.8818 -0.5486
  589SOL    HW2 2878   3.237   0.745   3.796 -0.1281  0.2165  0.5899
  590SOL     OW 2879   2.712   3.879   3.269  0.0195  0.2821 -0.5744
  590SOL    HW1 2880   2.621   3.860   3.288  0.4872 -0.1114  1.5270
  590SOL    HW2 2881   2.733   3.824   3.193 -1.2582 -0.2156 -0.5826
  591SOL     OW 2882   6.748   1.161   3.150  0.0359 -0.4651 -0.4410
  591SOL    HW1 2883   6.699   1.087   3.186  0.6748 -0.5462  0.2882
  591SOL    HW2 2884   6.839   1.132   3.148  0.1068 -0.1714 -1.4030
  592SOL     OW 2885   5.576   4.130   0.829  0.1539  0.3290 -0.5054
  592SOL    HW1 2886   5.560   4.106   0.920  0.6585  2.2966  0.1569
  592SOL    HW2 2887   5.489   4.144   0.793 -0.0228  2.7333  0.6627
  593SOL     OW 2888   4.702   0.810   0.227 -0.2755 -0.4940 -0.0570
  593SOL    HW1 2889   4.795   0.829   0.214 -0.6562  0.7264 -1.1546
  593SOL    HW2 2890   4.699   0.715   0.244  1.3325 -0.2631  1.9513
  594SOL     OW 2891   2.071   4.598   2.235  0.4189  0.0545 -0.2484
  594SOL    HW1 2892   2.017   4.569   2.161  0.4315 -0.0152 -0.2302
  594SOL    HW2 2893   2.132   4.661   2.197 -1.6491  2.5252  0.2329
  595SOL     OW 2894   2.260   6.036   5.893  0.5439 -0.0773  0.4472
  595SOL    HW1 2895   2.339   6.090   5.897 -0.3198  1.4009 -0.8590
  595SOL    HW2 2896   2.235   6.023   5.985  1.7951  0.1893  0.8438
  596SOL     OW 2897   0.617   6.420   2.965 -0.9438 -0.9965 -0.3455
  596SOL    HW1 2898   0.569   6.343   2.934 -2.4347 -0.4786  0.5544
  596SOL    HW2 2899   0.597   6.488   2.900 -1.5948 -0.7364  0.1145
  597SOL     OW 2900   3.795   5.950   5.864 -0.0938 -0.0597 -0.2067
  597SOL    HW1 2901   3.729   6.003   5.819 -1.1418 -0.0369  1.2989
  597SOL    HW2 2902   3.872   6.008   5.869 -1.1013  1.2408  1.0859
  598SOL     OW 2903   4.298   4.045   5.216 -0.0742 -0.3308  0.2860
  598SOL    HW1 2904   4.209   4.044   5.180  0.6176 -0.7739 -1.4783
  598SOL    HW2 2905   4.285   4.035   5.310 -1.8352 -1.6328 -0.0427
  599SOL     OW 2906   5.992   2.370   5.333 -0.2202 -0.2411 -0.3772
  599SOL    HW1 2907   6.027   2.351   5.246 -0.2500 -0.4922 -0.3340
  599SOL    HW2 2908   5.930   2.299   5.350 -0.6657  0.1417 -0.4040
  600SOL     OW 2909   5.565   0.415   0.825  0.6022 -0.4400  0.0402
  600SOL    HW1 2910   5.488   0.459   0.863  0.1973 -0.1928 -1.0211
  600SOL    HW2 2911   5.607   0.482   0.771  0.2688 -1.1763 -1.1932
  601SOL     OW 2912   1.897   0.765   0.517  0.2176 -0.1896  0.1513
  601SOL    HW1 2913   1.991   0.764   0.535  0.5107  0.1199 -1.2784
  601SOL    HW2 2914   1.879   0.852   0.483 -1.0324  0.5245  2.4067
  602SOL     OW 2915   2.434   4.819   4.842 -0.3191 -0.9586 -0.4337
  602SOL    HW1 2916   2.423   4.899   4.790 -1.2711 -1.1509 -0.5358
  602SOL    HW2 2917   2.387   4.837   4.924 -0.4101 -1.3594 -0.3954
  603SOL     OW 2918   3.505   0.843   2.868  0.2774 -0.9345  0.1443
  603SOL    HW1 2919   3.587   0.795   2.873 -0.3290 -1.9650  0.5225
  603SOL    HW2 2920   3.510   0.906   2.940  1.2674 -0.0800 -0.6343
  604SOL     OW 2921   4.336   2.142   0.791 -0.0742 -0.6808 -0.3859
  604SOL    HW1 2922   4.369   2.055   0.813  1.1981  0.2965  1.9427
  604SOL    HW2 2923   4.413   2.189   0.758  0.4649  0.8655  2.7272
  605SOL     OW 2924   1.750   5.185   6.306 -0.8442 -0.5041  0.4159
  605SOL    HW1 2925   1.753   5.173   6.212 -1.4464  0.5299  0.2537
  605SOL    HW2 2926   1.838   5.216   6.329 -0.9253 -0.0319  0.0909
  606SOL     OW 2927   2.320   0.873   2.614  0.6509  0.5925 -0.1373
  606SOL    HW1 2928   2.287   0.844   2.699  0.1665  2.3484  0.3364
  606SOL    HW2 2929   2.318   0.795   2.558 -0.7992 -0.1882  0.9383
  607SOL     OW 2930   6.555   0.222   5.524  0.4691  0.6130 -0.4665
  607SOL    HW1 2931   6.573   0.230   5.431 -0.6591 -1.1340 -0.8954
  607SOL    HW2 2932   6.501   0.298   5.545  1.6237  1.6030 -0.9537
  608SOL     OW 2933   6.411   4.906   0.165 -0.2017 -0.4914  0.1798
  608SOL    HW1 2934   6.397   4.816   0.135  1.1962 -0.4374 -0.7289
  608SOL    HW2 2935   6.330   4.951   0.141 -0.6164 -1.3338 -0.0585
  609SOL     OW 2936   4.559   2.147   6.565  0.0200  0.2573 -0.4389
  609SOL    HW1 2937   4.616   2.163   6.490  1.4531  0.7452  0.7214
  609SOL    HW2 2938   4.618   2.126   6.637 -1.2447  0.7900  0.8114
  610SOL     OW 2939   2.940   0.560   1.075 -0.2023 -0.7159  0.2083
  610SOL    HW1 2940   2.928   0.655   1.074 -1.1001 -0.8188  0.5938
  610SOL    HW2 2941   3.019   0.546   1.023 -0.9614  0.1238 -1.2472
  611SOL     OW 2942   6.449   6.621   4.479 -0.0668 -0.5388 -0.1240
  611SOL    HW1 2943   6.497   6.593   4.401  0.7939 -0.5011  0.3825
  611SOL    HW2 2944   6.365   6.577   4.472  0.4710 -1.5517 -0.4363
  612SOL     OW 2945   6.776   1.601   3.216 -0.2714  0.4557 -0.2154
  612SOL    HW1 2946   6.838   1.659   3.260 -1.2113  2.0779 -0.9714
  612SOL    HW2 2947   6.698   1.601   3.272  0.0165 -0.7834  0.2237
  613SOL     OW 2948   3.461   3.421   1.791  0.9332  0.3281 -0.2196
  613SOL    HW1 2949   3.536   3.480   1.796  1.7893 -0.8028  0.7756
  613SOL    HW2 2950   3.497   3.334   1.806 -0.6720 -0.1630  1.1530
  614SOL     OW 2951   6.052   4.025   5.966 -0.4301 -0.4650  0.7189
  614SOL    HW1 2952   5.966   4.028   5.925 -0.0503  2.4193 -0.0384
  614SOL    HW2 2953   6.033   4.018   6.060 -1.4876 -0.0321  0.5528
  615SOL     OW 2954   4.578   1.353   1.418 -0.0634 -0.1103  0.5403
  615SOL    HW1 2955   4.524   1.299   1.360 -0.5955  1.3198 -0.3333
  615SOL    HW2 2956   4.517   1.386   1.484  0.1540 -0.1340  0.7563
  616SOL     OW 2957   4.112   1.592   5.190 -0.0567 -1.0074  0.1909
  616SOL    HW1 2958   4.087   1.631   5.106 -0.5874 -0.0590  0.7643
  616SOL    HW2 2959   4.148   1.666   5.240 -0.6620 -1.3336  1.1421
  617SOL     OW 2960   4.960   4.811   2.510 -0.3521 -0.2797  0.1861
  617SOL    HW1 2961   4.935   4.735   2.459 -0.3190  0.3871 -0.8557
  617SOL    HW2 2962   5.054   4.818   2.499 -0.2982 -0.3284  0.6137
  618SOL     OW 2963   2.667   5.197   1.140 -0.8562  0.3948 -0.3501
  618SOL    HW1 2964   2.630   5.277   1.176 -0.9403  0.9461 -1.5817
  618SOL    HW2 2965   2.593   5.136   1.134 -0.8694  0.3494  0.2415
  619SOL     OW 2966   4.111   2.451   6.597 -0.2187  0.1879 -0.7584
  619SOL    HW1 2967   4.020   2.481   6.600 -0.6748 -1.0845 -1.1191
  619SOL    HW2 2968   4.114   2.393   6.521 -0.0104 -2.5409  1.1934
  620SOL     OW 2969   4.749   1.033   5.432  0.0618 -0.2171  0.0886
  620SOL    HW1 2970   4.674   1.014   5.489 -0.0245  1.6684  0.6672
  620SOL    HW2 2971   4.711   1.050   5.346 -0.3334  1.7862  0.6156
  621SOL     OW 2972   1.953   4.271   2.976 -0.0686 -0.0995  0.0254
  621SOL    HW1 2973   1.915   4.193   3.017 -0.9420  0.7380  0.8420
  621SOL    HW2 2974   2.018   4.302   3.040  1.3401 -0.9482 -0.9244
  622SOL     OW 2975   6.411   6.132   4.693 -0.0173 -0.4553 -0.3642
  622SOL    HW1 2976   6.462   6.175   4.761  0.0015 -0.8051 -0.1498
  622SOL    HW2 2977   6.363   6.063   4.740 -0.8682  0.0244 -0.5257
  623SOL     OW 2978   3.714   1.302   3.003 -0.3255 -0.3816 -0.3878
  623SOL    HW1 2979   3.802   1.268   3.022  0.2804  1.2356 -0.1648
  623SOL    HW2 2980   3.656   1.251   3.060  0.8028  0.3939  1.5647
  624SOL     OW 2981   5.048   1.593   1.675 -0.0648 -0.2824  0.0549
  624SOL    HW1 2982   5.043   1.664   1.611  1.9246  0.8186  1.0285
  624SOL    HW2 2983   5.080   1.518   1.625  0.4868  0.2804 -0.4580
  625SOL     OW 2984   1.497   0.513   2.116  0.7331  0.3417  0.0173
  625SOL    HW1 2985   1.435   0.580   2.090  0.8170  0.7321  0.7924
  625SOL    HW2 2986   1.509   0.526   2.210  1.0806 -0.4817  0.0980
  626SOL     OW 2987   0.623   5.307   1.598  0.1776 -0.0251  0.2108
  626SOL    HW1 2988   0.532   5.309   1.626 -0.8590 -0.8157 -2.8094
  626SOL    HW2 2989   0.632   5.226   1.548  2.7383 -0.2864  0.9385
  627SOL     OW 2990   6.081   5.569   3.101 -0.4667  0.5864  0.5962
  627SOL    HW1 2991   6.013   5.588   3.038 -0.9625  0.7715  1.1765
  627SOL    HW2 2992   6.154   5.536   3.049 -1.1358  0.0150  0.0098
  628SOL     OW 2993   5.965   1.289   6.333  0.0865 -0.1090  0.4294
  628SOL    HW1 2994   5.920   1.262   6.253 -0.5542 -0.3204  0.8507
  628SOL    HW2 2995   5.905   1.265   6.404 -0.2170  1.8209  0.8800
  629SOL     OW 2996   4.339   6.606   3.569  0.9635 -0.0258 -0.2691
  629SOL    HW1 2997   4.244   6.617   3.566  0.9369  0.0817  0.5915
  629SOL    HW2 2998   4.372   6.695   3.585  1.0555 -0.3854  1.7569
  630SOL     OW 2999   4.325   6.694   6.510  0.0682 -0.0480  0.1235
  630SOL    HW1 3000   4.275   6.649   6.578 -1.6476  1.9569  0.2866
  630SOL    HW2 3001   4.263   6.703   6.437  1.3520 -0.6549 -1.0893
  631SOL     OW 3002   4.471   4.857   3.200 -0.3102  0.0631  0.2765
  631SOL    HW1 3003   4.452   4.853   3.106 -0.9320  1.1402  0.3440
  631SOL    HW2 3004   4.458   4.949   3.223 -1.7637 -0.4841  1.7562
  632SOL     OW 3005   4.420   1.868   1.090 -0.3029 -0.2501 -0.4318
  632SOL    HW1 3006   4.376   1.818   1.021  1.3580 -0.4412 -1.4072
  632SOL    HW2 3007   4.356   1.935   1.115 -0.8776  0.0026 -2.3720
  633SOL     OW 3008   2.859   3.514   6.773  0.1386  0.0379  0.0037
  633SOL    HW1 3009   2.938   3.478   6.733  0.8692  0.1113  1.3029
  633SOL    HW2 3010   2.801   3.438   6.784  0.2990 -0.1369 -0.3722
  634SOL     OW 3011   6.300   1.599   0.979  0.5492  0.2184  0.4440
  634SOL    HW1 3012   6.343   1.534   0.924 -0.2402  0.3588 -0.3548
  634SOL    HW2 3013   6.209   1.570   0.984  0.4174  0.6903  0.9580
  635SOL     OW 3014   1.184   4.280   1.375 -0.4140 -0.2620 -0.4415
  635SOL    HW1 3015   1.228   4.361   1.402  0.4360 -0.8890  0.0748
  635SOL    HW2 3016   1.091   4.301   1.383 -0.2381  1.0150 -1.3600
  636SOL     OW 3017   2.695   2.772   1.252  0.0815 -0.6008 -0.5263
  636SOL    HW1 3018   2.767   2.834   1.241 -0.5487  0.9422  2.8601
  636SOL    HW2 3019   2.730   2.703   1.308 -0.3086 -1.3667 -1.1959
  637SOL     OW 3020   2.422   0.258   0.891 -0.3402 -0.2562 -0.6419
  637SOL    HW1 3021   2.500   0.206   0.914 -0.3994 -0.0539  0.0367
  637SOL    HW2 3022   2.351   0.194   0.888 -0.2004 -0.3996 -1.0036
  638SOL     OW 3023   5.253   4.178   6.100  0.5721  0.0928  0.1486
  638SOL    HW1 3024   5.228   4.108   6.161 -0.4427 -0.3053 -0.6925
  638SOL    HW2 3025   5.198   4.163   6.023  0.4986  1.6926 -0.1329
  639SOL     OW 3026   0.946   4.044   2.342 -0.0675 -0.2246 -0.1838
  639SOL    HW1 3027   0.862   4.082   2.315 -0.1209 -1.2316 -1.5322
  639SOL    HW2 3028   1.009   4.076   2.278  0.5157  0.1844  0.5771
  640SOL     OW 3029   2.096   1.613   6.609 -0.3291  0.0748 -0.2773
  640SOL    HW1 3030   2.129   1.668   6.680  1.0266  0.0073 -0.8269
  640SOL    HW2 3031   2.168   1.554   6.589  0.0337  1.2626 -2.8877
  641SOL     OW 3032   1.772   2.085   4.876 -0.0488  0.0237 -0.5778
  641SOL    HW1 3033   1.855   2.050   4.908  0.9166  1.6770 -1.1350
  641SOL    HW2 3034   1.709   2.064   4.945  1.3598  0.9186  1.0642
  642SOL     OW 3035   5.480   4.368   3.657  0.1945  0.4590  0.1018
  642SOL    HW1 3036   5.555   4.314   3.681 -1.2638 -1.1297  1.3472
  642SOL    HW2 3037   5.438   4.319   3.586  0.8189  1.8153 -1.2450
  643SOL     OW 3038   1.977   5.115   4.123 -0.0889  0.1516 -0.0711
  643SOL    HW1 3039   1.926   5.034   4.132  0.2996 -0.0687  0.1465
  643SOL    HW2 3040   2.040   5.112   4.194  0.1040  0.5218 -0.2241
  644SOL     OW 3041   3.348   6.363   6.355 -0.0453  0.2645  0.5502
  644SOL    HW1 3042   3.421   6.413   6.392  2.0035 -0.0368 -2.6280
  644SOL    HW2 3043   3.272   6.419   6.368  1.3212  2.0589  1.2923
  645SOL     OW 3044   2.473   0.435   0.440 -0.1039  0.0966  0.4492
  645SOL    HW1 3045   2.479   0.424   0.535  1.0481  0.8139  0.4805
  645SOL    HW2 3046   2.461   0.347   0.405  0.4947 -0.2918  1.2000
  646SOL     OW 3047   5.817   4.073   5.519  0.3241  0.0066 -0.1469
  646SOL    HW1 3048   5.877   4.023   5.464  0.3082  0.4383 -0.5686
  646SOL    HW2 3049   5.783   4.141   5.461 -0.1704  0.0889  0.2326
  647SOL     OW 3050   3.815   5.258   3.431  0.0076 -0.5180 -0.0759
  647SOL    HW1 3051   3.873   5.215   3.368 -0.0911 -0.6915 -0.0483
  647SOL    HW2 3052   3.846   5.349   3.433 -0.4721 -0.3232 -0.9577
  648SOL     OW 3053   2.322   3.187   2.454 -0.2251 -0.0265  0.1250
  648SOL    HW1 3054   2.402   3.235   2.432 -0.8854  0.7925 -0.5877
  648SOL    HW2 3055   2.253   3.231   2.404 -1.3497  0.1226  1.7165
  649SOL     OW 3056   0.129   3.295   2.194  0.2674 -0.1036 -0.0692
  649SOL    HW1 3057   0.123   3.284   2.289 -0.1389  0.5476 -0.0096
  649SOL    HW2 3058   0.090   3.216   2.158 -0.1439 -0.0807  0.3146
  650SOL     OW 3059   1.152   2.095   6.260 -0.1792  0.6786  0.2471
  650SOL    HW1 3060   1.113   2.172   6.217  0.3666  1.2270  0.7141
  650SOL    HW2 3061   1.077   2.044   6.290 -0.5593  1.7766  1.2314
  651SOL     OW 3062   4.446   3.202   0.805 -0.2058 -0.2373 -0.5544
  651SOL    HW1 3063   4.425   3.127   0.750  0.3582  1.1896 -2.8657
  651SOL    HW2 3064   4.536   3.188   0.832  0.1923 -0.0291 -1.7049
  652SOL     OW 3065   2.501   1.907   2.432 -0.1958 -0.5943  0.2386
  652SOL    HW1 3066   2.469   1.936   2.517 -1.1902 -1.2317  0.0906
  652SOL    HW2 3067   2.534   1.987   2.391 -0.7536 -0.0846  0.7684
  653SOL     OW 3068   1.959   1.718   2.015 -0.0209 -0.2513 -0.0783
  653SOL    HW1 3069   2.052   1.699   2.025  0.4150  1.1987 -1.0373
  653SOL    HW2 3070   1.939   1.779   2.086 -0.2790 -0.6509  0.1975
  654SOL     OW 3071   0.031   6.531   6.357  0.1802  0.1781 -0.2140
  654SOL    HW1 3072  -0.014   6.546   6.274 -2.8930 -1.2905  0.9991
  654SOL    HW2 3073   0.092   6.604   6.366  0.9353  0.1770 -3.8853
  655SOL     OW 3074   1.023   2.874   6.333 -0.5600 -0.2251  0.0982
  655SOL    HW1 3075   1.040   2.780   6.337 -1.4769 -0.3744  0.9342
  655SOL    HW2 3076   1.001   2.898   6.423  0.7934  1.0266  0.1130
  656SOL     OW 3077   5.840   3.074   3.327 -0.7688 -0.1213 -0.3886
  656SOL    HW1 3078   5.799   2.988   3.317 -0.8179  0.0185 -1.6177
  656SOL    HW2 3079   5.801   3.110   3.406 -2.6541 -0.2249 -1.2065
  657SOL     OW 3080   0.869   5.967   6.363  0.6717 -0.4454 -0.0273
  657SOL    HW1 3081   0.792   5.943   6.310  0.1164  1.1476  0.0042
  657SOL    HW2 3082   0.936   5.991   6.299  0.5266 -0.0622 -0.0393
  658SOL     OW 3083   1.275   6.512   2.170  0.1101 -0.7914 -0.3611
  658SOL    HW1 3084   1.340   6.443   2.177  0.9538 -0.0821 -0.9675
  658SOL    HW2 3085   1.300   6.561   2.092 -1.7769 -1.1162 -1.2260
  659SOL     OW 3086   6.034   1.816   2.836 -0.2314 -0.0950 -0.0381
  659SOL    HW1 3087   6.011   1.811   2.743  0.0710 -0.5388 -0.0951
  659SOL    HW2 3088   6.092   1.892   2.842  0.2870 -0.4541 -0.3406
  660SOL     OW 3089   6.495   4.217   4.892  0.0477  0.5059 -0.3276
  660SOL    HW1 3090   6.514   4.309   4.871  1.4371  0.4048  0.3836
  660SOL    HW2 3091   6.561   4.168   4.844  2.1046  0.1579  2.6001
  661SOL     OW 3092   2.972   4.940   2.378 -0.5489  0.1584  0.4518
  661SOL    HW1 3093   2.946   4.980   2.295  0.1140  1.9136  1.0521
  661SOL    HW2 3094   3.029   4.867   2.353 -1.4828 -0.2095 -0.6636
  662SOL     OW 3095   0.097   4.842   5.703  0.2434  0.2567  0.3507
  662SOL    HW1 3096   0.105   4.852   5.798 -0.3346 -0.2622  0.4587
  662SOL    HW2 3097   0.088   4.748   5.689  0.2814  0.3322 -0.2197
  663SOL     OW 3098   2.667   3.573   6.240  0.4185  0.2172 -0.3249
  663SOL    HW1 3099   2.723   3.646   6.215  0.9029 -0.0735 -0.1084
  663SOL    HW2 3100   2.726   3.511   6.283 -0.2336  0.2885  0.6863
  664SOL     OW 3101   1.819   2.141   0.840  0.3182  0.5109  0.5707
  664SOL    HW1 3102   1.907   2.160   0.805  0.0673 -0.8187 -0.8800
  664SOL    HW2 3103   1.825   2.051   0.873 -0.6375  0.2218 -0.0198
  665SOL     OW 3104   5.631   4.535   1.337 -0.0245 -0.5354  0.3690
  665SOL    HW1 3105   5.621   4.440   1.339 -0.7822 -0.4672  0.1619
  665SOL    HW2 3106   5.550   4.569   1.376 -0.2629  0.0456 -0.5897
  666SOL     OW 3107   3.740   0.636   1.673  0.4309  0.2777 -0.3283
  666SOL    HW1 3108   3.708   0.631   1.763 -0.8075 -0.0038 -0.7670
  666SOL    HW2 3109   3.662   0.625   1.619  1.3211 -0.7579 -1.4506
  667SOL     OW 3110   0.965   4.537   3.918 -0.3049  0.0637  0.6007
  667SOL    HW1 3111   1.059   4.520   3.914 -0.3225  0.0550  0.2481
  667SOL    HW2 3112   0.940   4.562   3.829 -0.6659 -0.1010  0.6500
  668SOL     OW 3113   4.980   6.733   2.162 -0.1202  0.0520 -0.5668
  668SOL    HW1 3114   5.061   6.692   2.132 -0.0038 -1.1785  1.2789
  668SOL    HW2 3115   5.009   6.802   2.222 -0.4458 -0.0058 -0.3651
  669SOL     OW 3116   1.179   2.314   0.054 -0.2391 -0.0699 -0.2190
  669SOL    HW1 3117   1.231   2.356   0.123  0.1968  0.9626 -1.1487
  669SOL    HW2 3118   1.229   2.234   0.033 -0.2869 -0.3040  0.5355
  670SOL     OW 3119   5.509   6.510   2.028 -0.1136  0.0221  0.1802
  670SOL    HW1 3120   5.425   6.472   2.053 -0.4251  0.3764 -0.3144
  670SOL    HW2 3121   5.564   6.434   2.009 -0.5103 -0.2027 -0.0949
  671SOL     OW 3122   0.967   6.234   0.408 -0.0345  0.1217 -0.4367
  671SOL    HW1 3123   0.988   6.141   0.420  0.3295  0.3285  0.6016
  671SOL    HW2 3124   1.052   6.277   0.401 -0.2027  0.4112 -0.7237
  672SOL     OW 3125   1.483   0.588   0.465 -0.1861 -0.3542  0.0731
  672SOL    HW1 3126   1.560   0.541   0.496 -0.9754 -1.9184 -0.2149
  672SOL    HW2 3127   1.455   0.640   0.541  0.9731  0.0339  0.2553
  673SOL     OW 3128   5.841   5.325   2.581 -0.6190 -0.5593  0.2606
  673SOL    HW1 3129   5.887   5.386   2.638  1.9115 -1.6652 -0.4419
  673SOL    HW2 3130   5.770   5.377   2.542  1.0658  1.7845  0.1007
  674SOL     OW 3131   4.668   5.047   4.173 -0.2425 -0.0587 -0.1189
  674SOL    HW1 3132   4.593   5.054   4.231 -1.1853 -0.6877 -1.2184
  674SOL    HW2 3133   4.682   4.953   4.163 -2.6203 -0.2075 -3.9318
  675SOL     OW 3134   2.776   3.649   1.974  0.5023  0.1261  0.0705
  675SOL    HW1 3135   2.703   3.701   2.008  0.2880  0.1720 -0.4427
  675SOL    HW2 3136   2.735   3.586   1.914  0.6667 -1.1830  1.2903
  676SOL     OW 3137   0.562   5.385   5.718  0.7363 -0.7693 -0.0334
  676SOL    HW1 3138   0.608   5.434   5.649  0.1759 -1.7194 -1.1162
  676SOL    HW2 3139   0.594   5.295   5.709 -1.3640 -1.4990 -0.9096
  677SOL     OW 3140   0.006   0.215   0.774  0.1619 -0.0476  0.1495
  677SOL    HW1 3141   0.071   0.154   0.809 -0.0817  0.8362  2.2548
  677SOL    HW2 3142   0.052   0.261   0.704  0.3954 -2.3691 -1.3298
  678SOL     OW 3143   1.318   5.528   6.301 -0.6984 -1.0485 -0.2347
  678SOL    HW1 3144   1.400   5.480   6.294 -0.8270 -1.1799 -0.8714
  678SOL    HW2 3145   1.278   5.494   6.381 -0.1791 -1.0448  0.0345
  679SOL     OW 3146   2.977   1.109   4.487  0.0039  0.0111  0.4145
  679SOL    HW1 3147   3.039   1.119   4.560  1.2114 -2.5641 -0.1278
  679SOL    HW2 3148   3.004   1.027   4.444 -1.6034  0.6509 -2.0261
  680SOL     OW 3149   0.221   4.288   4.335 -0.2928  0.7582 -0.0399
  680SOL    HW1 3150   0.254   4.363   4.384 -0.4304  1.6684 -1.3057
  680SOL    HW2 3151   0.250   4.212   4.386  1.3719  1.5921  0.3289
  681SOL     OW 3152   1.800   0.633   4.530  0.1386 -0.0390  0.1198
  681SOL    HW1 3153   1.839   0.616   4.444 -1.8009 -0.0399 -0.8306
  681SOL    HW2 3154   1.710   0.600   4.521 -0.2734  0.5079  1.9719
  682SOL     OW 3155   6.031   4.987   6.693  0.4851 -0.4829 -0.3862
  682SOL    HW1 3156   5.988   4.912   6.651  1.3393 -0.4359 -1.4007
  682SOL    HW2 3157   5.971   5.060   6.679 -0.2314 -0.9107  0.3753
  683SOL     OW 3158   3.846   4.538   0.325  0.4216 -0.1535  0.5159
  683SOL    HW1 3159   3.899   4.502   0.396  1.0404 -2.2778 -0.9378
  683SOL    HW2 3160   3.907   4.590   0.273  0.4123 -0.2128  0.4463
  684SOL     OW 3161   5.430   6.551   6.087 -0.2765 -0.0756 -0.4569
  684SOL    HW1 3162   5.460   6.619   6.027  1.5332  0.2450  0.7545
  684SOL    HW2 3163   5.369   6.597   6.146  2.7836  1.2845  1.9488
  685SOL     OW 3164   0.865   3.451   4.221 -0.1740  0.0925 -0.1882
  685SOL    HW1 3165   0.937   3.406   4.177  0.3285 -1.1893  1.8369
  685SOL    HW2 3166   0.897   3.466   4.310 -1.3003  2.2393 -0.0797
  686SOL     OW 3167   6.201   2.709   2.078  0.0313 -0.4628  0.2416
  686SOL    HW1 3168   6.167   2.671   1.997  0.9140 -1.7828  0.4633
  686SOL    HW2 3169   6.168   2.652   2.147  2.0517 -1.4114  0.5158
  687SOL     OW 3170   1.516   4.849   5.722  0.2846  0.1636 -0.2970
  687SOL    HW1 3171   1.595   4.824   5.675  0.2655 -0.5337  0.0216
  687SOL    HW2 3172   1.518   4.795   5.802  0.3108  1.2975  0.4972
  688SOL     OW 3173   0.178   0.551   2.669  0.1861  0.5330  0.5629
  688SOL    HW1 3174   0.248   0.581   2.727  0.6804 -0.4006  0.4837
  688SOL    HW2 3175   0.221   0.485   2.613 -0.5646  0.5469 -0.0426
  689SOL     OW 3176   6.607   2.783   5.417 -0.1919  0.0845  0.0317
  689SOL    HW1 3177   6.512   2.786   5.431 -0.4712 -0.2129 -1.5906
  689SOL    HW2 3178   6.633   2.874   5.403 -0.4934  0.0328 -0.9306
  690SOL     OW 3179   1.336   4.587   3.021  0.4419  0.6945 -0.2777
  690SOL    HW1 3180   1.398   4.570   2.949  0.1606  2.7487 -1.0563
  690SOL    HW2 3181   1.255   4.544   2.993  0.4141  1.2469 -1.0784
  691SOL     OW 3182   4.961   0.676   3.808  0.2524  0.0743 -0.5909
  691SOL    HW1 3183   5.001   0.656   3.724  2.1678 -1.3361  0.5803
  691SOL    HW2 3184   4.922   0.593   3.836  0.0946  0.3862  0.1454
  692SOL     OW 3185   0.261   4.551   2.679  0.3826 -0.0664 -0.3178
  692SOL    HW1 3186   0.317   4.483   2.643  2.6023  1.3472  0.2900
  692SOL    HW2 3187   0.245   4.524   2.770 -1.4506 -1.3216 -0.9396
  693SOL     OW 3188   3.168   4.928   1.138  0.2378 -0.4873  0.5923
  693SOL    HW1 3189   3.082   4.952   1.105 -0.2620  0.7228  2.6263
  693SOL    HW2 3190   3.195   4.854   1.084 -1.0675  0.5350 -1.5691
  694SOL     OW 3191   2.676   4.984   0.679  0.2217  0.7710  0.2622
  694SOL    HW1 3192   2.623   4.940   0.612  2.3020 -0.4867 -0.6562
  694SOL    HW2 3193   2.710   5.062   0.635 -0.2211  1.1593  0.6004
  695SOL     OW 3194   0.170   3.695   1.912  0.0098 -0.3878 -0.5112
  695SOL    HW1 3195   0.090   3.643   1.898  0.0547 -0.0207 -2.3866
  695SOL    HW2 3196   0.233   3.632   1.948 -1.2491 -0.5543  1.5741
  696SOL     OW 3197   6.074   0.549   2.459 -0.1601  0.1372 -0.1162
  696SOL    HW1 3198   6.113   0.632   2.433  0.4612  0.0350  0.4437
  696SOL    HW2 3199   6.054   0.504   2.377  2.0779 -0.3440 -0.4754
  697SOL     OW 3200   0.691   0.716   5.822  0.4408  0.0552 -0.0122
  697SOL    HW1 3201   0.632   0.658   5.773  0.1764 -1.6768  2.1965
  697SOL    HW2 3202   0.666   0.804   5.795 -1.1121 -0.7477 -1.3752
  698SOL     OW 3203   1.966   3.266   4.313  0.0791  0.0340 -0.1393
  698SOL    HW1 3204   2.048   3.314   4.311 -0.3459  0.7748 -0.2088
  698SOL    HW2 3205   1.911   3.309   4.247 -0.0525 -1.0314 -0.7552
  699SOL     OW 3206   1.952   2.197   3.274  0.1901 -0.0041 -0.1586
  699SOL    HW1 3207   1.964   2.122   3.332 -1.5130  0.7441  1.2727
  699SOL    HW2 3208   2.005   2.177   3.197  1.5381 -1.6266  1.1113
  700SOL     OW 3209   3.024   1.388   3.004 -0.2033  0.3207  0.4109
  700SOL    HW1 3210   3.026   1.482   2.984  2.2976  0.4544  0.9248
  700SOL    HW2 3211   3.089   1.377   3.074 -2.0018 -1.4964  1.9040
  701SOL     OW 3212   2.691   5.134   4.399  0.0104  0.5228  0.3452
  701SOL    HW1 3213   2.649   5.072   4.459  0.8143  0.8531  1.2815
  701SOL    HW2 3214   2.631   5.207   4.394 -0.8177 -0.1904 -0.5465
  702SOL     OW 3215   0.824   5.034   4.200 -0.2467  0.6081 -0.3161
  702SOL    HW1 3216   0.826   5.053   4.294 -1.6579  1.3340 -0.4003
  702SOL    HW2 3217   0.797   4.942   4.195 -1.3392  0.8902 -0.0022
  703SOL     OW 3218   6.442   2.316   0.145 -0.4682  0.1144 -0.0961
  703SOL    HW1 3219   6.405   2.229   0.130 -0.4416 -0.0028  0.4744
  703SOL    HW2 3220   6.367   2.375   0.144 -0.6961 -0.1228  1.0590
  704SOL     OW 3221   4.392   4.922   6.695  0.3329 -0.3203  0.0021
  704SOL    HW1 3222   4.486   4.907   6.705  0.2124 -0.0343  1.6766
  704SOL    HW2 3223   4.352   4.841   6.726  0.0018 -0.2567 -0.2583
  705SOL     OW 3224   2.178   1.818   3.132  0.0641  0.3810  0.1384
  705SOL    HW1 3225   2.237   1.828   3.207 -0.2134  2.0580  0.1817
  705SOL    HW2 3226   2.231   1.847   3.057  0.3123 -1.1987 -0.3354
  706SOL     OW 3227   1.061   4.649   0.300  0.0996 -0.2658  0.2763
  706SOL    HW1 3228   0.973   4.685   0.291  0.5180  0.7206  0.0260
  706SOL    HW2 3229   1.068   4.585   0.229 -0.4957 -0.5358  0.4517
  707SOL     OW 3230   4.431   3.253   6.401 -0.2598  0.0675 -0.0394
  707SOL    HW1 3231   4.450   3.202   6.322 -1.8642 -1.7973  0.6818
  707SOL    HW2 3232   4.336   3.253   6.407 -0.2117  1.2629  1.2416
  708SOL     OW 3233   6.679   2.098   4.438  0.2172 -0.0935 -0.6835
  708SOL    HW1 3234   6.678   2.116   4.344 -1.0959  0.5380 -0.5691
  708SOL    HW2 3235   6.767   2.124   4.466  0.2200  0.8670 -1.5365
  709SOL     OW 3236   0.441   4.462   1.006 -0.6641  0.2209 -0.1699
  709SOL    HW1 3237   0.364   4.425   1.047 -0.9608  3.2017  2.3503
  709SOL    HW2 3238   0.498   4.486   1.079  1.0809  1.2571 -1.7803
  710SOL     OW 3239   2.049   2.812   5.505 -0.0150 -0.4638 -0.2802
  710SOL    HW1 3240   2.089   2.881   5.557  0.5644 -0.7990 -0.2801
  710SOL    HW2 3241   1.955   2.826   5.515  0.0444 -1.2359  1.8401
  711SOL     OW 3242   5.922   3.904   3.546 -0.1468 -0.3842 -0.1300
  711SOL    HW1 3243   5.860   3.855   3.601 -1.3244  1.6342  0.4432
  711SOL    HW2 3244   5.895   3.882   3.456  1.9788 -3.9402 -0.0866
  712SOL     OW 3245   3.275   6.437   0.082 -0.4594 -0.3161 -0.3509
  712SOL    HW1 3246   3.216   6.385   0.136 -0.6535 -0.7828 -1.0041
  712SOL    HW2 3247   3.217   6.494   0.031 -0.5284 -2.1060 -2.4124
  713SOL     OW 3248   6.621   5.513   6.089 -0.3280 -0.3947 -0.4545
  713SOL    HW1 3249   6.559   5.481   6.023  0.1033  0.0784 -1.1018
  713SOL    HW2 3250   6.644   5.435   6.139  1.2523 -1.3190 -2.4409
  714SOL     OW 3251   4.551   0.271   6.575 -0.1682  0.2635  0.4000
  714SOL    HW1 3252   4.520   0.287   6.486 -1.0573 -0.1549  0.6202
  714SOL    HW2 3253   4.598   0.188   6.569 -0.0433  0.3420  0.2813
  715SOL     OW 3254   6.350   6.569   5.804  0.2758 -0.1622 -0.1277
  715SOL    HW1 3255   6.325   6.641   5.746 -0.8229  0.1845  0.7426
  715SOL    HW2 3256   6.341   6.491   5.749  1.6130  0.3425 -1.1254
  716SOL     OW 3257   6.525   5.741   3.693  0.6589 -0.4044  0.4330
  716SOL    HW1 3258   6.450   5.739   3.751  0.3993  1.7573  0.2761
  716SOL    HW2 3259   6.525   5.656   3.650 -0.8090 -0.9883  1.5129
  717SOL     OW 3260   6.365   0.304   1.862 -0.9178  0.3573  0.3852
  717SOL    HW1 3261   6.370   0.213   1.890 -2.9660 -0.6237 -1.9803
  717SOL    HW2 3262   6.447   0.319   1.814 -0.8303 -0.4782  0.2514
  718SOL     OW 3263   2.660   5.879   2.976  0.4564 -0.4458  0.8139
  718SOL    HW1 3264   2.670   5.908   2.885  1.1686  0.8455  1.2831
  718SOL    HW2 3265   2.748   5.850   3.002  0.7108  1.0394  1.6868
  719SOL     OW 3266   5.574   5.714   3.918  0.5329  0.2461 -0.0180
  719SOL    HW1 3267   5.624   5.780   3.966 -0.6050  1.6331 -0.6785
  719SOL    HW2 3268   5.501   5.692   3.977  0.2664  0.4369 -0.2757
  720SOL     OW 3269   3.542   0.121   5.249 -0.3980 -0.0076  0.1067
  720SOL    HW1 3270   3.543   0.165   5.164 -1.6546 -1.2549 -0.5999
  720SOL    HW2 3271   3.451   0.090   5.259 -0.0182 -0.7938  1.4217
  721SOL     OW 3272   2.924   0.976   0.129  0.0278 -0.1248  0.1277
  721SOL    HW1 3273   2.975   0.899   0.154 -0.8829 -1.1127 -0.9168
  721SOL    HW2 3274   2.981   1.024   0.068  1.4648  1.2506  2.4198
  722SOL     OW 3275   2.336   3.446   0.327  0.2147  0.0437  0.4221
  722SOL    HW1 3276   2.307   3.508   0.260 -0.1772  0.3235  0.8391
  722SOL    HW2 3277   2.258   3.396   0.348 -0.0763  1.0160  1.7888
  723SOL     OW 3278   4.675   0.616   5.034 -0.2226  0.2289 -0.4160
  723SOL    HW1 3279   4.673   0.521   5.043 -1.3370  0.4178  2.3367
  723SOL    HW2 3280   4.627   0.648   5.110 -0.2461  3.0051 -1.4864
  724SOL     OW 3281   0.497   1.521   0.505  0.2259  0.1199 -0.9612
  724SOL    HW1 3282   0.451   1.491   0.583  1.4880  1.4714  0.3652
  724SOL    HW2 3283   0.437   1.585   0.466  0.5546  1.2275  0.2682
  725SOL     OW 3284   5.018   1.004   2.509 -0.1062 -0.7724  0.3983
  725SOL    HW1 3285   5.056   1.005   2.421 -0.2590 -1.3235  0.3254
  725SOL    HW2 3286   5.077   0.948   2.560 -1.3785 -2.5318  0.0220
  726SOL     OW 3287   1.973   0.672   1.332 -0.0554 -0.2065 -0.2896
  726SOL    HW1 3288   1.897   0.616   1.317  0.5070 -1.0339 -0.1592
  726SOL    HW2 3289   2.048   0.616   1.309  0.5017  0.6333 -0.5422
  727SOL     OW 3290   3.937   1.093   5.655 -0.2090 -0.0569  0.2191
  727SOL    HW1 3291   3.968   1.013   5.613  1.1099  0.6163 -0.1256
  727SOL    HW2 3292   3.878   1.133   5.591 -0.1415 -0.2785  0.0178
  728SOL     OW 3293   2.335   1.599   6.069 -0.3806 -0.4706  0.1582
  728SOL    HW1 3294   2.271   1.612   6.140 -0.2993 -0.8361  0.3022
  728SOL    HW2 3295   2.397   1.535   6.105  0.4760  0.4104  0.2825
  729SOL     OW 3296   6.584   6.507   5.445  0.4118  0.4860 -0.4154
  729SOL    HW1 3297   6.677   6.530   5.445  0.6765 -0.4761  0.2559
  729SOL    HW2 3298   6.543   6.574   5.498  0.7734  0.7698 -0.4916
  730SOL     OW 3299   0.708   2.916   1.674  0.0865  0.0754 -0.2867
  730SOL    HW1 3300   0.690   2.964   1.755  1.7454 -0.0644  0.2011
  730SOL    HW2 3301   0.797   2.881   1.686 -0.7080 -2.3690 -0.9793
  731SOL     OW 3302   3.960   1.697   6.148  0.4949 -0.4896 -0.0747
  731SOL    HW1 3303   3.963   1.603   6.131 -1.3215 -0.9777  1.8516
  731SOL    HW2 3304   4.033   1.713   6.208  0.7976 -0.6600 -0.3926
  732SOL     OW 3305   4.284   0.625   5.408  0.3335 -0.1013 -0.2116
  732SOL    HW1 3306   4.345   0.682   5.361 -0.6331  0.8115 -0.3962
  732SOL    HW2 3307   4.340   0.573   5.466  1.5382 -1.0181 -2.0884
  733SOL     OW 3308   2.228   2.070   0.675  0.0956 -0.2753 -0.3942
  733SOL    HW1 3309   2.312   2.029   0.698 -0.5140 -1.5193 -0.2609
  733SOL    HW2 3310   2.204   2.027   0.593 -0.8163 -0.5808  0.0191
  734SOL     OW 3311   0.449   0.573   0.083 -0.1427 -0.5380  1.2907
  734SOL    HW1 3312   0.514   0.613   0.026  0.1302 -1.7969  0.6879
  734SOL    HW2 3313   0.425   0.642   0.144  1.4310  0.0864  1.2332
  735SOL     OW 3314   5.770   1.019   2.518  0.5600 -0.2542  0.3268
  735SOL    HW1 3315   5.736   1.032   2.429  2.6444  0.7565 -0.4043
  735SOL    HW2 3316   5.863   0.999   2.505  0.5571 -1.7552  2.2273
  736SOL     OW 3317   0.866   4.856   4.599  0.3394 -0.0408  0.2242
  736SOL    HW1 3318   0.929   4.784   4.602 -0.4059 -0.7065  0.4239
  736SOL    HW2 3319   0.805   4.831   4.529 -0.7933 -0.3739  1.2793
  737SOL     OW 3320   1.629   5.160   3.859  0.1027  0.2511 -0.2682
  737SOL    HW1 3321   1.685   5.083   3.861  0.9934  0.7445 -2.9164
  737SOL    HW2 3322   1.682   5.229   3.899  0.2787  0.0951 -0.2317
  738SOL     OW 3323   1.310   2.766   6.445  0.4148 -0.1408 -0.1872
  738SOL    HW1 3324   1.365   2.743   6.370  1.2479  1.6293 -0.1591
  738SOL    HW2 3325   1.307   2.861   6.444 -1.9034 -0.1489  0.3884
  739SOL     OW 3326   6.474   2.136   3.717  0.6900  0.0629 -0.3564
  739SOL    HW1 3327   6.538   2.177   3.775  0.1152 -0.2991  0.5611
  739SOL    HW2 3328   6.391   2.143   3.764  0.1866 -0.1357 -1.1960
  740SOL     OW 3329   5.746   2.201   5.336 -0.1037 -0.5518  0.3901
  740SOL    HW1 3330   5.709   2.268   5.393 -0.2741  0.0645 -0.4089
  740SOL    HW2 3331   5.681   2.190   5.267  0.7429 -0.1804 -0.4948
  741SOL     OW 3332   6.099   3.815   5.125  0.1599  0.0657 -0.7535
  741SOL    HW1 3333   6.095   3.866   5.044 -0.9161 -0.2651 -0.9365
  741SOL    HW2 3334   6.103   3.724   5.095 -0.3675 -0.0648 -0.4384
  742SOL     OW 3335   4.653   4.982   0.905 -0.9189  0.1908  0.3336
  742SOL    HW1 3336   4.594   4.961   0.977 -0.2308  1.4094  1.2941
  742SOL    HW2 3337   4.643   5.076   0.893  2.6407  0.9941  2.2866
  743SOL     OW 3338   2.472   0.627   3.847 -0.4233  0.1581 -0.5203
  743SOL    HW1 3339   2.387   0.655   3.881  0.1523  1.1385  0.1471
  743SOL    HW2 3340   2.503   0.562   3.910 -0.6782 -0.2230 -0.7805
  744SOL     OW 3341   0.585   4.146   0.968 -0.1610  0.0241  0.5639
  744SOL    HW1 3342   0.506   4.169   1.017 -0.5679 -0.2161  0.0267
  744SOL    HW2 3343   0.655   4.194   1.011 -0.5907  0.1834  1.0897
  745SOL     OW 3344   5.732   2.535   4.994  0.6941  0.5139 -0.2580
  745SOL    HW1 3345   5.687   2.601   5.048  1.5732  0.7487  0.2179
  745SOL    HW2 3346   5.697   2.549   4.906 -0.2659  0.5849  0.1169
  746SOL     OW 3347   1.449   0.713   0.703 -0.3016 -0.4588  0.4418
  746SOL    HW1 3348   1.368   0.764   0.703 -1.1198 -1.6891  1.3505
  746SOL    HW2 3349   1.516   0.775   0.734 -1.5207 -0.2279  2.8908
  747SOL     OW 3350   2.836   1.073   0.817  0.8206  0.1193 -0.6007
  747SOL    HW1 3351   2.881   1.151   0.784 -1.2190  0.7715 -2.0713
  747SOL    HW2 3352   2.896   1.001   0.798  1.6549  1.0430 -1.6023
  748SOL     OW 3353   0.319   1.557   0.043  0.1321  0.2961  0.2987
  748SOL    HW1 3354   0.405   1.528   0.072 -0.3338 -0.8014  0.6173
  748SOL    HW2 3355   0.280   1.597   0.121  0.2322  0.5414  0.2265
  749SOL     OW 3356   1.963   1.232   2.172  0.2796  0.1823  0.2159
  749SOL    HW1 3357   2.057   1.235   2.155  0.0529 -0.1061 -1.2298
  749SOL    HW2 3358   1.925   1.203   2.090 -1.1407  0.8875  0.5975
  750SOL     OW 3359   4.149   2.461   0.766  0.2863 -1.2643  0.2904
  750SOL    HW1 3360   4.108   2.469   0.679  0.9615  0.3515  0.0743
  750SOL    HW2 3361   4.243   2.460   0.747  0.4263 -1.3673  0.9829
  751SOL     OW 3362   5.491   0.611   0.285 -0.3946  0.2992 -0.2539
  751SOL    HW1 3363   5.523   0.700   0.270 -0.9765  0.3506 -1.3241
  751SOL    HW2 3364   5.408   0.624   0.332  0.2404  0.2419  0.9180
  752SOL     OW 3365   3.669   3.376   6.775 -0.3455 -0.1942 -0.1380
  752SOL    HW1 3366   3.634   3.289   6.760 -2.0930  0.7099 -1.7308
  752SOL    HW2 3367   3.593   3.430   6.793  0.4508  1.3780 -1.2158
  753SOL     OW 3368   6.047   5.226   0.236 -0.4222 -0.0618  0.3388
  753SOL    HW1 3369   6.042   5.258   0.146 -1.4725 -0.7432  0.1309
  753SOL    HW2 3370   6.074   5.302   0.287 -1.4380  0.7914 -0.3295
  754SOL     OW 3371   1.392   5.995   4.964 -0.1136  0.0529  0.2621
  754SOL    HW1 3372   1.376   6.085   4.994 -0.6636 -0.3773  1.3033
  754SOL    HW2 3373   1.457   5.960   5.025  0.6686 -0.0321 -0.5928
  755SOL     OW 3374   0.666   5.564   1.895 -0.0196 -0.1262  0.3773
  755SOL    HW1 3375   0.579   5.603   1.887 -1.0822 -2.6489 -1.6777
  755SOL    HW2 3376   0.723   5.622   1.845 -1.1265  0.0096 -0.7665
  756SOL     OW 3377   3.727   5.877   3.204  0.3373  0.4308 -0.4944
  756SOL    HW1 3378   3.680   5.815   3.148 -0.7094  2.0592 -1.5371
  756SOL    HW2 3379   3.793   5.916   3.147  0.4103  0.8694 -0.1196
  757SOL     OW 3380   1.121   6.205   2.862 -0.2308 -0.2168 -0.2934
  757SOL    HW1 3381   1.140   6.218   2.955  0.9841 -0.5812 -0.4697
  757SOL    HW2 3382   1.201   6.233   2.817 -0.6632 -0.4045 -1.2034
  758SOL     OW 3383   3.119   0.985   0.922  0.0499  0.0703 -0.4404
  758SOL    HW1 3384   3.144   0.940   1.002 -0.9845  0.0348 -0.1231
  758SOL    HW2 3385   3.143   0.925   0.851 -0.0591 -0.3803 -0.0939
  759SOL     OW 3386   5.118   2.824   6.443 -0.1130  0.3822  0.5626
  759SOL    HW1 3387   5.093   2.738   6.477  1.0394  0.1857  0.9586
  759SOL    HW2 3388   5.088   2.885   6.509 -0.6830  0.2598  0.4176
  760SOL     OW 3389   0.562   6.190   4.413 -0.0821  0.0804 -0.3794
  760SOL    HW1 3390   0.555   6.283   4.390 -0.8780  0.7011  2.0116
  760SOL    HW2 3391   0.631   6.187   4.479 -1.2351 -0.7111  0.8492
  761SOL     OW 3392   4.084   6.146   2.996  0.0907 -0.1756 -0.2369
  761SOL    HW1 3393   4.056   6.234   2.970  2.3654  0.8037  0.4340
  761SOL    HW2 3394   4.161   6.127   2.943  0.7355 -0.9692  0.9185
  762SOL     OW 3395   3.241   3.852   2.357  0.0274  0.1784 -0.3370
  762SOL    HW1 3396   3.270   3.931   2.403 -0.9050 -0.1065  0.7761
  762SOL    HW2 3397   3.180   3.810   2.417 -2.4777  0.5981 -2.4429
  763SOL     OW 3398   2.512   2.223   2.206  0.3154 -0.1847 -0.1446
  763SOL    HW1 3399   2.597   2.240   2.246  1.0130 -0.9376 -1.2604
  763SOL    HW2 3400   2.508   2.282   2.131 -0.2962  0.0733  0.0819
  764SOL     OW 3401   2.498   6.134   3.925 -0.0721  0.6019 -0.1851
  764SOL    HW1 3402   2.515   6.222   3.890  0.8173  0.3503 -0.4161
  764SOL    HW2 3403   2.585   6.095   3.933 -0.5441 -0.8570 -1.6578
  765SOL     OW 3404   0.728   2.942   5.252 -0.1585  0.3086 -0.0503
  765SOL    HW1 3405   0.657   2.927   5.190  1.2252 -1.6076 -1.2521
  765SOL    HW2 3406   0.781   3.011   5.213 -0.2940  0.3907 -0.0882
  766SOL     OW 3407   3.580   5.005   1.448 -0.0421 -0.1181  0.0323
  766SOL    HW1 3408   3.631   5.061   1.389  0.4843 -1.7077 -1.0928
  766SOL    HW2 3409   3.497   4.991   1.402 -0.3176  0.0564  0.4788
  767SOL     OW 3410   2.294   4.116   6.043  0.5807  0.4352  0.0677
  767SOL    HW1 3411   2.344   4.034   6.041 -2.0641 -1.2789 -0.5750
  767SOL    HW2 3412   2.305   4.153   5.956 -1.5533 -1.4981 -1.1231
  768SOL     OW 3413   6.538   0.884   5.821  0.1989  0.2526 -0.4087
  768SOL    HW1 3414   6.490   0.962   5.792 -0.6886 -0.6226 -1.4002
  768SOL    HW2 3415   6.475   0.813   5.812  1.5320 -0.8676 -1.2232
  769SOL     OW 3416   5.967   6.697   1.077 -0.2276 -0.4635 -0.2532
  769SOL    HW1 3417   5.962   6.772   1.138  0.3147 -1.4543  1.0371
  769SOL    HW2 3418   5.880   6.657   1.082 -0.4501 -0.0602 -0.7819
  770SOL     OW 3419   3.858   6.626   5.993 -0.4020  0.2239 -0.1528
  770SOL    HW1 3420   3.779   6.642   6.044 -0.5192  0.0959 -0.2937
  770SOL    HW2 3421   3.869   6.531   5.995  0.5299  0.3267  1.0435
  771SOL     OW 3422   3.381   1.701   3.420 -0.7953  0.3358  0.0676
  771SOL    HW1 3423   3.290   1.730   3.412 -0.8370  0.4537  0.9405
  771SOL    HW2 3424   3.383   1.647   3.499 -0.2435 -0.2272 -0.3154
  772SOL     OW 3425   4.054   3.725   5.292 -0.2950 -0.6363 -0.1767
  772SOL    HW1 3426   4.009   3.781   5.228 -0.6215  0.6662  1.1589
  772SOL    HW2 3427   4.110   3.669   5.238 -0.9745  0.0314 -1.6474
  773SOL     OW 3428   3.567   6.581   3.769  0.4629  0.1836 -0.1099
  773SOL    HW1 3429   3.477   6.550   3.758  0.4391  0.5942 -1.2147
  773SOL    HW2 3430   3.621   6.503   3.753  0.2940 -0.5560  2.5256
  774SOL     OW 3431   6.647   6.257   5.492  0.1948 -0.3186 -0.0333
  774SOL    HW1 3432   6.634   6.352   5.490 -0.5352 -0.2325  3.4501
  774SOL    HW2 3433   6.706   6.242   5.566  0.4775 -2.6128 -0.6355
  775SOL     OW 3434   0.185   5.151   2.376  0.1159  0.1121 -0.1353
  775SOL    HW1 3435   0.268   5.109   2.354  0.4102  0.4320  0.3264
  775SOL    HW2 3436   0.210   5.238   2.408 -0.5204  0.9101 -1.7140
  776SOL     OW 3437   3.793   1.297   4.994  0.4048  0.3817 -0.3172
  776SOL    HW1 3438   3.746   1.219   5.023  0.5093 -0.0017 -1.1465
  776SOL    HW2 3439   3.851   1.319   5.067 -2.5840  2.1861  1.6859
  777SOL     OW 3440   6.361   2.905   1.206 -0.0199  0.3621  0.6673
  777SOL    HW1 3441   6.440   2.895   1.153  0.0030  0.0599  0.7526
  777SOL    HW2 3442   6.310   2.971   1.161 -0.0643  0.0078  0.1875
  778SOL     OW 3443   4.270   2.253   1.800 -0.0925 -0.2225  0.5263
  778SOL    HW1 3444   4.202   2.193   1.769  0.8726 -0.4733 -1.2068
  778SOL    HW2 3445   4.223   2.334   1.820 -0.8192 -0.0229 -1.6822
  779SOL     OW 3446   4.784   0.203   3.330 -0.0200 -0.7285 -0.3350
  779SOL    HW1 3447   4.848   0.163   3.271  1.2668  0.4770  0.2175
  779SOL    HW2 3448   4.813   0.293   3.340 -1.7786 -0.1624 -0.0120
  780SOL     OW 3449   0.905   1.413   6.326  0.1367  0.1983 -0.1341
  780SOL    HW1 3450   0.937   1.367   6.249  0.3519  1.5927 -0.9144
  780SOL    HW2 3451   0.984   1.452   6.365 -0.2528  1.5531 -0.6387
  781SOL     OW 3452   6.231   5.701   4.975 -0.2703  0.0729  0.3898
  781SOL    HW1 3453   6.280   5.771   4.932  2.1668 -1.6363  0.1622
  781SOL    HW2 3454   6.160   5.682   4.915 -1.5978  2.8889  0.8890
  782SOL     OW 3455   2.130   1.160   2.569 -0.0524  0.0484  0.0915
  782SOL    HW1 3456   2.182   1.081   2.577 -0.6252 -0.4745 -1.0634
  782SOL    HW2 3457   2.083   1.167   2.652  0.3090 -0.5882  0.3535
  783SOL     OW 3458   2.148   2.254   1.790  0.1382 -0.2583 -0.3763
  783SOL    HW1 3459   2.148   2.279   1.883  0.3509 -2.2008  0.1925
  783SOL    HW2 3460   2.234   2.282   1.758  1.4581 -2.5196  0.9427
  784SOL     OW 3461   5.757   4.460   4.398  0.3993 -0.2758  0.0458
  784SOL    HW1 3462   5.800   4.540   4.369  0.7090 -0.4932 -0.0965
  784SOL    HW2 3463   5.664   4.483   4.404  0.3421 -0.1862 -0.9792
  785SOL     OW 3464   1.554   5.077   1.781 -0.1373 -0.0781 -0.1766
  785SOL    HW1 3465   1.551   5.136   1.857  0.1463  0.3139 -0.4690
  785SOL    HW2 3466   1.462   5.052   1.767 -0.0692 -1.0696  0.9976
  786SOL     OW 3467   5.550   3.061   1.189 -0.0257 -0.1385 -0.1621
  786SOL    HW1 3468   5.470   3.014   1.212  0.3157  0.4284  2.5036
  786SOL    HW2 3469   5.621   3.003   1.215  0.4568 -0.1642 -1.4590
  787SOL     OW 3470   3.453   3.465   5.047 -0.5967 -0.5656 -0.5982
  787SOL    HW1 3471   3.506   3.391   5.016  0.1379  0.3199 -1.4940
  787SOL    HW2 3472   3.369   3.454   5.002 -0.8308 -1.3836  0.0167
  788SOL     OW 3473   6.457   6.242   5.955 -0.1896 -0.4317  0.0676
  788SOL    HW1 3474   6.371   6.234   5.914 -0.5430 -0.5656  0.8154
  788SOL    HW2 3475   6.438   6.254   6.048  0.6261 -1.7520  0.4286
  789SOL     OW 3476   3.872   4.378   2.115 -0.5790 -0.0043 -0.2513
  789SOL    HW1 3477   3.817   4.348   2.043  1.7337 -0.6777 -1.8884
  789SOL    HW2 3478   3.864   4.473   2.114 -2.4968 -0.1323  0.2869
  790SOL     OW 3479   0.795   1.412   2.153 -0.1364  0.0519 -0.0587
  790SOL    HW1 3480   0.873   1.359   2.172 -0.0995 -0.1138 -0.6442
  790SOL    HW2 3481   0.820   1.464   2.076  0.0900  1.4917  0.9605
  791SOL     OW 3482   2.712   0.662   6.730 -0.4715 -0.3377  0.2139
  791SOL    HW1 3483   2.753   0.576   6.734 -2.9170 -1.5471  1.0705
  791SOL    HW2 3484   2.671   0.673   6.815 -3.4240 -0.0730 -1.1433
  792SOL     OW 3485   6.553   2.171   5.357  0.3267  0.1077 -0.0753
  792SOL    HW1 3486   6.533   2.221   5.435  0.1336  0.5255 -0.3892
  792SOL    HW2 3487   6.490   2.098   5.358  0.1714  0.2441  0.0304
  793SOL     OW 3488   0.654   0.218   0.715 -0.1162 -0.4577 -1.0050
  793SOL    HW1 3489   0.666   0.158   0.642 -0.9362  0.1678 -1.6863
  793SOL    HW2 3490   0.577   0.270   0.690 -1.3316 -1.2273  0.9853
  794SOL     OW 3491   0.716   3.997   1.625  0.1465 -0.0045 -0.0825
  794SOL    HW1 3492   0.787   4.000   1.689  0.7726 -0.1636 -0.7639
  794SOL    HW2 3493   0.752   3.949   1.551 -0.4709  0.4407 -0.6830
  795SOL     OW 3494   0.793   5.982   1.657  0.1249 -0.3961  0.2555
  795SOL    HW1 3495   0.700   5.972   1.637 -0.6637  1.4169  2.5936
  795SOL    HW2 3496   0.817   5.898   1.696  0.1503 -1.7141 -2.3704
  796SOL     OW 3497   0.143   2.396   4.394 -0.3388  0.0435 -0.3276
  796SOL    HW1 3498   0.228   2.351   4.397  0.1032  0.9257  1.9020
  796SOL    HW2 3499   0.134   2.423   4.303  0.9245 -1.6413 -1.0041
  797SOL     OW 3500   6.064   0.713   5.052  0.2227 -0.1723  0.3773
  797SOL    HW1 3501   6.030   0.743   5.136 -0.4207 -1.8537  0.7614
  797SOL    HW2 3502   6.129   0.647   5.075  0.2563 -0.4344 -0.4430
  798SOL     OW 3503   3.285   2.147   3.570  0.6369  0.1621 -0.6011
  798SOL    HW1 3504   3.200   2.139   3.527  0.6630 -1.1180 -0.4488
  798SOL    HW2 3505   3.292   2.240   3.592 -1.8786 -0.0750  1.7521
  799SOL     OW 3506   0.889   4.059   1.277 -0.4210 -0.0759 -0.1241
  799SOL    HW1 3507   0.927   4.014   1.201  0.6406 -0.5992  0.6773
  799SOL    HW2 3508   0.862   3.988   1.335 -2.9117  0.2725 -0.7350
  800SOL     OW 3509   3.811   5.553   3.014 -0.2260  0.2134  0.1242
  800SOL    HW1 3510   3.846   5.486   2.955 -1.8702  0.2760 -0.9765
  800SOL    HW2 3511   3.874   5.557   3.086  1.4485 -0.4088 -1.2426
  801SOL     OW 3512   3.678   6.749   4.520  0.0712  0.1894 -0.2566
  801SOL    HW1 3513   3.598   6.749   4.571  0.2075 -0.0440 -0.0412
  801SOL    HW2 3514   3.701   6.657   4.510 -0.2589  0.2024 -1.2237
  802SOL     OW 3515   3.270   1.224   2.849 -0.0542  0.5940  0.0187
  802SOL    HW1 3516   3.327   1.289   2.891  1.3505  0.2533 -1.2432
  802SOL    HW2 3517   3.259   1.155   2.915 -0.1221  1.2881  0.7533
  803SOL     OW 3518   3.343   1.960   5.530 -0.1324 -0.1169  0.9219
  803SOL    HW1 3519   3.276   1.943   5.597 -3.1530 -2.1164 -2.2633
  803SOL    HW2 3520   3.380   1.874   5.510  3.1587  0.8699  2.1442
  804SOL     OW 3521   6.090   2.872   4.553  0.0326 -0.1443  0.2435
  804SOL    HW1 3522   6.125   2.788   4.583 -2.1618 -1.0492  0.4513
  804SOL    HW2 3523   6.068   2.919   4.633  0.4880  0.2984  0.1130
  805SOL     OW 3524   0.605   2.206   6.454  0.0129  0.1560 -0.6550
  805SOL    HW1 3525   0.686   2.250   6.431 -0.5374  1.9064  0.5645
  805SOL    HW2 3526   0.631   2.139   6.517  0.4278  1.4532  0.6087
  806SOL     OW 3527   0.486   0.574   0.888  0.8574  0.2000 -0.3217
  806SOL    HW1 3528   0.517   0.569   0.798  1.9732 -0.7845  0.0839
  806SOL    HW2 3529   0.538   0.508   0.935 -0.2500  0.1499  0.8846
  807SOL     OW 3530   4.525   2.060   3.790 -0.1539 -0.0436  0.2444
  807SOL    HW1 3531   4.597   2.008   3.826 -0.7650 -0.4497  0.8851
  807SOL    HW2 3532   4.555   2.083   3.702 -0.3623 -2.4839 -0.5364
  808SOL     OW 3533   4.947   0.598   0.314  0.4925 -0.4084 -0.6384
  808SOL    HW1 3534   4.997   0.517   0.311 -2.0805 -2.2022  0.6129
  808SOL    HW2 3535   4.881   0.588   0.245  1.2883  1.5215 -1.7463
  809SOL     OW 3536   4.518   5.771   5.821 -0.0660 -0.1482  0.4715
  809SOL    HW1 3537   4.480   5.730   5.743 -0.8309  0.7249  0.3655
  809SOL    HW2 3538   4.464   5.738   5.894 -0.4983  0.4258  0.4182
  810SOL     OW 3539   6.745   4.384   4.702 -0.1855  0.0816 -0.0992
  810SOL    HW1 3540   6.707   4.359   4.618  0.8778  2.0420 -1.2681
  810SOL    HW2 3541   6.742   4.480   4.702  1.5120  0.2002  1.2726
  811SOL     OW 3542   4.517   5.826   3.915 -0.2516  0.0114 -0.6637
  811SOL    HW1 3543   4.568   5.772   3.855 -0.0449 -0.0283 -0.4532
  811SOL    HW2 3544   4.456   5.764   3.956 -0.9898  0.1875 -1.4635
  812SOL     OW 3545   0.753   2.658   4.328 -0.4191  0.6419  0.0712
  812SOL    HW1 3546   0.684   2.644   4.393 -0.6281  0.7704 -0.1233
  812SOL    HW2 3547   0.758   2.576   4.280 -0.9407  0.8804 -0.3954
  813SOL     OW 3548   0.577   4.555   6.713  0.0968 -0.0110 -0.2577
  813SOL    HW1 3549   0.543   4.574   6.625 -2.0871 -2.4043 -0.0335
  813SOL    HW2 3550   0.664   4.519   6.697 -0.1788 -0.2112 -1.4451
  814SOL     OW 3551   2.341   0.151   1.368 -0.1146 -0.5252  0.1015
  814SOL    HW1 3552   2.356   0.224   1.428  0.3887 -1.7866  1.5830
  814SOL    HW2 3553   2.412   0.158   1.304 -0.0062  0.2078  0.2961
  815SOL     OW 3554   1.186   1.883   5.148 -0.0935 -0.0184  0.2098
  815SOL    HW1 3555   1.097   1.871   5.114  0.9258 -1.6352 -2.1138
  815SOL    HW2 3556   1.214   1.968   5.114 -0.8210  0.6513  1.2277
  816SOL     OW 3557   1.198   1.245   1.295  0.2797  0.3423  0.3873
  816SOL    HW1 3558   1.187   1.297   1.215  1.8665  1.3813  0.8100
  816SOL    HW2 3559   1.130   1.278   1.354 -1.0670 -0.5982 -0.5735
  817SOL     OW 3560   0.309   5.416   5.675  0.2197 -0.2977 -0.0421
  817SOL    HW1 3561   0.399   5.412   5.707 -0.2533  0.9334  1.4952
  817SOL    HW2 3562   0.316   5.461   5.591  1.0655 -0.5333 -0.1100
  818SOL     OW 3563   3.611   4.404   5.163  0.7016 -0.5198  0.2385
  818SOL    HW1 3564   3.601   4.309   5.164  0.4632 -0.4964  0.1003
  818SOL    HW2 3565   3.566   4.432   5.084 -1.3642 -0.0467  1.5264
  819SOL     OW 3566   1.528   4.129   2.341  0.4254 -0.0125 -0.3489
  819SOL    HW1 3567   1.553   4.060   2.280  0.7036  1.5815 -2.1014
  819SOL    HW2 3568   1.596   4.195   2.333 -0.1120  0.7429  0.8967
  820SOL     OW 3569   2.964   3.946   5.807 -0.2327  0.4225  0.5573
  820SOL    HW1 3570   2.914   4.019   5.770 -0.9622  0.1196  0.9221
  820SOL    HW2 3571   3.010   3.984   5.882  1.3319  1.0610 -0.6717
  821SOL     OW 3572   6.676   1.601   0.322 -0.4538 -0.6830 -0.1837
  821SOL    HW1 3573   6.631   1.597   0.407 -1.2770 -2.3534 -0.6588
  821SOL    HW2 3574   6.766   1.573   0.341 -0.6700 -1.1800  0.1147
  822SOL     OW 3575   0.255   2.908   1.594  0.3029  0.0353  0.1738
  822SOL    HW1 3576   0.339   2.944   1.563  0.2423  0.3961  0.4279
  822SOL    HW2 3577   0.237   2.957   1.674 -0.9135  1.0471 -0.6770
  823SOL     OW 3578   6.008   1.196   6.767  0.0451 -0.0340 -0.5148
  823SOL    HW1 3579   6.078   1.136   6.741 -1.1647 -2.0562  0.6550
  823SOL    HW2 3580   5.986   1.170   6.856 -3.2781 -0.5941 -1.3947
  824SOL     OW 3581   4.952   1.601   3.573  0.3148 -0.0560  0.2089
  824SOL    HW1 3582   4.922   1.690   3.556  0.4594 -0.0557 -0.0423
  824SOL    HW2 3583   4.872   1.553   3.598 -0.0901 -0.2964 -1.4207
  825SOL     OW 3584   3.516   5.916   0.733  0.3770  0.2416  0.0656
  825SOL    HW1 3585   3.434   5.873   0.760  0.8646 -0.2567  0.7673
  825SOL    HW2 3586   3.585   5.861   0.770  1.0360  0.6814 -0.4946
  826SOL     OW 3587   4.416   5.785   0.502 -0.2138  0.0458  0.2024
  826SOL    HW1 3588   4.511   5.775   0.504 -0.1878  0.3652  0.9004
  826SOL    HW2 3589   4.383   5.695   0.506  0.0506 -0.1738 -1.7008
  827SOL     OW 3590   4.388   1.648   0.890 -0.4121  0.4580 -0.4114
  827SOL    HW1 3591   4.482   1.642   0.908 -0.4944  0.1180 -0.0648
  827SOL    HW2 3592   4.382   1.691   0.805  0.0711  0.2441 -0.5579
  828SOL     OW 3593   3.548   6.072   3.914 -0.0490  0.1954 -0.1650
  828SOL    HW1 3594   3.611   6.075   3.842  0.1434 -0.3016 -0.0268
  828SOL    HW2 3595   3.594   6.110   3.989  0.2319 -0.5047  0.0320
  829SOL     OW 3596   3.748   6.648   0.942  0.1712 -0.4060 -0.3653
  829SOL    HW1 3597   3.731   6.577   0.880 -1.0364  0.5210 -1.1506
  829SOL    HW2 3598   3.799   6.712   0.892 -0.4050  0.1342 -0.2888
  830SOL     OW 3599   0.027   6.316   5.726  0.1567  0.2446 -0.2548
  830SOL    HW1 3600  -0.020   6.387   5.769  0.1371  0.1525 -0.1233
  830SOL    HW2 3601   0.061   6.263   5.798  3.1607  1.9949 -0.2335
  831SOL     OW 3602   0.995   0.895   3.198 -0.2509  0.5350  0.0294
  831SOL    HW1 3603   1.060   0.965   3.194 -0.7813  1.0246 -0.0429
  831SOL    HW2 3604   1.040   0.824   3.245  1.6044 -0.5083 -3.0458
  832SOL     OW 3605   4.385   5.380   1.970 -0.1236 -0.6176 -0.5597
  832SOL    HW1 3606   4.302   5.334   1.983 -0.5490  0.3701  0.4561
  832SOL    HW2 3607   4.406   5.367   1.877 -2.7166  1.1585 -1.5117
  833SOL     OW 3608   0.523   1.271   0.012  0.0684 -0.5184  0.3273
  833SOL    HW1 3609   0.560   1.294   0.097  1.6733 -0.6809 -0.3010
  833SOL    HW2 3610   0.473   1.191   0.028 -1.8730  0.8515  1.6194
  834SOL     OW 3611   5.990   2.060   3.641 -0.3175  0.4239  0.0639
  834SOL    HW1 3612   6.022   2.040   3.553  1.5046  1.4644  0.4357
  834SOL    HW2 3613   5.930   2.133   3.629 -0.2716  0.3944 -0.3555
  835SOL     OW 3614   4.758   4.936   1.883  0.2397 -0.1779 -0.1860
  835SOL    HW1 3615   4.688   4.996   1.908 -0.6836 -0.6444 -1.5092
  835SOL    HW2 3616   4.823   4.944   1.952 -1.3398 -0.1005  1.3519
  836SOL     OW 3617   5.082   4.565   5.099 -0.0475  0.3382 -0.0006
  836SOL    HW1 3618   5.088   4.499   5.031 -2.2793  0.6792 -0.5853
  836SOL    HW2 3619   5.062   4.646   5.053 -1.3877  0.6183  0.9974
  837SOL     OW 3620   1.225   0.775   2.656 -0.0706 -0.4755  0.4987
  837SOL    HW1 3621   1.276   0.694   2.654 -1.5756 -1.4386 -0.6399
  837SOL    HW2 3622   1.184   0.776   2.742  0.1746 -0.7825  0.6185
  838SOL     OW 3623   5.831   0.225   2.037 -0.4291 -0.3363 -0.1408
  838SOL    HW1 3624   5.822   0.272   2.119 -1.4053 -0.3497 -0.2206
  838SOL    HW2 3625   5.808   0.289   1.970  2.6927  0.3992 -0.6413
  839SOL     OW 3626   4.555   6.652   5.879 -0.2401 -0.2124 -0.3542
  839SOL    HW1 3627   4.512   6.738   5.875  0.8234  0.4553  1.3742
  839SOL    HW2 3628   4.621   6.656   5.809 -0.3690  0.2866 -0.4580
  840SOL     OW 3629   0.580   0.819   6.284  1.0098 -0.4995 -0.0171
  840SOL    HW1 3630   0.614   0.827   6.195 -1.8484 -0.1151 -1.1700
  840SOL    HW2 3631   0.629   0.745   6.321  2.9904 -0.0355 -1.4805
  841SOL     OW 3632   3.884   2.770   0.401 -0.4883 -0.3586  0.5195
  841SOL    HW1 3633   3.860   2.704   0.467 -2.8098  1.2517  1.3909
  841SOL    HW2 3634   3.829   2.749   0.325 -1.5605  0.7583  0.9532
  842SOL     OW 3635   3.056   3.938   2.599 -0.0742  0.1502  0.1106
  842SOL    HW1 3636   3.039   3.968   2.688 -0.9612  0.9849 -0.3268
  842SOL    HW2 3637   3.135   3.985   2.572  0.5867 -0.6125  0.6840
  843SOL     OW 3638   5.108   1.850   2.965  0.1871  0.3151 -0.3191
  843SOL    HW1 3639   5.124   1.854   3.059  0.5677 -1.1396 -0.2902
  843SOL    HW2 3640   5.035   1.788   2.956  0.1527  0.4464 -0.9760
  844SOL     OW 3641   4.369   0.512   5.837  0.0616 -0.2789  0.5748
  844SOL    HW1 3642   4.323   0.576   5.892 -0.1355 -0.2970  0.4313
  844SOL    HW2 3643   4.299   0.460   5.798  0.2104 -0.3787  0.4424
  845SOL     OW 3644   0.526   5.916   4.508 -0.0776 -0.2117  0.7865
  845SOL    HW1 3645   0.537   6.007   4.480  1.2913 -0.2061  1.2511
  845SOL    HW2 3646   0.547   5.917   4.602  3.3889 -1.4836  0.1915
  846SOL     OW 3647   1.451   1.287   2.734 -0.1123  0.6614  0.0985
  846SOL    HW1 3648   1.520   1.322   2.677 -0.8002 -1.0482 -1.9123
  846SOL    HW2 3649   1.412   1.215   2.683 -0.8633 -0.9008  2.7041
  847SOL     OW 3650   0.936   2.294   4.102  0.6159  0.3004 -0.1767
  847SOL    HW1 3651   0.957   2.386   4.090 -0.4391  1.0693  2.9514
  847SOL    HW2 3652   1.018   2.253   4.128  0.5381  0.9792  1.1913
  848SOL     OW 3653   4.535   1.901   0.308 -0.6397 -0.1691 -0.6808
  848SOL    HW1 3654   4.506   1.880   0.219 -2.2884 -2.8252  0.3546
  848SOL    HW2 3655   4.453   1.903   0.359  0.4507 -1.1983  1.2006
  849SOL     OW 3656   0.988   3.548   3.624 -0.1652 -0.3059  0.0352
  849SOL    HW1 3657   1.013   3.548   3.532 -1.7644 -1.6939 -0.4474
  849SOL    HW2 3658   0.963   3.639   3.643  0.4308  0.0427 -0.8106
  850SOL     OW 3659   4.847   2.924   4.589  0.2972  0.2178 -0.2967
  850SOL    HW1 3660   4.932   2.903   4.627  0.4705  1.3600 -0.0285
  850SOL    HW2 3661   4.865   2.935   4.495 -0.1543 -2.7292 -0.8101
  851SOL     OW 3662   0.567   1.419   2.981 -0.5645 -0.3569 -0.0047
  851SOL    HW1 3663   0.486   1.383   2.946 -0.9970  0.5671  0.0251
  851SOL    HW2 3664   0.596   1.484   2.917 -0.1611 -0.2610  0.2632
  852SOL     OW 3665   1.827   4.595   4.810  0.0047 -0.3876 -0.4858
  852SOL    HW1 3666   1.760   4.655   4.777  0.3015  0.1016 -0.2042
  852SOL    HW2 3667   1.909   4.643   4.801  0.5569 -1.5195 -2.2362
  853SOL     OW 3668   4.576   1.007   3.314  0.3914 -0.5423 -0.6047
  853SOL    HW1 3669   4.541   0.974   3.397  0.7247 -0.2832 -0.3595
  853SOL    HW2 3670   4.669   0.985   3.317  0.9384  1.6113  0.1876
  854SOL     OW 3671   6.445   5.869   0.065  0.7605  0.1675  0.3596
  854SOL    HW1 3672   6.517   5.926   0.039  0.5655  0.5825  0.7193
  854SOL    HW2 3673   6.380   5.928   0.103 -0.3127 -0.0476 -1.0669
  855SOL     OW 3674   5.930   4.444   3.815 -0.8813  0.6701  0.3975
  855SOL    HW1 3675   5.847   4.481   3.784 -0.7894 -1.2684 -2.5209
  855SOL    HW2 3676   5.904   4.365   3.862 -0.7099  0.6523  0.4611
  856SOL     OW 3677   3.474   2.799   0.444 -0.6547 -0.1338  0.4589
  856SOL    HW1 3678   3.474   2.746   0.524 -0.7376 -0.1580  0.4429
  856SOL    HW2 3679   3.460   2.888   0.474 -0.9278 -0.1736  0.4508
  857SOL     OW 3680   2.602   0.430   4.263 -0.4484  0.5569 -0.6686
  857SOL    HW1 3681   2.683   0.434   4.212 -1.3546  0.4124 -2.1799
  857SOL    HW2 3682   2.596   0.339   4.293  1.1623  1.1117  1.6051
  858SOL     OW 3683   3.048   5.318   2.443  0.3194 -0.0112 -0.3762
  858SOL    HW1 3684   3.025   5.245   2.500 -1.0561 -0.1146 -1.0274
  858SOL    HW2 3685   3.097   5.277   2.371  1.4232  0.0231  0.3341
  859SOL     OW 3686   1.223   0.034   3.582  0.3457 -0.1006  0.3598
  859SOL    HW1 3687   1.144  -0.004   3.545 -0.1556 -0.3261  1.6129
  859SOL    HW2 3688   1.218   0.127   3.560 -0.3817 -0.0756  0.6022
  860SOL     OW 3689   4.533   0.169   4.010 -0.1678 -0.2541 -0.2903
  860SOL    HW1 3690   4.472   0.096   4.022 -0.6484 -0.2407 -2.2668
  860SOL    HW2 3691   4.617   0.128   3.991  0.0216 -0.2730  0.5549
  861SOL     OW 3692   0.327   4.405   0.224 -0.2090 -0.4633 -0.2213
  861SOL    HW1 3693   0.276   4.333   0.185 -2.0713  0.2720  0.7068
  861SOL    HW2 3694   0.319   4.391   0.319 -1.6210  1.5380  0.0325
  862SOL     OW 3695   5.789   4.940   6.318  0.2218 -0.0123 -0.1617
  862SOL    HW1 3696   5.840   4.978   6.246  0.3926  0.0124 -0.0280
  862SOL    HW2 3697   5.707   4.913   6.277  0.3742 -0.1273 -0.3949
  863SOL     OW 3698   0.199   2.494   4.118  0.3852  0.6959 -0.3856
  863SOL    HW1 3699   0.288   2.520   4.142  1.0345 -0.0376 -1.8928
  863SOL    HW2 3700   0.192   2.516   4.025 -1.7304  2.6400  0.1375
  864SOL     OW 3701   1.577   2.457   0.272  0.0114 -0.1855 -0.6376
  864SOL    HW1 3702   1.561   2.440   0.365  1.5456  0.0392 -0.2990
  864SOL    HW2 3703   1.638   2.387   0.246  0.5925  0.4888 -1.1291
  865SOL     OW 3704   0.544   1.563   3.206  0.1177 -0.3154  0.4579
  865SOL    HW1 3705   0.621   1.537   3.257 -0.1613 -2.6550 -0.2094
  865SOL    HW2 3706   0.552   1.515   3.124 -1.2648  0.6425 -0.2809
  866SOL     OW 3707   0.397   5.607   0.784  0.5249  0.1639 -0.6426
  866SOL    HW1 3708   0.442   5.574   0.706 -0.0994 -0.2842 -0.8213
  866SOL    HW2 3709   0.324   5.659   0.749  0.4911  0.3104 -0.3558
  867SOL     OW 3710   1.358   5.448   1.763 -0.3057  0.2045  0.3730
  867SOL    HW1 3711   1.413   5.410   1.832 -0.3745 -0.6382 -0.0178
  867SOL    HW2 3712   1.272   5.407   1.776 -0.1282 -0.5461 -0.6560
  868SOL     OW 3713   2.541   1.329   0.036 -0.7126 -0.1860 -0.5345
  868SOL    HW1 3714   2.635   1.314   0.036 -0.6943 -0.0689 -0.5041
  868SOL    HW2 3715   2.530   1.418   0.069 -0.9661 -1.0599  1.9202
  869SOL     OW 3716   4.377   6.289   0.870  0.4250  0.7357  0.0816
  869SOL    HW1 3717   4.338   6.259   0.788 -0.5945  1.1632  0.3978
  869SOL    HW2 3718   4.308   6.340   0.912  0.2793 -0.9599  2.0595
  870SOL     OW 3719   6.598   4.480   0.438 -0.1935 -0.0032 -0.2174
  870SOL    HW1 3720   6.652   4.484   0.360 -0.8597  0.8041 -0.6543
  870SOL    HW2 3721   6.573   4.571   0.454 -0.1319 -0.1672  0.8911
  871SOL     OW 3722   1.549   4.085   4.980 -0.2955 -0.0014  0.1002
  871SOL    HW1 3723   1.528   4.099   5.072 -2.7597 -0.4836 -0.3122
  871SOL    HW2 3724   1.525   3.994   4.963 -0.8808  0.3584 -1.2129
  872SOL     OW 3725   6.159   1.155   1.991 -1.0773  0.6807 -0.1156
  872SOL    HW1 3726   6.206   1.199   2.061 -1.8928  1.4925 -0.0608
  872SOL    HW2 3727   6.106   1.224   1.950 -0.6068  0.2410 -1.5466
  873SOL     OW 3728   2.278   3.894   1.499 -0.3040  0.0681  0.1053
  873SOL    HW1 3729   2.363   3.901   1.543 -0.4866 -0.1180  0.4942
  873SOL    HW2 3730   2.298   3.909   1.406 -0.0466  1.3536  0.3504
  874SOL     OW 3731   2.033   6.619   4.993  0.2432 -0.2657  0.0482
  874SOL    HW1 3732   2.122   6.601   4.961  0.5896  1.0520  0.1881
  874SOL    HW2 3733   1.978   6.555   4.948  1.0496 -0.0203 -1.3543
  875SOL     OW 3734   5.685   6.087   1.452  0.4448  0.2928  0.5373
  875SOL    HW1 3735   5.689   6.086   1.548 -0.5952  0.5762  0.5984
  875SOL    HW2 3736   5.594   6.110   1.433  0.5481 -0.1590 -0.5208
  876SOL     OW 3737   6.235   4.069   0.662 -0.4120  0.5313  0.5389
  876SOL    HW1 3738   6.327   4.096   0.666 -0.0528 -0.5474 -0.1501
  876SOL    HW2 3739   6.197   4.102   0.743  0.2361  2.2148  0.2030
  877SOL     OW 3740   3.764   4.649   4.244  0.3333 -0.5813 -0.0519
  877SOL    HW1 3741   3.816   4.580   4.205 -0.2915 -0.9150 -0.3030
  877SOL    HW2 3742   3.697   4.669   4.179  1.7593  1.7511 -0.9187
  878SOL     OW 3743   5.529   1.409   1.804  0.5633 -0.1457 -0.6702
  878SOL    HW1 3744   5.462   1.342   1.786  0.9501 -1.2429  1.6436
  878SOL    HW2 3745   5.608   1.376   1.761 -0.0193  0.5620 -2.3907
  879SOL     OW 3746   0.636   4.886   1.082  0.0393  0.1206 -0.7810
  879SOL    HW1 3747   0.568   4.860   1.020  0.7491 -1.6895 -0.8498
  879SOL    HW2 3748   0.673   4.803   1.114  0.9062  1.0317  0.7111
  880SOL     OW 3749   2.044   2.191   6.441 -0.2985 -0.2259 -0.0724
  880SOL    HW1 3750   1.990   2.135   6.497 -1.1342  0.6626  0.0395
  880SOL    HW2 3751   2.124   2.205   6.491 -0.1523 -1.1665 -0.0245
  881SOL     OW 3752   4.515   2.868   4.290  0.1401  0.3385  0.1296
  881SOL    HW1 3753   4.428   2.837   4.268  0.3512  1.3394 -2.4037
  881SOL    HW2 3754   4.506   2.907   4.377 -1.3176 -1.7974  0.9949
  882SOL     OW 3755   6.426   2.224   0.648 -0.3049  0.0143  0.2366
  882SOL    HW1 3756   6.360   2.243   0.581  1.2536 -0.6491 -1.5913
  882SOL    HW2 3757   6.376   2.216   0.729 -2.2728  0.9766 -0.7945
  883SOL     OW 3758   1.962   1.494   0.782  0.0652 -0.1153  0.4653
  883SOL    HW1 3759   1.971   1.398   0.776 -0.7660 -0.2213  0.7783
  883SOL    HW2 3760   1.889   1.507   0.843 -0.0267  0.7139  0.1830
  884SOL     OW 3761   2.730   0.905   3.140  0.2284  0.0642 -0.0112
  884SOL    HW1 3762   2.680   0.852   3.078 -2.2423  1.3248  0.7650
  884SOL    HW2 3763   2.693   0.993   3.132  2.4476  1.1316  0.5587
  885SOL     OW 3764   6.226   4.478   1.847 -0.3883 -0.0122  0.0755
  885SOL    HW1 3765   6.252   4.432   1.767 -0.1409  1.9441 -1.0551
  885SOL    HW2 3766   6.130   4.471   1.849 -0.3903 -0.1403 -0.3572
  886SOL     OW 3767   3.168   2.700   5.507 -0.3997 -0.7222  0.2572
  886SOL    HW1 3768   3.175   2.795   5.515  1.0355 -0.6088 -1.6714
  886SOL    HW2 3769   3.203   2.667   5.590 -1.7869  0.4049  1.3451
  887SOL     OW 3770   5.081   2.232   2.797  0.0296 -0.5346 -0.2190
  887SOL    HW1 3771   5.075   2.270   2.709 -2.2150 -0.5152 -0.1141
  887SOL    HW2 3772   5.058   2.140   2.784  3.1692 -1.4652 -0.1169
  888SOL     OW 3773   6.025   0.178   5.821 -0.0714  0.3507  0.3149
  888SOL    HW1 3774   6.116   0.210   5.820  0.3738 -0.8008 -1.5224
  888SOL    HW2 3775   5.985   0.221   5.897  1.0399  3.5622 -0.7417
  889SOL     OW 3776   0.744   6.397   5.076  0.1217  0.4597 -0.3748
  889SOL    HW1 3777   0.817   6.426   5.130  0.1032 -0.7544  0.3467
  889SOL    HW2 3778   0.698   6.333   5.131 -0.6835  0.1959 -1.3304
  890SOL     OW 3779   5.786   6.570   6.300  0.0441  0.5684  0.2828
  890SOL    HW1 3780   5.852   6.636   6.320  2.0858 -1.0636 -0.6963
  890SOL    HW2 3781   5.789   6.509   6.373  0.5755 -0.1837 -0.3424
  891SOL     OW 3782   4.028   3.003   5.199 -0.3806  0.1645  0.4818
  891SOL    HW1 3783   4.110   3.046   5.224 -1.0497  1.2391  0.9140
  891SOL    HW2 3784   4.043   2.910   5.215  0.9980  0.2579 -0.1608
  892SOL     OW 3785   4.856   6.240   5.827 -0.0892  0.3060  0.0582
  892SOL    HW1 3786   4.782   6.200   5.873  0.0768 -2.1790 -1.6619
  892SOL    HW2 3787   4.933   6.207   5.872  0.0393  1.2244  0.5402
  893SOL     OW 3788   0.611   2.455   5.378  0.1741 -0.1308 -0.0632
  893SOL    HW1 3789   0.676   2.404   5.425  1.5200  0.8624 -0.7683
  893SOL    HW2 3790   0.652   2.541   5.366 -0.9187  0.2608 -1.2811
  894SOL     OW 3791   1.252   2.471   3.158 -0.4019  0.0353 -0.0059
  894SOL    HW1 3792   1.223   2.447   3.246 -2.3002  0.3123 -0.5093
  894SOL    HW2 3793   1.267   2.387   3.114  2.2778 -0.1340  1.0323
  895SOL     OW 3794   1.985   5.642   1.065  0.6255  0.0539  0.3495
  895SOL    HW1 3795   1.983   5.732   1.031  0.5772 -0.3020 -0.6096
  895SOL    HW2 3796   1.946   5.649   1.153 -0.1061  0.8435 -0.0200
  896SOL     OW 3797   5.944   4.728   6.657  0.7762 -0.5387 -0.1624
  896SOL    HW1 3798   5.858   4.688   6.675  0.0894 -0.5536 -2.9325
  896SOL    HW2 3799   6.007   4.665   6.690 -0.2994 -1.2802  0.5539
  897SOL     OW 3800   3.155   1.875   5.737 -0.0394  0.0187 -0.8057
  897SOL    HW1 3801   3.226   1.865   5.799  0.1098  3.1486 -0.3356
  897SOL    HW2 3802   3.077   1.888   5.791 -0.3905  0.0437 -1.3071
  898SOL     OW 3803   3.227   6.284   5.673 -0.2325  0.0457 -0.8097
  898SOL    HW1 3804   3.242   6.244   5.587  0.8307 -0.0335 -0.6091
  898SOL    HW2 3805   3.242   6.212   5.735 -0.7340  0.1667 -0.5435
  899SOL     OW 3806   2.952   0.670   6.105 -0.2167 -0.7170 -0.7235
  899SOL    HW1 3807   2.863   0.678   6.138 -1.0147 -1.8196 -2.4650
  899SOL    HW2 3808   3.001   0.632   6.178 -0.2714  2.8898  1.4879
  900SOL     OW 3809   0.676   3.836   6.545  0.0026 -0.3039 -0.7960
  900SOL    HW1 3810   0.728   3.837   6.625  0.1051  2.3634 -0.7936
  900SOL    HW2 3811   0.740   3.853   6.475 -0.6019  1.6884 -0.9274
  901SOL     OW 3812   0.471   4.610   1.255  0.0655 -0.0123 -0.2378
  901SOL    HW1 3813   0.562   4.637   1.241  0.7798 -1.9589  0.4226
  901SOL    HW2 3814   0.464   4.596   1.349 -1.2209  1.0452 -0.1485
  902SOL     OW 3815   3.891   1.627   2.074 -0.2569  0.1520 -0.0474
  902SOL    HW1 3816   3.815   1.570   2.061  1.0394 -2.7653  3.5835
  902SOL    HW2 3817   3.859   1.697   2.131 -0.9800  1.0519 -1.5014
  903SOL     OW 3818   3.738   0.232   4.831 -0.5932  0.4019  0.2730
  903SOL    HW1 3819   3.755   0.191   4.916 -1.2606  0.7563  0.5858
  903SOL    HW2 3820   3.799   0.189   4.771 -1.8920 -1.7524  0.3775
  904SOL     OW 3821   4.628   2.604   3.679 -0.0975 -0.3925  0.6612
  904SOL    HW1 3822   4.601   2.584   3.769 -0.2133 -0.8975  0.5156
  904SOL    HW2 3823   4.555   2.573   3.625 -1.0577  1.8969  0.5207
  905SOL     OW 3824   6.581   4.804   6.613 -0.2127 -0.7819 -0.5040
  905SOL    HW1 3825   6.583   4.728   6.556 -0.1578 -0.5745 -0.7833
  905SOL    HW2 3826   6.642   4.866   6.573  1.6988 -1.5291  1.0897
  906SOL     OW 3827   3.256   4.990   2.176 -0.3824  0.0646 -0.4697
  906SOL    HW1 3828   3.320   4.939   2.127 -0.0410 -0.6260  0.6533
  906SOL    HW2 3829   3.298   5.006   2.261 -1.7855 -0.6335  0.3985
  907SOL     OW 3830   1.240   0.365   4.705 -0.3541  0.0171 -0.4095
  907SOL    HW1 3831   1.335   0.356   4.716 -0.2559  0.6043 -0.7793
  907SOL    HW2 3832   1.207   0.382   4.793  0.0216  1.0272 -0.4582
  908SOL     OW 3833   2.314   5.265   3.102 -0.6456 -0.3348  0.5464
  908SOL    HW1 3834   2.309   5.233   3.012  0.9133  0.6403  0.0765
  908SOL    HW2 3835   2.230   5.308   3.117 -0.5117  0.4407 -0.8171
  909SOL     OW 3836   3.425   0.984   1.962  0.4742  0.1411  0.2038
  909SOL    HW1 3837   3.359   0.930   2.005  0.6938  0.5140  1.0095
  909SOL    HW2 3838   3.496   0.923   1.943  1.5709  0.4802  2.8891
  910SOL     OW 3839   5.079   3.381   0.480 -0.3334 -0.1742 -0.0827
  910SOL    HW1 3840   5.044   3.324   0.412 -2.0049  1.0925 -0.3508
  910SOL    HW2 3841   5.116   3.321   0.545 -1.6303 -1.5489 -0.5546
  911SOL     OW 3842   4.699   1.146   3.602 -0.3964 -0.2509 -0.3508
  911SOL    HW1 3843   4.626   1.090   3.630 -2.2294  1.6569 -1.0709
  911SOL    HW2 3844   4.660   1.207   3.540  1.5406  1.7194  0.2538
  912SOL     OW 3845   0.030   0.694   5.341  0.4226 -0.0235 -0.4634
  912SOL    HW1 3846   0.015   0.724   5.251  3.1431  0.9013 -0.6865
  912SOL    HW2 3847  -0.053   0.712   5.386 -1.1386 -0.8635 -2.8170
  913SOL     OW 3848   6.441   3.130   0.166  0.0875 -0.0656 -0.2240
  913SOL    HW1 3849   6.360   3.097   0.203  0.2307  1.7083  1.8932
  913SOL    HW2 3850   6.418   3.158   0.077 -1.3727 -0.4635  0.0122
  914SOL     OW 3851   1.436   3.328   5.885  0.2936 -0.0408  0.3736
  914SOL    HW1 3852   1.441   3.265   5.957  0.0392 -0.0156  0.4127
  914SOL    HW2 3853   1.479   3.284   5.811  0.3951 -0.1372  0.4907
  915SOL     OW 3854   1.566   4.101   5.620 -0.1791  0.0818 -0.9325
  915SOL    HW1 3855   1.643   4.086   5.565  0.4749  3.2275 -1.0753
  915SOL    HW2 3856   1.521   4.174   5.578 -1.0861  0.8789  1.2667
  916SOL     OW 3857   5.455   4.446   5.378 -0.1483  0.0828  0.1295
  916SOL    HW1 3858   5.478   4.450   5.286  0.8232  1.8306  0.3972
  916SOL    HW2 3859   5.404   4.366   5.387 -3.3456  1.5509 -2.6194
  917SOL     OW 3860   3.484   5.881   5.541 -0.0105 -0.2914  0.0150
  917SOL    HW1 3861   3.496   5.846   5.629 -2.3166  0.0529  0.5358
  917SOL    HW2 3862   3.428   5.818   5.497 -1.5460  1.0981 -0.1019
  918SOL     OW 3863   4.854   3.432   6.654 -0.2311  0.2359 -0.2659
  918SOL    HW1 3864   4.827   3.494   6.722 -1.0253  1.0274 -1.2717
  918SOL    HW2 3865   4.894   3.487   6.587  1.1291 -0.6023 -0.1838
  919SOL     OW 3866   4.062   2.584   2.335  0.4171  0.0788 -0.2547
  919SOL    HW1 3867   4.013   2.548   2.409 -1.3541  1.2431 -0.8037
  919SOL    HW2 3868   4.126   2.643   2.375  1.0760 -1.0686  0.4491
  920SOL     OW 3869   5.182   0.089   5.561 -0.0438  0.1686  0.0028
  920SOL    HW1 3870   5.154   0.016   5.506 -0.7466 -0.0311  0.6165
  920SOL    HW2 3871   5.272   0.067   5.586 -0.3792 -0.6789  0.4986
  921SOL     OW 3872   3.212   5.930   4.819  0.1081 -0.6081  0.0503
  921SOL    HW1 3873   3.209   5.864   4.750 -0.2462 -0.1314 -0.3960
  921SOL    HW2 3874   3.122   5.940   4.848  0.0263  0.2887 -0.4760
  922SOL     OW 3875   2.930   4.733   4.891 -0.1540 -0.2601  0.0172
  922SOL    HW1 3876   2.965   4.650   4.858  1.9340  0.7366 -0.4455
  922SOL    HW2 3877   2.932   4.724   4.986  0.9145 -0.4452 -0.0088
  923SOL     OW 3878   6.614   6.740   1.539  0.0934 -0.1182  0.6227
  923SOL    HW1 3879   6.560   6.807   1.581  0.7468  0.4029  0.6098
  923SOL    HW2 3880   6.669   6.788   1.478  0.5302 -0.6703  0.5728
  924SOL     OW 3881   5.382   5.922   2.392 -0.0004 -0.2064  0.0675
  924SOL    HW1 3882   5.461   5.962   2.428  0.9262 -0.1672 -1.8492
  924SOL    HW2 3883   5.364   5.973   2.313 -2.3085  0.1458  0.7495
  925SOL     OW 3884   6.476   1.864   4.130  0.1617 -0.0425 -0.0143
  925SOL    HW1 3885   6.453   1.906   4.213 -0.0132  0.4825 -0.3183
  925SOL    HW2 3886   6.409   1.894   4.068  0.6448  0.0814 -0.4913
  926SOL     OW 3887   3.847   2.175   1.072 -0.1740 -0.1047 -0.1699
  926SOL    HW1 3888   3.843   2.242   1.140 -0.0064 -0.7059  0.4414
  926SOL    HW2 3889   3.907   2.108   1.107 -2.0265 -1.6549  0.2170
  927SOL     OW 3890   6.376   3.953   1.215  0.8634  0.4791 -0.2235
  927SOL    HW1 3891   6.406   3.871   1.253  0.3170  0.4625  0.1941
  927SOL    HW2 3892   6.296   3.930   1.167 -0.5187  1.0746  1.6431
  928SOL     OW 3893   3.523   4.524   6.148 -0.6283 -0.0734  0.1448
  928SOL    HW1 3894   3.450   4.532   6.087 -0.7299  0.2290  0.3001
  928SOL    HW2 3895   3.598   4.503   6.094 -0.4388  1.5403 -0.2627
  929SOL     OW 3896   6.729   6.789   4.019 -0.2205 -0.4205 -0.1422
  929SOL    HW1 3897   6.795   6.765   3.954 -0.5549 -0.7707 -0.3330
  929SOL    HW2 3898   6.658   6.829   3.968  0.7888  2.1000  0.2461
  930SOL     OW 3899   2.431   0.771   0.379  0.2515 -0.2689 -0.3729
  930SOL    HW1 3900   2.386   0.704   0.430 -0.3380 -0.5557 -1.2622
  930SOL    HW2 3901   2.362   0.834   0.355  0.8908  1.0249  0.9802
  931SOL     OW 3902   4.636   5.238   3.421 -0.4137 -0.0909 -0.0106
  931SOL    HW1 3903   4.715   5.214   3.470  0.0786 -0.7040 -1.0676
  931SOL    HW2 3904   4.591   5.300   3.478  0.3889 -0.3872  0.9937
  932SOL     OW 3905   4.020   4.942   2.455 -0.1790 -0.5260 -0.4119
  932SOL    HW1 3906   3.983   4.916   2.540 -0.1537  0.1811 -0.1826
  932SOL    HW2 3907   4.013   4.863   2.401  1.3775 -1.5159  0.7607
  933SOL     OW 3908   1.668   1.589   0.526 -0.4037  0.5956  0.2003
  933SOL    HW1 3909   1.714   1.608   0.445 -0.1838 -0.7752 -0.0177
  933SOL    HW2 3910   1.609   1.517   0.504  0.6233 -0.7105  1.5566
  934SOL     OW 3911   6.391   4.640   0.157 -0.3175 -0.1443 -0.1369
  934SOL    HW1 3912   6.462   4.584   0.124  0.0641 -0.7428  1.5641
  934SOL    HW2 3913   6.314   4.614   0.107  0.1908 -1.1202 -0.4395
  935SOL     OW 3914   4.749   1.031   1.231 -0.0402 -0.0526 -0.0162
  935SOL    HW1 3915   4.825   1.033   1.172 -0.0948  0.1815 -0.0790
  935SOL    HW2 3916   4.729   0.938   1.240  0.0512 -0.0982 -0.2618
  936SOL     OW 3917   4.767   5.469   1.299 -0.1706  0.2569  0.2404
  936SOL    HW1 3918   4.850   5.494   1.259 -0.1330  1.9280  1.2640
  936SOL    HW2 3919   4.769   5.373   1.301  1.5637  0.2575 -0.0889
  937SOL     OW 3920   0.129   3.933   0.351  0.1088  0.3592 -0.0058
  937SOL    HW1 3921   0.219   3.946   0.324  0.1462  0.7363  0.2924
  937SOL    HW2 3922   0.108   3.844   0.322  1.6016 -0.9823  2.6535
  938SOL     OW 3923   0.712   1.015   6.432  0.0219 -0.1803  0.5635
  938SOL    HW1 3924   0.651   0.982   6.366  0.2215  2.4191 -1.0382
  938SOL    HW2 3925   0.680   0.977   6.514 -1.5300 -1.8098 -0.6965
  939SOL     OW 3926   5.060   6.185   1.972  0.2921  0.3928 -0.2684
  939SOL    HW1 3927   5.115   6.123   1.923  0.8655 -0.3970  1.3096
  939SOL    HW2 3928   4.971   6.152   1.959  0.5797 -0.7502  0.4766
  940SOL     OW 3929   1.184   0.062   0.064 -0.4548  0.3890 -0.1932
  940SOL    HW1 3930   1.184   0.085  -0.029  1.6978  0.4844 -0.2024
  940SOL    HW2 3931   1.105   0.009   0.076 -2.0369  2.3038 -1.5361
  941SOL     OW 3932   1.795   3.636   4.206 -0.0659  0.0715 -0.2829
  941SOL    HW1 3933   1.868   3.614   4.147 -0.6250  0.5271 -1.1593
  941SOL    HW2 3934   1.772   3.726   4.184  0.8937  0.9225  1.9062
  942SOL     OW 3935   6.723   3.055   0.133 -0.2628 -0.3824  0.1274
  942SOL    HW1 3936   6.734   2.999   0.209 -2.0168 -2.4051 -1.0112
  942SOL    HW2 3937   6.629   3.072   0.129 -0.1593 -0.0460 -1.4108
  943SOL     OW 3938   0.983   4.412   5.900 -0.9126 -0.0949  0.0959
  943SOL    HW1 3939   0.909   4.398   5.960 -0.2285 -1.0212  0.7468
  943SOL    HW2 3940   1.060   4.385   5.950 -0.2586 -0.3564 -1.0241
  944SOL     OW 3941   2.167   3.687   0.263  0.5155  0.3765 -0.4340
  944SOL    HW1 3942   2.181   3.743   0.340 -0.4742  1.5718 -1.0941
  944SOL    HW2 3943   2.208   3.734   0.191 -1.1626  0.7668 -1.1760
  945SOL     OW 3944   4.326   0.778   1.246 -0.0753  0.1304  0.5184
  945SOL    HW1 3945   4.421   0.790   1.251  0.0214  0.0695 -0.8933
  945SOL    HW2 3946   4.291   0.833   1.317  1.0174 -0.1278  1.2837
  946SOL     OW 3947   4.590   5.975   0.889 -0.0881  0.4021 -0.6313
  946SOL    HW1 3948   4.540   6.017   0.819 -0.4830  2.3725  0.7882
  946SOL    HW2 3949   4.550   6.005   0.970  0.4048 -1.7758  0.4982
  947SOL     OW 3950   0.476   1.415   6.010  0.1166  0.2221 -0.1481
  947SOL    HW1 3951   0.534   1.373   5.947  1.4268 -0.5899  1.5020
  947SOL    HW2 3952   0.534   1.467   6.065 -0.7543 -0.2852  1.3151
  948SOL     OW 3953   0.148   2.473   3.861  0.6449 -0.0334  0.2012
  948SOL    HW1 3954   0.077   2.499   3.803  1.3587  2.4154  0.3143
  948SOL    HW2 3955   0.224   2.463   3.804  0.4689 -1.7521  0.2054
  949SOL     OW 3956   5.949   1.640   4.171  0.4107 -0.2615 -0.3446
  949SOL    HW1 3957   5.945   1.582   4.247  2.3452 -0.1466 -0.1066
  949SOL    HW2 3958   5.926   1.584   4.097  0.9366 -0.9932  0.0361
  950SOL     OW 3959   1.640   1.831   0.645 -0.2397  0.3243 -0.0624
  950SOL    HW1 3960   1.626   1.760   0.582  0.6762  1.0312 -1.0916
  950SOL    HW2 3961   1.734   1.831   0.661 -0.0716  1.9768 -0.9049
  951SOL     OW 3962   1.202   3.259   1.400 -0.4465 -0.4368  0.1317
  951SOL    HW1 3963   1.161   3.258   1.314 -1.4038  0.3415  0.5726
  951SOL    HW2 3964   1.167   3.181   1.444 -0.3011 -0.5839 -0.0074
  952SOL     OW 3965   2.144   5.733   6.624 -0.0133  0.1448 -0.2834
  952SOL    HW1 3966   2.120   5.744   6.531  1.3650 -2.5510 -1.0664
  952SOL    HW2 3967   2.087   5.663   6.655  0.7780 -0.2279  0.3634
  953SOL     OW 3968   0.255   4.731   0.232  0.4410  0.0307 -0.0582
  953SOL    HW1 3969   0.271   4.738   0.138  0.1456 -1.9216 -0.2865
  953SOL    HW2 3970   0.184   4.793   0.248 -0.4011 -0.5406 -1.3819
  954SOL     OW 3971   4.696   4.344   3.092  0.0799  0.2303  0.3955
  954SOL    HW1 3972   4.716   4.255   3.121  1.2018  0.1045 -0.7243
  954SOL    HW2 3973   4.618   4.368   3.142  0.7179 -0.7598  1.9220
  955SOL     OW 3974   5.044   4.650   2.753  0.4249 -0.2356  0.1062
  955SOL    HW1 3975   5.128   4.697   2.755  0.1219  0.3718  3.1684
  955SOL    HW2 3976   5.000   4.684   2.676  1.7014  1.8653  0.2094
  956SOL     OW 3977   5.584   0.961   4.903  0.1988 -0.4935 -0.7694
  956SOL    HW1 3978   5.564   1.053   4.921  1.9155 -0.2367 -0.0382
  956SOL    HW2 3979   5.597   0.957   4.808  0.6367  0.1273 -0.7382
  957SOL     OW 3980   4.117   5.834   5.947 -0.0492  0.1515  0.1599
  957SOL    HW1 3981   4.070   5.915   5.926  0.0002  0.0436 -0.3857
  957SOL    HW2 3982   4.201   5.863   5.982 -0.0935  0.3368  0.1139
  958SOL     OW 3983   2.488   1.361   4.004 -0.2411  0.3015 -0.2799
  958SOL    HW1 3984   2.410   1.407   3.974 -0.6202  0.0651  0.3286
  958SOL    HW2 3985   2.559   1.394   3.948 -0.8859  0.0280 -1.2855
  959SOL     OW 3986   6.788   2.075   0.327  0.7771 -0.3561 -0.1844
  959SOL    HW1 3987   6.770   1.982   0.339 -0.0576 -0.0682  0.8856
  959SOL    HW2 3988   6.709   2.119   0.356  1.3476  0.7190 -0.2135
  960SOL     OW 3989   5.964   0.256   3.257 -0.1133 -0.3181  0.3159
  960SOL    HW1 3990   5.903   0.222   3.322  1.7220 -1.7487  1.4022
  960SOL    HW2 3991   6.014   0.323   3.303 -0.6466  0.6339 -0.4689
  961SOL     OW 3992   0.293   3.899   2.420 -0.2206 -0.5873  0.0963
  961SOL    HW1 3993   0.359   3.956   2.382  0.8289 -0.7070  1.6351
  961SOL    HW2 3994   0.328   3.876   2.506 -2.5869 -0.0756  1.2799
  962SOL     OW 3995   2.913   4.261   5.445  0.4574  0.1334 -0.0065
  962SOL    HW1 3996   2.958   4.345   5.440  0.0125  0.5185  1.6982
  962SOL    HW2 3997   2.972   4.199   5.402  3.0192  0.4833  2.6708
  963SOL     OW 3998   0.555   2.402   3.830 -0.0831  0.2214  0.3314
  963SOL    HW1 3999   0.507   2.461   3.888  1.4915  1.4636  0.4364
  963SOL    HW2 4000   0.524   2.424   3.742  0.2409  0.9813  0.4016
  964SOL     OW 4001   0.304   2.924   3.805 -0.2911 -0.0663 -0.1986
  964SOL    HW1 4002   0.385   2.875   3.790 -0.0709  0.8594 -2.3841
  964SOL    HW2 4003   0.331   3.015   3.812 -1.0064  0.0980  0.5598
  965SOL     OW 4004   0.148   0.811   1.001 -0.1918 -0.1764  0.7593
  965SOL    HW1 4005   0.150   0.859   1.084 -0.2739 -1.1213  1.3149
  965SOL    HW2 4006   0.067   0.840   0.959  0.2338  0.8913  0.6407
  966SOL     OW 4007   0.919   6.235   2.114  0.2737 -0.2129 -0.0351
  966SOL    HW1 4008   0.902   6.173   2.043  0.2455 -0.1966 -0.0426
  966SOL    HW2 4009   0.965   6.308   2.072  1.3238 -0.7310  0.1823
  967SOL     OW 4010   2.251   0.755   3.289  0.5449  0.9398 -0.5322
  967SOL    HW1 4011   2.311   0.804   3.347 -0.5124 -0.4834  1.9114
  967SOL    HW2 4012   2.306   0.686   3.252  0.5744 -0.1800  1.4636
  968SOL     OW 4013   5.770   1.551   5.333 -0.1279  0.4609 -0.1678
  968SOL    HW1 4014   5.705   1.610   5.371  1.2967  1.7552  0.4010
  968SOL    HW2 4015   5.803   1.599   5.257  0.1540 -0.1868 -0.4597
  969SOL     OW 4016   5.643   6.041   5.005  0.3838  0.0824 -0.2731
  969SOL    HW1 4017   5.676   6.130   5.016 -0.9180  0.6049 -0.4604
  969SOL    HW2 4018   5.653   6.001   5.092  0.7642  0.4696 -0.1320
  970SOL     OW 4019   4.004   1.993   6.146  0.6529 -0.1697 -0.6253
  970SOL    HW1 4020   4.001   2.017   6.053  0.9840 -0.0033 -0.5960
  970SOL    HW2 4021   3.974   1.902   6.149  0.4283 -0.1048 -0.8688
  971SOL     OW 4022   5.367   1.386   2.995 -0.5421 -0.2568 -0.1761
  971SOL    HW1 4023   5.459   1.412   2.989 -0.8626  0.7873 -0.8276
  971SOL    HW2 4024   5.339   1.414   3.082  0.4258 -2.9547  1.1042
  972SOL     OW 4025   0.060   5.543   6.723 -0.3979  0.2575 -0.6836
  972SOL    HW1 4026   0.005   5.514   6.796  1.0299  0.5679  0.5592
  972SOL    HW2 4027   0.026   5.496   6.647 -1.0551 -1.1622  0.4307
  973SOL     OW 4028   2.261   5.159   2.582 -0.0405  0.4167 -0.1292
  973SOL    HW1 4029   2.276   5.159   2.488 -0.5316  2.0290 -0.2270
  973SOL    HW2 4030   2.177   5.113   2.593 -1.7375  3.1311 -0.8481
  974SOL     OW 4031   1.305   4.099   5.920  0.5118 -0.0261 -0.3063
  974SOL    HW1 4032   1.293   4.005   5.935  0.6329 -0.1189 -0.7771
  974SOL    HW2 4033   1.334   4.105   5.830 -0.0918  0.5101 -0.4714
  975SOL     OW 4034   3.024   5.162   6.020  0.0574  0.4843 -0.6987
  975SOL    HW1 4035   3.027   5.068   6.003  2.2740  0.6906 -1.7876
  975SOL    HW2 4036   2.947   5.193   5.973 -0.0676 -0.6279 -1.2463
  976SOL     OW 4037   5.275   6.561   3.510 -0.1962 -0.3969  0.2176
  976SOL    HW1 4038   5.276   6.496   3.440  1.4956  0.6744 -0.8377
  976SOL    HW2 4039   5.328   6.522   3.580  0.0328 -0.5370 -0.0338
  977SOL     OW 4040   5.263   4.046   3.868  0.4825 -0.1280  0.4500
  977SOL    HW1 4041   5.225   4.042   3.780  1.8555  1.5939 -0.2792
  977SOL    HW2 4042   5.197   4.089   3.921  0.7028  1.3148 -0.4031
  978SOL     OW 4043   3.397   0.635   2.284 -0.3016  0.5396 -0.0933
  978SOL    HW1 4044   3.396   0.547   2.247 -0.1639 -0.5237  2.2354
  978SOL    HW2 4045   3.360   0.690   2.216 -0.9833 -1.4113 -1.3915
  979SOL     OW 4046   1.103   2.909   5.715 -0.0822 -0.1049 -0.2017
  979SOL    HW1 4047   1.090   2.978   5.780 -1.7693 -0.3820 -0.1908
  979SOL    HW2 4048   1.048   2.837   5.746 -0.7381 -0.3325 -1.7823
  980SOL     OW 4049   0.853   2.853   5.569 -0.5555 -0.0267 -0.4125
  980SOL    HW1 4050   0.906   2.779   5.597  0.5544  0.1800 -1.8548
  980SOL    HW2 4051   0.787   2.815   5.511 -2.0896 -0.2898  1.4132
  981SOL     OW 4052   0.642   6.276   4.004  0.1270  0.6391  0.3400
  981SOL    HW1 4053   0.717   6.314   4.049  0.4922 -0.8130  1.0248
  981SOL    HW2 4054   0.676   6.197   3.962 -0.6678  0.8590 -0.7523
  982SOL     OW 4055   1.141   0.086   6.588 -0.8816 -0.0954 -0.2120
  982SOL    HW1 4056   1.054   0.109   6.554 -0.8110  1.4281  0.5670
  982SOL    HW2 4057   1.198   0.155   6.555 -0.5120  0.5215  1.6399
  983SOL     OW 4058   3.683   2.366   0.117 -0.1493 -0.0273  0.3051
  983SOL    HW1 4059   3.671   2.414   0.035  1.0847  1.1224  0.7652
  983SOL    HW2 4060   3.604   2.384   0.168  0.0655  1.1383  0.2593
  984SOL     OW 4061   4.493   6.136   1.092  0.5329  0.2012 -0.8519
  984SOL    HW1 4062   4.543   6.196   1.148 -0.9780  1.0900 -0.4140
  984SOL    HW2 4063   4.447   6.194   1.031 -0.1705 -0.5792 -1.0709
  985SOL     OW 4064   0.035   5.903   0.984 -0.3443 -0.0397 -0.9401
  985SOL    HW1 4065  -0.044   5.947   1.017 -0.2681 -0.6011 -0.0381
  985SOL    HW2 4066   0.030   5.914   0.889 -0.8470  1.0352 -0.7982
  986SOL     OW 4067   0.548   6.559   4.638  0.2047  0.0902  0.3067
  986SOL    HW1 4068   0.512   6.619   4.703 -1.6068 -1.2654  0.6500
  986SOL    HW2 4069   0.625   6.522   4.679 -0.9084 -0.7444  1.7344
  987SOL     OW 4070   0.001   5.360   2.569  0.5646 -0.3794  0.3439
  987SOL    HW1 4071  -0.034   5.428   2.626 -0.4413  0.6805 -1.4746
  987SOL    HW2 4072  -0.046   5.370   2.486  0.9095 -2.8435 -0.2389
  988SOL     OW 4073   2.536   4.985   5.554  0.0151  0.1129 -0.8367
  988SOL    HW1 4074   2.447   4.978   5.587 -0.8360 -0.0305 -2.9930
  988SOL    HW2 4075   2.538   5.068   5.507  0.6012 -0.5106 -1.9434
  989SOL     OW 4076   1.345   5.815   5.420 -0.0926 -0.0674 -0.0063
  989SOL    HW1 4077   1.262   5.862   5.425 -0.9955 -1.7144  2.5197
  989SOL    HW2 4078   1.322   5.729   5.385  1.0250  0.2438 -1.6400
  990SOL     OW 4079   1.014   2.179   4.886  0.0526  0.0321 -0.5430
  990SOL    HW1 4080   1.033   2.142   4.800 -1.0737  0.0840 -0.8189
  990SOL    HW2 4081   0.920   2.195   4.886  0.2778  1.5632  0.0891
  991SOL     OW 4082   5.356   5.574   5.807 -0.1539 -0.1881  0.0936
  991SOL    HW1 4083   5.445   5.555   5.835  1.5897  0.8118 -4.0695
  991SOL    HW2 4084   5.348   5.669   5.815 -1.2260 -0.3445  1.2202
  992SOL     OW 4085   4.690   1.854   1.609  0.1005 -0.2117  0.3816
  992SOL    HW1 4086   4.699   1.939   1.651 -1.4573 -0.2490  0.8643
  992SOL    HW2 4087   4.726   1.792   1.672 -0.3739 -0.0667  0.8012
  993SOL     OW 4088   1.219   1.551   5.572 -0.4933  0.5554 -0.0454
  993SOL    HW1 4089   1.151   1.618   5.568 -0.1496  1.1074  2.0727
  993SOL    HW2 4090   1.189   1.490   5.640  0.5870  0.2009  0.1350
  994SOL     OW 4091   0.489   0.338   4.111  0.4325  0.8611 -0.1846
  994SOL    HW1 4092   0.514   0.411   4.168  0.6320 -0.1298  1.0268
  994SOL    HW2 4093   0.394   0.345   4.103  0.5832  2.0971 -1.2812
  995SOL     OW 4094   5.590   6.216   0.228 -0.2752  0.0846 -0.3205
  995SOL    HW1 4095   5.657   6.173   0.282  2.4264  1.5981 -2.2644
  995SOL    HW2 4096   5.572   6.298   0.273  1.6583  1.1481 -1.3628
  996SOL     OW 4097   5.159   5.824   2.130 -0.3130 -0.0184  0.0343
  996SOL    HW1 4098   5.089   5.817   2.064 -1.7868  0.1676  1.5163
  996SOL    HW2 4099   5.120   5.876   2.200  1.3355  0.0616  0.9301
  997SOL     OW 4100   4.212   1.260   0.913  0.3788 -0.1519 -0.0662
  997SOL    HW1 4101   4.305   1.273   0.898  0.1518  2.0277  0.1063
  997SOL    HW2 4102   4.169   1.303   0.839 -0.5593 -4.2151 -2.2128
  998SOL     OW 4103   1.718   3.018   4.682 -0.2773 -0.0322  0.3505
  998SOL    HW1 4104   1.692   3.046   4.594 -2.3942 -0.5366  0.7591
  998SOL    HW2 4105   1.767   3.092   4.717 -1.1032  0.9801 -0.5420
  999SOL     OW 4106   3.783   4.206   5.966  0.2862  0.1977  0.0509
  999SOL    HW1 4107   3.848   4.211   5.896  2.0851  1.7134  1.7223
  999SOL    HW2 4108   3.699   4.200   5.920  1.2742  2.4274 -2.3107
 1000SOL     OW 4109   1.847   3.232   3.036  0.2849 -0.0728  0.1638
 1000SOL    HW1 4110   1.885   3.203   2.953  1.3316  0.4550  0.4451
 1000SOL    HW2 4111   1.919   3.226   3.099  0.0863  1.5202  0.5895
 1001SOL     OW 4112   0.155   1.071   6.598  0.3305 -0.6116  0.1581
 1001SOL    HW1 4113   0.067   1.104   6.613 -0.2111 -1.6986 -0.5204
 1001SOL    HW2 4114   0.177   1.101   6.510 -0.5489 -2.7554 -0.8675
 1002SOL     OW 4115   5.348   0.704   1.002  0.4789 -0.7077 -0.2939
 1002SOL    HW1 4116   5.342   0.614   0.970 -1.0000 -1.2857  1.4281
 1002SOL    HW2 4117   5.295   0.755   0.941  1.0685 -1.0317 -1.0965
 1003SOL     OW 4118   5.172   0.466   1.817  0.4527  0.3256  0.2702
 1003SOL    HW1 4119   5.103   0.499   1.873  0.6973 -1.5538  1.7770
 1003SOL    HW2 4120   5.194   0.539   1.759  0.0339  2.2756  2.4668
 1004SOL     OW 4121   0.899   0.922   5.096 -0.1089  0.1950 -0.4940
 1004SOL    HW1 4122   0.834   0.866   5.138 -1.6875  0.8860 -1.9021
 1004SOL    HW2 4123   0.949   0.864   5.039  1.1989 -0.5102  1.2675
 1005SOL     OW 4124   0.437   1.851   4.527 -0.0606  0.2965  0.0739
 1005SOL    HW1 4125   0.502   1.794   4.569  0.7425  0.6634 -0.6319
 1005SOL    HW2 4126   0.455   1.842   4.433  0.0189  1.6182 -0.0585
 1006SOL     OW 4127   4.672   5.463   3.611 -0.4834  0.0616 -0.0741
 1006SOL    HW1 4128   4.668   5.534   3.675  0.1913 -0.5831  0.6967
 1006SOL    HW2 4129   4.732   5.496   3.543  1.3920 -0.4759  1.2307
 1007SOL     OW 4130   3.731   2.242   1.938 -0.0835  0.3447 -0.0892
 1007SOL    HW1 4131   3.777   2.258   1.856  2.7239 -3.9728  0.3210
 1007SOL    HW2 4132   3.790   2.274   2.006 -0.3538  0.0098  0.3127
 1008SOL     OW 4133   2.807   1.162   6.136  0.0157 -0.2082  0.2068
 1008SOL    HW1 4134   2.817   1.163   6.231  1.3861 -2.6174  0.1764
 1008SOL    HW2 4135   2.715   1.141   6.121 -0.5913  1.7852  0.9366
 1009SOL     OW 4136   6.372   2.372   3.370 -0.2639 -0.4351 -0.2024
 1009SOL    HW1 4137   6.344   2.386   3.460  0.5492  4.3239 -0.4402
 1009SOL    HW2 4138   6.318   2.431   3.318  2.6052  0.7744 -2.0752
 1010SOL     OW 4139   0.011   5.625   1.510 -0.1171 -0.1533 -0.4370
 1010SOL    HW1 4140  -0.024   5.538   1.489 -0.4014  0.0594 -0.8275
 1010SOL    HW2 4141   0.060   5.650   1.432  0.7079 -0.3457  0.0160
 1011SOL     OW 4142   5.245   1.606   3.318  0.2302  0.0250  0.0607
 1011SOL    HW1 4143   5.236   1.610   3.413 -0.0321  2.6508  0.0042
 1011SOL    HW2 4144   5.339   1.593   3.303  0.1775 -1.1390  0.6446
 1012SOL     OW 4145   6.601   0.586   2.298 -0.0060  0.0826  0.7352
 1012SOL    HW1 4146   6.616   0.677   2.325 -1.0528 -0.0298  1.7748
 1012SOL    HW2 4147   6.505   0.577   2.299  0.0073 -0.6378 -0.7362
 1013SOL     OW 4148   0.177   1.125   3.598  0.2059 -0.1232  0.5200
 1013SOL    HW1 4149   0.168   1.203   3.543 -1.8414 -0.7043 -0.0718
 1013SOL    HW2 4150   0.265   1.092   3.581  0.0883  0.4744 -1.3856
 1014SOL     OW 4151   6.778   0.248   1.127 -0.0385  0.0558 -0.4304
 1014SOL    HW1 4152   6.822   0.331   1.109 -0.5568 -0.1307 -2.9348
 1014SOL    HW2 4153   6.698   0.252   1.074 -0.9503 -1.3293  0.7905
 1015SOL     OW 4154   6.361   0.714   5.299  0.1019  0.3568 -0.5502
 1015SOL    HW1 4155   6.334   0.645   5.238  0.3070  0.3080 -0.5854
 1015SOL    HW2 4156   6.282   0.733   5.349  0.0881 -0.0363 -0.4139
 1016SOL     OW 4157   0.977   5.696   2.510 -0.3711 -0.0985 -0.3103
 1016SOL    HW1 4158   0.925   5.768   2.475  0.2765  0.8402  0.5962
 1016SOL    HW2 4159   0.942   5.682   2.598  1.4089  1.1624  0.6850
 1017SOL     OW 4160   5.549   2.942   4.339  0.6217  0.0673 -0.5905
 1017SOL    HW1 4161   5.618   2.901   4.287 -0.0334  1.0064 -2.2756
 1017SOL    HW2 4162   5.575   3.033   4.347 -0.7986  0.6456 -2.0072
 1018SOL     OW 4163   1.854   0.441   1.541  0.6149 -0.1419  0.2452
 1018SOL    HW1 4164   1.849   0.429   1.446  2.7809  0.7305 -0.0416
 1018SOL    HW2 4165   1.847   0.352   1.577  1.4858 -0.6767 -0.8443
 1019SOL     OW 4166   2.311   1.711   4.105 -0.7391  0.3818 -0.0405
 1019SOL    HW1 4167   2.270   1.658   4.173  1.1264 -0.8276  0.2047
 1019SOL    HW2 4168   2.317   1.652   4.029 -0.1587  0.7611 -0.3001
 1020SOL     OW 4169   3.920   2.212   4.194  0.2184  0.6292  0.2064
 1020SOL    HW1 4170   3.910   2.304   4.216 -0.4216  0.5131  0.4262
 1020SOL    HW2 4171   3.977   2.176   4.261  0.9285  0.9824 -0.1984
 1021SOL     OW 4172   4.272   0.492   1.262 -0.2003  0.5681  0.3094
 1021SOL    HW1 4173   4.258   0.580   1.229 -2.3584  0.5143  0.9460
 1021SOL    HW2 4174   4.324   0.504   1.341  2.8048  0.8917 -1.5551
 1022SOL     OW 4175   3.674   3.458   0.758 -0.3308  0.1935 -0.5989
 1022SOL    HW1 4176   3.743   3.410   0.712  0.4214  0.2684  0.4243
 1022SOL    HW2 4177   3.644   3.523   0.695  0.5777  0.2061 -1.0300
 1023SOL     OW 4178   6.128   1.597   1.327 -0.1323 -0.6007 -0.5094
 1023SOL    HW1 4179   6.109   1.505   1.310 -1.2380 -0.2207 -1.4305
 1023SOL    HW2 4180   6.045   1.634   1.358  0.3911  0.0103  0.2054
 1024SOL     OW 4181   5.585   4.920   0.407  0.3637 -0.3249 -0.2698
 1024SOL    HW1 4182   5.640   4.960   0.339  0.5933 -0.3276 -0.0844
 1024SOL    HW2 4183   5.645   4.866   0.458  0.3529  0.3175  0.4393
 1025SOL     OW 4184   2.048   1.473   3.591  0.3302  0.3450  0.2004
 1025SOL    HW1 4185   2.057   1.469   3.686  0.5427  0.1988  0.1759
 1025SOL    HW2 4186   2.059   1.566   3.569  0.4637  0.3528  0.3014
 1026SOL     OW 4187   5.160   4.304   0.009  0.2643 -0.2169  0.1429
 1026SOL    HW1 4188   5.219   4.378   0.025  1.9206 -1.5245  0.3354
 1026SOL    HW2 4189   5.186   4.271  -0.077  0.0572 -1.0030  0.3760
 1027SOL     OW 4190   4.016   0.660   2.298 -0.4226  0.3398  0.1632
 1027SOL    HW1 4191   4.052   0.575   2.322  0.0838  0.6502  0.5227
 1027SOL    HW2 4192   4.087   0.705   2.253 -1.1065  0.0744 -1.2301
 1028SOL     OW 4193   4.502   6.030   5.035 -0.8454 -0.2977 -0.1100
 1028SOL    HW1 4194   4.553   5.950   5.049 -1.9369 -0.8942  0.6674
 1028SOL    HW2 4195   4.423   6.017   5.088 -1.5983  0.7761 -0.9209
 1029SOL     OW 4196   3.216   5.789   3.194  0.0351 -0.1304 -0.3356
 1029SOL    HW1 4197   3.264   5.735   3.131 -0.6558  0.1862 -1.1501
 1029SOL    HW2 4198   3.270   5.786   3.273  0.2223 -1.6776 -0.4803
 1030SOL     OW 4199   0.210   6.506   3.454 -0.1802 -0.1614  0.2537
 1030SOL    HW1 4200   0.146   6.494   3.524  2.1664 -0.1788  2.5632
 1030SOL    HW2 4201   0.275   6.437   3.469  0.6662  0.1572 -1.6432
 1031SOL     OW 4202   3.773   3.888   0.891  0.4108 -0.2164 -0.0609
 1031SOL    HW1 4203   3.840   3.911   0.955  1.4217 -2.6209 -0.1412
 1031SOL    HW2 4204   3.820   3.835   0.826 -0.5432  2.1747 -2.9015
 1032SOL     OW 4205   6.001   5.569   4.887 -0.2198 -0.4810 -0.5538
 1032SOL    HW1 4206   5.975   5.491   4.937  1.5145 -1.1802 -0.6551
 1032SOL    HW2 4207   5.973   5.551   4.798 -2.9839  0.6048 -0.0130
 1033SOL     OW 4208   0.830   3.015   3.546 -0.5327  0.1321  0.6027
 1033SOL    HW1 4209   0.866   3.073   3.479 -0.6049  0.4165  0.8104
 1033SOL    HW2 4210   0.901   3.006   3.610 -1.0422  1.2011  1.3364
 1034SOL     OW 4211   3.861   5.289   3.735  0.0828 -0.1394 -0.1777
 1034SOL    HW1 4212   3.842   5.250   3.649 -1.3291 -0.9371  0.4614
 1034SOL    HW2 4213   3.906   5.219   3.783  0.4925  0.1604 -0.1235
 1035SOL     OW 4214   2.550   6.662   5.235 -0.0313 -0.5469  0.1969
 1035SOL    HW1 4215   2.465   6.661   5.280 -0.4280  2.5785 -0.2759
 1035SOL    HW2 4216   2.601   6.728   5.280  1.5339 -1.1315 -0.6456
 1036SOL     OW 4217   0.326   1.038   0.039 -0.1176 -0.0516 -0.1421
 1036SOL    HW1 4218   0.257   1.045   0.105 -0.5741 -0.5502 -0.5535
 1036SOL    HW2 4219   0.281   1.054  -0.044  0.2750 -0.3135 -0.3911
 1037SOL     OW 4220   2.580   5.030   1.807 -0.5215  0.6710 -0.0525
 1037SOL    HW1 4221   2.555   5.110   1.759  0.8605  0.9924 -0.2963
 1037SOL    HW2 4222   2.675   5.024   1.793 -0.3789 -0.1963  1.2176
 1038SOL     OW 4223   1.543   3.007   6.577  0.1597 -0.3202 -0.4425
 1038SOL    HW1 4224   1.631   3.023   6.543  0.6528 -1.1640  0.3744
 1038SOL    HW2 4225   1.544   3.048   6.664  0.0705 -1.1220 -0.0503
 1039SOL     OW 4226   3.952   5.178   2.983 -0.2089  0.6766 -0.3238
 1039SOL    HW1 4227   4.028   5.230   3.012 -1.3313  1.6433  1.0111
 1039SOL    HW2 4228   3.927   5.128   3.059 -0.0900 -0.7265 -1.1751
 1040SOL     OW 4229   2.733   5.283   1.618  0.0658 -0.3408 -0.2055
 1040SOL    HW1 4230   2.779   5.299   1.535 -0.1172  0.7697 -0.1097
 1040SOL    HW2 4231   2.643   5.265   1.593 -1.1592  4.3737 -0.1857
 1041SOL     OW 4232   1.970   0.345   3.990  0.4132 -0.4681  0.2531
 1041SOL    HW1 4233   2.037   0.390   4.041  0.8923 -1.7513  0.7820
 1041SOL    HW2 4234   1.958   0.261   4.034 -0.8638 -0.6501 -0.3876
 1042SOL     OW 4235   4.429   2.850   0.112  0.2620  0.5173  0.4451
 1042SOL    HW1 4236   4.374   2.788   0.064 -0.2964  1.6059 -0.3699
 1042SOL    HW2 4237   4.367   2.907   0.157  0.7472  0.9333  0.5974
 1043SOL     OW 4238   4.587   0.638   2.659  0.6612 -0.2734  0.2386
 1043SOL    HW1 4239   4.667   0.622   2.709  1.0229 -2.9283 -0.9725
 1043SOL    HW2 4240   4.527   0.569   2.688  0.2854 -0.8024 -1.6507
 1044SOL     OW 4241   3.925   5.084   6.524  0.3586  0.3970  0.1757
 1044SOL    HW1 4242   3.963   5.150   6.466 -1.0663 -0.6332 -2.0651
 1044SOL    HW2 4243   3.870   5.031   6.467  0.8269 -2.2634  2.0254
 1045SOL     OW 4244   5.081   4.527   3.427 -0.3119 -0.0602  0.1377
 1045SOL    HW1 4245   5.014   4.544   3.360  0.0256 -0.3508 -0.2779
 1045SOL    HW2 4246   5.101   4.614   3.463 -0.5690  0.0869 -0.0692
 1046SOL     OW 4247   4.606   4.260   4.822  0.0542  0.7636  0.7208
 1046SOL    HW1 4248   4.551   4.326   4.866  0.0424  1.2074  0.0481
 1046SOL    HW2 4249   4.686   4.258   4.875 -0.5916  0.0964  1.7216
 1047SOL     OW 4250   3.705   0.826   0.614 -0.7219 -0.4143  0.1469
 1047SOL    HW1 4251   3.649   0.760   0.656 -1.0010 -0.8362 -0.8548
 1047SOL    HW2 4252   3.761   0.775   0.554 -0.0036  0.1220  0.3433
 1048SOL     OW 4253   5.171   5.109   5.344 -0.5363 -0.4486 -0.1726
 1048SOL    HW1 4254   5.107   5.063   5.290  1.0807 -1.9459 -0.8964
 1048SOL    HW2 4255   5.120   5.175   5.390 -2.3342 -0.5546 -1.8851
 1049SOL     OW 4256   1.294   5.593   5.209 -0.1706 -0.2843 -0.4735
 1049SOL    HW1 4257   1.294   5.654   5.135 -1.2373  0.1139 -0.1557
 1049SOL    HW2 4258   1.204   5.560   5.213  0.0191 -0.7227  0.3075
 1050SOL     OW 4259   5.759   5.446   0.147  0.4774 -0.5194  0.3788
 1050SOL    HW1 4260   5.720   5.360   0.130  1.7353 -1.1080  0.4121
 1050SOL    HW2 4261   5.797   5.472   0.063 -0.0751  0.1069  0.3163
 1051SOL     OW 4262   4.169   6.735   0.378  0.3139  0.2711  0.2259
 1051SOL    HW1 4263   4.191   6.685   0.457 -2.3860  0.4108  1.1608
 1051SOL    HW2 4264   4.124   6.813   0.410  0.1181  0.8814 -1.4215
 1052SOL     OW 4265   1.933   2.570   3.368  0.1126  0.2967 -0.0423
 1052SOL    HW1 4266   1.993   2.618   3.311 -0.5352  1.2005  0.0134
 1052SOL    HW2 4267   1.846   2.589   3.333 -0.2224  0.0324  0.6351
 1053SOL     OW 4268   3.565   5.718   3.060 -0.1936  0.2851  0.3657
 1053SOL    HW1 4269   3.590   5.656   3.129  2.1850  2.0109  1.1990
 1053SOL    HW2 4270   3.542   5.663   2.985  2.1332 -1.6363  0.9387
 1054SOL     OW 4271   0.148   4.744   1.598 -0.3819 -0.1531  0.2976
 1054SOL    HW1 4272   0.094   4.823   1.592  1.3928  1.1368  0.6841
 1054SOL    HW2 4273   0.180   4.731   1.508  0.3997  0.3844  0.4847
 1055SOL     OW 4274   0.504   3.027   1.532  0.5366 -0.4524 -0.6031
 1055SOL    HW1 4275   0.569   2.985   1.588  0.9769  0.5172 -0.3699
 1055SOL    HW2 4276   0.554   3.058   1.456  0.3904  0.4570 -0.3399
 1056SOL     OW 4277   3.671   5.664   3.957 -0.0570  0.4998 -0.0419
 1056SOL    HW1 4278   3.605   5.595   3.964 -0.2844  0.8510  1.6925
 1056SOL    HW2 4279   3.751   5.619   3.931  0.0302 -0.5954  1.9415
 1057SOL     OW 4280   4.910   5.875   5.012 -0.1620 -0.0770 -0.0036
 1057SOL    HW1 4281   4.889   5.966   5.032  0.9655  0.0637  0.5648
 1057SOL    HW2 4282   5.005   5.870   5.015 -0.1777 -1.1619 -0.5587
 1058SOL     OW 4283   2.654   5.078   2.215 -0.0015  0.5327  0.0203
 1058SOL    HW1 4284   2.724   5.022   2.180 -0.6055 -0.3333  0.1526
 1058SOL    HW2 4285   2.648   5.053   2.307  0.1768  1.3153  0.2503
 1059SOL     OW 4286   4.630   2.093   3.543  0.1837  0.3215  0.3582
 1059SOL    HW1 4287   4.722   2.118   3.537  0.3640 -0.5146 -0.6038
 1059SOL    HW2 4288   4.609   2.055   3.457 -1.2962  1.2562  0.2558
 1060SOL     OW 4289   3.392   4.115   4.735  0.1804  0.2877  0.6313
 1060SOL    HW1 4290   3.304   4.110   4.773  0.5779 -0.6420  1.4729
 1060SOL    HW2 4291   3.440   4.044   4.777  1.2524  0.5878 -0.0558
 1061SOL     OW 4292   2.403   6.226   3.389  0.0226 -0.2426 -0.7317
 1061SOL    HW1 4293   2.492   6.198   3.413  0.4869 -0.0705 -2.1563
 1061SOL    HW2 4294   2.361   6.248   3.472  1.6303  0.5931 -0.1071
 1062SOL     OW 4295   1.134   1.533   1.514 -0.0746  0.4912 -0.0647
 1062SOL    HW1 4296   1.069   1.464   1.497 -0.5278  0.2017  2.4488
 1062SOL    HW2 4297   1.082   1.609   1.540  0.5021  0.1313  2.4162
 1063SOL     OW 4298   0.903   4.050   1.849 -0.3556  0.0335  0.0124
 1063SOL    HW1 4299   0.832   4.089   1.901 -0.1288  1.5778 -0.7696
 1063SOL    HW2 4300   0.979   4.105   1.869  0.2972 -0.7674 -0.2139
 1064SOL     OW 4301   5.606   2.032   1.134 -0.1649  0.4581 -0.0670
 1064SOL    HW1 4302   5.687   2.048   1.085  1.3712 -0.2771  2.1130
 1064SOL    HW2 4303   5.579   2.118   1.164 -0.6098  0.7958 -1.3694
 1065SOL     OW 4304   6.706   1.604   1.170  0.6870 -0.0700  0.0586
 1065SOL    HW1 4305   6.626   1.568   1.208  0.0785  0.6579 -0.4929
 1065SOL    HW2 4306   6.737   1.667   1.235  1.4123 -1.1148  0.7472
 1066SOL     OW 4307   2.736   5.051   3.244  0.1183 -0.2921 -0.2143
 1066SOL    HW1 4308   2.700   4.980   3.191  1.0261 -0.2160 -0.9736
 1066SOL    HW2 4309   2.694   5.130   3.211  1.3850 -0.1219 -1.5515
 1067SOL     OW 4310   6.276   4.640   3.828 -0.8361 -0.0061 -0.4581
 1067SOL    HW1 4311   6.227   4.559   3.844 -0.2693 -0.5806 -1.5314
 1067SOL    HW2 4312   6.353   4.612   3.779 -0.4621  1.1502 -0.5559
 1068SOL     OW 4313   1.197   2.400   2.452  0.2217 -0.9281  0.0780
 1068SOL    HW1 4314   1.189   2.442   2.538  0.3595  1.8878 -1.1637
 1068SOL    HW2 4315   1.107   2.380   2.427  0.2576 -3.0276  1.3570
 1069SOL     OW 4316   3.192   5.092   3.592  0.1706  0.1435  0.3276
 1069SOL    HW1 4317   3.148   5.094   3.507 -1.4574  0.8320  1.1304
 1069SOL    HW2 4318   3.178   5.180   3.628 -0.8076 -0.6575  2.0576
 1070SOL     OW 4319   5.964   3.780   6.364 -0.2471  0.9303  0.3327
 1070SOL    HW1 4320   5.994   3.695   6.397 -1.3746  0.3325 -0.1257
 1070SOL    HW2 4321   6.018   3.795   6.286 -2.3646 -1.1199 -1.6824
 1071SOL     OW 4322   5.696   3.402   3.847  0.3340  0.8013  0.2814
 1071SOL    HW1 4323   5.614   3.370   3.809  0.7785 -0.8559  0.6777
 1071SOL    HW2 4324   5.764   3.374   3.785  0.6118  2.3525 -0.1576
 1072SOL     OW 4325   4.513   4.455   1.812 -0.3864 -0.4164  0.6246
 1072SOL    HW1 4326   4.499   4.469   1.906 -1.3691  0.2509  0.3931
 1072SOL    HW2 4327   4.583   4.516   1.789 -0.6437 -0.0545  0.7876
 1073SOL     OW 4328   2.928   2.884   1.119 -0.2622 -0.3722  0.0452
 1073SOL    HW1 4329   2.959   2.962   1.073  2.4883 -1.2578  0.2317
 1073SOL    HW2 4330   2.929   2.815   1.053  0.9421 -1.0226  0.7177
 1074SOL     OW 4331   3.898   1.149   2.608 -0.2200 -0.1403 -0.6710
 1074SOL    HW1 4332   3.939   1.230   2.640  0.5383  0.0128 -1.9950
 1074SOL    HW2 4333   3.864   1.107   2.688  1.3570  0.3666  0.3100
 1075SOL     OW 4334   2.328   2.689   5.607 -0.2024  0.3645 -0.4736
 1075SOL    HW1 4335   2.321   2.638   5.688  0.0699  0.3993 -0.4286
 1075SOL    HW2 4336   2.268   2.762   5.619  0.4025  0.7891  0.0071
 1076SOL     OW 4337   6.226   5.448   5.362 -0.0402 -0.0466  0.1449
 1076SOL    HW1 4338   6.246   5.532   5.319 -1.2532  0.0024 -0.3916
 1076SOL    HW2 4339   6.163   5.406   5.303 -0.5680 -0.6808  1.1300
 1077SOL     OW 4340   4.293   0.852   3.286 -0.3317  0.4891 -0.6070
 1077SOL    HW1 4341   4.366   0.839   3.225  1.4443  1.7763  1.1190
 1077SOL    HW2 4342   4.294   0.773   3.341  0.6177  1.0311  0.1956
 1078SOL     OW 4343   6.618   1.814   5.223 -0.6759  0.3738 -0.8288
 1078SOL    HW1 4344   6.667   1.882   5.268 -1.2854 -0.6469  1.5158
 1078SOL    HW2 4345   6.671   1.735   5.232 -1.2603 -0.0553 -1.0295
 1079SOL     OW 4346   2.344   0.201   0.354 -0.0754 -0.4961  0.1942
 1079SOL    HW1 4347   2.365   0.110   0.333 -0.5433 -0.6051  0.1902
 1079SOL    HW2 4348   2.293   0.196   0.435 -1.5210 -0.3791 -0.6733
 1080SOL     OW 4349   1.054   3.326   5.343 -0.1183 -0.1384  0.6305
 1080SOL    HW1 4350   1.133   3.272   5.341 -0.1849 -0.2955  1.6278
 1080SOL    HW2 4351   1.047   3.355   5.434 -1.2096 -0.1365  0.5602
 1081SOL     OW 4352   3.905   1.274   0.590 -0.6360  0.0994 -0.4117
 1081SOL    HW1 4353   3.827   1.249   0.541 -0.4889  2.5717 -2.0797
 1081SOL    HW2 4354   3.978   1.248   0.535 -0.3801  0.3458 -0.1953
 1082SOL     OW 4355   4.565   1.273   6.732  0.3294 -0.1435  0.4464
 1082SOL    HW1 4356   4.572   1.213   6.658 -1.2147 -0.2981  0.4016
 1082SOL    HW2 4357   4.653   1.273   6.770  0.9463 -0.6719 -0.8953
 1083SOL     OW 4358   6.356   2.729   3.480 -0.1007 -0.0574  0.1177
 1083SOL    HW1 4359   6.447   2.703   3.466  0.3212  1.9966 -1.4719
 1083SOL    HW2 4360   6.307   2.683   3.412 -0.2815 -1.1261  0.9442
 1084SOL     OW 4361   5.819   1.292   6.047 -0.4031 -0.0996  0.0005
 1084SOL    HW1 4362   5.878   1.358   6.010 -0.5507  0.0573  0.0411
 1084SOL    HW2 4363   5.749   1.284   5.983 -1.9456  1.9484  1.3027
 1085SOL     OW 4364   3.720   2.722   5.642  0.3251  0.1251  0.0597
 1085SOL    HW1 4365   3.680   2.635   5.633  0.9971 -0.2427  0.5594
 1085SOL    HW2 4366   3.808   2.712   5.606  1.0293  0.1219  1.7121
 1086SOL     OW 4367   0.995   2.231   1.833  0.8399 -0.4583 -0.4357
 1086SOL    HW1 4368   1.052   2.275   1.895  0.6603 -0.5475 -0.2060
 1086SOL    HW2 4369   1.054   2.186   1.773  1.0165 -1.9125  0.7608
 1087SOL     OW 4370   4.987   3.810   1.730 -0.3183 -0.3378  0.1011
 1087SOL    HW1 4371   5.077   3.822   1.699 -0.5282  0.6721 -0.1557
 1087SOL    HW2 4372   4.989   3.728   1.779  1.0160  0.2267  1.0499
 1088SOL     OW 4373   2.915   1.684   1.341  0.1242  0.1917  0.3414
 1088SOL    HW1 4374   2.915   1.772   1.378  1.4414  0.5514 -0.4254
 1088SOL    HW2 4375   2.995   1.680   1.288 -1.6207 -0.2894 -2.4552
 1089SOL     OW 4376   6.371   2.645   3.750 -0.2473 -0.6744 -0.0775
 1089SOL    HW1 4377   6.399   2.722   3.799  1.7389 -1.5057  0.1910
 1089SOL    HW2 4378   6.390   2.668   3.658 -2.2505  0.1694 -0.3358
 1090SOL     OW 4379   1.293   4.006   4.380  0.2969 -0.3614 -0.6196
 1090SOL    HW1 4380   1.365   3.944   4.391  0.5054 -0.7376 -3.4129
 1090SOL    HW2 4381   1.336   4.091   4.366  0.2231 -0.5048 -1.8188
 1091SOL     OW 4382   6.748   3.515   0.671  0.3101  0.2612  0.5329
 1091SOL    HW1 4383   6.817   3.571   0.707  2.3409 -0.3062 -2.1626
 1091SOL    HW2 4384   6.794   3.440   0.634 -1.5663  0.3366 -2.3141
 1092SOL     OW 4385   0.089   2.147   2.611 -0.1671  0.1229  0.4314
 1092SOL    HW1 4386   0.096   2.094   2.532 -0.0083 -0.5338  0.8815
 1092SOL    HW2 4387   0.163   2.121   2.665 -0.5952  0.1427  1.0452
 1093SOL     OW 4388   2.015   2.567   5.684  0.0624 -0.1068 -0.1039
 1093SOL    HW1 4389   2.012   2.612   5.769 -0.3954 -0.4419  0.0615
 1093SOL    HW2 4390   2.037   2.636   5.621  2.9109 -0.2910  0.5746
 1094SOL     OW 4391   5.834   0.156   3.033  0.2075  0.3828  0.4241
 1094SOL    HW1 4392   5.901   0.092   3.010 -1.0060 -0.6922 -0.2602
 1094SOL    HW2 4393   5.856   0.182   3.122  1.0946 -0.5233  0.4905
 1095SOL     OW 4394   0.562   1.876   2.137  0.1728  0.0361 -0.5135
 1095SOL    HW1 4395   0.552   1.946   2.074  0.9900  0.7295  0.1018
 1095SOL    HW2 4396   0.558   1.795   2.085  0.6449  0.5854 -1.4091
 1096SOL     OW 4397   0.292   1.926   4.968  0.4651  0.0667 -0.2268
 1096SOL    HW1 4398   0.252   2.013   4.961  1.8936  0.6909 -1.2161
 1096SOL    HW2 4399   0.303   1.898   4.877  0.4913 -0.9347  0.0776
 1097SOL     OW 4400   4.301   5.362   3.409  0.3079 -0.0663  0.1519
 1097SOL    HW1 4401   4.269   5.402   3.490  2.5414 -1.8220  2.0650
 1097SOL    HW2 4402   4.371   5.421   3.380 -0.2532  0.3765 -0.3136
 1098SOL     OW 4403   2.523   3.679   0.481 -0.2485  0.3625  0.5694
 1098SOL    HW1 4404   2.540   3.746   0.415  0.2938  0.0082  0.3358
 1098SOL    HW2 4405   2.489   3.604   0.431  1.1526 -0.2793  0.5305
 1099SOL     OW 4406   1.224   6.355   0.402 -0.2906  0.3539 -0.5957
 1099SOL    HW1 4407   1.209   6.446   0.428 -0.7398  0.1939 -0.2678
 1099SOL    HW2 4408   1.254   6.360   0.311  0.3271  0.8660 -0.3669
 1100SOL     OW 4409   4.897   1.889   2.263 -0.3722  0.0328  0.3578
 1100SOL    HW1 4410   4.959   1.910   2.333 -1.8260  0.4134  1.5864
 1100SOL    HW2 4411   4.881   1.972   2.219  0.9049 -0.2914 -0.7814
 1101SOL     OW 4412   6.440   0.095   2.478  0.4252  0.1735 -0.4869
 1101SOL    HW1 4413   6.516   0.143   2.510  0.4637 -0.7973  0.9993
 1101SOL    HW2 4414   6.365   0.139   2.517  0.3207  0.2718 -0.7968
 1102SOL     OW 4415   6.332   4.365   4.070  0.4359  0.7964 -0.2081
 1102SOL    HW1 4416   6.255   4.330   4.115  1.4324 -0.5786  0.5003
 1102SOL    HW2 4417   6.302   4.380   3.980 -0.6143  0.1729  0.0209
 1103SOL     OW 4418   3.697   5.785   4.905  0.4552  0.4346 -0.1642
 1103SOL    HW1 4419   3.732   5.764   4.818  2.0109  2.2284 -0.0320
 1103SOL    HW2 4420   3.761   5.750   4.966 -0.5165 -0.6081  0.2812
 1104SOL     OW 4421   0.022   5.175   3.989  0.1056 -0.3088 -0.5488
 1104SOL    HW1 4422   0.023   5.267   3.960 -2.1993 -0.0696 -0.0423
 1104SOL    HW2 4423   0.097   5.168   4.049 -0.5546  1.6447  0.5583
 1105SOL     OW 4424   4.938   6.010   3.394 -0.1178  0.3735  0.1965
 1105SOL    HW1 4425   4.901   6.018   3.306 -0.5703  1.3049  0.4534
 1105SOL    HW2 4426   5.033   6.013   3.381 -0.1827  0.4764 -0.2645
 1106SOL     OW 4427   2.143   2.522   0.732 -0.4486 -0.0361  0.4498
 1106SOL    HW1 4428   2.179   2.587   0.792  0.5692  0.0996 -0.2948
 1106SOL    HW2 4429   2.219   2.488   0.685 -1.2674  0.0593 -0.9729
 1107SOL     OW 4430   2.922   1.157   2.943  0.6561 -0.0828 -0.1950
 1107SOL    HW1 4431   2.869   1.195   2.874 -1.7725  0.9975  2.1001
 1107SOL    HW2 4432   2.969   1.232   2.982  2.8853 -0.8246 -1.2751
 1108SOL     OW 4433   6.599   6.281   0.535 -0.1192 -0.0407 -0.3974
 1108SOL    HW1 4434   6.649   6.343   0.588  0.1636  0.2585 -1.0003
 1108SOL    HW2 4435   6.523   6.259   0.589 -0.1123  0.6627 -0.0861
 1109SOL     OW 4436   3.889   3.617   0.872  0.3994 -0.1873 -0.0405
 1109SOL    HW1 4437   3.822   3.573   0.820 -1.4302  2.4344 -0.0550
 1109SOL    HW2 4438   3.869   3.592   0.962  0.0712 -0.2378 -0.1272
 1110SOL     OW 4439   5.189   0.955   5.751  0.0436 -0.0947 -0.2754
 1110SOL    HW1 4440   5.207   0.932   5.660  0.7496 -2.1338  0.3174
 1110SOL    HW2 4441   5.114   1.015   5.747 -0.2062 -0.4816 -2.1655
 1111SOL     OW 4442   2.343   0.319   4.674  0.3304  0.7071 -0.0084
 1111SOL    HW1 4443   2.314   0.271   4.751  0.8165  1.6251  0.7706
 1111SOL    HW2 4444   2.407   0.261   4.632 -1.2049 -0.5453 -0.7324
 1112SOL     OW 4445   3.250   1.057   5.202 -0.3224  0.5275  0.0242
 1112SOL    HW1 4446   3.316   1.080   5.136 -1.4733  1.4975 -0.8411
 1112SOL    HW2 4447   3.247   0.961   5.201  0.9863  0.4781  0.0112
 1113SOL     OW 4448   4.698   2.654   0.632  0.5560 -0.5586  0.2463
 1113SOL    HW1 4449   4.786   2.627   0.659  0.6927  0.8647  1.3446
 1113SOL    HW2 4450   4.648   2.658   0.713 -0.1621 -0.0818 -0.2043
 1114SOL     OW 4451   0.759   1.899   4.442  0.5313 -0.5443  0.6191
 1114SOL    HW1 4452   0.788   1.947   4.364 -1.5134 -0.6843 -0.2929
 1114SOL    HW2 4453   0.714   1.822   4.408 -2.2237  0.4088  1.7726
 1115SOL     OW 4454   4.274   4.995   3.556  0.9793 -0.3199  0.5311
 1115SOL    HW1 4455   4.260   5.072   3.611 -0.8389 -0.0721 -0.2000
 1115SOL    HW2 4456   4.267   5.028   3.467 -0.1378 -1.3613  0.2113
 1116SOL     OW 4457   6.573   0.615   2.003  0.1003  0.1326 -0.6889
 1116SOL    HW1 4458   6.648   0.674   2.016 -0.2057  0.7318 -1.5227
 1116SOL    HW2 4459   6.610   0.539   1.958  0.5563 -0.4800  0.6746
 1117SOL     OW 4460   5.212   4.055   2.755  0.8437  0.3718 -0.2872
 1117SOL    HW1 4461   5.301   4.033   2.729  0.4539 -0.3720 -1.0456
 1117SOL    HW2 4462   5.170   4.085   2.674  0.4961  1.0265  0.1252
 1118SOL     OW 4463   4.846   0.641   2.789  0.2165  0.0201  0.0100
 1118SOL    HW1 4464   4.876   0.731   2.799  1.4645 -0.5863  2.6558
 1118SOL    HW2 4465   4.884   0.612   2.706  0.9143  1.5361 -0.2253
 1119SOL     OW 4466   3.691   4.332   1.907 -0.6912 -0.0960 -0.0298
 1119SOL    HW1 4467   3.671   4.421   1.879 -0.0475  0.5558  1.5108
 1119SOL    HW2 4468   3.614   4.281   1.881 -1.2947  0.9954 -0.4585
 1120SOL     OW 4469   6.598   3.838   0.428  0.1409  0.2486  0.5268
 1120SOL    HW1 4470   6.580   3.755   0.384  1.0306  0.4956 -0.3284
 1120SOL    HW2 4471   6.656   3.814   0.501 -1.0965 -0.1161  1.4384
 1121SOL     OW 4472   3.947   6.021   6.182  0.0679 -0.1505  0.0292
 1121SOL    HW1 4473   3.928   6.111   6.207 -2.3163 -0.6837  0.3404
 1121SOL    HW2 4474   3.872   5.995   6.129  1.1348 -1.6909 -0.7867
 1122SOL     OW 4475   0.968   1.735   5.532 -0.6286  0.2254  0.0995
 1122SOL    HW1 4476   1.016   1.812   5.562 -0.7262  0.4768 -0.3770
 1122SOL    HW2 4477   0.887   1.736   5.584  0.5318 -1.0765  2.0368
 1123SOL     OW 4478   6.776   0.492   0.249  0.7147  0.1450  0.3097
 1123SOL    HW1 4479   6.709   0.490   0.180  1.2307  0.8672 -0.2358
 1123SOL    HW2 4480   6.737   0.444   0.322 -0.4555  0.6788  0.0604
 1124SOL     OW 4481   0.648   2.917   0.997 -0.3865  0.4956  0.2823
 1124SOL    HW1 4482   0.654   2.839   1.052  1.0177  0.7111  0.4676
 1124SOL    HW2 4483   0.657   2.883   0.907  0.9096  0.4825  0.3951
 1125SOL     OW 4484   1.638   6.376   4.527  0.0657  0.3470  0.8853
 1125SOL    HW1 4485   1.590   6.457   4.509 -1.4226 -0.2015  2.1287
 1125SOL    HW2 4486   1.620   6.320   4.451 -0.9322  0.3227  1.1182
 1126SOL     OW 4487   1.121   6.039   3.540 -0.0622 -0.2042 -0.2744
 1126SOL    HW1 4488   1.180   5.988   3.594 -0.4900 -0.3255  0.0865
 1126SOL    HW2 4489   1.087   6.107   3.598 -1.5095 -1.1063 -0.0106
 1127SOL     OW 4490   3.628   2.308   5.460 -0.1984 -0.3005 -0.1577
 1127SOL    HW1 4491   3.557   2.278   5.516  0.1767 -0.3532  0.3003
 1127SOL    HW2 4492   3.648   2.233   5.403 -0.9513 -0.0597 -0.7485
 1128SOL     OW 4493   5.265   2.655   3.056 -0.1791 -0.0696 -0.3630
 1128SOL    HW1 4494   5.313   2.730   3.021 -3.0972  1.8367 -0.6627
 1128SOL    HW2 4495   5.298   2.645   3.146  1.6885  0.1907 -0.9696
 1129SOL     OW 4496   0.378   2.312   6.297 -0.3119 -0.7475  0.1067
 1129SOL    HW1 4497   0.301   2.290   6.349  0.5868 -0.5870  1.5670
 1129SOL    HW2 4498   0.448   2.256   6.332  0.8302  0.8754  0.5396
 1130SOL     OW 4499   6.388   3.734   1.411  0.0313  0.1684 -0.1977
 1130SOL    HW1 4500   6.302   3.715   1.374  0.2841 -0.3726 -0.5124
 1130SOL    HW2 4501   6.434   3.651   1.410  0.8156  0.6007 -0.7135
 1131SOL     OW 4502   1.609   1.052   6.297  0.4993 -0.7426 -0.5299
 1131SOL    HW1 4503   1.599   1.048   6.202  0.0384 -1.5167 -0.4595
 1131SOL    HW2 4504   1.623   0.961   6.323 -0.0736 -0.6302  0.2107
 1132SOL     OW 4505   1.202   0.888   0.357 -0.2291  0.2516  0.3434
 1132SOL    HW1 4506   1.223   0.893   0.451 -0.5319  0.1848  0.4154
 1132SOL    HW2 4507   1.201   0.979   0.328 -0.7601  0.3156  0.5467
 1133SOL     OW 4508   3.696   1.021   2.288 -0.1624  0.2715 -0.7106
 1133SOL    HW1 4509   3.630   0.988   2.349  0.0979  0.1087 -0.5102
 1133SOL    HW2 4510   3.647   1.069   2.222 -0.2975  2.4650  0.8842
 1134SOL     OW 4511   5.901   1.024   2.881 -0.0401  0.1664  0.7421
 1134SOL    HW1 4512   5.981   1.077   2.885 -0.0265  0.1040  1.4513
 1134SOL    HW2 4513   5.918   0.950   2.940 -0.2350 -0.3914  0.1134
 1135SOL     OW 4514   5.851   2.673   0.352 -0.3358 -0.0969 -0.6181
 1135SOL    HW1 4515   5.835   2.711   0.265  1.5900  1.0804 -0.5114
 1135SOL    HW2 4516   5.934   2.627   0.343 -0.3346 -0.3308  0.4993
 1136SOL     OW 4517   0.150   3.517   3.193 -0.3227 -0.0095 -0.1865
 1136SOL    HW1 4518   0.234   3.549   3.224  0.0528 -0.0985 -1.1155
 1136SOL    HW2 4519   0.158   3.512   3.098 -1.6269  0.7075 -0.3637
 1137SOL     OW 4520   5.704   4.178   3.716  0.0142  0.4275  0.6472
 1137SOL    HW1 4521   5.755   4.097   3.728  0.0863  0.4965  0.8163
 1137SOL    HW2 4522   5.655   4.188   3.798  1.1861  1.3784  1.2663
 1138SOL     OW 4523   5.124   4.797   4.349  0.6038  0.3760 -0.4861
 1138SOL    HW1 4524   5.145   4.886   4.377  0.3767  0.5216 -0.7773
 1138SOL    HW2 4525   5.054   4.807   4.284 -0.4183 -0.0982  0.4953
 1139SOL     OW 4526   1.520   5.350   1.944 -0.1634 -0.5405  0.0769
 1139SOL    HW1 4527   1.614   5.368   1.950 -0.1024 -1.1446  1.1601
 1139SOL    HW2 4528   1.499   5.301   2.024 -1.3720 -0.5538 -0.2203
 1140SOL     OW 4529   3.114   0.838   0.330 -0.1820 -0.4362 -0.0075
 1140SOL    HW1 4530   3.132   0.896   0.403  1.4414 -1.5954  0.5697
 1140SOL    HW2 4531   3.040   0.784   0.359  1.4297 -1.9832  1.5353
 1141SOL     OW 4532   1.746   4.770   5.602 -0.0155  0.5384 -0.2088
 1141SOL    HW1 4533   1.740   4.754   5.508  0.6151  0.8646 -0.3062
 1141SOL    HW2 4534   1.833   4.738   5.627 -0.2389  0.3102  0.2915
 1142SOL     OW 4535   5.543   2.364   0.339  0.8191 -0.3686 -0.1918
 1142SOL    HW1 4536   5.537   2.441   0.283 -0.0852  0.1100  0.5477
 1142SOL    HW2 4537   5.575   2.397   0.423  0.7549 -0.8520  0.0271
 1143SOL     OW 4538   3.533   5.903   6.426  0.0819  0.2456  0.0238
 1143SOL    HW1 4539   3.510   5.924   6.517  0.2902  2.0011 -0.2984
 1143SOL    HW2 4540   3.544   5.807   6.426 -0.8266  0.0954  1.6265
 1144SOL     OW 4541   0.243   6.173   2.991  0.2052  0.6379  0.1992
 1144SOL    HW1 4542   0.203   6.093   3.024  0.0721  1.4501  2.1227
 1144SOL    HW2 4543   0.315   6.142   2.936  0.8550 -0.8121  1.7799
 1145SOL     OW 4544   2.344   3.961   0.978 -0.7473 -0.3064 -0.1284
 1145SOL    HW1 4545   2.411   3.990   0.916  1.1005  0.7455  2.2097
 1145SOL    HW2 4546   2.315   3.876   0.945  2.8063 -1.4957 -0.5024
 1146SOL     OW 4547   6.234   6.234   4.500 -0.1482 -0.0132  0.5525
 1146SOL    HW1 4548   6.297   6.207   4.567  0.0672  0.6021  0.6037
 1146SOL    HW2 4549   6.229   6.159   4.441 -0.8672 -0.8440  1.6356
 1147SOL     OW 4550   3.592   5.466   3.327  0.7224  0.1960  0.0222
 1147SOL    HW1 4551   3.556   5.382   3.296  1.5457  0.3314 -1.3664
 1147SOL    HW2 4552   3.685   5.449   3.342  0.6174  0.5057  1.1629
 1148SOL     OW 4553   3.399   6.460   4.044 -0.1217 -0.2258  0.4041
 1148SOL    HW1 4554   3.438   6.543   4.072  0.6939 -0.8422  1.1797
 1148SOL    HW2 4555   3.364   6.478   3.957  0.5207  0.7829  0.3357
 1149SOL     OW 4556   1.879   6.390   5.705 -0.1459  0.0554  0.1686
 1149SOL    HW1 4557   1.947   6.346   5.755  0.0201 -0.4883 -0.5169
 1149SOL    HW2 4558   1.805   6.330   5.707 -0.2281  0.1489 -0.0184
 1150SOL     OW 4559   0.750   1.276   5.020 -0.7941 -0.0610 -0.3158
 1150SOL    HW1 4560   0.824   1.231   4.980 -1.3865 -1.1247 -0.2253
 1150SOL    HW2 4561   0.687   1.207   5.041 -1.8864  0.8433 -0.5379
 1151SOL     OW 4562   2.698   3.634   5.356 -0.3378 -0.1174 -0.5131
 1151SOL    HW1 4563   2.699   3.728   5.377  1.8445  0.0665 -1.2203
 1151SOL    HW2 4564   2.747   3.593   5.427 -2.4409 -0.9518  0.5242
 1152SOL     OW 4565   1.308   5.617   0.111  0.1861  0.0044  0.2053
 1152SOL    HW1 4566   1.253   5.548   0.074  0.8878 -0.9776  0.9361
 1152SOL    HW2 4567   1.315   5.595   0.204  0.0552  1.3240  0.5516
 1153SOL     OW 4568   4.766   2.032   3.263  0.3927  0.3862  0.7934
 1153SOL    HW1 4569   4.679   2.062   3.237  0.6813  1.2509  0.7866
 1153SOL    HW2 4570   4.826   2.084   3.209  0.9276  0.3529  1.3474
 1154SOL     OW 4571   3.654   4.720   6.597  0.6368 -0.1853  0.5478
 1154SOL    HW1 4572   3.717   4.651   6.577  1.0862  0.7875 -1.6587
 1154SOL    HW2 4573   3.571   4.674   6.609  1.3192 -1.2757  1.2922
 1155SOL     OW 4574   0.702   6.547   3.230  0.3334 -0.7294  0.7349
 1155SOL    HW1 4575   0.711   6.499   3.147  0.0480 -0.6813  0.6756
 1155SOL    HW2 4576   0.660   6.486   3.289 -0.1711 -0.5020  0.6139
 1156SOL     OW 4577   4.030   0.541   5.543 -0.1361  0.0403 -0.4536
 1156SOL    HW1 4578   4.118   0.566   5.516  0.4094 -0.2243  0.9800
 1156SOL    HW2 4579   3.983   0.524   5.461  1.1308  0.2238 -1.2371
 1157SOL     OW 4580   3.357   3.869   1.489 -0.2519 -0.4128  0.6467
 1157SOL    HW1 4581   3.289   3.826   1.438  0.3164 -0.0563 -0.4372
 1157SOL    HW2 4582   3.375   3.950   1.441  0.0232  0.1206  1.6295
 1158SOL     OW 4583   0.740   5.133   5.867  0.3137  0.0302  0.3212
 1158SOL    HW1 4584   0.811   5.195   5.851 -0.2385  0.6512  0.2504
 1158SOL    HW2 4585   0.768   5.085   5.945  0.2595  1.1206  1.0429
 1159SOL     OW 4586   3.854   5.067   6.187 -0.0104  0.5198  0.5119
 1159SOL    HW1 4587   3.947   5.056   6.211  0.5927  2.0461 -0.9258
 1159SOL    HW2 4588   3.835   4.992   6.130  0.1299 -0.1502  1.3230
 1160SOL     OW 4589   3.462   0.540   5.390  0.3413 -0.2270 -0.1098
 1160SOL    HW1 4590   3.379   0.579   5.361 -0.2949 -0.3198  1.4534
 1160SOL    HW2 4591   3.501   0.504   5.311 -0.8939  0.2209 -0.9582
 1161SOL     OW 4592   6.294   1.701   1.529  0.2618 -0.0075 -0.0062
 1161SOL    HW1 4593   6.344   1.782   1.517  0.2013  0.1939  1.0071
 1161SOL    HW2 4594   6.235   1.698   1.454  1.2116  0.1735 -0.7872
 1162SOL     OW 4595   2.695   2.847   0.837  0.3701  0.4362 -0.0627
 1162SOL    HW1 4596   2.784   2.851   0.802  0.8992 -1.6812  0.8918
 1162SOL    HW2 4597   2.705   2.805   0.923 -1.4516  1.0541  0.4994
 1163SOL     OW 4598   6.175   4.646   0.767 -0.1495  0.0451 -0.0448
 1163SOL    HW1 4599   6.234   4.634   0.692 -0.6920 -1.2247 -0.2977
 1163SOL    HW2 4600   6.095   4.600   0.741  0.0522 -1.4153  1.7452
 1164SOL     OW 4601   4.819   6.116   0.966 -0.0393  0.4980  0.0163
 1164SOL    HW1 4602   4.767   6.038   0.983 -1.0749  1.2673  0.5459
 1164SOL    HW2 4603   4.762   6.171   0.911 -0.3753  1.9449  1.7282
 1165SOL     OW 4604   2.445   6.280   6.698 -0.2413 -0.2743 -0.0492
 1165SOL    HW1 4605   2.495   6.341   6.644 -1.1234 -0.7424 -1.4225
 1165SOL    HW2 4606   2.391   6.231   6.637  0.4195 -2.4597  1.0148
 1166SOL     OW 4607   3.819   4.092   0.095  0.2398  0.2668 -0.5534
 1166SOL    HW1 4608   3.889   4.156   0.113  1.0309 -0.2478 -1.6853
 1166SOL    HW2 4609   3.807   4.047   0.179  0.1058  1.4646  0.0961
 1167SOL     OW 4610   1.111   2.552   4.625  0.0389 -0.0138 -0.4050
 1167SOL    HW1 4611   1.151   2.638   4.635  0.1093  0.0322 -1.0565
 1167SOL    HW2 4612   1.164   2.508   4.559 -0.3183 -0.3599 -0.4659
 1168SOL     OW 4613   3.567   2.022   6.215  0.0832 -0.4809  0.0007
 1168SOL    HW1 4614   3.597   1.993   6.129  0.4729 -0.4632  0.1292
 1168SOL    HW2 4615   3.647   2.036   6.265 -0.0646  1.1507 -0.1609
 1169SOL     OW 4616   4.874   4.541   2.391  0.4179 -1.0212 -0.3063
 1169SOL    HW1 4617   4.916   4.512   2.310  0.5442 -1.9870  0.0872
 1169SOL    HW2 4618   4.910   4.484   2.459  0.1052 -0.4111  0.3881
 1170SOL     OW 4619   0.570   5.885   4.784 -0.1121  0.1967 -0.3076
 1170SOL    HW1 4620   0.651   5.909   4.828 -0.3293 -1.3813  1.0367
 1170SOL    HW2 4621   0.502   5.897   4.850 -0.4512 -2.1908 -0.1184
 1171SOL     OW 4622   4.136   4.670   5.043 -0.7942 -0.3746 -0.1435
 1171SOL    HW1 4623   4.178   4.748   5.007 -0.9959 -0.7654 -1.2650
 1171SOL    HW2 4624   4.063   4.705   5.095 -0.8865  0.1929 -0.6332
 1172SOL     OW 4625   2.971   0.912   2.794  0.5019 -0.4116 -0.1476
 1172SOL    HW1 4626   2.960   0.983   2.857  3.1649  0.5268 -0.5893
 1172SOL    HW2 4627   3.066   0.904   2.784  0.2188 -2.3760 -2.0056
 1173SOL     OW 4628   2.402   0.880   1.289 -0.0319 -0.0362  0.7778
 1173SOL    HW1 4629   2.422   0.954   1.232  0.6084 -0.0191  1.0205
 1173SOL    HW2 4630   2.312   0.896   1.317 -0.2108  0.1736  0.1119
 1174SOL     OW 4631   3.646   4.254   5.712 -0.0528 -0.2523 -0.2820
 1174SOL    HW1 4632   3.687   4.337   5.687 -0.4912 -0.0163 -0.2227
 1174SOL    HW2 4633   3.704   4.187   5.676 -1.1582  0.0549 -2.8301
 1175SOL     OW 4634   6.138   4.316   6.252  0.1030  0.2464  0.7620
 1175SOL    HW1 4635   6.148   4.330   6.157 -0.0868  0.8634  0.8315
 1175SOL    HW2 4636   6.219   4.270   6.277  0.6062  0.9439  0.4674
 1176SOL     OW 4637   3.490   3.783   0.330 -0.4552  0.0992 -0.2056
 1176SOL    HW1 4638   3.565   3.727   0.346 -0.1672  0.0690 -1.5581
 1176SOL    HW2 4639   3.527   3.861   0.287 -1.3760 -0.7709 -2.7377
 1177SOL     OW 4640   0.776   2.393   0.468 -0.3639  0.9816  0.0921
 1177SOL    HW1 4641   0.828   2.314   0.480 -0.8165  0.7280  0.4009
 1177SOL    HW2 4642   0.839   2.459   0.440  0.0494  0.5631  0.0276
 1178SOL     OW 4643   3.121   0.236   1.178 -0.1212 -0.5364  0.2859
 1178SOL    HW1 4644   3.066   0.291   1.234  1.5752 -0.1013  1.6048
 1178SOL    HW2 4645   3.083   0.148   1.186 -0.5436 -0.2767  1.2888
 1179SOL     OW 4646   1.790   1.041   2.349 -0.3812  0.3443  0.6377
 1179SOL    HW1 4647   1.732   1.113   2.374  0.2698  1.1542 -0.0715
 1179SOL    HW2 4648   1.855   1.083   2.291  0.4642 -0.6699  0.8269
 1180SOL     OW 4649   0.518   4.623   4.610  0.2208  0.0546  0.5769
 1180SOL    HW1 4650   0.505   4.708   4.651  3.1993  1.2765 -0.7041
 1180SOL    HW2 4651   0.502   4.639   4.517  0.1653 -0.9669  0.4009
 1181SOL     OW 4652   6.181   4.833   4.062 -0.0371 -0.2496  0.1288
 1181SOL    HW1 4653   6.096   4.794   4.044 -0.1472 -0.2833  0.7111
 1181SOL    HW2 4654   6.240   4.792   3.998 -0.7125  0.8112 -1.2145
 1182SOL     OW 4655   4.988   4.570   6.783  0.3157  0.2746 -0.3970
 1182SOL    HW1 4656   5.052   4.499   6.779  0.4696  0.4116 -0.3350
 1182SOL    HW2 4657   5.040   4.649   6.795  0.2043  0.5059 -1.3682
 1183SOL     OW 4658   0.199   0.058   6.002 -0.5226 -0.0751  0.4443
 1183SOL    HW1 4659   0.249   0.116   6.059  1.2717  1.3971 -2.3745
 1183SOL    HW2 4660   0.125   0.111   5.972  0.2595  0.2880 -0.9282
 1184SOL     OW 4661   5.056   3.439   2.364  0.0467  0.7583  0.5602
 1184SOL    HW1 4662   5.087   3.445   2.455  0.4225  1.3296  0.3954
 1184SOL    HW2 4663   4.969   3.400   2.372  1.2284 -2.0786  0.9419
 1185SOL     OW 4664   5.222   3.249   0.045  0.3328  0.0097 -0.0487
 1185SOL    HW1 4665   5.147   3.261   0.103  0.1827  3.2334 -0.7268
 1185SOL    HW2 4666   5.296   3.235   0.104 -0.1323  1.2606  0.8800
 1186SOL     OW 4667   4.391   3.072   0.346  0.2341  0.1301 -0.3114
 1186SOL    HW1 4668   4.393   3.154   0.298  1.2412  0.8634  0.9059
 1186SOL    HW2 4669   4.480   3.063   0.381  0.7312 -2.4256 -1.9209
 1187SOL     OW 4670   5.883   2.585   4.715 -0.7178 -0.0200  0.1885
 1187SOL    HW1 4671   5.902   2.630   4.797 -0.7423 -2.7135  1.8014
 1187SOL    HW2 4672   5.805   2.629   4.681  1.5851  3.8264 -0.6409
 1188SOL     OW 4673   1.356   3.228   3.527 -0.5292  0.0895  0.1348
 1188SOL    HW1 4674   1.439   3.272   3.508 -0.7236  0.4203  0.0444
 1188SOL    HW2 4675   1.375   3.135   3.514 -0.6511  0.2889 -1.7239
 1189SOL     OW 4676   1.528   1.513   1.288 -0.5267  0.1380  0.4231
 1189SOL    HW1 4677   1.457   1.484   1.230  0.6322 -0.7043 -0.6183
 1189SOL    HW2 4678   1.530   1.608   1.277 -1.8059  0.2334  0.8600
 1190SOL     OW 4679   5.994   0.795   4.568  0.6236  0.4798  0.4418
 1190SOL    HW1 4680   6.010   0.888   4.553 -1.8833  1.2190  1.8348
 1190SOL    HW2 4681   5.959   0.791   4.657  0.6446 -1.8151  0.3982
 1191SOL     OW 4682   4.399   2.045   2.552  0.4362  0.2064 -0.1593
 1191SOL    HW1 4683   4.333   2.094   2.503  0.8755  1.9169  0.9046
 1191SOL    HW2 4684   4.458   2.011   2.485 -0.3343  0.4386 -0.9760
 1192SOL     OW 4685   5.305   1.150   0.013 -0.6234  0.5883 -0.0083
 1192SOL    HW1 4686   5.267   1.063   0.002 -1.1069  0.8415 -0.3505
 1192SOL    HW2 4687   5.398   1.133   0.028 -0.1155  0.1258 -3.0678
 1193SOL     OW 4688   4.137   2.726   1.333 -0.0409  0.8079 -0.2637
 1193SOL    HW1 4689   4.075   2.736   1.261  0.1733 -0.7139 -0.6955
 1193SOL    HW2 4690   4.210   2.678   1.294  0.3657  0.5387  0.8125
 1194SOL     OW 4691   0.604   6.612   3.563 -0.2407 -0.1352  0.6790
 1194SOL    HW1 4692   0.511   6.615   3.540 -0.1442 -0.0857  0.2842
 1194SOL    HW2 4693   0.608   6.553   3.638 -0.5118 -0.6925  0.2684
 1195SOL     OW 4694   0.869   4.324   4.819  0.2960 -0.2194 -0.3718
 1195SOL    HW1 4695   0.963   4.341   4.828  0.3524 -1.1849  1.2645
 1195SOL    HW2 4696   0.834   4.405   4.782  1.4034  1.2048  1.4982
 1196SOL     OW 4697   6.622   6.033   6.362 -0.1662 -0.0843 -0.1234
 1196SOL    HW1 4698   6.701   5.995   6.399 -1.2944 -0.2241  2.2817
 1196SOL    HW2 4699   6.550   5.996   6.413 -1.4931  3.4477  0.9244
 1197SOL     OW 4700   1.759   6.293   0.856 -0.0216  0.2809  0.6548
 1197SOL    HW1 4701   1.686   6.231   0.851 -1.2431  1.7349 -0.3375
 1197SOL    HW2 4702   1.827   6.246   0.905 -0.4695 -2.2127 -0.9506
 1198SOL     OW 4703   0.524   1.438   5.553  0.4543  0.4398 -0.0775
 1198SOL    HW1 4704   0.534   1.531   5.531 -0.7063  0.8461  0.9486
 1198SOL    HW2 4705   0.440   1.414   5.514  0.5277 -0.0482  0.0648
 1199SOL     OW 4706   6.532   2.394   6.592 -0.0024 -0.3716  0.2334
 1199SOL    HW1 4707   6.500   2.407   6.503  1.1239  0.5698 -0.0559
 1199SOL    HW2 4708   6.527   2.481   6.633 -0.0766 -0.7021  0.9570
 1200SOL     OW 4709   4.987   5.381   3.660 -0.1470  0.2899  0.4410
 1200SOL    HW1 4710   4.903   5.401   3.702 -0.9163  0.1027 -0.9495
 1200SOL    HW2 4711   4.993   5.442   3.587  0.1687 -0.7483 -0.4307
 1201SOL     OW 4712   2.102   3.985   0.175 -0.3669  0.2954 -0.0107
 1201SOL    HW1 4713   2.087   4.041   0.252  1.9431  0.3937  0.4559
 1201SOL    HW2 4714   2.090   4.043   0.100  0.6702  1.1079  0.4287
 1202SOL     OW 4715   5.401   0.522   1.505 -0.6862  0.0357 -0.2331
 1202SOL    HW1 4716   5.312   0.533   1.472 -0.4414 -0.0554 -0.9438
 1202SOL    HW2 4717   5.413   0.595   1.566 -1.5489 -0.4578  0.5538
 1203SOL     OW 4718   1.885   0.604   2.515 -0.0372  0.0663 -0.4095
 1203SOL    HW1 4719   1.825   0.553   2.460 -0.8663  0.6314 -0.0456
 1203SOL    HW2 4720   1.920   0.671   2.456  0.9620 -0.8187 -0.8584
 1204SOL     OW 4721   6.163   2.746   6.136  0.8127 -0.4191 -0.1928
 1204SOL    HW1 4722   6.133   2.766   6.048  2.4590  0.3054 -0.6343
 1204SOL    HW2 4723   6.210   2.663   6.127  0.4684 -0.6510  0.1257
 1205SOL     OW 4724   1.974   4.241   5.837 -0.7075  0.0757  0.3858
 1205SOL    HW1 4725   1.984   4.165   5.779  1.0933  1.1891 -0.8955
 1205SOL    HW2 4726   1.881   4.243   5.858 -1.1623 -1.2834 -1.2328
 1206SOL     OW 4727   4.392   1.762   0.649  0.0749 -0.3203  0.4207
 1206SOL    HW1 4728   4.428   1.702   0.583  0.3715  2.0363 -1.7260
 1206SOL    HW2 4729   4.373   1.842   0.600 -0.0638  1.4501  3.1714
 1207SOL     OW 4730   0.077   1.691   4.912  0.3379  0.6054 -0.2989
 1207SOL    HW1 4731  -0.011   1.710   4.880  0.0968 -0.4863 -0.2649
 1207SOL    HW2 4732   0.132   1.759   4.872 -0.1186 -0.1566 -2.3445
 1208SOL     OW 4733   4.322   6.401   3.207 -0.2650 -0.3609  0.4576
 1208SOL    HW1 4734   4.284   6.379   3.292 -0.8407 -0.8215  0.0872
 1208SOL    HW2 4735   4.269   6.475   3.177 -0.1063 -0.2432  0.4700
 1209SOL     OW 4736   2.442   0.551   4.503 -0.0697 -0.5983 -0.3072
 1209SOL    HW1 4737   2.534   0.527   4.504  0.1047  0.0337  1.6038
 1209SOL    HW2 4738   2.402   0.495   4.570 -0.9388 -0.3696 -0.6180
 1210SOL     OW 4739   5.444   0.726   4.894  0.1303 -0.0856  0.4932
 1210SOL    HW1 4740   5.361   0.773   4.901  0.4054  1.2681 -2.9533
 1210SOL    HW2 4741   5.511   0.794   4.898  0.8065 -0.6583 -0.4707
 1211SOL     OW 4742   5.953   0.185   1.207  0.6647  0.3359  0.5269
 1211SOL    HW1 4743   5.921   0.265   1.249  0.5402  0.3291  0.4462
 1211SOL    HW2 4744   6.021   0.152   1.266  0.5575  0.3785  0.6745
 1212SOL     OW 4745   2.615   4.800   5.111 -0.1935 -0.1625  0.2453
 1212SOL    HW1 4746   2.691   4.741   5.116  0.6074  0.7127 -1.0319
 1212SOL    HW2 4747   2.539   4.741   5.113  0.5237 -1.0993  0.8884
 1213SOL     OW 4748   5.003   1.563   2.904  0.8903 -0.5059 -0.2663
 1213SOL    HW1 4749   5.001   1.601   2.991  1.4851 -0.0538 -0.4464
 1213SOL    HW2 4750   5.069   1.494   2.910  0.1045 -1.2602 -0.0511
 1214SOL     OW 4751   4.090   5.045   2.195 -0.1342  0.4777  0.2063
 1214SOL    HW1 4752   4.124   5.132   2.213  0.3948  0.1930  0.6287
 1214SOL    HW2 4753   4.058   5.014   2.280 -0.2400  0.2271  0.0764
 1215SOL     OW 4754   0.400   2.342   5.086 -0.2051  0.0636  0.7172
 1215SOL    HW1 4755   0.336   2.290   5.038 -0.2051  1.5011 -0.9096
 1215SOL    HW2 4756   0.348   2.397   5.144 -0.5235  1.3589 -0.7301
 1216SOL     OW 4757   1.937   0.778   1.954 -0.3137 -0.4297 -0.1216
 1216SOL    HW1 4758   1.902   0.705   1.904  1.6930  0.2438 -2.7677
 1216SOL    HW2 4759   2.031   0.760   1.961 -0.2343  0.4913  1.7599
 1217SOL     OW 4760   3.220   0.758   3.043  0.0139  0.3029  0.2732
 1217SOL    HW1 4761   3.252   0.765   2.953  0.5941 -1.5607  0.2976
 1217SOL    HW2 4762   3.147   0.820   3.047 -0.1860  0.2470 -1.5515
 1218SOL     OW 4763   0.780   1.523   4.160  0.5353 -0.2906 -0.2303
 1218SOL    HW1 4764   0.831   1.603   4.175  0.4524 -0.1728 -0.5727
 1218SOL    HW2 4765   0.843   1.461   4.122  0.6382 -0.4409  0.1874
 1219SOL     OW 4766   1.854   3.400   3.520 -0.0645  0.5105  0.3296
 1219SOL    HW1 4767   1.860   3.473   3.458 -0.8212 -0.1076 -0.5120
 1219SOL    HW2 4768   1.925   3.414   3.582  2.2399 -0.0744 -2.0089
 1220SOL     OW 4769   0.954   4.652   2.439 -0.0904 -0.0031 -0.1606
 1220SOL    HW1 4770   0.958   4.746   2.457  1.7449  0.0764 -0.7404
 1220SOL    HW2 4771   0.902   4.615   2.511 -2.2241  1.6210 -0.7740
 1221SOL     OW 4772   6.483   5.568   3.473 -0.3937 -0.5366 -0.0126
 1221SOL    HW1 4773   6.540   5.540   3.402  1.4241 -0.0572  1.2037
 1221SOL    HW2 4774   6.430   5.490   3.493  2.2276 -2.1669  1.0957
 1222SOL     OW 4775   3.933   0.050   3.574  0.6967  0.0217 -0.1571
 1222SOL    HW1 4776   3.983   0.124   3.609 -0.4093  1.2140 -1.0056
 1222SOL    HW2 4777   3.864   0.035   3.638  1.2295 -0.6269  0.2700
 1223SOL     OW 4778   5.051   1.390   5.425  0.6913 -0.4059 -0.3565
 1223SOL    HW1 4779   5.104   1.468   5.439  0.1181 -0.1896  0.7293
 1223SOL    HW2 4780   4.963   1.416   5.452  0.9587 -2.1664  2.6235
 1224SOL     OW 4781   2.112   2.904   3.925  0.4022 -0.1079  0.3940
 1224SOL    HW1 4782   2.105   2.987   3.972 -1.9423 -0.2564  0.3908
 1224SOL    HW2 4783   2.142   2.928   3.837  4.7350  0.1819  1.7279
 1225SOL     OW 4784   6.198   6.243   5.338 -0.1472  0.0677  0.2259
 1225SOL    HW1 4785   6.251   6.314   5.302 -0.0416  0.3711  0.9558
 1225SOL    HW2 4786   6.257   6.168   5.341  0.0363  0.2177  0.3846
 1226SOL     OW 4787   2.049   2.928   6.760 -0.4378  0.2257 -0.3503
 1226SOL    HW1 4788   2.007   2.890   6.837  0.8150  0.0794  0.2676
 1226SOL    HW2 4789   2.141   2.902   6.768  0.0482  1.6684 -0.9860
 1227SOL     OW 4790   0.548   5.228   0.011 -0.1246 -0.0239 -0.6508
 1227SOL    HW1 4791   0.471   5.199  -0.037 -0.0690 -0.8444 -0.2371
 1227SOL    HW2 4792   0.554   5.322  -0.007 -2.3659  0.4894  0.9132
 1228SOL     OW 4793   5.232   5.727   3.589 -0.1102  0.4722 -0.2500
 1228SOL    HW1 4794   5.239   5.821   3.574 -2.0125  0.2920 -3.0697
 1228SOL    HW2 4795   5.230   5.689   3.502 -1.2801 -2.0152  0.7585
 1229SOL     OW 4796   5.305   3.795   4.883  0.1524 -0.3279 -0.1379
 1229SOL    HW1 4797   5.323   3.817   4.974 -0.1933  0.6116 -0.2886
 1229SOL    HW2 4798   5.369   3.845   4.833  0.9543 -1.5563 -0.3804
 1230SOL     OW 4799   0.430   0.668   4.503  0.1833 -0.4289 -0.1808
 1230SOL    HW1 4800   0.408   0.592   4.558 -0.5184 -0.9579 -1.1584
 1230SOL    HW2 4801   0.387   0.742   4.547 -0.4215 -0.8545 -0.0332
 1231SOL     OW 4802   4.200   5.473   4.745 -0.4278 -0.0793  0.4932
 1231SOL    HW1 4803   4.246   5.552   4.775  1.1953 -1.3109  1.3931
 1231SOL    HW2 4804   4.161   5.437   4.824  1.5893 -1.8823  0.7572
 1232SOL     OW 4805   6.737   3.788   1.632 -0.2076  0.1782  0.4020
 1232SOL    HW1 4806   6.670   3.856   1.634  0.6027  1.1009 -1.4134
 1232SOL    HW2 4807   6.820   3.835   1.636  0.3627 -0.6182 -1.3996
 1233SOL     OW 4808   1.610   0.024   1.729 -0.2335 -0.4154 -0.3848
 1233SOL    HW1 4809   1.620  -0.024   1.811 -0.2823  0.5538  0.1966
 1233SOL    HW2 4810   1.537   0.084   1.745  0.9021  1.0647 -0.4971
 1234SOL     OW 4811   2.400   1.356   1.705 -0.4567  0.4670  0.4451
 1234SOL    HW1 4812   2.308   1.363   1.681 -0.3995 -2.2657 -0.9865
 1234SOL    HW2 4813   2.442   1.431   1.663 -1.8281  1.0214  0.0170
 1235SOL     OW 4814   5.308   6.044   1.111  0.2788 -0.4651 -0.7558
 1235SOL    HW1 4815   5.243   6.114   1.101 -0.5128 -1.0184  0.3377
 1235SOL    HW2 4816   5.350   6.062   1.195  0.1917 -1.2003 -0.5505
 1236SOL     OW 4817   0.092   2.690   1.636  0.9228 -0.4552  0.2921
 1236SOL    HW1 4818   0.127   2.635   1.566 -0.1007 -0.7362 -0.0204
 1236SOL    HW2 4819   0.152   2.764   1.641  0.4084  0.1549 -1.6771
 1237SOL     OW 4820   4.958   6.446   4.997  0.5657 -0.0372 -0.0639
 1237SOL    HW1 4821   4.937   6.356   4.972 -0.8406  0.4299 -0.6549
 1237SOL    HW2 4822   4.873   6.490   5.001  1.2111  1.1952  0.5095
 1238SOL     OW 4823   2.287   0.024   0.793 -0.2241  0.3716  0.0406
 1238SOL    HW1 4824   2.228  -0.047   0.818 -0.9089  1.2503  0.9234
 1238SOL    HW2 4825   2.371  -0.018   0.779 -0.8427 -0.7360 -0.4085
 1239SOL     OW 4826   6.582   1.173   4.967 -0.4893 -0.2991  0.3113
 1239SOL    HW1 4827   6.558   1.085   4.939 -0.7877  0.0299 -0.5088
 1239SOL    HW2 4828   6.592   1.222   4.886 -2.0070  0.8625  0.7894
 1240SOL     OW 4829   3.328   0.351   1.020 -0.2714  0.2654  0.1375
 1240SOL    HW1 4830   3.415   0.318   1.041  0.1557  0.5312 -1.1243
 1240SOL    HW2 4831   3.274   0.328   1.096  1.1050  0.9430  1.3668
 1241SOL     OW 4832   1.242   3.938   2.233  0.4799  0.0776  0.1131
 1241SOL    HW1 4833   1.337   3.937   2.242  0.6431 -0.8768 -1.3471
 1241SOL    HW2 4834   1.223   4.023   2.191  0.6942  0.2211  0.3052
 1242SOL     OW 4835   1.130   1.554   0.464 -0.2299  0.4402  0.1859
 1242SOL    HW1 4836   1.046   1.596   0.481 -1.5334 -1.9160  0.1083
 1242SOL    HW2 4837   1.187   1.581   0.536 -1.5580  0.8489  1.1120
 1243SOL     OW 4838   1.512   3.691   0.711  0.3097  0.8082 -0.7269
 1243SOL    HW1 4839   1.424   3.702   0.748  0.9992  0.4807  1.0624
 1243SOL    HW2 4840   1.571   3.723   0.779  1.6228  0.5528 -1.7109
 1244SOL     OW 4841   1.190   3.772   3.150 -0.2375 -0.1480  0.4042
 1244SOL    HW1 4842   1.170   3.864   3.130  1.9245  0.5890  1.2720
 1244SOL    HW2 4843   1.284   3.765   3.134 -0.3791 -2.2474  0.3291
 1245SOL     OW 4844   1.112   3.484   0.843  0.1138  0.1052  0.4306
 1245SOL    HW1 4845   1.130   3.467   0.935  0.8838  2.6361  0.8122
 1245SOL    HW2 4846   1.017   3.474   0.835  0.2154 -1.7902  1.0567
 1246SOL     OW 4847   5.677   0.607   1.731  0.1447 -0.8658 -0.0693
 1246SOL    HW1 4848   5.727   0.679   1.692  1.5535 -1.0442  1.3032
 1246SOL    HW2 4849   5.614   0.651   1.788  0.4564 -0.6778  0.1380
 1247SOL     OW 4850   5.645   3.970   0.194  0.4158  0.1486 -0.1268
 1247SOL    HW1 4851   5.556   3.981   0.226  0.6214 -0.4741  0.7003
 1247SOL    HW2 4852   5.651   3.879   0.166  1.4032 -0.5052  1.9584
 1248SOL     OW 4853   2.567   4.589   4.923 -0.5730 -0.2999  0.1728
 1248SOL    HW1 4854   2.487   4.548   4.956  0.0867 -1.8124 -0.0130
 1248SOL    HW2 4855   2.541   4.678   4.900 -2.7294 -1.3218 -1.8042
 1249SOL     OW 4856   0.389   1.797   0.441 -0.1852 -0.1918  0.1972
 1249SOL    HW1 4857   0.363   1.874   0.390 -1.0916  0.2326  1.2694
 1249SOL    HW2 4858   0.409   1.832   0.528 -2.1967 -1.3267  1.1875
 1250SOL     OW 4859   0.833   5.627   6.251  0.2386  0.2536  0.1679
 1250SOL    HW1 4860   0.811   5.673   6.170  1.8252 -0.3673 -0.6731
 1250SOL    HW2 4861   0.820   5.534   6.230 -0.4664  0.1479  1.0160
 1251SOL     OW 4862   3.138   4.980   2.815  0.0271  0.5645  0.6948
 1251SOL    HW1 4863   3.127   4.885   2.803  2.7734  0.1046  1.1426
 1251SOL    HW2 4864   3.088   5.000   2.894  0.1898 -0.7378  1.1639
 1252SOL     OW 4865   5.855   2.606   0.078 -0.2383 -0.5328  0.1575
 1252SOL    HW1 4866   5.886   2.516   0.088 -0.2629 -0.3408  2.4319
 1252SOL    HW2 4867   5.906   2.641   0.005  0.0181 -2.2609 -0.5332
 1253SOL     OW 4868   0.236   2.180   1.656  0.5166 -0.4013 -0.1047
 1253SOL    HW1 4869   0.142   2.182   1.636  0.7195  1.3917 -1.1019
 1253SOL    HW2 4870   0.242   2.221   1.743  0.2472 -2.3003  0.8725
 1254SOL     OW 4871   5.534   1.907   6.266  0.3416 -0.6292  0.7907
 1254SOL    HW1 4872   5.440   1.910   6.248  0.3749 -0.7280  0.6048
 1254SOL    HW2 4873   5.545   1.966   6.341  0.1064 -0.7502  0.9225
 1255SOL     OW 4874   1.854   5.896   2.905 -0.1125  0.2442  0.3141
 1255SOL    HW1 4875   1.775   5.898   2.851  0.4568  0.9798 -0.5236
 1255SOL    HW2 4876   1.894   5.811   2.887  1.2394  1.3189 -2.2197
 1256SOL     OW 4877   3.087   0.154   3.220 -0.1290 -0.2541  0.4862
 1256SOL    HW1 4878   3.151   0.087   3.197  1.1470  0.7386  1.0304
 1256SOL    HW2 4879   3.057   0.189   3.136 -0.0934 -0.8441  0.2234
 1257SOL     OW 4880   5.454   1.712   1.625 -0.5914  0.4983 -0.0761
 1257SOL    HW1 4881   5.509   1.645   1.664 -2.1776 -0.4071  0.7259
 1257SOL    HW2 4882   5.388   1.731   1.691 -2.4182  0.1046 -1.6759
 1258SOL     OW 4883   5.955   6.257   4.765 -0.4914 -0.2095 -0.0121
 1258SOL    HW1 4884   5.897   6.206   4.821 -1.9736  1.7580  0.3252
 1258SOL    HW2 4885   6.007   6.310   4.825  2.3490 -2.4462 -0.2472
 1259SOL     OW 4886   6.515   5.796   5.377 -0.2899  0.0797 -0.1543
 1259SOL    HW1 4887   6.480   5.716   5.337 -0.7113 -0.4869  1.2874
 1259SOL    HW2 4888   6.587   5.766   5.432 -0.1982  0.7464  0.1024
 1260SOL     OW 4889   2.397   0.447   3.664 -0.0146 -0.4240 -0.5801
 1260SOL    HW1 4890   2.451   0.374   3.695 -0.8583 -0.9638 -0.3367
 1260SOL    HW2 4891   2.420   0.521   3.720 -0.0128 -0.8346 -0.0355
 1261SOL     OW 4892   4.569   5.977   6.287  0.2377  0.4298  0.0784
 1261SOL    HW1 4893   4.496   6.027   6.323  0.3992  0.2597  0.6526
 1261SOL    HW2 4894   4.574   5.899   6.342  0.8097  0.4071  0.0005
 1262SOL     OW 4895   0.257   4.017   5.581 -0.2391 -0.3808 -0.0608
 1262SOL    HW1 4896   0.197   4.083   5.616  1.4488  1.5638 -0.6007
 1262SOL    HW2 4897   0.215   3.988   5.500 -0.3098  1.2857 -0.6700
 1263SOL     OW 4898   2.944   6.763   2.058  0.3708  0.0345 -0.5568
 1263SOL    HW1 4899   2.880   6.820   2.017  0.9084  0.4489 -0.8283
 1263SOL    HW2 4900   2.943   6.683   2.006  0.7866  0.4189 -1.1641
 1264SOL     OW 4901   0.300   3.491   0.303 -0.4245  0.0506 -0.0060
 1264SOL    HW1 4902   0.288   3.445   0.219 -0.4268  0.3401 -0.1657
 1264SOL    HW2 4903   0.238   3.564   0.300  0.2666  0.6427 -0.1797
 1265SOL     OW 4904   1.556   2.419   6.294  0.1772  0.0224  0.7353
 1265SOL    HW1 4905   1.599   2.334   6.302  1.2446  0.3559 -0.9837
 1265SOL    HW2 4906   1.574   2.463   6.377 -1.0523 -1.6753  1.9641
 1266SOL     OW 4907   2.411   1.383   2.821 -0.5219  0.0676 -0.0889
 1266SOL    HW1 4908   2.417   1.290   2.796  0.3518 -0.0398  0.4760
 1266SOL    HW2 4909   2.395   1.428   2.738  0.5859 -0.4543 -0.6131
 1267SOL     OW 4910   6.418   6.084   5.344 -0.1563  0.2702 -0.5291
 1267SOL    HW1 4911   6.459   6.170   5.348  1.1043 -0.3011 -0.6288
 1267SOL    HW2 4912   6.490   6.024   5.328 -0.9503 -0.8610 -0.0160
 1268SOL     OW 4913   5.941   5.913   1.886 -0.4011  0.3935  0.1297
 1268SOL    HW1 4914   5.865   5.856   1.876 -1.4098  1.5825  0.7665
 1268SOL    HW2 4915   6.006   5.878   1.825 -1.1640 -1.1159  0.1386
 1269SOL     OW 4916   4.317   4.094   1.256  0.5043 -0.2848  0.6615
 1269SOL    HW1 4917   4.341   4.175   1.301  1.1162 -0.0145 -0.1284
 1269SOL    HW2 4918   4.222   4.088   1.267  0.5633  0.1097  1.4263
 1270SOL     OW 4919   5.360   4.463   0.115  0.0805 -0.1563  0.5266
 1270SOL    HW1 4920   5.351   4.424   0.202 -0.5226  0.8027  0.9044
 1270SOL    HW2 4921   5.451   4.447   0.091 -0.5258 -3.4974 -0.1729
 1271SOL     OW 4922   5.314   5.932   6.357 -0.4871  0.1070  0.1510
 1271SOL    HW1 4923   5.296   5.838   6.365  0.7348 -0.1185  0.4341
 1271SOL    HW2 4924   5.296   5.968   6.444  1.4784 -0.3274  0.7865
 1272SOL     OW 4925   3.630   4.764   5.694  0.2798  0.1518 -0.0977
 1272SOL    HW1 4926   3.553   4.781   5.639 -0.5428  1.0345  1.2622
 1272SOL    HW2 4927   3.668   4.850   5.710  1.1820 -0.2117 -0.2101
 1273SOL     OW 4928   3.083   0.016   6.550  0.5866  0.1652 -0.0731
 1273SOL    HW1 4929   3.126   0.050   6.471  1.6883  2.2646  1.3354
 1273SOL    HW2 4930   3.150   0.021   6.617 -1.0445  0.8925  1.5798
 1274SOL     OW 4931   4.749   4.867   5.774  0.5993 -0.6227  0.2685
 1274SOL    HW1 4932   4.832   4.890   5.732  0.0172 -0.3518 -0.7675
 1274SOL    HW2 4933   4.732   4.941   5.833  0.9152 -0.5062  0.2169
 1275SOL     OW 4934   2.405   3.841   6.112 -0.3369  0.1165  0.2147
 1275SOL    HW1 4935   2.410   3.768   6.173 -0.5344 -1.6550 -1.7553
 1275SOL    HW2 4936   2.353   3.808   6.039  0.4863  1.8564 -1.2556
 1276SOL     OW 4937   0.092   2.066   2.311 -0.1298  0.1686 -0.4655
 1276SOL    HW1 4938   0.169   2.012   2.332 -0.2957 -0.0399 -0.3879
 1276SOL    HW2 4939   0.036   2.008   2.259 -0.8639 -0.1448  0.6287
 1277SOL     OW 4940   6.498   4.647   4.048  0.1627 -0.0414  0.1094
 1277SOL    HW1 4941   6.438   4.609   3.983  1.5240 -0.5582 -0.9211
 1277SOL    HW2 4942   6.585   4.636   4.008  0.8146  2.1882  0.7822
 1278SOL     OW 4943   2.463   1.631   6.447  0.1155 -0.2596 -0.0957
 1278SOL    HW1 4944   2.470   1.570   6.521 -1.6346  1.4592  1.5861
 1278SOL    HW2 4945   2.474   1.575   6.370 -0.6584 -2.6025  1.3760
 1279SOL     OW 4946   1.967   0.853   1.542 -0.2973  0.7918  0.4531
 1279SOL    HW1 4947   1.973   0.775   1.486 -1.0329  0.6510  0.5721
 1279SOL    HW2 4948   1.902   0.908   1.499  1.0238  1.8744 -0.2623
 1280SOL     OW 4949   4.520   1.281   3.421  0.1209  0.1079 -0.1475
 1280SOL    HW1 4950   4.471   1.363   3.413  0.3357  0.5382  2.0922
 1280SOL    HW2 4951   4.481   1.222   3.356 -2.3289  0.9180  0.4819
 1281SOL     OW 4952   5.971   5.645   3.748 -0.3438  0.1031  0.2770
 1281SOL    HW1 4953   5.957   5.573   3.810 -0.8272  0.4660  0.5903
 1281SOL    HW2 4954   5.983   5.722   3.803 -1.4684  0.5507 -0.0861
 1282SOL     OW 4955   0.101   5.503   5.416 -0.4837  0.0352  0.1506
 1282SOL    HW1 4956   0.146   5.419   5.426 -0.1478  0.2835  0.7840
 1282SOL    HW2 4957   0.078   5.507   5.323  2.2787  0.6206 -0.6251
 1283SOL     OW 4958   4.485   2.102   6.020  0.2571 -0.0106  0.7350
 1283SOL    HW1 4959   4.498   2.177   5.962  0.5555  0.0374  0.8653
 1283SOL    HW2 4960   4.458   2.031   5.961 -0.6961  0.3664  0.6859
 1284SOL     OW 4961   0.614   0.962   5.739  0.0293 -0.0330  0.2065
 1284SOL    HW1 4962   0.531   0.964   5.691  0.9674  0.8365 -1.5103
 1284SOL    HW2 4963   0.594   0.998   5.825 -1.2797  0.6058 -0.3493
 1285SOL     OW 4964   3.567   5.091   2.002  0.1088 -0.0303  0.1996
 1285SOL    HW1 4965   3.662   5.092   2.010  0.5060  1.7558 -3.0071
 1285SOL    HW2 4966   3.542   5.000   2.018  2.6102 -0.9986 -0.8864
 1286SOL     OW 4967   1.312   5.347   1.460  0.4320  0.3275 -0.4066
 1286SOL    HW1 4968   1.347   5.347   1.549  1.0156  2.4716 -0.6012
 1286SOL    HW2 4969   1.382   5.308   1.407  0.6707  0.4068 -0.1514
 1287SOL     OW 4970   4.410   0.453   2.760  0.0261  0.2680 -0.4224
 1287SOL    HW1 4971   4.331   0.401   2.745  1.8046 -1.9789 -2.7428
 1287SOL    HW2 4972   4.433   0.435   2.851  1.2131 -4.2588 -1.3748
 1288SOL     OW 4973   0.789   4.725   4.381 -0.3565  0.1285 -0.0149
 1288SOL    HW1 4974   0.817   4.692   4.296 -0.3263  0.8091 -0.2748
 1288SOL    HW2 4975   0.715   4.782   4.361 -1.7695 -1.3985  0.6212
 1289SOL     OW 4976   0.918   3.693   0.692  0.1335 -0.3553  0.0713
 1289SOL    HW1 4977   0.902   3.615   0.745  0.4718 -0.7260 -0.3667
 1289SOL    HW2 4978   0.841   3.748   0.706  0.6684  0.0267  1.7643
 1290SOL     OW 4979   3.385   4.435   1.937 -0.0357 -0.2318  0.7607
 1290SOL    HW1 4980   3.302   4.431   1.984 -1.0944 -0.3939 -1.0451
 1290SOL    HW2 4981   3.361   4.455   1.847  1.8921 -0.3608  0.1699
 1291SOL     OW 4982   5.073   1.444   5.143 -0.1129 -0.3602 -0.0081
 1291SOL    HW1 4983   5.009   1.374   5.155 -0.5992  0.1218  0.2674
 1291SOL    HW2 4984   5.032   1.521   5.183  0.7497 -0.1039  0.3932
 1292SOL     OW 4985   6.621   6.506   4.312  0.3871 -0.3854 -0.4011
 1292SOL    HW1 4986   6.647   6.419   4.282  0.2347 -0.6474  0.2083
 1292SOL    HW2 4987   6.700   6.559   4.306  0.3667 -0.4414 -1.2213
 1293SOL     OW 4988   5.984   6.156   1.444  0.3715 -0.0134 -0.6684
 1293SOL    HW1 4989   5.893   6.127   1.450 -0.1691  1.6638 -0.0162
 1293SOL    HW2 4990   6.024   6.098   1.379 -0.3463 -2.7109  1.1220
 1294SOL     OW 4991   4.765   2.186   4.231 -0.1503  0.1685 -0.0398
 1294SOL    HW1 4992   4.786   2.209   4.321  0.2011 -0.8481  0.1439
 1294SOL    HW2 4993   4.683   2.231   4.213  0.2540  1.1342  0.4748
 1295SOL     OW 4994   1.028   5.503   5.217  0.3095  0.0532 -0.6718
 1295SOL    HW1 4995   0.996   5.426   5.266  1.1159  0.4463  0.5359
 1295SOL    HW2 4996   1.051   5.566   5.285 -1.1786  1.7417 -1.6674
 1296SOL     OW 4997   4.461   3.836   5.173 -0.4608 -0.1025 -0.5134
 1296SOL    HW1 4998   4.418   3.919   5.152 -0.5982 -0.4454 -1.6364
 1296SOL    HW2 4999   4.543   3.837   5.124  1.3686  0.9404  2.2864
 1297SOL     OW 5000   3.756   6.120   2.361  0.1683  0.4223 -0.7644
 1297SOL    HW1 5001   3.788   6.178   2.292  0.9706 -0.2541 -0.9812
 1297SOL    HW2 5002   3.693   6.063   2.317  1.6041 -0.8406 -1.2582
 1298SOL     OW 5003   5.617   0.368   3.981 -0.5738 -0.1565 -0.2958
 1298SOL    HW1 5004   5.537   0.418   3.971 -1.5424 -1.7385 -0.9591
 1298SOL    HW2 5005   5.589   0.276   3.974  1.2782 -0.7539 -0.5188
 1299SOL     OW 5006   1.157   5.836   2.885 -0.8675 -0.0599 -0.7826
 1299SOL    HW1 5007   1.087   5.818   2.947  0.0826 -0.5773  0.1883
 1299SOL    HW2 5008   1.228   5.871   2.939  0.8034 -2.6001 -1.1382
 1300SOL     OW 5009   2.853   6.775   6.366  0.0479  0.6195  0.0314
 1300SOL    HW1 5010   2.765   6.784   6.404  0.3485 -0.7758  1.1633
 1300SOL    HW2 5011   2.911   6.777   6.442  0.7647 -1.1637 -0.4209
 1301SOL     OW 5012   4.914   0.726   0.729  0.2108  0.0142 -0.3130
 1301SOL    HW1 5013   4.940   0.742   0.639  0.4265  0.2441 -0.2128
 1301SOL    HW2 5014   4.849   0.656   0.724  1.7137 -1.4229 -0.4650
 1302SOL     OW 5015   3.271   1.389   0.454 -0.2554 -0.3449 -0.1330
 1302SOL    HW1 5016   3.245   1.467   0.406 -0.0767  0.0588  0.4175
 1302SOL    HW2 5017   3.295   1.326   0.386 -0.1521  0.1598 -0.5728
 1303SOL     OW 5018   6.069   6.673   0.453 -0.2439 -0.8392  0.3496
 1303SOL    HW1 5019   6.037   6.584   0.467 -0.9811 -0.5965  0.2545
 1303SOL    HW2 5020   6.141   6.682   0.516 -0.2422 -1.4572  0.4461
 1304SOL     OW 5021   0.779   2.681   0.072 -0.1333 -0.6139 -0.2186
 1304SOL    HW1 5022   0.812   2.676  -0.018  1.3692 -1.8219  0.3646
 1304SOL    HW2 5023   0.857   2.677   0.127 -1.0235  0.1460  1.1618
 1305SOL     OW 5024   2.469   3.997   4.752  0.2283 -0.5205  0.0249
 1305SOL    HW1 5025   2.531   4.043   4.807 -0.8240  0.2123  0.6385
 1305SOL    HW2 5026   2.395   3.977   4.810 -0.8991  0.2541 -1.0703
 1306SOL     OW 5027   5.213   2.649   3.989  0.4730 -0.1479 -0.5528
 1306SOL    HW1 5028   5.263   2.608   3.919  1.3423 -1.9751  1.0427
 1306SOL    HW2 5029   5.241   2.603   4.068  0.0530  2.2777  1.1189
 1307SOL     OW 5030   4.821   6.157   1.806  0.4896 -0.6869  0.1716
 1307SOL    HW1 5031   4.751   6.169   1.870  0.6197 -1.3820  0.4568
 1307SOL    HW2 5032   4.776   6.147   1.722  0.3614  1.4658 -0.0675
 1308SOL     OW 5033   5.592   0.600   5.188  0.0958 -0.3980 -0.3151
 1308SOL    HW1 5034   5.536   0.648   5.127 -2.2291 -2.5407  0.0033
 1308SOL    HW2 5035   5.607   0.515   5.147  2.5189 -0.2211  0.0036
 1309SOL     OW 5036   4.357   1.668   4.292  0.1625 -0.1737 -0.0187
 1309SOL    HW1 5037   4.336   1.722   4.215 -0.9745  2.5463  2.0079
 1309SOL    HW2 5038   4.327   1.580   4.269 -0.2390  0.5676 -2.6076
 1310SOL     OW 5039   3.826   3.106   1.857 -0.5448 -0.1637  0.0873
 1310SOL    HW1 5040   3.814   3.055   1.937 -0.5737 -0.0330  0.1653
 1310SOL    HW2 5041   3.817   3.042   1.786 -1.1247 -0.1686  0.1628
 1311SOL     OW 5042   5.819   0.044   2.308  0.4655  0.4957  0.4150
 1311SOL    HW1 5043   5.803  -0.013   2.383  2.5722  0.1655  0.6527
 1311SOL    HW2 5044   5.735   0.047   2.262 -0.0730 -1.7058  1.1257
 1312SOL     OW 5045   4.094   5.551   3.078 -0.5040  0.0532 -0.1286
 1312SOL    HW1 5046   4.128   5.598   3.154  0.2343 -0.9056  0.1562
 1312SOL    HW2 5047   4.084   5.618   3.010  1.5835  0.4704 -0.0947
 1313SOL     OW 5048   5.170   2.652   4.793  0.1869 -0.2813 -0.1417
 1313SOL    HW1 5049   5.095   2.688   4.839  0.4387  2.0278 -1.3769
 1313SOL    HW2 5050   5.239   2.647   4.859 -0.3564 -0.1058  0.4469
 1314SOL     OW 5051   4.949   4.751   6.292 -0.0131  0.2253 -0.2520
 1314SOL    HW1 5052   4.994   4.787   6.368 -0.5895  1.2528 -0.3785
 1314SOL    HW2 5053   5.015   4.748   6.223  0.0871  0.8875 -0.1870
 1315SOL     OW 5054   0.898   3.580   6.669  0.3076 -0.1487  0.3436
 1315SOL    HW1 5055   0.823   3.617   6.716  0.1461  1.6749 -1.2296
 1315SOL    HW2 5056   0.958   3.551   6.738 -1.3053 -0.5797  1.6358
 1316SOL     OW 5057   1.028   5.560   2.828 -0.2977  0.0544 -0.0639
 1316SOL    HW1 5058   0.953   5.616   2.807  0.3094  0.8804 -0.0318
 1316SOL    HW2 5059   1.101   5.620   2.840  0.4594 -0.7748 -0.4294
 1317SOL     OW 5060   6.581   6.779   2.174  0.1586  0.3050  0.4191
 1317SOL    HW1 5061   6.488   6.801   2.172 -0.1571 -0.9704 -0.7971
 1317SOL    HW2 5062   6.587   6.696   2.126  1.8717  0.2067  0.7239
 1318SOL     OW 5063   2.095   3.251   2.309  0.1255 -0.1160  0.1331
 1318SOL    HW1 5064   2.140   3.207   2.237  1.3654  0.3079  0.6299
 1318SOL    HW2 5065   2.060   3.332   2.270  1.7368  0.6574  0.2230
 1319SOL     OW 5066   4.922   4.400   1.368 -0.4859 -0.0590  0.0172
 1319SOL    HW1 5067   4.948   4.375   1.280  0.4465 -1.3816  0.6274
 1319SOL    HW2 5068   4.971   4.480   1.387  0.2011 -0.4135 -0.2482
 1320SOL     OW 5069   3.336   1.541   0.784  0.1125 -0.2579 -0.0850
 1320SOL    HW1 5070   3.393   1.540   0.707  0.0500 -0.0436 -0.1350
 1320SOL    HW2 5071   3.349   1.628   0.823  0.0834 -0.3354  0.1010
 1321SOL     OW 5072   2.741   4.184   2.096  0.4391 -0.2378 -0.4898
 1321SOL    HW1 5073   2.783   4.110   2.141  0.0565  0.7235  1.6086
 1321SOL    HW2 5074   2.696   4.231   2.166 -2.7305 -0.2344 -2.3811
 1322SOL     OW 5075   0.146   3.617   5.532  0.1954 -1.2320 -0.2258
 1322SOL    HW1 5076   0.097   3.535   5.529 -1.7898 -0.1177 -0.0493
 1322SOL    HW2 5077   0.123   3.656   5.616  0.8193 -0.3167 -0.4580
 1323SOL     OW 5078   2.056   4.994   1.864  0.1889  0.5809 -0.0704
 1323SOL    HW1 5079   2.052   4.943   1.783 -0.1478  0.6479 -0.0977
 1323SOL    HW2 5080   1.988   4.956   1.920 -0.2522  1.1657 -0.1944
 1324SOL     OW 5081   4.722   6.781   4.253  0.2514 -0.1822  0.5793
 1324SOL    HW1 5082   4.795   6.802   4.312 -0.4685 -0.2683  1.5239
 1324SOL    HW2 5083   4.648   6.830   4.288 -0.4258 -0.9910  0.3233
 1325SOL     OW 5084   1.904   2.992   2.216 -0.0487  0.1658 -0.0173
 1325SOL    HW1 5085   1.989   3.033   2.229  0.5296 -1.2626  1.0444
 1325SOL    HW2 5086   1.885   3.004   2.123  0.6380  1.7204  0.0122
 1326SOL     OW 5087   4.323   6.067   4.027 -0.0223 -0.0486 -0.6233
 1326SOL    HW1 5088   4.371   5.998   3.981  1.4642  0.2523  0.4087
 1326SOL    HW2 5089   4.239   6.026   4.050  0.8986 -1.6262  0.1331
 1327SOL     OW 5090   5.869   6.447   5.218 -0.4360  0.0450 -0.1081
 1327SOL    HW1 5091   5.954   6.413   5.190  0.5426  0.2882  2.2793
 1327SOL    HW2 5092   5.886   6.539   5.237 -1.0947 -0.0107  0.8192
 1328SOL     OW 5093   5.506   4.541   2.685  0.1178  0.6091  0.6659
 1328SOL    HW1 5094   5.422   4.502   2.710 -0.2988  1.3605  0.4648
 1328SOL    HW2 5095   5.569   4.504   2.747 -0.7323  1.7042  2.2649
 1329SOL     OW 5096   3.709   4.463   1.248 -0.1970  0.1775  0.5759
 1329SOL    HW1 5097   3.673   4.522   1.182  0.6063 -0.3724 -0.3890
 1329SOL    HW2 5098   3.800   4.492   1.258 -0.4807  0.6827  1.9638
 1330SOL     OW 5099   1.487   0.745   1.448  0.0842 -0.3378 -0.1971
 1330SOL    HW1 5100   1.450   0.808   1.385 -3.5255 -2.9786 -1.0238
 1330SOL    HW2 5101   1.482   0.661   1.403  1.5939 -1.7546  2.0863
 1331SOL     OW 5102   1.637   1.937   2.045 -0.3841 -0.0541 -0.1742
 1331SOL    HW1 5103   1.583   1.975   2.114 -0.2158  1.4695 -0.8407
 1331SOL    HW2 5104   1.710   1.998   2.035  1.0941 -1.6968  0.2022
 1332SOL     OW 5105   3.341   1.938   6.016 -0.0128 -0.0907 -0.2159
 1332SOL    HW1 5106   3.293   2.011   6.055 -1.8827 -0.3018 -1.9105
 1332SOL    HW2 5107   3.329   1.865   6.077 -0.5120  0.2965  0.1604
 1333SOL     OW 5108   2.975   1.537   6.514 -0.5909 -0.1537  0.0038
 1333SOL    HW1 5109   2.979   1.617   6.461 -0.7692  0.4757  0.9330
 1333SOL    HW2 5110   3.040   1.551   6.583 -0.8791 -0.6619  0.3800
 1334SOL     OW 5111   4.862   0.510   6.107 -0.2676  0.1299 -0.0346
 1334SOL    HW1 5112   4.832   0.549   6.024 -2.3778  0.6043  0.8894
 1334SOL    HW2 5113   4.783   0.507   6.162  0.1456 -3.7833  0.6347
 1335SOL     OW 5114   1.218   3.689   6.730 -0.3451 -0.0902  0.0304
 1335SOL    HW1 5115   1.152   3.722   6.790 -0.9928 -0.4549 -0.4759
 1335SOL    HW2 5116   1.171   3.668   6.650  0.2669 -0.9436 -0.1312
 1336SOL     OW 5117   1.590   6.635   5.769 -0.0190  0.4595  0.5450
 1336SOL    HW1 5118   1.683   6.634   5.744  0.2498  1.0210  1.4355
 1336SOL    HW2 5119   1.560   6.723   5.746 -1.0050 -0.4362 -1.9157
 1337SOL     OW 5120   4.685   3.813   0.576  1.0987  0.1283 -0.4658
 1337SOL    HW1 5121   4.659   3.878   0.641  0.4990  0.2239 -0.7923
 1337SOL    HW2 5122   4.761   3.770   0.614  0.9679  0.4230  0.1408
 1338SOL     OW 5123   1.586   5.849   3.141  0.2907 -0.4736 -0.0800
 1338SOL    HW1 5124   1.643   5.806   3.078 -1.2378 -1.8129 -0.6072
 1338SOL    HW2 5125   1.585   5.791   3.217 -1.2482 -1.1215 -0.5367
 1339SOL     OW 5126   3.423   6.449   0.545  0.5848 -0.1240 -0.2622
 1339SOL    HW1 5127   3.506   6.414   0.576  1.5412  1.1782 -1.2006
 1339SOL    HW2 5128   3.377   6.374   0.509  1.4115 -0.8603  0.1844
 1340SOL     OW 5129   5.588   1.516   6.762 -0.9072  0.2469  0.1095
 1340SOL    HW1 5130   5.574   1.506   6.668 -1.6426 -3.2540  0.4448
 1340SOL    HW2 5131   5.502   1.541   6.796 -0.4026  2.5707 -0.1679
 1341SOL     OW 5132   5.571   1.880   0.862  0.1758 -0.2063 -0.2051
 1341SOL    HW1 5133   5.495   1.910   0.812 -1.3364 -0.5745  1.7490
 1341SOL    HW2 5134   5.570   1.934   0.942  3.2828  1.2859 -1.0203
 1342SOL     OW 5135   3.708   1.461   3.659  0.0374 -0.1587 -0.6300
 1342SOL    HW1 5136   3.615   1.459   3.636 -0.0632  2.2266 -0.6733
 1342SOL    HW2 5137   3.712   1.420   3.746 -1.4779  1.7308  0.4302
 1343SOL     OW 5138   0.703   6.400   3.750 -0.0135 -0.3742  0.2001
 1343SOL    HW1 5139   0.624   6.393   3.803  1.2140 -0.6669  2.0783
 1343SOL    HW2 5140   0.774   6.413   3.813  1.3031  1.2200 -1.4915
 1344SOL     OW 5141   2.354   6.200   1.181  0.0187 -0.4564  0.3371
 1344SOL    HW1 5142   2.278   6.178   1.128  0.3018 -2.3699  0.6473
 1344SOL    HW2 5143   2.428   6.193   1.122  0.1946 -1.1869  0.6329
 1345SOL     OW 5144   4.040   2.322   4.743 -0.3241  0.7330 -0.6035
 1345SOL    HW1 5145   4.009   2.283   4.825  0.0884  0.5416 -0.5361
 1345SOL    HW2 5146   4.043   2.249   4.681 -0.3027  0.8089 -0.6923
 1346SOL     OW 5147   6.260   4.406   0.580 -0.0084  0.2401 -0.4866
 1346SOL    HW1 5148   6.286   4.463   0.507  0.3114  0.3317 -0.3049
 1346SOL    HW2 5149   6.341   4.361   0.604 -0.2448 -0.2417 -0.5819
 1347SOL     OW 5150   2.477   4.360   6.592 -0.3517 -0.5550  0.0154
 1347SOL    HW1 5151   2.505   4.449   6.571  0.4564 -0.5345  1.0927
 1347SOL    HW2 5152   2.550   4.323   6.642 -1.3213 -1.2963  0.9233
 1348SOL     OW 5153   6.223   4.979   2.264  0.2116 -0.4118  0.2699
 1348SOL    HW1 5154   6.255   4.891   2.282  0.2573 -0.4149  0.1746
 1348SOL    HW2 5155   6.127   4.970   2.263  0.0529  0.0955  3.2105
 1349SOL     OW 5156   0.112   4.295   1.604  0.7013  1.0370 -0.5125
 1349SOL    HW1 5157   0.100   4.360   1.536 -0.5693  1.3528 -0.0052
 1349SOL    HW2 5158   0.068   4.331   1.681  1.7285  0.4946  0.3678
 1350SOL     OW 5159   0.048   5.140   4.832 -0.4201  0.0146 -0.2446
 1350SOL    HW1 5160  -0.003   5.177   4.760 -0.2795 -0.3223 -0.5208
 1350SOL    HW2 5161   0.125   5.101   4.789 -0.5904 -0.6364  0.0337
 1351SOL     OW 5162   6.439   0.720   6.249  0.0022 -0.5119 -0.3816
 1351SOL    HW1 5163   6.531   0.730   6.272 -0.8248  0.0768  3.1312
 1351SOL    HW2 5164   6.395   0.795   6.289 -1.8666  0.2358 -3.4945
 1352SOL     OW 5165   4.833   6.059   2.818  0.4197 -0.0189  0.0729
 1352SOL    HW1 5166   4.787   5.981   2.847  1.1728 -1.6133 -2.7132
 1352SOL    HW2 5167   4.895   6.078   2.889  0.3807 -2.0686  0.7086
 1353SOL     OW 5168   6.768   2.828   6.594 -0.1816  0.0432  0.4095
 1353SOL    HW1 5169   6.789   2.799   6.682  1.1517 -2.5534 -0.6437
 1353SOL    HW2 5170   6.853   2.844   6.553 -0.6134 -1.2951 -1.1017
 1354SOL     OW 5171   1.734   0.668   3.510 -0.2177  0.3857  0.2244
 1354SOL    HW1 5172   1.711   0.726   3.437 -1.8691  0.0389  0.4264
 1354SOL    HW2 5173   1.718   0.721   3.588 -2.2661 -0.4582  0.4291
 1355SOL     OW 5174   3.239   5.684   3.464 -0.1673 -0.8186  0.4776
 1355SOL    HW1 5175   3.318   5.651   3.507 -0.2500 -1.4831  0.1342
 1355SOL    HW2 5176   3.197   5.606   3.428  2.1771 -0.0815 -4.7449
 1356SOL     OW 5177   5.254   0.791   3.351 -0.3017 -0.5343 -0.5884
 1356SOL    HW1 5178   5.332   0.847   3.355 -0.7145  0.1002 -1.0966
 1356SOL    HW2 5179   5.183   0.847   3.384 -0.9603 -0.2821 -2.3104
 1357SOL     OW 5180   1.456   0.464   5.746  0.1090  0.4029 -0.3869
 1357SOL    HW1 5181   1.487   0.418   5.824 -0.2321  2.3002  0.9521
 1357SOL    HW2 5182   1.535   0.480   5.694  0.5242  0.1433  0.1610
 1358SOL     OW 5183   6.284   4.402   6.501  0.2748  0.6681  0.3608
 1358SOL    HW1 5184   6.216   4.426   6.438 -0.8551  1.9284  1.9527
 1358SOL    HW2 5185   6.365   4.439   6.466 -0.2148  0.7996 -0.6421
 1359SOL     OW 5186   3.748   2.249   1.378  0.3153 -0.4334  0.5416
 1359SOL    HW1 5187   3.834   2.273   1.411  1.4943  1.4400 -3.3275
 1359SOL    HW2 5188   3.744   2.154   1.386  0.8565 -0.2693  4.6299
 1360SOL     OW 5189   0.538   6.525   0.403 -0.2910 -0.4367  1.0377
 1360SOL    HW1 5190   0.547   6.445   0.350 -2.3382 -0.4863  0.6620
 1360SOL    HW2 5191   0.561   6.596   0.343  1.1390 -0.6939  1.2519
 1361SOL     OW 5192   6.726   2.617   4.170  0.4360  0.2288  0.1400
 1361SOL    HW1 5193   6.796   2.555   4.185  1.6912  2.1373  2.9732
 1361SOL    HW2 5194   6.735   2.642   4.078  1.6349 -1.6442 -0.2967
 1362SOL     OW 5195   1.847   5.918   4.615 -0.4062 -1.0604 -0.4607
 1362SOL    HW1 5196   1.781   5.980   4.583  1.5126  0.9359 -0.8284
 1362SOL    HW2 5197   1.849   5.932   4.709 -1.0558 -1.7212 -0.3424
 1363SOL     OW 5198   1.260   3.982   2.847 -0.2984 -0.6135 -0.5878
 1363SOL    HW1 5199   1.321   4.038   2.798 -0.6895 -0.6715 -1.1511
 1363SOL    HW2 5200   1.240   4.032   2.926 -0.4978 -0.0347 -0.9950
 1364SOL     OW 5201   0.476   5.869   5.302 -0.1338 -0.0194  0.0830
 1364SOL    HW1 5202   0.452   5.776   5.310 -0.0543 -0.0064  0.4582
 1364SOL    HW2 5203   0.419   5.902   5.233 -2.1144  0.3197  1.7804
 1365SOL     OW 5204   3.251   4.722   0.981  0.0182  0.0401 -0.0174
 1365SOL    HW1 5205   3.209   4.636   0.986  2.0126 -1.0374 -0.5172
 1365SOL    HW2 5206   3.339   4.703   0.948  0.5047  2.2940 -0.1424
 1366SOL     OW 5207   0.262   5.534   6.312  0.0882  0.0668  0.6011
 1366SOL    HW1 5208   0.258   5.476   6.387  0.6184 -0.4865  0.2115
 1366SOL    HW2 5209   0.198   5.497   6.250 -0.1447  0.3601  0.6616
 1367SOL     OW 5210   5.439   0.906   0.036 -0.3996  0.0355 -0.3204
 1367SOL    HW1 5211   5.419   0.841  -0.032 -0.3627 -1.2103  0.8330
 1367SOL    HW2 5212   5.526   0.939   0.012 -0.1839 -0.7294 -0.6271
 1368SOL     OW 5213   1.270   5.933   0.342  0.5948  0.5957 -0.0153
 1368SOL    HW1 5214   1.340   5.963   0.283  0.2539  0.8495 -0.2970
 1368SOL    HW2 5215   1.306   5.854   0.383  0.9106  0.5159 -0.4296
 1369SOL     OW 5216   6.668   0.964   2.884  0.1935 -0.3415  0.4774
 1369SOL    HW1 5217   6.720   0.975   2.964  0.3017  0.7789  0.2711
 1369SOL    HW2 5218   6.578   0.957   2.915  0.2683 -0.2407  0.7214
 1370SOL     OW 5219   5.127   4.285   4.369 -0.6813  0.0390  0.1959
 1370SOL    HW1 5220   5.134   4.338   4.448 -0.7005  0.4656 -0.0803
 1370SOL    HW2 5221   5.044   4.314   4.329  0.3604  1.4102 -1.0963
 1371SOL     OW 5222   5.033   3.416   1.228 -0.5990 -0.4606 -0.0992
 1371SOL    HW1 5223   4.968   3.371   1.175  0.4770 -2.1337 -0.0895
 1371SOL    HW2 5224   5.102   3.441   1.167  0.1488 -1.4524  0.2948
 1372SOL     OW 5225   2.674   0.182   4.417 -0.2334 -0.1444 -0.1336
 1372SOL    HW1 5226   2.590   0.161   4.457  0.0627 -0.0853  0.5487
 1372SOL    HW2 5227   2.738   0.133   4.470  0.3959  1.7341  0.9411
 1373SOL     OW 5228   3.460   5.349   1.850 -0.0473  0.4679  0.8968
 1373SOL    HW1 5229   3.459   5.278   1.787 -1.3129  0.8975  0.3976
 1373SOL    HW2 5230   3.536   5.332   1.905  0.5818 -0.3806 -0.2094
 1374SOL     OW 5231   4.195   2.960   4.596 -0.3380  0.3739  0.6811
 1374SOL    HW1 5232   4.155   2.874   4.611 -0.4735  0.6935  2.3540
 1374SOL    HW2 5233   4.122   3.016   4.568  0.1745 -0.5945 -3.2055
 1375SOL     OW 5234   0.328   0.239   2.701 -0.3671  0.0273  0.3074
 1375SOL    HW1 5235   0.288   0.200   2.624  0.7615 -0.7549  0.0958
 1375SOL    HW2 5236   0.399   0.294   2.667 -0.9162  1.0066  0.7012
 1376SOL     OW 5237   0.853   3.466   1.207 -0.0872 -0.5186 -0.2200
 1376SOL    HW1 5238   0.760   3.455   1.188 -0.2304  1.1943 -0.6468
 1376SOL    HW2 5239   0.871   3.558   1.191  1.8574 -0.9442 -0.8054
 1377SOL     OW 5240   1.857   6.515   5.196  0.4136  0.0936  0.1563
 1377SOL    HW1 5241   1.845   6.444   5.132 -0.0881 -0.9123  1.3156
 1377SOL    HW2 5242   1.908   6.581   5.150 -0.2321 -0.4459 -1.3913
 1378SOL     OW 5243   4.849   2.919   3.858 -0.6513  0.6865 -0.1951
 1378SOL    HW1 5244   4.785   2.910   3.928  2.4945  3.0999  3.4212
 1378SOL    HW2 5245   4.851   3.013   3.840  1.8466  0.7246 -0.0269
 1379SOL     OW 5246   0.493   3.584   4.778 -0.0335  0.3325 -0.8671
 1379SOL    HW1 5247   0.555   3.655   4.762 -0.2567  0.4753 -1.1006
 1379SOL    HW2 5248   0.537   3.529   4.843 -0.2948  1.2490  0.1252
 1380SOL     OW 5249   4.679   3.847   4.998  0.0230  0.3606 -0.5180
 1380SOL    HW1 5250   4.720   3.900   4.929 -2.4147  0.7641 -1.7724
 1380SOL    HW2 5251   4.625   3.784   4.951 -0.5731 -0.3413  1.0410
 1381SOL     OW 5252   4.591   6.325   1.282 -0.5134 -0.1558  0.3855
 1381SOL    HW1 5253   4.675   6.348   1.322 -0.7834  1.2424  0.2238
 1381SOL    HW2 5254   4.579   6.391   1.213 -0.3317 -2.1576 -1.6544
 1382SOL     OW 5255   2.776   0.143   0.747  0.1789 -0.3174 -0.0965
 1382SOL    HW1 5256   2.724   0.122   0.824  0.0183 -0.8248 -0.3425
 1382SOL    HW2 5257   2.819   0.226   0.769 -0.5626 -0.0022  0.1882
 1383SOL     OW 5258   0.911   3.949   0.546 -0.2686 -0.3355 -0.3323
 1383SOL    HW1 5259   0.959   4.029   0.569 -1.5446  0.3118  0.1641
 1383SOL    HW2 5260   0.839   3.946   0.609  0.1328 -2.2493  0.0954
 1384SOL     OW 5261   1.784   4.228   4.613  0.1540 -0.7857 -0.6595
 1384SOL    HW1 5262   1.737   4.176   4.547 -1.6134  0.8379 -0.7764
 1384SOL    HW2 5263   1.866   4.253   4.570 -0.1306 -1.3117 -1.5404
 1385SOL     OW 5264   0.084   1.804   4.497 -0.2964  0.4734 -0.4758
 1385SOL    HW1 5265  -0.007   1.823   4.474  0.2091  1.5608 -1.5957
 1385SOL    HW2 5266   0.136   1.853   4.434  1.0851 -0.4308 -0.0963
 1386SOL     OW 5267   2.794   6.579   4.339 -0.5032 -0.0433 -0.0469
 1386SOL    HW1 5268   2.822   6.667   4.366  1.3780 -0.5990 -0.0700
 1386SOL    HW2 5269   2.702   6.574   4.367 -0.5121  1.7349  0.3975
 1387SOL     OW 5270   3.052   2.067   3.451 -0.2538  0.2874  0.0353
 1387SOL    HW1 5271   2.984   2.038   3.390  0.1592 -1.1387  0.2174
 1387SOL    HW2 5272   3.005   2.102   3.526 -0.7763  2.0856 -1.0482
 1388SOL     OW 5273   4.761   2.987   5.409  0.1901 -0.5562 -0.0440
 1388SOL    HW1 5274   4.702   2.912   5.407  0.1597 -0.5213 -0.5604
 1388SOL    HW2 5275   4.841   2.957   5.367  0.2493 -0.3627 -0.0726
 1389SOL     OW 5276   1.715   5.192   3.241  0.5812  0.3063 -0.2434
 1389SOL    HW1 5277   1.704   5.191   3.336  0.7627  1.9215 -0.1632
 1389SOL    HW2 5278   1.807   5.218   3.228  0.6607 -0.2584 -0.8708
 1390SOL     OW 5279   5.614   2.698   0.525  0.2992  0.2423 -0.0300
 1390SOL    HW1 5280   5.686   2.638   0.509 -1.0376 -1.7103  0.8827
 1390SOL    HW2 5281   5.574   2.712   0.439  1.1531  0.5393 -0.3829
 1391SOL     OW 5282   4.405   4.752   1.828 -0.1472 -0.1243 -0.9626
 1391SOL    HW1 5283   4.465   4.703   1.885 -1.2326  0.7700  1.0269
 1391SOL    HW2 5284   4.462   4.786   1.759  1.4108 -0.4402  0.0913
 1392SOL     OW 5285   1.034   3.006   0.311  0.5502 -0.6273  0.2180
 1392SOL    HW1 5286   0.974   3.080   0.303 -1.6638 -2.4775 -1.9458
 1392SOL    HW2 5287   1.040   2.970   0.223  3.1437 -1.8860  0.8129
 1393SOL     OW 5288   5.736   5.639   1.997  0.1931  0.2199  0.7295
 1393SOL    HW1 5289   5.736   5.552   1.958 -2.6159 -0.6123  2.2914
 1393SOL    HW2 5290   5.822   5.647   2.038  0.4756 -1.8783  0.6456
 1394SOL     OW 5291   3.464   3.323   5.392  0.2983 -0.2074  0.0732
 1394SOL    HW1 5292   3.549   3.281   5.405 -0.4383 -1.9304 -0.3864
 1394SOL    HW2 5293   3.454   3.327   5.297  1.2807  3.1234 -0.0182
 1395SOL     OW 5294   0.641   0.343   6.087 -0.0022  0.0163 -0.7352
 1395SOL    HW1 5295   0.687   0.259   6.089 -2.0866 -1.1839 -0.9735
 1395SOL    HW2 5296   0.706   0.406   6.119  1.1747 -1.8959  0.9067
 1396SOL     OW 5297   0.847   0.220   4.768 -0.2040  0.0780  0.5710
 1396SOL    HW1 5298   0.803   0.241   4.685  1.3565  0.6227 -0.1553
 1396SOL    HW2 5299   0.785   0.164   4.815 -1.5887  0.6950 -0.4701
 1397SOL     OW 5300   0.890   5.027   3.464  0.0463 -0.1723  0.4560
 1397SOL    HW1 5301   0.805   5.019   3.507  0.7047  2.8819  2.6427
 1397SOL    HW2 5302   0.948   4.968   3.512 -0.0739  0.4055  1.3261
 1398SOL     OW 5303   4.590   4.862   1.679  0.6734 -0.2590  0.7625
 1398SOL    HW1 5304   4.633   4.918   1.743  3.5851 -1.0877 -0.2952
 1398SOL    HW2 5305   4.654   4.854   1.608 -1.2876 -1.6321 -0.9631
 1399SOL     OW 5306   1.108   0.841   2.901 -0.6751  0.0038  0.3465
 1399SOL    HW1 5307   1.082   0.933   2.903  2.9221  1.1905  0.4232
 1399SOL    HW2 5308   1.139   0.823   2.990 -0.9922 -1.2078  0.2338
 1400SOL     OW 5309   1.279   0.943   5.208 -0.1154  0.1303 -1.2814
 1400SOL    HW1 5310   1.253   0.932   5.116  1.5244  1.9877 -2.0495
 1400SOL    HW2 5311   1.291   1.037   5.218 -1.4545  0.1152  1.2358
 1401SOL     OW 5312   4.595   1.750   2.473  0.1188 -0.6119  0.1435
 1401SOL    HW1 5313   4.595   1.746   2.568 -0.3297 -2.2691  0.1146
 1401SOL    HW2 5314   4.676   1.706   2.447  0.2476 -0.1568 -0.2487
 1402SOL     OW 5315   5.626   0.059   0.051  0.1501  0.7238 -0.0267
 1402SOL    HW1 5316   5.575   0.008  -0.012  0.0733 -0.6104  1.0915
 1402SOL    HW2 5317   5.697   0.096  -0.001 -0.1908  0.0711 -0.9966
 1403SOL     OW 5318   4.974   2.928   0.737  0.1200  0.1816 -0.0226
 1403SOL    HW1 5319   4.952   2.896   0.650 -2.0527  0.3744  0.3873
 1403SOL    HW2 5320   5.039   2.865   0.770 -0.1098 -0.7312 -1.2367
 1404SOL     OW 5321   5.557   3.763   4.753  0.3145  0.2967 -0.4483
 1404SOL    HW1 5322   5.497   3.721   4.691 -0.0660 -2.1686  1.4374
 1404SOL    HW2 5323   5.572   3.696   4.820  2.0624  2.2422  1.2101
 1405SOL     OW 5324   4.634   3.317   6.031 -0.4480 -0.1957 -0.0243
 1405SOL    HW1 5325   4.619   3.332   5.938  0.8301 -0.4633 -0.2817
 1405SOL    HW2 5326   4.614   3.401   6.072 -0.5032  0.0778 -0.6005
 1406SOL     OW 5327   0.205   1.143   5.311 -0.0353 -0.1128 -0.2717
 1406SOL    HW1 5328   0.116   1.143   5.275  0.3515 -0.1416 -1.2597
 1406SOL    HW2 5329   0.250   1.213   5.264  0.1932  0.5662  0.9387
 1407SOL     OW 5330   2.715   3.786   2.332  0.2365  0.2201  0.0352
 1407SOL    HW1 5331   2.626   3.803   2.299  0.3134  0.7540  0.1014
 1407SOL    HW2 5332   2.766   3.863   2.305  0.8575 -0.4023 -0.6333
 1408SOL     OW 5333   2.018   0.836   4.345  0.5344 -0.0288  0.4309
 1408SOL    HW1 5334   2.071   0.807   4.419  1.3893 -0.1677 -0.2234
 1408SOL    HW2 5335   1.958   0.763   4.329  0.3626 -0.0083  0.9627
 1409SOL     OW 5336   1.645   0.844   3.698  0.3104 -0.0124  0.0591
 1409SOL    HW1 5337   1.631   0.847   3.793 -1.0264 -0.7538 -0.0868
 1409SOL    HW2 5338   1.626   0.932   3.668 -1.3791 -0.2769  0.2519
 1410SOL     OW 5339   5.097   0.838   1.854  0.4322 -0.2120  0.4333
 1410SOL    HW1 5340   5.064   0.759   1.810 -1.2430 -0.4279  1.9638
 1410SOL    HW2 5341   5.058   0.835   1.941  1.9648  1.2884  1.2262
 1411SOL     OW 5342   5.319   2.435   6.474  0.5593  0.9262  0.1676
 1411SOL    HW1 5343   5.362   2.495   6.535  0.5765 -0.5985  1.7406
 1411SOL    HW2 5344   5.373   2.355   6.477 -0.9526 -0.1342  0.2417
 1412SOL     OW 5345   4.171   4.918   0.295 -0.0766 -0.5556 -0.1021
 1412SOL    HW1 5346   4.124   4.937   0.214  1.6431 -1.1788 -1.3092
 1412SOL    HW2 5347   4.256   4.961   0.284  0.5580 -1.4806  0.9291
 1413SOL     OW 5348   1.033   6.203   3.773  0.5138  0.9859  0.2274
 1413SOL    HW1 5349   0.944   6.237   3.777  0.6596  1.4170 -0.1225
 1413SOL    HW2 5350   1.065   6.208   3.863 -0.7067 -1.6538  0.9238
 1414SOL     OW 5351   6.058   0.302   5.046  0.3606  0.4258  0.0836
 1414SOL    HW1 5352   6.065   0.239   5.118 -1.8238  0.5841  0.4990
 1414SOL    HW2 5353   6.070   0.248   4.967  0.4582 -0.1732  0.4975
 1415SOL     OW 5354   1.070   4.902   6.038  0.5962 -0.0952  0.3502
 1415SOL    HW1 5355   1.122   4.961   5.984  1.1578 -1.8912 -1.1777
 1415SOL    HW2 5356   1.101   4.815   6.015 -0.5285 -1.0353  2.1792
 1416SOL     OW 5357   6.738   4.183   6.003  0.1999 -0.2728  0.4743
 1416SOL    HW1 5358   6.766   4.117   5.940 -0.3990  0.3616 -0.4763
 1416SOL    HW2 5359   6.779   4.156   6.085  0.6124 -1.3748 -0.0711
 1417SOL     OW 5360   0.931   6.377   1.634 -0.1754  0.2348  0.3804
 1417SOL    HW1 5361   0.885   6.391   1.552 -1.4430  0.4209  1.0984
 1417SOL    HW2 5362   0.937   6.464   1.674 -1.5035 -0.1181  1.4510
 1418SOL     OW 5363   4.180   4.203   6.363 -0.2995  0.8354  0.1892
 1418SOL    HW1 5364   4.192   4.108   6.360 -3.5558  0.3386 -2.5149
 1418SOL    HW2 5365   4.233   4.236   6.291 -0.2442  0.9194  0.2677
 1419SOL     OW 5366   4.135   1.344   4.535  0.1455  0.1541  0.3221
 1419SOL    HW1 5367   4.111   1.436   4.529 -2.1540 -0.4361 -0.6139
 1419SOL    HW2 5368   4.111   1.318   4.624 -1.7886 -0.1328 -0.2335
 1420SOL     OW 5369   6.142   0.003   3.598  0.1527 -0.1917  0.0631
 1420SOL    HW1 5370   6.162  -0.072   3.653 -1.3943  0.0299  0.9663
 1420SOL    HW2 5371   6.173   0.079   3.648 -1.1005 -0.0204  0.6312
 1421SOL     OW 5372   0.224   0.814   4.777  0.3176  0.0067  0.2363
 1421SOL    HW1 5373   0.300   0.838   4.724  0.2966 -1.5567 -0.5495
 1421SOL    HW2 5374   0.149   0.850   4.729  0.3187 -1.1978 -0.7257
 1422SOL     OW 5375   0.015   0.020   1.911  0.2955  0.3136 -0.3415
 1422SOL    HW1 5376   0.081   0.028   1.842  1.1884  0.0108  0.4713
 1422SOL    HW2 5377   0.044  -0.054   1.964 -0.8097  0.0654 -0.0893
 1423SOL     OW 5378   4.222   0.935   6.458  0.0322 -0.2375 -0.1980
 1423SOL    HW1 5379   4.183   0.983   6.386 -1.9052 -1.2647  0.0816
 1423SOL    HW2 5380   4.192   0.981   6.537  1.4810  0.4151  0.0018
 1424SOL     OW 5381   0.972   4.743   5.143 -0.4229  0.1074  0.1456
 1424SOL    HW1 5382   0.890   4.725   5.188 -0.4127  1.3311  0.6716
 1424SOL    HW2 5383   0.947   4.763   5.053 -0.4998 -1.6211 -0.2656
 1425SOL     OW 5384   3.714   5.230   0.997  0.5136 -0.0579 -0.2025
 1425SOL    HW1 5385   3.727   5.185   0.913  1.8389 -0.0726 -0.0172
 1425SOL    HW2 5386   3.802   5.259   1.022 -0.1244  1.6039  0.2699
 1426SOL     OW 5387   6.567   3.848   2.993  0.4391 -0.1438  0.1344
 1426SOL    HW1 5388   6.630   3.801   3.048 -0.9284 -2.0162  0.1863
 1426SOL    HW2 5389   6.560   3.934   3.034  0.1695 -1.1591  2.3749
 1427SOL     OW 5390   4.690   1.495   5.055 -0.4336  0.3082  0.0801
 1427SOL    HW1 5391   4.598   1.519   5.046 -0.1031  1.2265 -1.1624
 1427SOL    HW2 5392   4.697   1.408   5.014 -0.4682  0.9490 -1.3417
 1428SOL     OW 5393   2.810   6.472   2.830  0.2686  0.0393  0.4599
 1428SOL    HW1 5394   2.887   6.526   2.848 -0.5720  1.5683 -0.3698
 1428SOL    HW2 5395   2.830   6.428   2.748  0.2460  0.4614  0.2266
 1429SOL     OW 5396   2.663   2.872   5.403 -0.5894  0.0824 -0.0614
 1429SOL    HW1 5397   2.652   2.918   5.486  0.9921  0.4059  0.0078
 1429SOL    HW2 5398   2.631   2.783   5.420  2.1871 -0.6990  1.7864
 1430SOL     OW 5399   4.824   4.146   6.172  0.3972  0.9833 -0.6299
 1430SOL    HW1 5400   4.762   4.108   6.234  3.4137  0.1557  2.1907
 1430SOL    HW2 5401   4.791   4.235   6.156 -1.6164  0.4895  0.4396
 1431SOL     OW 5402   1.439   4.282   0.706 -0.2294 -0.1833 -0.1761
 1431SOL    HW1 5403   1.366   4.282   0.644  0.5255 -0.4615 -1.0951
 1431SOL    HW2 5404   1.514   4.251   0.655  0.5976  0.3643  0.6692
 1432SOL     OW 5405   4.503   5.179   1.388 -0.3541  0.0338  0.4471
 1432SOL    HW1 5406   4.445   5.113   1.426 -0.8611 -0.0865 -0.5053
 1432SOL    HW2 5407   4.587   5.165   1.431 -0.7690 -0.4450  1.1185
 1433SOL     OW 5408   6.012   6.606   4.111 -0.2347 -1.0643 -0.7072
 1433SOL    HW1 5409   5.999   6.564   4.026  4.1520 -1.8999 -1.2068
 1433SOL    HW2 5410   6.047   6.692   4.090 -0.2027 -0.8292  0.2678
 1434SOL     OW 5411   3.922   0.318   4.522 -0.0242 -0.6993 -0.5197
 1434SOL    HW1 5412   3.959   0.384   4.463  0.2663  0.4784  0.9405
 1434SOL    HW2 5413   3.975   0.240   4.506  0.5273 -0.1862 -1.2881
 1435SOL     OW 5414   6.292   6.373   5.591 -0.0413  1.1216  0.5616
 1435SOL    HW1 5415   6.364   6.330   5.543 -0.6214  0.3338  0.3834
 1435SOL    HW2 5416   6.248   6.302   5.637 -0.2261  1.7153  1.3211
 1436SOL     OW 5417   2.267   4.703   2.046 -0.1777 -0.1391  0.1234
 1436SOL    HW1 5418   2.295   4.781   1.998  0.1087 -0.6785 -0.6051
 1436SOL    HW2 5419   2.194   4.668   1.995 -1.0523  0.2672  1.0553
 1437SOL     OW 5420   4.460   1.807   3.457 -0.1020 -0.2234 -0.1471
 1437SOL    HW1 5421   4.452   1.884   3.401 -3.0864 -1.3548 -1.4894
 1437SOL    HW2 5422   4.548   1.773   3.438  0.6386  1.8410 -0.7769
 1438SOL     OW 5423   4.025   0.583   5.027 -0.2917  0.0652 -0.0842
 1438SOL    HW1 5424   4.012   0.518   4.957  1.0956 -0.2667 -0.0781
 1438SOL    HW2 5425   3.974   0.659   5.000 -0.5369 -0.4080 -0.9838
 1439SOL     OW 5426   5.385   4.395   4.888 -0.0579 -0.5016  0.5769
 1439SOL    HW1 5427   5.437   4.319   4.863  1.1328  0.6864 -0.7671
 1439SOL    HW2 5428   5.433   4.435   4.960  1.7400  1.2972 -1.4595
 1440SOL     OW 5429   4.991   4.812   1.691  0.1327  0.2168  0.3915
 1440SOL    HW1 5430   4.975   4.906   1.697  0.8110  0.2736  1.7311
 1440SOL    HW2 5431   5.076   4.800   1.735  0.6466 -0.8622 -0.8440
 1441SOL     OW 5432   0.753   6.675   4.247  0.5358  0.2567  0.2340
 1441SOL    HW1 5433   0.740   6.758   4.201 -0.4549  0.2549  0.4755
 1441SOL    HW2 5434   0.795   6.701   4.330  4.6690  0.0270 -1.5548
 1442SOL     OW 5435   5.298   1.703   0.318 -0.1637 -0.3318 -0.0881
 1442SOL    HW1 5436   5.318   1.660   0.401  0.8043 -2.1895 -1.2083
 1442SOL    HW2 5437   5.215   1.665   0.290 -0.3857  0.1360 -0.0768
 1443SOL     OW 5438   5.598   6.402   0.922 -0.2598 -0.0782 -0.2036
 1443SOL    HW1 5439   5.527   6.440   0.974 -0.9100 -3.2766  1.4904
 1443SOL    HW2 5440   5.558   6.327   0.878  1.0169  0.8131 -3.1445
 1444SOL     OW 5441   0.525   0.762   1.293 -0.6244  0.1366  0.0538
 1444SOL    HW1 5442   0.534   0.710   1.213 -1.5666  0.1067 -0.0435
 1444SOL    HW2 5443   0.612   0.762   1.331 -0.3452 -0.5308 -0.5579
 1445SOL     OW 5444   0.415   1.021   0.692 -0.4960 -0.0592 -0.0945
 1445SOL    HW1 5445   0.323   0.999   0.704  0.0538 -3.3558 -1.0598
 1445SOL    HW2 5446   0.459   0.986   0.769  0.3683 -2.0807 -1.4374
 1446SOL     OW 5447   1.484   2.714   0.345 -0.1840  0.1896  0.5131
 1446SOL    HW1 5448   1.533   2.783   0.301  0.4448  0.6036  1.7924
 1446SOL    HW2 5449   1.534   2.634   0.328 -0.5086  0.1620 -0.3523
 1447SOL     OW 5450   0.441   1.963   6.307 -0.4104 -0.6800 -0.2381
 1447SOL    HW1 5451   0.509   2.022   6.342 -1.6159  0.3712  0.4201
 1447SOL    HW2 5452   0.444   1.977   6.212  0.2545 -0.6119 -0.2118
 1448SOL     OW 5453   6.038   4.905   5.231 -0.3559  0.2547  0.2809
 1448SOL    HW1 5454   5.999   4.827   5.191  1.8707 -1.4408  1.2464
 1448SOL    HW2 5455   6.077   4.952   5.157  0.6738 -1.0200 -0.0408
 1449SOL     OW 5456   5.363   3.055   3.817  0.7592 -0.4690  0.5423
 1449SOL    HW1 5457   5.438   3.024   3.766 -0.6517  0.4718 -2.3179
 1449SOL    HW2 5458   5.387   3.144   3.843  1.0260 -0.5415  0.5523
 1450SOL     OW 5459   5.764   3.899   6.141 -0.1266  0.0591  0.1744
 1450SOL    HW1 5460   5.842   3.846   6.158 -0.0370  0.2447  0.3475
 1450SOL    HW2 5461   5.732   3.924   6.228 -0.8358 -0.6705  0.1327
 1451SOL     OW 5462   0.532   4.773   0.355 -0.0023  0.6724 -0.4654
 1451SOL    HW1 5463   0.450   4.753   0.310 -0.7201  1.1561  0.5674
 1451SOL    HW2 5464   0.599   4.725   0.307 -1.1403 -1.1984 -0.2507
 1452SOL     OW 5465   2.915   5.075   1.060 -0.1763 -0.3264 -0.6824
 1452SOL    HW1 5466   2.925   5.105   0.970  0.3872 -0.2939 -0.6102
 1452SOL    HW2 5467   2.832   5.114   1.089  0.8422  1.7838 -0.3799
 1453SOL     OW 5468   6.135   5.100   4.073 -0.2640 -0.2443  0.5137
 1453SOL    HW1 5469   6.044   5.086   4.047 -0.3994 -1.7308  1.6633
 1453SOL    HW2 5470   6.174   5.013   4.072  1.3092  0.4114 -0.4200
 1454SOL     OW 5471   5.650   5.591   5.410  0.1827  0.5802 -0.3758
 1454SOL    HW1 5472   5.624   5.501   5.429 -1.0322  1.0654  0.3678
 1454SOL    HW2 5473   5.735   5.583   5.365  1.5524 -0.8099  2.2243
 1455SOL     OW 5474   0.216   6.788   2.239 -0.1869  0.2393 -0.5047
 1455SOL    HW1 5475   0.187   6.851   2.305  1.4053 -1.2742  1.7602
 1455SOL    HW2 5476   0.137   6.742   2.213 -0.6800 -0.0203  1.3824
 1456SOL     OW 5477   3.558   4.954   0.133  0.0560 -0.0919  0.0166
 1456SOL    HW1 5478   3.489   5.001   0.180  0.3224  0.9356 -0.5718
 1456SOL    HW2 5479   3.569   4.872   0.181 -2.7091 -1.0451 -0.8468
 1457SOL     OW 5480   5.087   6.118   6.001 -0.2639 -1.0888 -0.4977
 1457SOL    HW1 5481   5.148   6.186   5.976  3.4598 -1.8796  4.6948
 1457SOL    HW2 5482   5.114   6.041   5.949 -0.4867 -0.1601 -2.0464
 1458SOL     OW 5483   2.679   2.410   5.811 -0.1369 -0.0353 -0.2972
 1458SOL    HW1 5484   2.722   2.433   5.730 -0.5116  1.3252 -0.1321
 1458SOL    HW2 5485   2.725   2.332   5.842  1.2634  0.5559 -0.8289
 1459SOL     OW 5486   4.685   1.309   4.602 -0.4036  0.4947 -0.2535
 1459SOL    HW1 5487   4.592   1.299   4.580 -1.2684  0.4727  2.9809
 1459SOL    HW2 5488   4.712   1.222   4.631  0.3412  0.7636 -0.1304
 1460SOL     OW 5489   6.244   3.279   3.771  0.2958  0.5036 -0.3582
 1460SOL    HW1 5490   6.314   3.340   3.797 -1.1760  1.9228  0.5040
 1460SOL    HW2 5491   6.240   3.287   3.676  1.4445  0.2340 -0.4403
 1461SOL     OW 5492   0.825   4.815   0.296  0.3642  0.4224 -0.1786
 1461SOL    HW1 5493   0.768   4.873   0.246  2.5300  1.8911 -1.1336
 1461SOL    HW2 5494   0.809   4.839   0.388 -0.1020  1.2339 -0.4617
 1462SOL     OW 5495   0.297   6.390   0.978  0.0684 -0.7377  0.0206
 1462SOL    HW1 5496   0.354   6.449   0.930 -1.0144 -1.3721 -2.1975
 1462SOL    HW2 5497   0.346   6.308   0.983  0.9437 -0.1390  1.7261
 1463SOL     OW 5498   1.588   1.175   1.510 -0.2973  0.3727  0.6392
 1463SOL    HW1 5499   1.492   1.176   1.518 -0.5993  0.3822 -2.1381
 1463SOL    HW2 5500   1.615   1.259   1.546 -1.4177  0.7380  0.6772
 1464SOL     OW 5501   1.909   2.284   4.268  0.2458 -0.0526 -0.3381
 1464SOL    HW1 5502   1.844   2.354   4.273  1.5510  1.1585  1.2536
 1464SOL    HW2 5503   1.958   2.302   4.187  0.1780  0.5357 -0.2542
 1465SOL     OW 5504   5.605   2.974   2.575 -0.2594  0.2317 -0.0081
 1465SOL    HW1 5505   5.537   3.016   2.627 -2.5554 -1.3014 -1.5611
 1465SOL    HW2 5506   5.633   2.899   2.627 -0.9756 -0.0701 -0.0561
 1466SOL     OW 5507   3.184   4.544   0.056  0.0728 -0.7895  0.1450
 1466SOL    HW1 5508   3.220   4.601   0.124 -2.6410  0.7204  0.4817
 1466SOL    HW2 5509   3.138   4.475   0.105 -1.2094 -0.1520 -0.1353
 1467SOL     OW 5510   5.875   1.153   1.540  0.0740  0.0067  0.9388
 1467SOL    HW1 5511   5.946   1.116   1.488 -0.1833 -1.5226  1.6317
 1467SOL    HW2 5512   5.840   1.224   1.485 -0.2254 -1.5740 -1.0313
 1468SOL     OW 5513   5.526   4.219   6.090  0.0583  0.1672 -0.6931
 1468SOL    HW1 5514   5.443   4.187   6.126  0.7442 -1.5080 -0.5449
 1468SOL    HW2 5515   5.573   4.255   6.166  0.3459 -0.8327 -0.3913
 1469SOL     OW 5516   4.364   1.955   4.719  0.7086  0.1049  0.5805
 1469SOL    HW1 5517   4.378   1.915   4.634  0.5016 -1.0228  1.0484
 1469SOL    HW2 5518   4.405   2.041   4.714  2.1274 -0.5933 -0.1233
 1470SOL     OW 5519   2.691   4.617   2.179  0.0758 -0.0638 -0.0856
 1470SOL    HW1 5520   2.620   4.558   2.153  1.3910 -1.7050 -0.1572
 1470SOL    HW2 5521   2.684   4.691   2.118 -1.0005 -0.6344 -0.6875
 1471SOL     OW 5522   3.306   0.022   3.135  0.1836  0.4072  0.2597
 1471SOL    HW1 5523   3.313  -0.029   3.055  0.2726 -2.8209  2.1390
 1471SOL    HW2 5524   3.396   0.050   3.154  0.4388 -0.2686  0.0544
 1472SOL     OW 5525   4.047   5.940   4.425 -0.4879  0.2715 -0.3832
 1472SOL    HW1 5526   3.999   5.978   4.499 -1.3963  1.1428 -1.3888
 1472SOL    HW2 5527   4.130   5.987   4.424 -0.1654 -0.2639  0.5276
 1473SOL     OW 5528   0.728   2.535   4.045 -0.7680  0.0991  0.8487
 1473SOL    HW1 5529   0.709   2.488   3.964 -1.0740 -0.0419  0.9992
 1473SOL    HW2 5530   0.648   2.585   4.062  0.2014  2.1845 -0.3196
 1474SOL     OW 5531   6.267   3.536   2.387  0.2180 -0.3490 -0.0337
 1474SOL    HW1 5532   6.303   3.559   2.473  2.8443  0.0911 -1.1784
 1474SOL    HW2 5533   6.244   3.444   2.394 -1.5312  0.1433  1.7095
 1475SOL     OW 5534   0.007   5.931   4.906  0.1648  0.2637 -0.6768
 1475SOL    HW1 5535   0.049   5.904   4.988 -1.6589  1.1627  0.6372
 1475SOL    HW2 5536  -0.031   6.017   4.926 -0.7354  0.2775 -2.3198
 1476SOL     OW 5537   0.311   3.533   6.263  0.4017  0.0810  0.4163
 1476SOL    HW1 5538   0.347   3.546   6.176 -1.6092  0.2781 -0.4382
 1476SOL    HW2 5539   0.360   3.459   6.299  2.1935  0.8581 -0.2980
 1477SOL     OW 5540   6.732   4.385   1.814  0.5843 -0.5153 -0.0907
 1477SOL    HW1 5541   6.735   4.400   1.909 -0.6454  3.3837 -0.4869
 1477SOL    HW2 5542   6.639   4.385   1.793  0.8544  0.9470 -1.4849
 1478SOL     OW 5543   4.264   2.825   5.790  0.1711 -0.5566  0.1287
 1478SOL    HW1 5544   4.347   2.866   5.767 -0.3615  1.0385  0.9289
 1478SOL    HW2 5545   4.281   2.781   5.873 -0.2307  1.3893  1.2947
 1479SOL     OW 5546   2.345   6.224   1.518  0.1751  0.2850 -0.0120
 1479SOL    HW1 5547   2.305   6.225   1.605 -3.8016  0.2072 -1.6564
 1479SOL    HW2 5548   2.383   6.312   1.508 -1.0957  0.9999  1.0857
 1480SOL     OW 5549   0.973   1.776   3.684  0.5928  0.3161  0.8036
 1480SOL    HW1 5550   0.978   1.815   3.596  1.8946 -0.8540  0.3188
 1480SOL    HW2 5551   0.904   1.710   3.676  0.3154  0.6046  0.8201
 1481SOL     OW 5552   1.209   1.442   0.225 -0.3209 -0.2814  0.5578
 1481SOL    HW1 5553   1.148   1.475   0.159  0.2023  0.8353  0.6211
 1481SOL    HW2 5554   1.189   1.491   0.304 -0.1707 -0.7961  0.9217
 1482SOL     OW 5555   1.891   3.526   5.851  0.1892 -0.0041  0.3152
 1482SOL    HW1 5556   1.845   3.464   5.907  1.1120 -1.1097 -0.1122
 1482SOL    HW2 5557   1.909   3.601   5.907  1.9034 -1.4500  1.8140
 1483SOL     OW 5558   2.164   6.394   4.188 -0.6383 -0.4681  0.5100
 1483SOL    HW1 5559   2.156   6.455   4.262  0.6277 -1.4680  1.5105
 1483SOL    HW2 5560   2.175   6.308   4.229  1.5109 -0.8783 -0.7940
 1484SOL     OW 5561   5.714   1.282   3.376  0.3965 -0.3888  0.0946
 1484SOL    HW1 5562   5.697   1.223   3.302 -1.7940 -0.0468  0.2375
 1484SOL    HW2 5563   5.797   1.324   3.355 -0.1485 -0.3293 -2.1702
 1485SOL     OW 5564   5.616   4.955   6.526  0.3042  0.2221  0.0822
 1485SOL    HW1 5565   5.694   4.934   6.474 -0.0909 -0.3687 -0.2949
 1485SOL    HW2 5566   5.582   5.035   6.486 -0.1939 -0.4197 -0.8159
 1486SOL     OW 5567   3.079   5.563   5.258  0.0980 -0.0759  0.1988
 1486SOL    HW1 5568   3.052   5.646   5.218  0.3667  0.0550  0.2847
 1486SOL    HW2 5569   3.142   5.589   5.326  0.9989 -0.4220 -0.4774
 1487SOL     OW 5570   2.629   6.650   0.466 -0.1075  0.1299  0.4224
 1487SOL    HW1 5571   2.719   6.621   0.478  0.1815  1.1043  0.6707
 1487SOL    HW2 5572   2.623   6.672   0.373  1.0679  3.7220  1.0641
 1488SOL     OW 5573   6.770   1.222   5.930  0.4229  0.4881 -0.5019
 1488SOL    HW1 5574   6.769   1.315   5.907 -0.0979  0.2389 -1.5575
 1488SOL    HW2 5575   6.756   1.177   5.847  0.4819 -0.5329  0.0271
 1489SOL     OW 5576   0.110   1.456   1.506 -0.4381 -0.7439 -0.4056
 1489SOL    HW1 5577   0.050   1.389   1.473 -0.3894 -1.1511  0.3238
 1489SOL    HW2 5578   0.054   1.513   1.559 -0.3380 -0.6335 -0.4197
 1490SOL     OW 5579   4.683   2.167   0.160 -0.1741  0.0312 -0.1971
 1490SOL    HW1 5580   4.730   2.232   0.213  0.6998  0.3034 -1.2793
 1490SOL    HW2 5581   4.596   2.164   0.199  0.4769  0.0958  1.3761
 1491SOL     OW 5582   4.251   2.035   3.452  0.2888  0.6907  0.6462
 1491SOL    HW1 5583   4.157   2.029   3.437  0.6404 -2.3123 -1.1017
 1491SOL    HW2 5584   4.264   2.000   3.540 -0.1403 -0.5910  0.2268
 1492SOL     OW 5585   1.050   4.021   5.263  0.6410  0.2908 -0.5495
 1492SOL    HW1 5586   1.126   4.024   5.322  1.6658 -0.0475 -1.8251
 1492SOL    HW2 5587   1.056   4.102   5.212 -0.1783  0.5248 -0.2888
 1493SOL     OW 5588   1.084   1.057   3.464  0.0128  0.0266  0.2307
 1493SOL    HW1 5589   1.101   0.982   3.522 -0.3219  1.0556  1.7027
 1493SOL    HW2 5590   0.992   1.047   3.439 -0.6941  1.0635  2.1870
 1494SOL     OW 5591   1.953   3.879   0.934 -0.4787 -0.2949 -0.2568
 1494SOL    HW1 5592   1.991   3.965   0.955 -0.9415  0.0079 -0.6506
 1494SOL    HW2 5593   1.858   3.893   0.938 -0.5814 -1.1627  1.2135
 1495SOL     OW 5594   6.568   1.956   1.957 -0.1931  0.8347  0.4239
 1495SOL    HW1 5595   6.613   1.982   1.877  2.3373 -1.3928  0.9454
 1495SOL    HW2 5596   6.571   1.860   1.956 -2.7601  0.6467  1.8116
 1496SOL     OW 5597   4.227   0.633   4.228 -0.4499 -0.0783  0.5223
 1496SOL    HW1 5598   4.245   0.558   4.171 -1.3935 -0.6094  0.9211
 1496SOL    HW2 5599   4.254   0.709   4.175  3.5574 -0.7599  1.2470
 1497SOL     OW 5600   6.174   6.132   6.401 -0.6753 -0.1528 -1.0649
 1497SOL    HW1 5601   6.145   6.223   6.405  1.4944  0.5640  1.2897
 1497SOL    HW2 5602   6.119   6.086   6.465 -0.9812 -0.2304 -1.3847
 1498SOL     OW 5603   5.411   6.266   2.988 -0.0400  0.7258 -0.7078
 1498SOL    HW1 5604   5.414   6.352   2.947 -2.8785  0.7578 -1.0143
 1498SOL    HW2 5605   5.350   6.276   3.061  0.5476 -0.7559  0.0348
 1499SOL     OW 5606   4.028   3.020   5.979 -0.3768 -0.2831  1.0137
 1499SOL    HW1 5607   4.119   3.044   5.961 -0.2469 -1.9883 -0.9303
 1499SOL    HW2 5608   3.976   3.088   5.937  0.0195 -1.0969 -0.8984
 1500SOL     OW 5609   5.130   0.462   0.148 -0.7978 -0.2889  0.0401
 1500SOL    HW1 5610   5.161   0.552   0.140  0.1767 -0.6245 -0.0295
 1500SOL    HW2 5611   5.168   0.416   0.073 -1.0462 -0.8240  0.2360
 1501SOL     OW 5612   4.107   2.686   4.388  0.1160 -0.5325  0.0263
 1501SOL    HW1 5613   4.025   2.637   4.379  0.3646 -0.6564 -2.2777
 1501SOL    HW2 5614   4.175   2.618   4.392  0.1985 -0.4175  0.5587
 1502SOL     OW 5615   6.306   3.747   2.818  0.0920  0.0054  0.4910
 1502SOL    HW1 5616   6.323   3.682   2.750  0.6836  2.6331 -2.1001
 1502SOL    HW2 5617   6.391   3.758   2.862 -0.2427 -1.5575  1.6137
 1503SOL     OW 5618   1.857   4.332   1.790 -0.0073  0.4751  0.1999
 1503SOL    HW1 5619   1.832   4.423   1.771  1.6299  0.6977 -1.1359
 1503SOL    HW2 5620   1.777   4.281   1.774 -0.2173  1.3673 -1.8423
 1504SOL     OW 5621   2.634   5.897   2.079 -0.7364 -0.6988 -0.4986
 1504SOL    HW1 5622   2.540   5.905   2.066 -1.1361 -2.5942  0.8238
 1504SOL    HW2 5623   2.646   5.811   2.119  1.3635  0.3382  1.3459
 1505SOL     OW 5624   6.627   0.146   4.269 -0.8064  0.4009 -0.0450
 1505SOL    HW1 5625   6.554   0.099   4.309 -0.5198 -1.5881 -1.6962
 1505SOL    HW2 5626   6.641   0.101   4.185  0.5171  2.5028 -1.0182
 1506SOL     OW 5627   1.466   6.740   2.999 -0.2316  0.1366 -0.5446
 1506SOL    HW1 5628   1.409   6.782   2.935  0.6006  1.7497 -0.3034
 1506SOL    HW2 5629   1.513   6.672   2.950  0.2204  1.1798 -1.6185
 1507SOL     OW 5630   4.084   0.049   5.017  0.4319  0.1892 -0.0763
 1507SOL    HW1 5631   4.092  -0.046   5.011  2.9606  0.2604  0.9816
 1507SOL    HW2 5632   4.017   0.072   4.954 -0.0967 -2.2752 -0.5015
 1508SOL     OW 5633   4.864   5.060   0.183  0.1441 -0.6042  0.0010
 1508SOL    HW1 5634   4.896   5.023   0.101  0.2111 -1.1205  0.2556
 1508SOL    HW2 5635   4.931   5.125   0.207  0.0645 -0.3634 -0.4050
 1509SOL     OW 5636   3.972   6.658   0.727  0.0014 -0.3406 -0.8023
 1509SOL    HW1 5637   4.002   6.747   0.705 -0.8013 -0.2622 -1.6266
 1509SOL    HW2 5638   3.917   6.633   0.654 -1.6258 -0.6504  0.4818
 1510SOL     OW 5639   3.651   4.486   6.398 -0.0633 -0.3644  0.1940
 1510SOL    HW1 5640   3.586   4.489   6.328 -0.3555 -0.8235  0.4475
 1510SOL    HW2 5641   3.731   4.457   6.355 -0.7954 -3.0350  0.4497
 1511SOL     OW 5642   5.822   5.202   6.611  0.2848  0.0952 -0.5424
 1511SOL    HW1 5643   5.748   5.208   6.671 -0.4301 -0.1200 -1.3879
 1511SOL    HW2 5644   5.784   5.209   6.524  1.3676  0.9624 -0.9716
 1512SOL     OW 5645   4.521   0.741   2.005  0.4202  0.2325  0.1372
 1512SOL    HW1 5646   4.458   0.803   2.041  1.3839  1.0836  0.3807
 1512SOL    HW2 5647   4.474   0.698   1.934 -0.5066  0.6882  0.4583
 1513SOL     OW 5648   3.060   4.893   6.004 -0.6995  0.3079 -0.0356
 1513SOL    HW1 5649   3.139   4.875   5.953 -1.1921  0.8780 -1.0385
 1513SOL    HW2 5650   3.048   4.814   6.057  0.4918  0.1887  0.0809
 1514SOL     OW 5651   6.747   0.943   3.943 -0.2287  0.1470  0.2293
 1514SOL    HW1 5652   6.775   0.983   3.862  1.6462  0.2559  0.8896
 1514SOL    HW2 5653   6.703   0.862   3.916  1.5599 -0.5186 -0.8839
 1515SOL     OW 5654   2.237   5.459   1.425 -0.1021  0.3699 -0.1512
 1515SOL    HW1 5655   2.258   5.458   1.518 -0.6863 -0.2691 -0.0192
 1515SOL    HW2 5656   2.273   5.377   1.391  2.7652  1.8825 -1.1297
 1516SOL     OW 5657   5.802   1.279   3.947  0.0493 -0.0414 -0.1540
 1516SOL    HW1 5658   5.800   1.285   4.042 -1.1412  0.5511 -0.2031
 1516SOL    HW2 5659   5.711   1.268   3.921  0.2285  0.9118 -1.2839
 1517SOL     OW 5660   5.350   3.778   0.952  0.1634  0.1789 -0.8624
 1517SOL    HW1 5661   5.412   3.768   0.880  0.3715  0.4776 -0.7280
 1517SOL    HW2 5662   5.347   3.873   0.968 -0.8320  0.2373 -1.3010
 1518SOL     OW 5663   6.547   3.370   3.371  0.2942 -0.4250  0.2733
 1518SOL    HW1 5664   6.488   3.429   3.323  0.2168 -0.4414  0.3482
 1518SOL    HW2 5665   6.592   3.321   3.302  0.9447  0.2842  0.1887
 1519SOL     OW 5666   5.507   4.998   0.699 -0.2598  0.4134 -0.5482
 1519SOL    HW1 5667   5.510   4.999   0.603  1.1164  1.2879 -0.5290
 1519SOL    HW2 5668   5.447   5.069   0.722 -1.0733 -0.2031 -0.7709
 1520SOL     OW 5669   0.600   3.207   6.681 -0.1227  0.3874  0.2049
 1520SOL    HW1 5670   0.677   3.243   6.638  0.6180  0.2759  1.3920
 1520SOL    HW2 5671   0.608   3.112   6.670 -1.2712  0.4560 -1.5847
 1521SOL     OW 5672   6.397   0.565   0.178 -0.0192 -0.1288  0.2029
 1521SOL    HW1 5673   6.431   0.598   0.095 -2.6545  1.3640 -0.4105
 1521SOL    HW2 5674   6.429   0.475   0.184  0.7275 -0.0740 -2.1286
 1522SOL     OW 5675   5.140   6.569   0.442  0.3685 -0.1539 -0.3544
 1522SOL    HW1 5676   5.218   6.592   0.391  0.2582  2.8931  0.6209
 1522SOL    HW2 5677   5.067   6.595   0.387 -0.1036 -3.1335 -1.3256
 1523SOL     OW 5678   3.146   0.279   3.774  0.4361 -0.6087 -0.3644
 1523SOL    HW1 5679   3.155   0.184   3.770 -0.7125 -0.7903  0.5698
 1523SOL    HW2 5680   3.135   0.298   3.867 -1.7587  0.1561 -0.7184
 1524SOL     OW 5681   3.463   2.905   5.094  0.1459  1.0569 -0.4345
 1524SOL    HW1 5682   3.425   2.902   5.006 -1.1540 -0.9237  0.1095
 1524SOL    HW2 5683   3.449   2.995   5.123 -1.7661  1.0901 -1.2957
 1525SOL     OW 5684   2.925   6.505   1.053  0.2705  0.6941 -0.1675
 1525SOL    HW1 5685   2.850   6.458   1.089 -0.9442  0.8953 -2.3174
 1525SOL    HW2 5686   2.970   6.441   0.998  1.3809  0.7494  0.6263
 1526SOL     OW 5687   1.804   0.950   1.185 -0.0423  0.1861  0.2810
 1526SOL    HW1 5688   1.803   1.006   1.107 -0.0325 -2.4597 -1.7581
 1526SOL    HW2 5689   1.755   0.872   1.159  0.6050 -1.1132  2.6813
 1527SOL     OW 5690   3.157   4.470   0.759 -0.6983 -0.3720  0.4812
 1527SOL    HW1 5691   3.225   4.492   0.695  0.8857  2.6754  2.8899
 1527SOL    HW2 5692   3.101   4.548   0.762 -2.0623 -1.3423  1.2434
 1528SOL     OW 5693   1.938   5.614   1.839  0.7818 -0.4536  0.3847
 1528SOL    HW1 5694   1.982   5.691   1.874  0.4166  0.2369 -0.6138
 1528SOL    HW2 5695   1.993   5.540   1.865  2.0646  0.3126 -0.0812
 1529SOL     OW 5696   3.136   3.328   2.019 -0.3735  0.4763 -0.0824
 1529SOL    HW1 5697   3.052   3.328   1.973  0.0470 -1.5415 -0.9790
 1529SOL    HW2 5698   3.113   3.337   2.112 -1.6492 -0.7013 -0.2596
 1530SOL     OW 5699   0.598   0.027   6.125  0.1599 -0.5046  0.7878
 1530SOL    HW1 5700   0.566   0.019   6.215  1.9414  2.4252  1.8211
 1530SOL    HW2 5701   0.685   0.066   6.134 -0.1020  1.0764 -2.2639
 1531SOL     OW 5702   2.374   2.704   2.350  0.2481  0.0574  0.3911
 1531SOL    HW1 5703   2.292   2.718   2.396 -1.0722 -2.7428 -0.8644
 1531SOL    HW2 5704   2.412   2.626   2.391  1.4138  0.3163 -0.1610
 1532SOL     OW 5705   6.732   1.056   5.196  0.3010 -0.3313  0.0064
 1532SOL    HW1 5706   6.738   0.972   5.151  1.3018  0.6164 -1.7497
 1532SOL    HW2 5707   6.669   1.106   5.145 -0.8897 -0.2309  1.4973
 1533SOL     OW 5708   3.683   4.831   2.782 -0.4087  0.3281 -0.4236
 1533SOL    HW1 5709   3.599   4.875   2.793 -0.6787 -0.2622 -0.1208
 1533SOL    HW2 5710   3.666   4.740   2.803  1.0155  0.7003  2.9669
 1534SOL     OW 5711   1.561   0.122   2.709  0.0253 -0.0844  0.0700
 1534SOL    HW1 5712   1.588   0.030   2.714 -2.5878 -0.9650 -0.2536
 1534SOL    HW2 5713   1.502   0.133   2.783 -0.4486  1.0684 -0.4600
 1535SOL     OW 5714   0.710   6.211   5.925  0.1062 -0.0771 -0.1588
 1535SOL    HW1 5715   0.726   6.305   5.933 -1.8498  0.3114 -0.4139
 1535SOL    HW2 5716   0.617   6.203   5.906  0.5259 -1.9893 -1.8744
 1536SOL     OW 5717   2.639   0.596   1.734  0.4239 -0.5013  0.0373
 1536SOL    HW1 5718   2.589   0.585   1.653  1.4781 -0.3482 -0.6542
 1536SOL    HW2 5719   2.728   0.617   1.705  0.7448 -0.1005  1.2402
 1537SOL     OW 5720   5.191   6.159   2.390 -0.5138 -0.2530 -0.7720
 1537SOL    HW1 5721   5.149   6.078   2.417 -1.0832  0.2962  0.0610
 1537SOL    HW2 5722   5.259   6.132   2.328  0.2849 -1.5092  0.5771
 1538SOL     OW 5723   3.363   6.238   6.722 -0.2648  0.4082 -0.0223
 1538SOL    HW1 5724   3.275   6.226   6.686 -1.2856 -1.8326  2.7868
 1538SOL    HW2 5725   3.352   6.305   6.789  0.5246  1.0989 -0.5614
 1539SOL     OW 5726   1.368   4.692   1.732  0.1067 -0.2748 -0.4742
 1539SOL    HW1 5727   1.385   4.610   1.684  0.0651 -1.3928  1.3151
 1539SOL    HW2 5728   1.454   4.730   1.746  0.0668  0.4179 -1.9873
 1540SOL     OW 5729   4.919   3.652   1.330 -0.2283 -0.6122 -0.7694
 1540SOL    HW1 5730   4.942   3.561   1.310  0.9639 -0.1612 -1.5892
 1540SOL    HW2 5731   4.882   3.686   1.248  0.4504 -0.0415 -0.8553
 1541SOL     OW 5732   3.549   0.951   5.831 -0.4665 -0.2529 -0.4906
 1541SOL    HW1 5733   3.520   1.030   5.787  1.1926  0.6326 -0.0599
 1541SOL    HW2 5734   3.536   0.881   5.767 -1.5806  0.4002 -1.0068
 1542SOL     OW 5735   0.226   3.674   4.748  0.0615 -0.2913  0.2805
 1542SOL    HW1 5736   0.206   3.634   4.664 -1.5340  1.8292 -0.4300
 1542SOL    HW2 5737   0.321   3.661   4.759  0.7410  1.1832 -2.8696
 1543SOL     OW 5738   6.427   1.439   1.566  0.1936 -0.0799 -0.2278
 1543SOL    HW1 5739   6.374   1.361   1.547  0.8345 -0.6057  0.1144
 1543SOL    HW2 5740   6.363   1.505   1.593 -0.2378 -0.9321  0.9072
 1544SOL     OW 5741   6.105   4.201   5.238 -0.1935 -0.0808  0.3321
 1544SOL    HW1 5742   6.143   4.198   5.150 -1.7535  1.0408 -0.4293
 1544SOL    HW2 5743   6.093   4.294   5.256  0.2212 -0.2836  1.8166
 1545SOL     OW 5744   3.624   2.397   4.388 -0.6082 -0.3287 -0.2370
 1545SOL    HW1 5745   3.551   2.385   4.448 -0.0684 -0.0678  0.4842
 1545SOL    HW2 5746   3.660   2.483   4.411  0.3786 -0.7684 -0.0778
 1546SOL     OW 5747   3.685   1.145   4.123  0.2413  0.1608  0.3378
 1546SOL    HW1 5748   3.651   1.057   4.105 -1.1006  0.4838  1.1350
 1546SOL    HW2 5749   3.712   1.142   4.215  2.1255  0.0202 -0.1797
 1547SOL     OW 5750   1.127   2.233   0.688 -0.1853  0.3008  0.0181
 1547SOL    HW1 5751   1.115   2.235   0.782  1.9623 -0.5162  0.3759
 1547SOL    HW2 5752   1.207   2.284   0.673  0.2271 -0.6388 -1.1907
 1548SOL     OW 5753   3.519   6.150   4.534  0.1474 -0.7765 -0.4873
 1548SOL    HW1 5754   3.441   6.138   4.480 -0.3024  0.1869 -0.0764
 1548SOL    HW2 5755   3.527   6.068   4.584 -1.7223 -0.1846  0.8801
 1549SOL     OW 5756   0.810   1.896   2.302  0.2369 -0.4086  0.0874
 1549SOL    HW1 5757   0.760   1.835   2.357  0.0871 -2.1648 -1.8774
 1549SOL    HW2 5758   0.754   1.910   2.225  0.8906  1.1457 -0.1312
 1550SOL     OW 5759   6.609   1.819   0.179 -0.0961  0.1506 -0.1057
 1550SOL    HW1 5760   6.653   1.813   0.094  0.5877  0.9928  0.1811
 1550SOL    HW2 5761   6.630   1.737   0.223 -0.5917 -0.3658 -0.8031
 1551SOL     OW 5762   2.918   1.226   1.318 -0.2762  0.2115  0.3805
 1551SOL    HW1 5763   2.984   1.207   1.251 -0.5975 -1.8115  0.5639
 1551SOL    HW2 5764   2.899   1.319   1.308  0.8002  0.2904 -1.3031
 1552SOL     OW 5765   5.358   2.780   1.454  0.2168  0.4430  0.2824
 1552SOL    HW1 5766   5.296   2.852   1.442  0.4267  0.5288 -0.3230
 1552SOL    HW2 5767   5.444   2.821   1.443  0.3338  0.0807 -0.2041
 1553SOL     OW 5768   3.960   4.385   6.201  0.0672 -0.0050 -0.2514
 1553SOL    HW1 5769   3.892   4.430   6.150 -1.4324 -1.6792  0.1885
 1553SOL    HW2 5770   4.001   4.455   6.252 -0.5921  1.2149 -1.3107
 1554SOL     OW 5771   5.747   6.306   6.738  0.4056  0.2323  0.0044
 1554SOL    HW1 5772   5.792   6.361   6.802 -1.3326  2.4836 -0.5984
 1554SOL    HW2 5773   5.721   6.228   6.786 -0.8688  1.8537  2.1164
 1555SOL     OW 5774   1.932   0.329   5.923 -0.4363 -0.4538 -0.1747
 1555SOL    HW1 5775   1.904   0.421   5.931  0.6051 -0.2526  1.7858
 1555SOL    HW2 5776   1.912   0.291   6.008 -0.8785 -2.0972 -0.9799
 1556SOL     OW 5777   1.273   2.060   4.727  0.4729  0.0119  0.0483
 1556SOL    HW1 5778   1.313   2.142   4.755  1.0125 -0.1271 -0.3038
 1556SOL    HW2 5779   1.334   2.023   4.663  0.6274 -1.0356  0.7615
 1557SOL     OW 5780   3.899   4.800   6.346  0.1091 -0.2776 -0.0920
 1557SOL    HW1 5781   3.824   4.832   6.396 -0.1517 -0.7082 -0.2023
 1557SOL    HW2 5782   3.868   4.795   6.256  0.3494 -0.2060 -0.1791
 1558SOL     OW 5783   6.301   3.735   0.496 -0.7647 -0.4357 -0.0810
 1558SOL    HW1 5784   6.218   3.755   0.540 -0.8556 -0.0415 -0.4288
 1558SOL    HW2 5785   6.342   3.820   0.481 -0.2955 -0.6304  0.0854
 1559SOL     OW 5786   6.217   0.705   0.991 -0.4031 -0.3960 -0.4584
 1559SOL    HW1 5787   6.140   0.756   0.966 -0.1720 -0.3252 -1.0442
 1559SOL    HW2 5788   6.181   0.626   1.032 -0.7535  0.8515  1.7878
 1560SOL     OW 5789   5.660   2.340   5.547  0.3807  0.2999 -0.6560
 1560SOL    HW1 5790   5.587   2.310   5.601  0.7598 -0.4361 -0.5391
 1560SOL    HW2 5791   5.695   2.415   5.594  0.1608  0.2009 -0.3308
 1561SOL     OW 5792   0.375   1.485   4.789 -0.0393  0.4229  0.1598
 1561SOL    HW1 5793   0.317   1.444   4.853 -0.3635  1.1270  0.3289
 1561SOL    HW2 5794   0.347   1.450   4.704  0.6750 -0.8490  0.4225
 1562SOL     OW 5795   1.106   2.526   1.285 -0.8313  0.0501 -0.0134
 1562SOL    HW1 5796   1.181   2.468   1.289 -2.2504 -1.9022 -0.1515
[truncated: 1,749,113 more chars]
