# Supplementary material for: Leveraging the multivalent p53 peptide-MdmX interaction to guide the improvement of small molecule inhibitors
Source: Nat Commun. 2022 Feb 28;13:1087. doi: 10.1038/s41467-022-28721-x (PMC8885691; doi:10.1038/s41467-022-28721-x)
Supplement: Supplementary file 3 — Source Data [file 41467_2022_28721_MOESM3_ESM.zip › Source data/Source_data_1.xlsx]

## Sheet: Fig3c
Residues	S2	SD
22	0.234582	0.0187666
24	0.42536	0.0340288
25	0.63536	0.0508288
26	0.73536	0.0588288
27	0.71536	0.0572288
28	0.76536	0.0612288
29	--	--
30	0.74536	0.0596288
31	0.794986	0.0635988
32	--	--
33	0.73536	0.0588288
34	0.784841	0.0627873
35	0.70536	0.0564288
36	0.774697	0.0619758
37	0.73536	0.0588288
38	0.75536	0.0604288
39	0.749798	0.0599839
40	0.759942	0.0607954
41	0.73536	0.0588288
42	0.7	0.056
43	0.689856	0.0551885
44	0.694467	0.0555573
45	0.684323	0.0547458
46	0.7	0.056
47	0.7	0.056
48	0.669568	0.0535654
49	0.62438	0.0499504
50	0.72951	0.0583608
51	0.694467	0.0555573
52	0.70536	0.0564288
53	0.593948	0.0475159
54	0.644669	0.0515735
55	0.694467	0.0555573
56	0.67536	0.0540288
57	0.64928	0.0519424
58	0.7	0.056
59	0.684323	0.0547458
60	--	--
61	0.644669	0.0515735
62	--	--
63	0.64928	0.0519424
64	0.654813	0.052385
65	--	--
66	--	--
67	0.599481	0.0479585
68	--	--
69	--	--
70	--	--
71	0.56536	0.0452288
72	--	--
73	--	--
74	--	--
75	0.55536	0.0444288
76	0.54415	0.043532
77	--	--
78	--	--
79	0.513718	0.0410974
80	--	--
81	0.54415	0.043532
82	--	--
83	0.614236	0.0491389
84	0.614236	0.0491389
85	0.488818	0.0391055
86	0.57366	0.0458928
87	0.604092	0.0483274
88	--	--
89	--	--
90	--	--
91	--	--
92	--	--
93	--	--
94	--	--
95	--	--
96	0.62438	0.0499504
97	--	--
98	0.710144	0.0568115
99	0.704611	0.0563689
100	0.724899	0.0579919
101	0.593948	0.0475159
102	0.679712	0.0543769
103	0.659424	0.0527539
104	0.609625	0.04877
105	0.628991	0.0503193
106	0.704092	0.0563274
107	--	--
108	--	--
109	0.578674	0.0462939
110	0.53536	0.0428288
111	0.452291	0.0361833

## Sheet: Fig3d
Residue	Te	SD
22	758.63	75.863
23	873.775	33.9775
24	982.133	214.821
25	1036.31	213.991
26	531.412	158.847
27	432.277	153.126
28	--	--
29	205.187	131.773
30	168.3	16.83
31	--	--
32	177.522	17.7522
33	250.144	139.345
34	540.634	167.573
35	613.256	190.829
36	549.856	174.733
37	744.669	207.01
38	810.375	212.439
39	900.288	210.662
40	207.493	137.87
41	198.271	143.75
42	162.536	146.671
43	243.228	149.41
44	699.712	191.524
45	537.176	177.076
46	585.591	176.501
47	628.242	175.349
48	765.418	190.872
49	703.17	177.589
50	828.818	201.644
51	720.461	188.284
52	288.184	138.717
53	198.271	134.157
54	198.271	135.142
55	514.121	171.159
56	306.628	139.576
57	370.029	141.484
58	261.671	125.396
59	--	--
60	351.585	153.921
61	--	--
62	153.314	123.424
63	280.115	138.731
64	--	--
65	--	--
66	1089.34	207.44
67	--	--
68	--	--
69	--	--
70	801.153	182.791
71	--	--
72	--	--
73	--	--
74	855.331	194.447
75	424.207	148.708
76	--	--
77	--	--
78	459.942	146.044
79	--	--
80	666.282	178.332
81	--	--
82	828.818	192.78
83	847.262	192.387
84	963.689	194.613
85	1179.25	232.255
86	864.553	186.982
87	--	--
88	--	--
89	--	--
90	--	--
91	--	--
92	--	--
93	--	--
94	--	--
95	729.683	183.212
96	--	--
97	937.176	93.7176
98	559.078	169.417
99	333.141	145.018
100	261.671	136.886
101	325.072	136.989
102	280.115	135.503
103	306.628	151.237
104	280.115	119.197
105	396.542	135.774
106	--	--
107	--	--
108	604.035	117.363
109	540.634	127.206
110	441.499	22.7899
111	-974.209	-154.381

## Sheet: Fig3e
Residue	S2	SD
22	0.491687	0.0345844
23	0.520831	0.0360416
24	0.646786	0.0373393
25	0.711687	0.0355844
26	0.685538	0.0342769
27	0.709093	0.0354547
28	0.744137	0.0372068
29	0.716712	0.0358356
30	0.716712	0.0358356
31	0.716713	0.0358356
32	--	--
33	0.733993	0.0366996
34	0.729382	0.0364691
35	0.819234	0.0409617
36	0.764425	0.0382212
37	0.836314	0.0418157
38	0.8299	0.041495
39	0.769401	0.03847
40	0.74967	0.0374835
41	0.787881	0.0393941
42	0.824367	0.0412184
43	0.794424	0.0397212
44	0.774569	0.0387284
45	0.784713	0.0392356
46	0.754281	0.037714
47	0.723848	0.0361924
48	0.733993	0.0366996
49	0.694338	0.0347169
50	0.758892	0.0379446
51	0.744706	0.0372353
52	0.709093	0.0354547
53	0.733993	0.0366996
54	0.739526	0.0369763
55	0.764425	0.0382212
56	0.70356	0.035178
57	0.678661	0.0339331
58	0.649151	0.0324576
59	0.733993	0.0366996
60	0.758892	0.0379446
61	0.621966	0.0310983
62	0.698949	0.0349475
63	0.713704	0.0356852
64	0.694338	0.0347169
65	0.653762	0.0326881
66	0.645092	0.0322546
67	0.691687	0.0345844
68	0.658373	0.0329186
69	0.633474	0.0316737
70	0.668517	0.0334259
71	0.67405	0.0337025
72	0.583676	0.0291838
73	0.70356	0.035178
74	0.70356	0.035178
75	0.688805	0.0344403
76	0.733993	0.0366996
77	0.733993	0.0366996
78	0.653762	0.0326881
79	0.719237	0.0359619
80	0.719237	0.0359619
81	0.663906	0.0331953
82	0.709093	0.0354547
83	0.696524	0.0348262
84	0.643618	0.0321809
85	0.733993	0.0366996
86	0.656444	0.0328222
87	0.70356	0.035178
88	0.547505	0.0323752
89	0.533993	0.0366996
90	0.458373	0.0329186
91	0.494338	0.0347169
92	0.568764	0.0334382
93	0.578142	0.0289071
94	0.651924	0.0359619
95	--	--
96	0.623704	0.0356852
97	--	--
98	0.629382	0.0364691
99	0.519237	0.0359619
100	0.513704	0.0356852
101	0.678661	0.0339331
102	0.695571	0.0347785
103	0.769071	0.0384535
104	0.603964	0.0301982
105	0.631687	0.0315844
106	0.711033	0.0355517
107	0.711033	0.0355517
108	0.411687	0.0205844
109	0.5026	0.02513
110	0.528313	-0.00141565
111	0.528313	-0.0114156

## Sheet: Fig3f
Residue	Te	SD
22	758.63	75.863
23	905.868	33.9775
24	522.616	214.821
25	412.592	213.991
26	531.412	158.847
27	357.579	153.126
28	--	--
29	225.55	131.773
30	168.3	16.83
31	--	--
32	177.522	17.7522
33	250.144	139.345
34	375.917	167.573
35	330.073	190.829
36	458.435	174.733
37	425.428	207.01
38	330.073	212.439
39	443.765	210.662
40	207.493	137.87
41	198.271	143.75
42	162.536	146.671
43	243.228	149.41
44	403.423	191.524
45	361.247	177.076
46	348.411	176.501
47	330.073	175.349
48	234.719	190.872
49	315.403	177.589
50	397.922	201.644
51	443.765	188.284
52	288.184	138.717
53	198.271	134.157
54	198.271	135.142
55	385.086	171.159
56	306.628	139.576
57	370.029	141.484
58	261.671	125.396
59	390	150
60	351.585	153.921
61	420	190
62	265.892	123.424
63	280.115	138.731
64	320	210
65	530	190
66	260.391	207.44
67	370.416	135
68	302.567	140
69	234.719	120
70	385.086	182.791
71	287.897	120
72	480.44	125
73	500	210
74	471.271	194.447
75	207.213	148.708
76	522.616	240
77	507.946	250
78	287.897	146.044
79	620	240
80	498.778	178.332
81	385.086	210
82	330.073	192.78
83	553.79	192.387
84	540.954	194.613
85	357.579	232.255
86	495.11	186.982
87	577.628	220
88	713.325	210
89	727.995	190
90	740.831	200
91	755.501	220
92	687.653	179
93	605.134	189
94	--	--
95	581.296	183.212
96	--	--
97	513.447	93.7176
98	559.078	169.417
99	333.141	145.018
100	261.671	136.886
101	325.072	136.989
102	280.115	135.503
103	306.628	151.237
104	280.115	119.197
105	396.542	135.774
106	400	230
107	420	230
108	498.778	117.363
109	540.634	127.206
110	441.499	22.7899
111	674.209	154.381

## Sheet: Fig5a
Residue	S2	SD
23	0.234582	0.018767
24	0.42536	0.034029
25	0.63536	0.050829
26	0.73536	0.058829
27	0.71536	0.057229
28	0.76536	0.061229
29	--	--
30	0.74536	0.059629
31	0.794986	0.063599
32	--	--
33	0.73536	0.058829
34	0.784841	0.062787
35	0.70536	0.056429
36	0.774697	0.061976
37	0.73536	0.058829
38	0.75536	0.060429
39	0.749798	0.059984
40	0.759942	0.060795
41	0.73536	0.058829
42	0.7	0.056
431	0.689856	0.055188
44	0.694467	0.055557
45	0.684323	0.054746
46	0.7	0.056
47	0.7	0.056
48	0.669568	0.053565
49	0.62438	0.04995
50	0.72951	0.058361
51	0.694467	0.055557
52	0.70536	0.056429
53	0.593948	0.047516
54	0.644669	0.051573
55	0.694467	0.055557
56	0.67536	0.054029
57	0.64928	0.051942
58	0.7	0.056
59	0.684323	0.054746
60	--	--
61	0.644669	0.051573
62	--	--
63	0.64928	0.051942
64	0.654813	0.052385
65	--	--
66	--	--
67	0.599481	0.047959
68	--	--
69	--	--
70	--	--
71	0.56536	0.045229
72	--	--
73	--	--
74	--	--
75	0.55536	0.044429
76	0.54415	0.043532
77	--	--
78	--	--
79	0.513718	0.041097
80	--	--
81	0.54415	0.043532
82	--	--
83	0.614236	0.049139
84	0.614236	0.049139
85	0.488818	0.039105
86	0.57366	0.045893
87	0.604092	0.048327
88	--	--
89	--	--
90	--	--
91	--	--
92	--	--
93	--	--
94	--	--
95	--	--
96	0.62438	0.04995
97	--	--
98	0.710144	0.056812
99	0.704611	0.056369
100	0.724899	0.057992
101	0.593948	0.047516
102	0.679712	0.054377
103	0.659424	0.052754
104	0.609625	0.04877
105	0.628991	0.050319
106	0.704092	0.056327
107	--	--
108	--	--
109	0.578674	0.046294
110	0.53536	0.042829
111	0.452291	0.036183

## Sheet: Fig5b
Residue	Te	SD
22	663.814	75.863
23	762.836	33.9775
24	546.455	214.821
25	341.076	213.991
26	531.785	158.847
27	238.386	153.126
28	--	--
29	273.227	131.773
30	240.22	16.83
31	--	--
32	273.227	17.7522
33	297.066	139.345
34	399.756	167.573
35	377.751	190.829
36	410.758	174.733
37	377.751	207.01
38	282.396	212.439
39	348.411	210.662
40	254.89	137.87
41	221.883	143.75
42	210.88	146.671
43	220.049	149.41
44	260.391	191.524
45	289.731	177.076
46	276.895	176.501
47	258.557	175.349
48	234.719	190.872
49	267.726	177.589
50	278.729	201.644
51	300.733	188.284
52	311.736	138.717
53	245.721	134.157
54	269.56	135.142
55	361.247	171.159
56	449.267	139.576
57	418.093	141.484
58	405.257	125.396
59	462.103	150
60	423.594	153.921
61	229.218	190
62	313.57	123.424
63	352.078	138.731
64	368.582	210
65	434.597	190
66	331.907	207.44
67	227.384	135
68	207.213	140
69	258.557	120
70	313.57	182.791
71	383.252	120
72	432.763	125
73	429.095	210
74	352.078	194.447
75	231.051	148.708
76	451.1	240
77	412.592	250
78	359.413	146.044
79	572.127	240
80	498.778	178.332
81	456.601	210
82	377.751	192.78
83	577.628	192.387
84	469.438	194.613
85	405.257	232.255
86	518.949	186.982
87	625.306	220
88	665.648	210
89	656.479	190
90	526.284	200
91	469.438	220
92	496.944	179
93	462.103	189
94	--	--
95	462.103	183.212
96	--	--
97	561.125	93.7176
98	440.098	169.417
99	286.064	145.018
100	309.902	136.886
101	372.249	136.989
102	352.078	135.503
103	353.912	151.237
104	352.078	119.197
105	443.765	135.774
106	471.271	230
107	491.443	230
108	546.455	117.363
109	564.792	127.206
110	465.77	22.7899
111	507.946	154.381

## Sheet: Fig.6a
								Kd
		p53p						p53pF19						p53pDF19
	Expt 1	Expt2	Expt3	Mean	SD		Expt 1	Expt2	Expt3	Mean	SD		Expt 1	Expt2	Expt3	Mean	SD
DG (kcal/mol)	-8.66	-8.77	-8.64				-8.66	-8.78	-8.62				-6.46	-6.3	-6.45
DH (kcal/mol)	-18.5	-17.8	-18.3				-18.8	-17.6	-18.3				-8.42	-8.65	-8.56
-TDS (kcal/mol)	9.85	9.08	9.67				10.15	8.2	9.66				1.98	2.36	2.14
Kd (mM)	0.44	0.36	0.46	0.42	0.06		0.44	0.36	0.48	0.43	0.06		18.2	23.9	18.3	20.14	3.25

## Sheet: Fig.8a
Protein			MdmX						MdmX						MdmX						MdmX						MdmX						Mdm2						MdmX						Mdm2
Ligand			P1						P2						P3						P4						3a						3a						H202						H202
			Ki (mM)						Ki (mM)						Ki (mM)						Ki (mM)						Ki (mM)						Ki (nM)						Ki (mM)						Ki (mM)
Ligand concentration (mM)	Expt 1	Expt2	Expt3	Mean	SD	ligand concentration (mM)	Expt 1	Expt2	Expt3	Mean	SD	ligand concentration (mM)	Expt 1	Expt2	Expt3	Mean	SD	ligand concentration (mM)	Expt 1	Expt2	Expt3	Mean	SD	ligand concentration (mM)	Expt 1	Expt2	Expt3	Mean	SD	ligand concentration (nM)	Expt 1	Expt2	Expt3	Mean	SD	ligand concentration (mM)	Expt 1	Expt2	Expt3	Mean	SD	ligand concentration (mM)	Expt 1	Expt2	Expt3	Mean	SD		Expt 1
0	53.3562	53.2146	53.6452			0	53.6532	53.4653	53.5533			0	53.146	53.2867	53.2365			0	53.1983	53.0465	53.2989			0	54.0124	53.4523	53.2568			0	53.9414	53.5864	52.9864			0	53.6869	53.0198	53.8126			0	53.4553	53.7931	53.655			0	53.3352
5	53.3034	53.0971	52.6872			0.5	53	53.3951	53.8576			0.5	53.1814	53.1814	53.4945			0.0125	47.375	47.696	48.1763			0.5	53.5115	53.9236	54.2168			0.1	53.0894	52.7039	53.4945			0.05	53.0971	52.6003	53.4945			0.05	53.0971	53.2881	52.6003			0.1	52.799
7.5	52.6386	53.3951	52.3781			1	52.6997	53.1964	53.6442			1	52.6295	52.6295	53.1964			0.025	47.3162	47.4643	48.0526			1	53.3054	53.7175	53.5035			0.5	52.9055	52.52	53.2958			0.1	52.799	52.4016	53.1964			0.1	52.4016	52.8907	53.1888			0.5	52.799
10	51.7673	52.799	52.2751			2	52.0042	52.6997	53.1025			2	52.1695	52.1695	52.6997			0.05	47.0292	46.9599	47.8021			2	53.0993	53.4084	53.8364			1	52.8135	52.4316	53.1964			0.25	52.6003	51.9049	52.799			0.25	52.1953	52.692	52.9901			1	52.0042
12.5	50.9496	51.4082	51.863			3	51.1101	51.7062	52.0354			3	51.8016	51.8016	52.2029			0.1	46.7127	46.3012	47.2893			3	52.7903	53.0993	53.4401			2	52.9055	52.3286	52.799			0.5	52.4016	51.5992	52.6997			0.5	51.6909	52.18	52.6844			2	51.7062
15	49.0543	48.6264	49.6994			4	49.1995	48.7028	49.7699			4	51.4336	51.4336	52.1036			0.25	44.8656	44.4642	45.6839			4	52.6872	52.4812	53.1311			4	52.4455	51.968	52.799			0.75	52.1036	51.4005	52.3023			0.75	51.1865	51.7673	52.3787			4	51.1101
17.5	45.6383	45.8293	46.4738			4.5	46.7617	47.4571	48.12			5	50.9737	50.9737	51.7062			0.5	42.4149	41.7181	42.9901			5	52.1721	52.4812	51.8075			5	51.9856	51.9856	52.4016			1	51.6986	51.0948	51.8973			1	50.3688	51.0413	51.3623			5	50.4147
18.5	43.4908	43.2004	43.9219			5	43.5137	44.2092	44.6397			10	48.9287	48.9287	49.6963			0.75	40.45	39.576	40.6234			10	50.8327	50.4206	50.7297			10	51.5256	51.6221	51.9049			2	50.4147	49.4288	51.026			2	48.5652	48.1526	49.0314			10	47.9386
19	39.8455	40.1359	40.6012			7.5	39.3181	40.0136	38.6722			15	45.5109	45.5109	44.5454			1	38.5692	37.6892	38.8174			15	47.2267	46.2995	46.8146			12.5	51.0657	51.3498	51.4082			3	48.0609	47.3196	49.4747			3	44.5301	43.8882	44.4002			12.5	45.837
19.5	37.9349	37.7821	37.5737			10	35.4817	36.0778	34.8225			20	42.4186	42.4186	40.5333			2	36.1964	35.2918	36.0496			20	43.9694	43.3513	42.6935			15	49.9618	50.3416	51.3088			4	46.1121	43.7201	47.2584			4	41.137	40.4874	41.6872			15	42.1228
20	35.7034	35.1302	34.792			12.5	33.1814	32.486	31.9168			25	38.3711	38.3711	38.745			3	35.8138	35.1237	35.7187			25	41.0212	40.8152	40.1891			17.5	47.9875	48.7521	50.8121			4.5	39.7614	38.8138	41.2363			4.5	37.4534	37.4458	38.1718			17.5	37.7515
22.5	32.9904	33.6858	32.0736			15	31.8899	32.2873	31.2765			30	34.3235	34.3235	34.6717			4	35.9757	35.0801	35.685			30	37.9304	38.2395	37.3518			20	43.9188	44.6824	49.6199			5	35.5811	34.6029	36.2765			5	34.45	34.2131	34.9774			20	34.9697
25	31.5842	32.3943	30.8214			17.5	31.1945	31.4925	30.6363			40	32.3917	32.3917	31.9892			4.5	35.9904	35.0801	35.6824			40	34.2213	33.5001	33.944			22.5	40.784	41.2604	48.42			7.5	32.6006	31.5995	33.1967			7.5	32.1879	32.8834	33.1814			22.5	32.8834
27.5	30.8506	31.5001	30.1002			20	30.6977	30.3997	30.1027			50	31.8398	31.8398	30.7971			5	35.9904	35.1611	35.6816			50	32.2638	31.5426	31.8279			25	36.4393	37.3968	46.8534			10	31.4925	31.0951	31.4925			10	31.3931	31.6912	32.1879			25	32.2873
30	30.4761	30.904	29.8941			22.5	30.3997	30.7971	30.1027			60	31.3798	31.3798	30.3997			7.5	35.9241	35.1611	35.6812			60	30.5123	30.2032	30.7104			27.5	34.0476	34.7181	41.0911			12.5	30.7971	30.499	30.8964			12.5	30.6977	30.9958	31.4925			27.5	31.9892
35	30.368	30.7053	29.7911			25	30.1016	29.9029	29.8893			70	31.0119	31.0119	29.9029									70	30.3063	29.7911	29.799			30	32.9437	33.2315	36.9567			15	30.499	30.5003	30.7971			15	30.5984	30.6977	31.0951			30	31.4925
						27.5	30.0023	29.7042	29.8893																					35	32.5757	32.8636	34.5723			17.5	30.201	30.6235	30.8964			17.5	30.496	30.7971	30.9958			35	31.0951
						30	29.9029	29.5055	29.7826																					40	32.0238	32.5986	33.3801			20	30.1016	31.4925	30.5984			20	30.3997	30.476	30.8964			40	30.8964
																														50	31.6558	31.848	32.1879															50	30.6977
Ki	18.5	18.1	19.3	18.56	0.576		6.63	6.92	6.59	6.722	0.183		12.94	12.25	12.73	12.64	0.354		0.282	0.25	0.286	0.271	0.02		19.5	18.5	19.4	19200	530		19.5	19.2	24.9	21.4	3.2		4.21	3.93	4.25	4.13	0.171		3.564	3.401	3.637	3.532	0.121		10.5
[truncated: 9 more columns]

## Sheet: Fig9a
Concentration (mM)	p21_HCT116	Er(±)	p21_RKO	Er(±)	p21_H460	Er(±)	p53_HCT116	p53_RKO	p53_H460
0	1	0.1	1	0.1	1	0.1	1	1	1
1	3.1	0.31	2.6	0.26	3.6	0.36	0.8	0.99	1.04
2	4.5	0.45	5.2	0.52	6.4	0.64	1.12	0.89	0.88
4	6.4	0.64	6.6	0.66	8.6	0.86	0.95	1.02	0.88
8	7.6	0.76	7.9	0.79	9.3	0.93	1.01	0.96	0.97
16	8.5	0.85	8.7	0.87	10.1	1.01	1.1	1.3	0.9

## Sheet: Fig9b
Concnetration (mM)		nut3a							nut3b		Er(±)				drug
	Expt1	Expt2	Expt3	Mean	Er(±)		Expt1	Expt2	Expt3	Mean	Er(±)		Expt1	Expt2	Expt3	Mean	Er(±)
0	108.4	94.6	98.5	100.5	7.11		105.3	93.8	99.5	99.53	5.75007		105.3	89.5	99.5	98.1	7.9925
0.1	96.2	87.6	102.3	95.37	7.38		98.2	83.8	101.5	94.5	9.41223		85.3	77.1	88.3	83.5667	5.7977
0.5	85.3	79.6	90.1	85	5.25		101.2	84	97.3	94.1667	9.01794		90.1	69.9	80.2	80.0667	10.1007
1	90.5	75.2	87.3	84.33	8.06		102.3	84.8	99.5	95.5333	9.40018		71.6	57.3	63.5	64.1333	7.17101
5	86.3	76.3	88.9	83.83	6.65		98.6	87.19	87.6	91.13	6.47246		58.3	45.9	54.3	52.8333	6.32877
10	89.6	74.6	86.8	83.6	7.97		101.2	84.9	91.2	92.4333	8.21969		41.5	32.9	39.6	38	4.51774
20	86.5	67.1	75.9	76.5	9.71		95.3	81.7	98.5	91.8333	8.92039		30.4	15.7	28.6	24.9	8.01811

[truncated: 9 more sheets: Fog9c, Fig9d, Fig9e, Supplementary Table 4, Supplementary Fig7c-top panel, Supplementary Fig7c-bottom pane, Supplementary fig9b, Supplementary Fig15a, Supplementary Fig15b]
